# Supplementary material for: IL-15 and PIM kinases direct the metabolic programming of intestinal intraepithelial lymphocytes
Source: Nat Commun. 2021 Jul 13;12:4290. doi: 10.1038/s41467-021-24473-2 (PMC8277781; doi:10.1038/s41467-021-24473-2)
Supplement: Supplementary file 4 — Supplementary Data 1 [file 41467_2021_24473_MOESM4_ESM.xlsx]

## Sheet: CD8ab signif 2f up
								TCRab CD8aa copies								CD8aa DE analysis			TCRab CD8ab copies								CD8ab DE analysis			TCRgd CD8aa copies								TCRgd DE analysis
Gene names	Majority protein IDs	Protein IDs	Protein names	Mol. weight (kDa)	Peptides	Razor + unique peptides		CD8aa BR1	CD8aa BR2	CD8aa BR3	CD8aa BR4	CD8aa IL15 BR1	CD8aa IL15 BR2	CD8aa IL15 BR3	CD8aa IL15 BR4	CD8aa logFC	CD8aa P.Value		CD8ab BR1	CD8ab BR2	CD8ab BR3	CD8ab BR4	CD8ab IL15 BR1	CD8ab IL15 BR2	CD8ab IL15 BR3	CD8ab IL15 BR4	CD8ab logFC	CD8ab P.Value		TCRgd BR1	TCRgd BR2	TCRgd BR3	TCRgd BR4	TCRgd IL15 BR1	TCRgd IL15 BR2	TCRgd IL15 BR3	TCRgd IL15 BR4	TCRgd logFC	TCRgd P.Value
Exoc6b	A6H5Z3;A6H5Z3-2	A6H5Z3;A6H5Z3-2	Exocyst complex component 6B	94.128	22	21		2278.2	2645.31	1921.64	1931.66	2939.31	2288.42	2732.17	1114.15	-0.0319244	0.941418		754.599	1449.5	760.111	551.822	1362.41	4193.42	2905.56	2911.86	1.67979	0.000764437		2220.98	781.067	2216.07	1128.8	3995.17	2801.04	2772.15	2638.04	1.0593	0.0220251
Usp36	B1AQJ2	B1AQJ2	Ubiquitin carboxyl-terminal hydrolase 36	119.91	23	23		310.515	2367.7	4849.76	2958.82	1405	1209.75	3348.18	327.043	-0.625736	0.456826		169.227	614.912	103.216	0	2920.6	1207.94	1859.36	3766.41	3.33696	0.0012221		186.646	136.087	516.685	53.9048	732.735	1081.66	1380.47	940.404	2.62656	0.00453798
Zcchc7	B1AX39	B1AX39;B1AX39-3	Zinc finger CCHC domain-containing protein 7	63	11	11		1058.91	931.092	179.11	1391.58	1243.44	1429.24	572.357	1740.04	0.712121	0.355497		609.012	631.095	583.93	248.671	2438.28	2696.07	1498.61	4282.39	2.39053	0.00449622		452.163	85.348	1272.42	143.922	1091.48	1308.49	2382.51	350.367	1.84956	0.0227344
Heatr1	G3X9B1	G3X9B1;A0A1Y7VNI1;A0A1Y7VNG8	0	242.07	74	74		12516.2	13697.2	4403.63	5280.91	9557.26	16239.8	19688.7	5655.41	0.528994	0.285093		5785.05	10463.2	4955.57	3182.74	24066.1	15547.6	7332.82	11714.9	1.26832	0.0154783		4894.31	4308.47	6798.39	3220.79	9819.14	9848.46	11404.2	9005.46	1.10672	0.0319285
Hk2	O08528	O08528	Hexokinase-2	102.53	37	34		302.714	263.47	48.2777	69.7739	5238.92	4495	1886.08	1594.48	4.502	4.73454e-07		837.929	1578.98	1073.47	874.334	10927.9	8336.9	3256.55	5494.99	2.58962	0.000528278		414.297	173.632	741.025	151.562	3848.16	4303.46	4460.63	12582.3	4.20295	1.33436e-06
Sdcbp	O08992	O08992	Syntenin-1	32.379	10	10		0	1898.4	1025.93	2018.6	9165.79	20758.7	11200.9	14587.7	3.07268	0.000233624		0	354.064	1979.59	0	12044.3	5496.49	21980.3	15280.7	3.8665	8.28978e-05		0	0	820.744	0	7846.8	3933.64	15514.6	4593.91	3.06081	0.00539131
Sema4d	O09126	O09126	Semaphorin-4D	95.639	40	40		32309.6	19391.9	24077	24503.7	80608.5	106589	74500.7	42798.9	1.55292	0.00062527		15446.5	27725.6	17538.8	14222.6	57208.1	48840.6	40715.4	42056.4	1.37124	0.00192695		24894.4	16469.8	43378	17484.2	92371.9	57712.8	119468	46964.4	1.64695	0.000347784
Nedd9	O35177	O35177;Q61140-2;Q61140	Enhancer of filamentation 1	93.051	42	42		9996.18	6121.6	10181.4	7403.58	24854.5	26729.3	31465.4	14823	1.51747	0.0015666		5767.37	3502.88	3917.65	3352.09	16162.6	12347.7	5738.86	10832.4	1.38682	0.00328582		5257.04	3843	11657.5	5397.76	22920	8312.21	12216.6	8872.47	1.00546	0.0257327
Adam10	O35598	O35598	Disintegrin and metalloproteinase domain-containing protein 10	83.967	29	29		4665.28	3282.44	2631.82	4272.5	5339.68	10403.8	9074.57	7347.43	1.10675	0.00743229		2420.17	5192.96	3457.03	4420.47	7971.35	6637.21	7863.84	11299.7	1.15336	0.00557635		2443.72	2748.58	6974.95	3390.72	7407.14	8557.53	11792.5	6144.92	1.21344	0.00383415
Suv39h1	O54864-3;O54864;O54864-2	O54864-3;O54864;O54864-2	Histone-lysine N-methyltransferase SUV39H1	33.111	14	14		1283.7	892.857	509.673	1798.32	3903.37	4364.21	2537.41	0	1.79349	0.0172508		1441.63	3046.96	0	438.468	13557.9	7790.74	4807.56	1379.29	2.04781	0.00767458		1482.19	811.5	1418.58	1236.83	6930.58	4315.51	2952.82	2592.99	1.69043	0.0155869
Diaph2	O70566	O70566	Protein diaphanous homolog 2	124.87	45	45		6945.47	15874	10550.1	7987.21	15511.8	22547.1	12397.9	13305.9	0.658658	0.162354		3251.72	8964.78	2947.57	1770.19	14078.2	13337.7	9862.89	9883.13	1.72772	0.00101564		8244.57	5678.06	17748.6	5095.77	20319.7	16372.5	23128.4	13770.5	1.16133	0.0183604
Dgka	O88673	O88673	Diacylglycerol kinase alpha	82.761	29	29		5958.72	4505.62	2330.25	3419.51	5461.16	8555.02	7109.72	4219.17	0.677933	0.156375		2638.59	8000.15	5608.83	2145.97	21402	17826.6	13444.8	12326.6	1.9898	0.000291379		3542.72	2157.46	5916.9	2282.94	8229.22	7562.14	9847.08	3664.94	1.11078	0.0251218
F10	O88947	O88947	Coagulation factor X;Factor X light chain;Factor X heavy chain;Activated factor Xa heavy chain	54.017	5	5		0	0	0	0	0	0	0	983.726				0	0	209.017	0	0	0	0	18981.8	6.50485	0.00244216		581.179	0	1183.11	0	0	0	0	21417	4.69086	0.00519495
Mkln1	O89050	O89050	Muskelin	84.877	31	31		2443.03	1631.25	1863.06	1691.89	4923	7713.13	5928.64	3167.98	1.45679	0.00312316		1795.7	3190.1	1572.71	643.83	6605.83	5458.63	3316.76	3722.98	1.56559	0.00172982		1601.08	1775.26	3329.75	1809.76	6676.84	3634.8	6394.83	3246.33	1.21962	0.0109364
Itm2b	O89051	O89051	Integral membrane protein 2B;BRI2, membrane form;BRI2 intracellular domain;BRI2C, soluble form;Bri23 peptide	30.26	10	10		11928.5	14523.7	7788.91	13633.2	44691.3	70997.2	52297.1	40688.1	2.12992	0.00026141		8227.92	8921.83	17022.8	8168.77	27874.6	39573.4	20239.1	38860.1	1.60231	0.0035026		14736.5	9237.94	24355	11835	46919.8	28690.4	95232	11949.5	1.32171	0.0131199
Cd8a	P01731	P01731	T-cell surface glycoprotein CD8 alpha chain	27.456	8	8		107514	61413.7	53524.9	31247.2	201942	166722	213849	79106.6	1.42215	0.0187302		76789.2	74628.9	162558	40030.6	223740	140724	358878	330488	1.66147	0.00716062		39239.4	38264.6	137706	31496.4	185041	198551	421623	95128.3	1.95549	0.00208596
Rrm1	P07742	P07742	Ribonucleoside-diphosphate reductase large subunit	90.209	38	38		10055.4	9217.98	10930.7	10991.6	29722	32217.2	24520.6	12186.4	1.17084	0.0135413		12345.6	17139.9	11541.6	6311.67	77337	38258	22194.6	31469	1.76669	0.000539306		11209.5	11579.5	24375	8888.8	30137	24580.4	44413.1	20797.3	1.15117	0.0149731
Itgb1	P09055;P09055-2	P09055;P09055-2	Integrin beta-1	88.231	23	23		10324.7	5803.53	5941.76	12143.5	14089.5	20352.3	17955.3	19502.2	1.1344	0.00631672		6770.47	11914.1	11658.6	9402.32	16221.3	18516.5	19279.9	25594.9	1.01679	0.0128955		5697.26	7299.61	12074.9	5003.43	11985.4	18233.9	27591.8	10797.2	1.17389	0.00494712
Fgl2	P12804	P12804	Fibroleukin	48.95	15	15		4693.41	4629.97	3081.63	2666.46	10131.6	15495.6	14709.8	2861.38	1.30243	0.0471349		626.47	240.505	272.297	0	4299.48	7937.73	3108.57	1466.39	3.35612	5.75542e-05		3321.24	2522.23	5432.49	933.771	20270.4	8882.21	17077	7746.12	2.28262	0.00135702
Umps	P13439	P13439	Uridine 5-monophosphate synthase;Orotate phosphoribosyltransferase;Orotidine 5-phosphate decarboxylase	52.292	29	29		20289.1	11477.1	9077.87	19078.1	19576.7	31024.4	12702	11703	0.290669	0.610563		17134.2	28632.7	20063.8	5591.18	72731.4	42942.1	48168.1	54479.5	1.8046	0.00410588		7405.4	7940.74	36923.6	8039.5	45721.8	28284.2	49421	14442.2	1.43114	0.0186074
Icam1	P13597-2;P13597	P13597-2;P13597	Intercellular adhesion molecule 1	58.752	18	18		18101.3	10461	9848.25	19616.1	23419.6	25417.4	35964.7	20936.5	0.903763	0.0362203		7316.6	7389.8	10836.2	7993.63	14688.6	17907.1	20398.6	18360.8	1.09867	0.0127659		7009.33	11835	27105.1	12337.1	32904.2	14542.7	42883.5	22004.5	1.0062	0.0211342
Srgn	P13609	P13609	Serglycin	16.711	4	4		21722.3	19757.7	13846.3	32223.8	50885.8	41046.9	49597.1	56877.2	1.23585	0.0122705		11114.6	15613.6	7966.96	2431.82	50075.3	52274.3	30521.1	33172.7	2.40563	2.56698e-05		12304	16346.5	11929.4	16027.7	74092.9	28150.2	46113.3	46500.9	1.71543	0.00102066
Cd44	P15379-2;P15379-3;P15379-6;P15379-11;P15379-5;P15379-10;P15379-9;P15379-4;P15379-8;P15379-7;P15379	P15379-2;P15379-3;P15379-6;P15379-11;P15379-5;P15379-10;P15379-9;P15379-4;P15379-8;P15379-7;P15379;P15379-12;P15379-13	CD44 antigen	39.998	10	10		2156.86	1544.97	2883	5780.08	2465.97	5829.07	2998.15	3531	0.3636	0.525745		1407.25	11033.9	2942.08	6273.36	16787.7	13540.2	4447.72	12145.7	1.35528	0.0252277		1475.73	1542.45	4008.84	2581.79	5808.07	4835.19	6295.32	5991.17	1.37263	0.0236123
Bsg	P18572-2;P18572	P18572-2;P18572	Basigin	29.674	11	11		689.362	5426.22	4366.91	5435.03	10852.3	25776.1	8067.21	5891.99	1.80663	0.00593515		10805.4	25841.4	11320.6	6939.4	36900.9	40918.5	22279.5	29818.4	1.37876	0.0296677		5306.02	5465.99	10242.6	3516.08	22184	12104.9	24181.2	16971.3	1.68031	0.0096828
Prim1	P20664	P20664	DNA primase small subunit	49.295	17	17		3332.06	1523.66	1255.11	2711.06	8097.53	8443.92	3744.37	4188.98	1.48902	0.0106297		4703.35	4211.38	3440.6	1088.48	13325.9	11199.4	5901.74	5897.39	1.53244	0.00883345		1623.35	2069.72	5300.82	956.195	8827.21	5714.7	8412.45	5680.6	1.7863	0.00291243
Emb	P21995	P21995	Embigin	37.064	13	13		14925	15058.8	11369.2	18629.4	36876.9	51919.9	58645.3	44604.9	1.6793	2.61869e-05		19869	24694.3	20392.3	20361.7	64520.8	48744.8	53326.8	64801.5	1.43433	0.000164099		0	22149.5	21598.7	11655	38992	41182.6	60779	30617.9	1.2294	0.00155105
Impdh2	P24547	P24547	Inosine-5-monophosphate dehydrogenase 2	55.814	38	38		70330.6	35325.4	34378.2	62685.4	138988	98294.7	87064.1	76906.4	1.02367	0.00868046		60912.9	83128.3	80293.9	57513	168538	176113	151627	179228	1.27709	0.0016237		60500.1	56156.1	97290.7	45821.6	173492	94854.7	225726	110941	1.19151	0.0028849
Lyn	P25911	P25911;P16277	Tyrosine-protein kinase Lyn	58.812	27	26		4726.72	3856.87	4063.85	4363.69	15656.9	12808.1	16952.2	3167.4	1.26444	0.0724298		84.2054	0	232.27	0	219.511	0	2139.62	0	2.29289	0.024966		2210.52	2310.76	6162.15	1592.69	6960.1	11728.2	12158.6	15153.1	2.0572	0.00616751
Nap1l1	P28656	P28656	Nucleosome assembly protein 1-like 1	45.345	17	15		79227.7	101298	62098.1	82898	110274	158803	160263	57860.2	0.493678	0.320641		72100.1	90987.4	69541.3	28939.2	251005	81564	165827	117938	1.23064	0.0190418		21396.1	64408.1	86831.2	39022	142094	71438.1	116527	65140.8	1.01113	0.0493857
Icam2	P35330	P35330	Intercellular adhesion molecule 2	31.39	10	10		271.209	3337.81	413.167	2055.51	4438.74	7382.3	6457.71	2906.7	2.41099	0.00454548		602.653	1698.41	707.974	1011.03	5736.5	3786.25	2946.56	3368	2.05017	0.0133455		0	1572.3	4823.38	564.423	9747.17	7276.46	7814.73	1535.08	1.73393	0.0463873
Lig1	P37913	P37913	DNA ligase 1	102.29	52	52		8948.91	4050.37	4413.29	7925.47	17157.2	18675.6	12725.5	16538.9	1.43329	0.000394095		9711.58	11926.8	11485	9433.49	30816.9	27259.6	31947.7	32880.3	1.53396	0.00019312		8606.75	7230.11	14639.4	7011.9	24571.5	13945.9	27595.2	14716.2	1.11132	0.00376487
Cd82	P40237	P40237	CD82 antigen	29.628	6	6		387.472	243.904	2156.14	0	8472.05	3741.94	10885.7	14014.7	3.82493	0.000115619		3400.1	5859.4	13532.6	0	24749.6	23364.6	42309.3	50766.3	2.36951	0.00701055		0	1947.28	1128.62	0	3519.15	8606.71	22317.1	3125.02	2.19315	0.023021
Pcyt1a	P49586	P49586;Q811Q9-2;Q811Q9	Choline-phosphate cytidylyltransferase A	41.666	19	19		7664.42	3032.91	6854.05	10161.9	24714.1	35442.9	13952.4	15955.6	1.72805	0.00120504		1638.54	6478.4	3896.51	2676.85	10847.4	8948.95	4273.47	9916.55	1.30387	0.0103083		10512.6	8002.18	18013.6	7921.75	27733.9	24078.3	25320.8	21652.5	1.23267	0.0145444
Mcm4	P49717	P49717	DNA replication licensing factor MCM4	96.735	53	53		53567.8	46113.3	42726.5	55717.7	86153.7	117582	107871	43444.8	0.753277	0.0917555		64559.8	101975	40752.4	32675.8	136580	165841	98662.7	65184.7	1.01364	0.0268795		40698.9	61225.2	100091	35202.2	141405	101972	111965	89289.8	1.00933	0.027465
Slc1a5	P51912	P51912	Neutral amino acid transporter B(0)	58.482	9	9		9623.34	9283.32	5058.95	5297.53	7778.93	16752.9	13907.9	14630.6	0.86733	0.0343297		2982.9	6950.67	5485.8	2833.83	32651.6	19894.5	16849.4	20652.2	2.36348	3.63346e-06		6692.68	6007.72	8323.17	4013.44	20095.2	12506.8	14565.5	18730.8	1.41847	0.00129401
Nek1	P51954	P51954	Serine/threonine-protein kinase Nek1	136.69	12	12		152.653	83.2496	257.808	264.709	299.27	309.139	0	537.518	1.09956	0.0481217		114.137	105.306	206.438	395.004	768.346	277.386	344.09	279.365	1.09642	0.0345682		255.786	207.415	143.581	241.706	384.84	763.58	401.872	321.909	1.09196	0.0352328
Kpna2	P52293	P52293	Importin subunit alpha-1	57.927	17	17		1434.34	1589.38	2076.29	2183.16	10260	12062.4	7931.35	13124.6	2.57098	1.77216e-06		2178.16	2999.37	1900.98	719.866	21276.8	12529.8	11374.1	16749.5	3.11798	9.00787e-08		1978.39	1643.28	2912.06	1225.18	11655.6	7577.27	12452.1	10747	2.49821	2.68306e-06
Jak1	P52332	P52332	Tyrosine-protein kinase JAK1	133.37	60	60		5518.69	5825.11	5352.51	6284.49	9711.68	10655.7	9267.75	5605.92	0.578455	0.17598		7364.66	9444.51	10814.1	2355.02	15181.9	17325.3	14144.1	11889.3	1.16053	0.0103712		5112.62	5461	5638.93	3549.04	17251.7	11111.6	12191.2	6197.89	1.17403	0.00963119
Samsn1	P57725	P57725	SAM domain-containing protein SAMSN-1	41.601	14	14		595.941	3433.93	2967.75	4231.16	10124.2	6940.2	9279.14	4511.46	1.70969	0.00593296		1082.48	1774.24	2495.95	987.001	5441.67	4810.02	3954.53	0	1.67064	0.011479		2639.96	2515.24	4168.66	1182.64	12320.9	5253.06	4729.08	3691.32	1.27727	0.0325963
Nadk	P58058	P58058	NAD kinase	48.597	10	10		1280.91	2084.44	475.716	1465.36	1320.1	3641.64	2411.71	371.187	0.302314	0.681537		816.264	2103.15	1047.82	1259.36	5219.06	6473.88	2362.14	4000.79	1.78476	0.0225673		1166.84	1961.95	2278.23	157.495	3685.93	2675.34	4153.64	3925.38	1.90319	0.0157999
Wdhd1	P59328;P59328-3	P59328;P59328-3;P59328-2	WD repeat and HMG-box DNA-binding protein 1	124.25	32	32		333.724	333.991	586.611	817.095	2561.93	2635.67	1614.53	1237.11	1.99496	0.000330661		1255.8	1622.56	1339.33	929.919	6576.39	1558.09	3145.86	4338.72	1.44606	0.00546017		968.068	727.128	1365.6	416.982	3999.13	2730.49	3630.19	1678.23	1.84369	0.000723215
Gabarapl2	P60521	P60521	Gamma-aminobutyric acid receptor-associated protein-like 2	13.667	6	6		63088.1	34763.9	25400.6	37925.6	93264.5	77050.6	102556	51325.1	1.04054	0.0123567		29703.5	38629.9	16075.9	41672.9	75187.4	43949	75894.2	72355.5	1.14026	0.00681446		23548.1	42041.6	25285.7	30193.7	92292.6	56977.2	93253.6	55671.7	1.29368	0.00265603
Rps25	P62852	P62852	40S ribosomal protein S25	13.742	10	10		322766	187205	129828	356905	298324	154859	138138	363657	-0.0676825	0.881022		180866	240250	145942	287266	645228	240073	837242	301188	1.10559	0.0216915		139660	255151	226757	181771	388324	448933	482730	292778	1.01706	0.0331056
Polr1b	P70700	P70700	DNA-directed RNA polymerase I subunit RPA2	128.21	29	29		1650.96	943.202	1298.93	965.411	4641.56	4214.5	3740.55	2495.44	1.63676	0.00213322		1301.61	2312.92	1284.87	985.457	7822.88	5705.48	2010.47	6196	1.79711	0.00093991		1414.38	1214.31	1689.35	401.278	3328.22	1825.66	3623.55	2216.41	1.34734	0.00900744
Itga4	Q00651	Q00651	Integrin alpha-4	115.69	20	20		225.062	1081.26	276.553	641.336	2065.51	3410.01	2037.27	936.119	2.07045	0.0065616		862.682	1321.7	1037.95	881.269	4957.24	4676.25	3184.32	4235.81	2.05696	0.00686493		645.817	403.435	1296.88	74.5919	1437.5	2120.43	4068.52	692.249	2.10299	0.005882
Hmgcr	Q01237	Q01237	3-hydroxy-3-methylglutaryl-coenzyme A reductase	97.039	16	16		0	0	0	298.037	1036.6	1228.1	747.5	482.635	1.46579	0.121896		94.372	102.874	202.875	194.187	2095.93	786.182	1316.06	1299.27	3.21171	2.19067e-05		127.502	367.015	421.59	339.032	1701.18	676.689	1238.92	223.757	1.39407	0.025013
Top2a	Q01320	Q01320	DNA topoisomerase 2-alpha	172.79	69	52		1698.01	1651.61	1875.73	1883.9	7291.48	5866.88	3504.56	3997.38	1.47955	0.00281235		2902.53	3046.37	5149.47	6687.61	10428.9	5409.86	10552.3	11844.9	1.13337	0.0171859		2035.31	1082.14	3528.39	1309.78	8752.94	4418.53	11199.2	3673.29	1.82207	0.000430866
Slc7a1	Q09143	Q09143	High affinity cationic amino acid transporter 1	67.091	5	5		406.15	0	248.635	0	1426.81	1218.64	1976.24	1085.97	2.12886	0.00343758		176.641	270.153	0	0	2529.13	1216.57	1634.39	5086.93	3.36388	5.874e-05		0	99.5554	0	148.409	1138.48	444.743	1907.97	1005.95	3.03004	0.000170206
Cd84	Q18PI6;Q18PI6-3	Q18PI6;Q18PI6-3;Q18PI6-2	SLAM family member 5	37.378	11	11		7320.98	4681.52	4092.77	6361.45	9859.13	18970.4	13597.4	9481.64	1.18902	0.0437215		4071.52	5408.7	8356.83	5215.86	11037.3	12991.6	15797.4	10969.1	1.17352	0.0462851		3480.08	1257.54	4988.55	1086.16	7800.22	4929.38	21992.4	2226.2	1.57771	0.00957662
Sec24a	Q3U2P1	Q3U2P1;Q3U2P1-2	Protein transport protein Sec24A	118.78	19	18		736.275	942.044	1042.17	1164.47	3258.04	3381.91	2325.19	1723.23	1.42821	0.00764744		603.487	747.537	866.134	153.806	2728.92	2871.55	2505.4	2394.81	2.40291	6.23668e-05		1057.55	1101.16	2578.76	1003.41	4447	2262.85	8222.5	3348.57	1.63069	0.00289023
Esf1	Q3V1V3	Q3V1V3	ESF1 homolog	98.047	24	24		2682.59	2642.68	2458.78	2108.08	5575.32	4795.38	4633.9	5552.04	1.05661	0.00559616		2616.66	4748.91	3230.26	2518.63	8664.03	9360.99	7569.98	5532.48	1.26757	0.00130654		2610.24	2011.87	3514.43	2118.54	6834.47	3656.81	10851.1	4561.08	1.24587	0.0015206
Atad5	Q4QY64	Q4QY64;Q4QY64-2	ATPase family AAA domain-containing protein 5	203.91	11	11		0	0	0	0	0	153.037	0	166.099				0	112.792	51.4917	49.8538	367.498	93.8887	495.296	431.902	2.14749	0.00349734		0	0	22.2583	0	440.561	342.656	407.682	0	4.14877	0.000592994
Nol10	Q5RJG1	Q5RJG1	Nucleolar protein 10	80.076	22	22		2116.92	2092.17	1357.71	1523.45	3555.12	2559.81	2190.9	1777.55	0.487967	0.446954		1280.55	6821.91	2195.86	2139.81	11606.1	9028.5	4421.41	5086.74	1.46083	0.0302344		1172.96	676.838	2326.99	140.762	4944.95	4182.26	4354.52	2301.33	2.4096	0.000943136
Cluh	Q5SW19;Q5SW19-3;Q5SW19-2	Q5SW19;Q5SW19-3;Q5SW19-2	Clustered mitochondria protein homolog	148.07	45	45		1306.84	1156.54	1730.72	2659.35	4369.24	7383.81	6234.59	4536.73	1.75884	0.00411413		1364.3	3647.81	2437.35	603.771	15313	9341.79	5078.62	5986.76	2.3035	0.000379725		736.463	1323.19	5033.56	1367.56	4956.8	6008.33	5790.42	5317.49	1.77372	0.00386009
Pik3r5	Q5SW28	Q5SW28	Phosphoinositide 3-kinase regulatory subunit 5	96.953	13	13		0	0	306.013	342.765	729.588	1029.77	783.758	900.791	1.39783	0.0164366		362.808	176.253	0	0	1611.24	1267.99	631.736	1248.33	2.15553	0.000796603		0	0	167.649	310.175	854.56	719.379	1321.07	445.223	1.76576	0.00380395
P4ha1	Q60715-2;Q60715	Q60715-2;Q60715	Prolyl 4-hydroxylase subunit alpha-1	60.885	13	13		0	304.747	274.783	173.68	7198.81	1872.88	3592.15	1021.23	3.44153	7.81129e-05		247.626	361.604	0	0	3846.55	3820.74	0	1082.41	3.0712	0.00125074		98.5232	82.0163	357.514	0	4398.07	3035.23	2507.22	2508.44	4.40964	4.50234e-06
Rasa3	Q60790	Q60790	Ras GTPase-activating protein 3	95.986	33	32		2754.43	2132.05	1158.86	2616.14	6594.02	9757.64	4348.34	2465.56	1.31898	0.0600605		1233.57	2152.19	640.676	237.527	7165.16	5443.75	5604.98	3531.02	2.72498	0.000485954		704.839	507.764	3423.34	1499.31	8573.33	3021.99	8871.34	2292.05	2.04096	0.00566874
Hells	Q60848-2;Q60848	Q60848-2;Q60848	Lymphocyte-specific helicase	93.785	33	33		0	835.658	502.241	753.053	5053.78	5621.33	5609.12	1206.9	2.45075	0.000935153		1825.44	2786.96	2090.13	1272.47	14455.6	10197.7	7701.1	8061.08	2.3504	0.000673481		1186.48	980.23	1756.4	178.177	7726.64	4600.14	4733.41	3654.89	2.68059	0.000177816
Il10rb	Q61190	Q61190	Interleukin-10 receptor subunit beta	39.773	3	3		0	0	154.152	0	405.29	928.311	885.812	0	2.16917	0.014075		0	193.666	0	294.99	672.66	430.231	853.451	1048.5	1.57752	0.0166217		0	211.927	0	152.933	561.18	569.593	1628.89	593.111	2.0499	0.00334381
Cyba	Q61462-2;Q61462	Q61462-2;Q61462	Cytochrome b-245 light chain	17.593	3	3		803.746	382.921	777.155	2253.96	6516.58	0	8028.35	3496.9	2.72793	0.000687972		1800.81	3776.12	6158.8	2271.85	7852.3	9666.53	19425.5	6182.05	1.6455	0.0165406		0	1286.05	4144.54	1113.63	11689.4	6013.25	9701.4	2158.79	1.77445	0.0166937
Lag3	Q61790	Q61790	Lymphocyte activation gene 3 protein	56.977	28	28		26499.2	39396	23331.1	41339.1	179980	201756	161522	68843.7	2.16188	5.564e-05		3091.96	4888.97	1955.4	1806.64	43942.3	41153.5	40528.9	24430.8	3.75829	1.66986e-08		23443.7	16169	45648.8	15462.7	196649	114668	135167	105046	2.55619	6.4535e-06
Tgfbr2	Q62312-2;Q62312	Q62312-2;Q62312	TGF-beta receptor type-2	64.218	17	17		875.64	1211.5	742.469	1175.96	2273.89	2637.72	4666.21	4148.45	1.74246	0.00147908		549.885	2023.33	1198.47	941.896	3491.92	3626.16	3610.57	6795.89	1.98765	0.000429405		1097.56	514.857	1584.18	592.501	4664.69	1839.24	7529.71	2782.34	2.10115	0.000241614
Tfrc	Q62351	Q62351	Transferrin receptor protein 1	85.73	33	33		299.227	649.109	1129.98	773.058	5802.14	5942.69	11179.1	5738.43	3.41758	0.000121088		50.7324	1475.91	1730.72	712.63	19147.3	12581.9	13587.7	23862.4	4.9225	9.92853e-07		1134.2	1456.16	1709.83	824.06	9592.53	7468.45	13019.9	8097.23	2.91607	0.000638321
Cdk6	Q64261	Q64261;Q3V3A1-3;Q3V3A1	Cyclin-dependent kinase 6	37.028	24	23		35988.8	13337.5	20826.2	27033.4	133029	130325	103747	83452.7	2.27937	8.28481e-05		9050.93	22648	4082.65	5369.15	177367	175060	100089	83610.1	3.95487	3.0486e-08		14609.1	8450.84	25296.7	11072.1	104431	134879	105094	127240	3.10281	1.40506e-06
Rbl1	Q64701;Q64701-2	Q64701;Q64701-2	Retinoblastoma-like protein 1	119.46	29	29		413.814	338.762	29.5051	163.914	2377.34	9656.39	1941.55	361.089	3.63374	0.000777752		208.03	213.819	37.6113	65.3883	4221.81	2958.11	1348.81	2076.79	4.57169	6.77354e-05		820.01	245.809	1520.61	126.723	2339.5	3229.21	1559.7	3455.35	2.50844	0.0133159
Peak1	Q69Z38	Q69Z38	Pseudopodium-enriched atypical kinase 1	191.09	59	59		851.834	748.798	673.941	1906.18	3485.75	4063.57	3991.88	4056.17	2.03218	0.00033952		531.997	791.581	862.988	839.382	4355.92	2240.29	3874.19	4354.9	2.26902	0.000102312		909.841	676.473	2746.54	513.301	4685.48	3095.87	8105.26	2279.66	2.06773	0.000283507
Ltn1	Q6A009	Q6A009	E3 ubiquitin-protein ligase listerin	198.92	56	56		4645.45	2730.27	3812.5	3358.29	6339.19	5804.34	5204.8	2532.09	0.39457	0.350531		2008.88	4526.98	2088.51	1060.13	5935.97	5708.51	4675.99	2685.04	1.10029	0.0143898		2104.65	3232.8	3580.25	2159.57	6685.34	4559.7	6437.62	5073.07	1.06054	0.017797
Ltv1	Q6NSQ7	Q6NSQ7	Protein LTV1 homolog	54.022	11	11		423.17	701.831	648.137	545.048	7420.8	6570.43	6275.29	3981.54	3.37581	3.38764e-07		1820.49	3114.37	1004.78	738.79	13768.6	8470.09	5152.97	4443.51	2.32735	4.81111e-05		280.923	0	318.359	0	7734.68	4509.33	4266.6	7745.52	4.28419	1.99121e-07
Kdm3a	Q6PCM1	Q6PCM1;Q6PCM1-2	Lysine-specific demethylase 3A	147.85	41	39		2042.24	810.784	818.303	1421.98	3072.17	1143.74	2560.39	2934.49	0.944084	0.0435132		853.746	1727.83	1766.6	1429.91	3178.62	3211.54	4445.26	3231.97	1.32465	0.00653984		1103.5	949.858	1572.61	1142.39	3264.94	2160.13	6502.5	1570.01	1.31422	0.00690733
Ccdc82	Q6PG04	Q6PG04	Coiled-coil domain-containing protein 82	61.007	11	11		0	175.841	73.1012	154.927	339.618	821.079	894.267	1764.55	2.69457	0.00236974		215.108	0	468.723	0	1058.71	708.692	1407.34	1528.2	1.82761	0.0484059		160.631	0	514.827	88.7903	502.66	1614.45	2466.44	259.665	2.12712	0.0120301
Larp1	Q6ZQ58	Q6ZQ58;Q6ZQ58-2	La-related protein 1	121.12	56	56		13458.2	9618.62	12156	11205.5	20615.4	26873	14432.4	11826	0.605722	0.14665		12287	18528.7	7351.14	4244.26	44363.9	29468.3	20771	31673.7	1.72997	0.00029865		11360.3	12047.9	15326	11001.8	33783	18103.4	30895.3	25036.3	1.08937	0.0129652
Eri1	Q7TMF2	Q7TMF2	3-5 exoribonuclease 1	39.493	11	11		4424.87	5507.46	2323.8	7110.63	11840.1	10315	4783.77	2963.21	0.526024	0.379456		3363.27	5392.55	4399.27	1831.09	12045.3	12793.6	6619.35	6945.2	1.39991	0.0261117		4460.83	1027.83	8941.67	1792.57	8464.1	5848.28	9391.4	4771.13	1.22889	0.0479772
Prrc2a	Q7TSC1	Q7TSC1	Protein PRRC2A	229.2	59	57		1485.77	2770.69	3554.76	3649.67	7637.19	5503.77	6332.26	3645.69	1.04585	0.0177577		2225.77	1781.22	1874.3	1950.57	7025.75	3459.11	2444.68	4577.13	1.05743	0.0166811		1019.44	1208.82	1918.64	2119	6019.34	2481.17	4382.95	2623.15	1.27475	0.00496359
Gvin1	Q80SU7	Q80SU7	Interferon-induced very large GTPase 1	280.81	137	137		48285.2	45499.1	46323.9	55138.9	121422	170970	127329	72034.3	1.27114	0.0049592		29938.5	66085.9	26707.4	18553.6	126646	141188	83915	74438.9	1.70799	0.000378137		53108.9	34254.6	79286.7	28607.4	135464	112441	140945	85611	1.36927	0.00281065
Amica1	Q80UL9	Q80UL9	Junctional adhesion molecule-like	42.532	17	17		2252.69	3741.55	2381.29	1662.31	57549.2	79253	69240.8	29475.6	4.52248	4.67899e-08		2033.02	1940.7	873.4	0	33755.9	65072.7	32507.3	37182.8	4.7401	7.57991e-08		5690.9	1280.76	6489.23	1690.83	65507.6	52019	66640.7	19681.5	3.94256	4.00363e-07
Dhx33	Q80VY9	Q80VY9	Putative ATP-dependent RNA helicase DHX33	78.346	22	22		0	555.366	206.537	548.952	3984.5	2650.93	2169.19	1148.3	2.50914	0.00579333		440.668	1235.14	118.156	112.656	5978.6	3580.84	0	674.982	3.06154	0.00121563		520.446	222.954	1153.87	374.617	2549.38	1878.34	2659.83	1913.11	2.23106	0.00762685
P2ry10	Q8BFU7	Q8BFU7	Putative P2Y purinoceptor 10	37.244	4	4		3069.23	2600.22	308.021	1717.87	11151.8	12723.3	10038.5	5171.55	2.69211	9.6697e-05		1126.34	2610.75	1826.97	1345.37	5284.65	8725.76	4706.23	6067.2	1.87728	0.00313512		1805.98	2740.08	2356.51	2162.23	6764.4	3195.01	13334.3	6416.06	1.54909	0.0120021
Txnip	Q8BG60;Q8BG60-2	Q8BG60;Q8BG60-2	Thioredoxin-interacting protein	44.363	12	12		0	345.709	280.792	317.235	7407.96	899.716	2109.11	2337.98	2.93335	0.00065924		673.66	1521.74	424.006	874.597	10073.4	1946.8	4983.02	2846.02	2.37872	0.00213249		416.331	1063.11	3242.91	1064.87	7117.53	1557.57	4687.54	3030.6	1.67176	0.0225491
Wdr3	Q8BHB4	Q8BHB4	WD repeat-containing protein 3	105.77	45	45		3382.63	2323.44	2580.28	4709.48	4764.89	7012.91	4697.94	5501.38	0.794193	0.0889157		4577.42	10475.7	4694.07	3643.28	18534.3	13234.3	12641	14355.5	1.44058	0.0038945		3242.27	2924.96	8392.87	1484.56	6895.57	6726.74	14007	6866.63	1.30966	0.00770343
Nol11	Q8BJW5	Q8BJW5	Nucleolar protein 11	80.817	22	22		4371.05	1581.61	2989.48	3877.22	7742.7	7472.25	8227.94	2803.99	1.01452	0.0845276		4594.04	5578.31	5916.43	942.99	13737.3	9777.08	9293.47	5429.73	1.39172	0.0214062		2766.98	4791.68	3194.14	1209.99	6238.86	7009.69	8505.85	3934.64	1.20901	0.0425927
Ankrd52	Q8BTI7	Q8BTI7	Serine/threonine-protein phosphatase 6 regulatory ankyrin repeat subunit C	115.03	24	24		255.797	263.115	0	272.96	758.055	902.878	875.627	679.401	1.59806	0.0169334		179.877	444.725	393.173	243.125	2784.07	3959.05	993.576	1280.83	2.71027	0.00011044		249.358	114.73	872.387	167.118	2186.86	650.204	1475.46	614.7	2.06809	0.00159547
Pwp2	Q8BU03	Q8BU03	Periodic tryptophan protein 2 homolog	102.91	32	32		2967.15	2187.25	658.621	1538.32	3291.84	2351.13	6780.11	795.951	0.666811	0.34066		3921.93	3013.92	3866.31	870.623	8800.72	7633.33	7751.01	11484	1.8079	0.0150154		568.837	466.46	3330.36	1228.98	5985.64	5764.34	8259.76	2212.6	2.29536	0.00291313
Larp4	Q8BWW4	Q8BWW4	La-related protein 4	79.763	27	27		2198.11	2131.39	2366.79	1083.57	9748.57	13253.6	6676.98	7385.33	2.26264	0.00997917		2101.78	3813.11	832.205	405.766	16668.1	14392.6	490.409	3433.49	1.80542	0.0347227		1327	1191.38	1689.11	1870.62	11503.1	7947.21	4486.77	6363.48	2.25733	0.0101304
Parp12	Q8BZ20	Q8BZ20	Poly [ADP-ribose] polymerase 12	79.916	22	22		421.049	986.755	503.626	1295.17	1075.35	3198.42	1075.22	1442.29	1.07469	0.0674544		1499.28	2982.77	907.931	1034.02	4089.7	3341.64	2364.45	5672.69	1.36206	0.023356		382.519	671.357	2530.75	749.534	2892.03	1567.28	4519.6	2361.88	1.65852	0.00713064
Camkk2	Q8C078-2;Q8C078;Q8C078-4;Q8C078-3	Q8C078-2;Q8C078;Q8C078-4;Q8C078-3	Calcium/calmodulin-dependent protein kinase kinase 2	59.616	14	14		1200.62	1062.91	997.254	2905.3	3023.82	3094.58	3523.13	3657.38	1.25682	0.0055387		670.016	1751.02	2291.93	1301.85	3443.02	3062.68	3366.49	4480.32	1.37643	0.00278274		802.346	1334.02	1804.92	1060.28	3555.21	2206.39	3480.31	1854.17	1.15679	0.00972827
Mtrr	Q8C1A3	Q8C1A3	Methionine synthase reductase	77.517	7	7		159.947	97.7487	411.737	217.091	142.386	494.285	175.229	296.438	0.346838	0.671326		42.8152	1103.05	0	279.636	1748.81	820.587	0	0	2.34142	0.0363939		95.9121	144.633	54.4112	311.461	176.777	489.643	583.633	795.101	1.85416	0.0328501
Tbl3	Q8C4J7	Q8C4J7	Transducin beta-like protein 3	88.265	38	38		8817.15	8359.28	4933.55	10103.6	10407.5	19701.6	12223	12009.5	0.758577	0.0663624		6363.68	13224.7	6780.25	7541.52	21847.8	20077.5	24683.3	38285	1.64747	0.000381381		7184.02	5452.18	12228.8	7504.87	15239.1	11311.6	31097.9	11760.8	1.03311	0.0153028
Grsf1	Q8C5Q4	Q8C5Q4	G-rich sequence factor 1	53.076	10	10		285.584	946.908	1130.93	277.635	2660.51	1570.11	3610.78	0	2.19445	0.00196257		0	515.013	0	0	4031.28	2864.25	1679.47	0	2.38312	0.0171752		559.298	1503.07	615.128	633.263	3086.04	1909.94	0	1380.81	1.41091	0.0300747
Utp15	Q8C7V3	Q8C7V3	U3 small nucleolar RNA-associated protein 15 homolog	59.374	25	25		10502.7	8664.04	6913.55	12687.3	20217.7	16197.3	23740	10588.6	0.841609	0.0392549		6795.37	14017.4	11322.5	10338.3	32492.7	34342.9	26649.9	28473.9	1.56172	0.000519538		10098.3	7735.1	16594.5	5505.58	26985	19783.8	21622.2	11137.6	1.04279	0.0126475
Fam60a	Q8C8M1	Q8C8M1	Protein FAM60A	24.829	8	8		1307.53	1125.35	240.504	0	4738.7	4286.85	8610.47	2419.74	2.68089	0.0058942		982.398	1775.9	2315.32	377.84	10468.2	9768.03	5411.38	4516.51	2.66931	0.00347421		329.169	0	2595.18	123.655	11573.8	6766.81	2710.84	3649.67	3.4804	0.000710349
Ttc27	Q8CD92-2;Q8CD92	Q8CD92-2;Q8CD92	Tetratricopeptide repeat protein 27	96.301	20	20		1215.39	1153.13	1796.72	1479.69	2002.69	4594.13	7348.2	1345.43	1.15239	0.0679262		986.844	2115.7	908.096	374.553	6707.45	8909.82	3730.65	1783.81	2.28234	0.000988544		1198.98	1005.27	2153.27	866.539	8339.64	3347.74	3279.47	2143.28	1.6118	0.0135586
Slc38a2	Q8CFE6	Q8CFE6	Sodium-coupled neutral amino acid transporter 2	55.503	5	5		579.607	338.058	363.649	538.472	4117.55	7179.56	3995.81	5726.46	3.52644	1.86269e-06		524.1	611.638	584.053	175.747	6475.01	9181.35	3356.31	3094.08	3.54889	1.70144e-06		0	852.62	127.024	272.862	4946.5	3308.69	8542.04	4310.16	4.00229	9.10779e-07
Gnl3	Q8CI11;Q8CI11-2	Q8CI11;Q8CI11-2;REV__Q8BMK4	Guanine nucleotide-binding protein-like 3	60.786	30	30		5737.12	5837.22	4996.98	5120.99	11154.5	14198.7	10621.9	14899.5	1.21758	0.0168736		9319.57	15690.8	10334.3	7617.34	26346.2	21323	24686.7	33189.8	1.33036	0.00986779		6939.74	4336.24	14355.1	4090.07	20857.3	94943.1	33093.1	14294.8	2.2626	8.65945e-05
Hmgcs1	Q8JZK9	Q8JZK9	Hydroxymethylglutaryl-CoA synthase, cytoplasmic	57.568	26	26		16304.3	24627.9	18178.2	33038.8	44552.1	57958.1	68313.8	43501.6	1.24796	0.00261665		11983	22369.6	18949.2	12416.3	60975.4	48166.5	32778.1	52542.6	1.58139	0.000293127		20886.7	25911.5	34885.2	14576.1	63727.4	42321.3	88691.6	44338.8	1.31707	0.00167022
Cyp51a1	Q8K0C4	Q8K0C4	Lanosterol 14-alpha demethylase	56.775	24	24		29089.3	18841.3	15830.2	23635.9	44490.5	49775.5	40463.2	22363.2	0.822155	0.129011		15365.8	22259.4	17265.8	8463.21	210594	45656.8	47118.5	26478	1.97675	0.00101504		22023.6	15602.2	32785.4	14435.6	45205	31479.6	81969.5	29498.5	1.10079	0.0463549
Asb2	Q8K0L0-2;Q8K0L0	Q8K0L0-2;Q8K0L0	Ankyrin repeat and SOCS box protein 2	64.936	19	19		648.967	1547.14	871.239	1521.98	2923.46	4360.44	1810.63	1552.47	1.18757	0.0354406		1292.35	3566.33	1118.63	519.089	8512.05	10494	3645.23	3146.96	2.14519	0.000544315		2217.1	2588.57	2457.35	1130.55	5921.09	4702.28	6918.41	4668.61	1.45442	0.0118558
Polr1e	Q8K202	Q8K202	DNA-directed RNA polymerase I subunit RPA49	54.033	19	19		2705.86	7099.99	1723.89	3161.87	2157.99	4318.37	3323.26	5325.3	0.163822	0.776016		2471.53	5109.53	3086.11	707.118	8667.05	6342.8	4191.66	8149.43	1.52262	0.0138588		1757.5	2732.08	3586.8	1399.83	3990.16	4413.69	9483.13	14478.1	1.66203	0.00796118
Ddx52	Q8K301	Q8K301	Probable ATP-dependent RNA helicase DDX52	67.473	16	16		4656.14	1942.77	2800.42	3044.79	7016.17	7308.2	6240.04	3257.29	0.939047	0.080828		3455.68	4625.33	2371.22	1770.57	9441.02	11838.8	7752.01	5253.44	1.52097	0.00720503		570.189	2627.86	4553.89	2543.75	5824.75	5031.41	3548.69	7510.94	1.37299	0.0138568
Cd226	Q8K4F0	Q8K4F0	CD226 antigen	38.062	11	11		711.658	1677.46	1473.63	2258.49	11141.2	11107.9	18276.3	15699.5	3.28141	3.56827e-07		19487.1	28599	24166.8	14317.4	55172.3	54711.4	45943.2	53430.5	1.31601	0.00865699		2893.15	4397.24	14807.1	5520.15	22354.3	23303.6	56882.7	24854.7	2.36704	3.47311e-05
Zwilch	Q8R060	Q8R060	Protein zwilch homolog	66.839	9	9		0	0	0	0	313.277	691.26	292.533	121.404				0	0	117.235	54.6779	797.143	685.558	325.675	662.112	2.87144	0.00244592		58.5525	164.2	332.53	40.0521	505.074	383.421	273.494	0	1.81981	0.0199676
Mtg1	Q8R2R6	Q8R2R6	Mitochondrial ribosome-associated GTPase 1	36.679	6	6		0	1034.49	0	1183.2	1441.87	0	2630.42	0	0.815816	0.155865		817.263	432.634	904.732	926.458	2207.42	3693.96	1695.26	1881.24	1.61382	0.000626801		714.977	918.305	886.871	1160.97	1263.46	2570.53	1689.41	2813.44	1.12829	0.0096909
Saraf	Q8R3Q0	Q8R3Q0	Store-operated calcium entry-associated regulatory factor	35.856	13	13		318.452	307.548	238.901	1082.3	13176.9	18606.9	74982.7	4217.65	5.3865	8.39436e-07		2570.44	5221.15	1965.19	1089.71	28168	21840.1	8150.29	6378.58	2.53	0.00422277		373.908	318.939	2932.02	924.835	24519.6	14761.1	10426.3	17695	4.41394	1.3928e-05
Cdt1	Q8R4E9	Q8R4E9	DNA replication factor Cdt1	61.509	15	15		795.754	714.444	573.325	476.242	4132.69	1973.2	1346.46	1071.42	1.56096	0.0191342		728.13	1172.94	0	173.864	6065.67	3027.16	801.867	2528.66	2.2218	0.00314551		173.294	316.112	0	176.679	2857.66	2322.33	1177.18	2265.32	3.2667	8.15977e-05
Etv3	Q8R4Z4	Q8R4Z4	ETS translocation variant 3	57.026	8	8		285.277	123.061	103.925	49.7762	1206.1	823.296	2028.55	2058.53	3.6197	9.07636e-05		115.859	108.4	0	0	992.951	763.773	496.627	73.1996	1.86236	0.0465051		64.839	0	65.2367	0	797.737	538.377	0	268.79	2.90432	0.00556689
Lrrc8c	Q8R502	Q8R502	Volume-regulated anion channel subunit LRRC8C	92.371	47	47		27974.9	17063.8	20172.8	26588.1	57722.8	80933	56426.1	39357.5	1.33515	0.00242265		11761.7	24547.5	9752.61	11845.2	55596.4	50284	33865.3	33870.8	1.64678	0.000351514		14834.7	20136.1	44677.3	17475.5	54425.1	37705.4	67121.1	41079.9	1.15015	0.00737615
Kdm4c	Q8VCD7	Q8VCD7	Lysine-specific demethylase 4C	119.96	22	22		267.527	245.013	332.156	797.049	1190.25	1599.3	1915.89	436.211	1.62961	0.0273461		62.7018	353.39	135.832	142.413	444.394	897.038	758.908	464.677	2.08935	0.00616642		244.799	236.172	660.769	73.8781	1780.17	1814.99	2802.78	377.896	2.56095	0.00121903
Uhrf1	Q8VDF2;Q8VDF2-2	Q8VDF2;Q8VDF2-2	E3 ubiquitin-protein ligase UHRF1	88.303	37	37		0	423.598	40.0449	773.113	9231.66	11764.5	6524.82	4132.05	4.96318	1.08548e-05		821.025	1157.46	338.22	0	32246.1	13196.5	9149.71	9735.67	4.34837	5.28516e-05		809.256	0	1426.26	307.315	20487.2	8492.26	10771.6	4791.45	3.78154	0.000238765
Ipo4	Q8VI75	Q8VI75	Importin-4	119.27	22	22		878.748	357.266	686.159	673.404	2329.26	4030.22	3107.93	1700.52	2.10448	0.000475982		861.056	1607.15	691.628	313.832	10003.9	5528.8	4966.61	6628.81	3.14141	3.83105e-06		138.94	640.512	666.138	594.02	3470.13	2148.08	2994.44	2503.3	2.65796	3.50139e-05
Tti1	Q91V83	Q91V83	TELO2-interacting protein 1 homolog	120.81	11	11		624.412	626.872	975.649	300.239	1033.44	676.619	1339.71	644.334	0.599061	0.2438		353.699	391.51	324.369	145.622	897.423	1260.44	802.682	629.333	1.61221	0.00395212		281.499	422.02	343.297	166.331	1738.84	278.896	714.83	646.048	1.26127	0.0195125
Nifk	Q91VE6;Q91VE6-2	Q91VE6;Q91VE6-2	MKI67 FHA domain-interacting nucleolar phosphoprotein	36.265	21	21		17651	11554.1	9547.74	20521.2	32568.1	28996.8	30084.9	43477.8	1.23754	0.00326711		19939.2	29501.3	34267.5	24752.4	51284	52330.3	69097	74638.9	1.19848	0.00417628		12376.2	10710.8	20973.7	11322.3	35432.3	26631.1	77596.4	26156.6	1.48174	0.000684496
Itm2c	Q91VK4	Q91VK4	Integral membrane protein 2C;CT-BRI3	30.482	9	9		0	2390.52	2575.91	1803.93	10602.5	5010.28	5611.36	2129.97	1.16975	0.184048		0	167.909	0	1220	5762.51	8445.5	1050.17	1106.87	2.59918	0.0142348		1400.4	2538.89	4665.11	622.06	5757.87	7360.07	18463.2	6581.14	2.24077	0.0102687
Pus7	Q91VU7;Q91VU7-2	Q91VU7;Q91VU7-2	0	74.792	31	31		1188	2046.72	2250.11	1546.91	8526.97	8753.06	6986.29	7114.79	2.19398	8.78944e-05		4968.75	2592.82	3863.96	746.182	29117.5	17629.6	12472	16945.5	2.87803	2.59098e-06		2729.61	3841.14	4549.47	1996.8	7233.03	8671.83	10098.5	8759.22	1.46605	0.00408436
Ubap2	Q91VX2	Q91VX2	Ubiquitin-associated protein 2	117.96	16	16		49.357	183.53	63.361	170.435	1829.26	1036.44	1947.86	1197.82	3.86617	5.3022e-06		412.505	0	224.8	99.7375	3905.79	2163.54	1244.79	1925.28	3.33717	8.3376e-05		207.623	0	227.528	119.181	2657.53	1491.1	1400.77	286.915	2.65872	0.000846013
Rrp9	Q91WM3	Q91WM3	U3 small nucleolar RNA-interacting protein 2	52.106	27	27		16101.9	7042.69	11600.4	8878.71	20990.6	18715.9	31540.7	7217.93	0.734216	0.084835		18742.7	21566.5	8008.7	17246.2	34196.2	37958.4	39319.7	40116.7	1.29917	0.00422962		6607.08	10426.5	7727.3	7331.45	16883.4	22645.5	16836.3	16145.8	1.18375	0.00816596
Ppan	Q91YU8	Q91YU8	Suppressor of SWI4 1 homolog	52.755	24	24		2313.7	1767.87	1372.98	2178.48	8989.08	7486.46	2627.71	5118.49	1.55228	0.00766864		4721.84	7182.24	5308.53	12970.5	15257	11258.4	7216.48	46991	1.16017	0.039043		3514.17	1336.22	3019.67	1690.22	5384.68	3800.87	9797.69	4778.05	1.33028	0.0196759
Traf7	Q922B6	Q922B6	E3 ubiquitin-protein ligase TRAF7	66.487	20	20		834.566	1289.32	614.938	737.205	1101.95	1580.96	1357.58	1156.56	0.621843	0.316637		619.525	3179.34	0	706.644	2769.47	2295.58	4080.94	3059.64	1.41868	0.0420198		119.257	1219.66	1246.58	844.806	1577.58	1900.62	2736.18	1462	1.57275	0.0170096
Prmt3	Q922H1-2;Q922H1	Q922H1-2;Q922H1	Protein arginine N-methyltransferase 3	59.47	16	16		3362.84	6205.58	3623.34	5062.45	11449.5	11395.6	8830.47	4182.54	0.913523	0.0506918		1934.65	6192.02	2644.94	1353.65	16720.9	17046.1	10122.6	8013.45	2.26858	3.94632e-05		3686.57	4237.55	5358.19	3129.67	13849.5	9680.49	10330.9	7463.66	1.32559	0.00663392
Far1	Q922J9;Q922J9-4;Q922J9-3;Q922J9-2	Q922J9;Q922J9-4;Q922J9-3;Q922J9-2	Fatty acyl-CoA reductase 1	59.434	17	17		2987.44	1210.16	1320.45	2601.55	7264.62	7322.73	7085.41	6851.38	1.925	0.000911036		2321.91	1558.67	3598.68	2874.82	14013.2	6812.25	13500.1	12909.3	2.19888	0.000242439		951.995	2442.36	2801.28	1058.14	7215.82	4885.88	15787.3	2426.7	1.90363	0.00100971
Nop2	Q922K7	Q922K7	Probable 28S rRNA (cytosine-C(5))-methyltransferase	86.751	30	30		9741.5	5247.1	4523.12	10104.9	14280.7	19435.5	11604.6	20353	1.20261	0.0148977		9895.1	11275.8	15150.9	11444.9	31395.3	27113.7	55692.1	26565.2	1.50612	0.00321088		7608.95	5270.34	14281.1	4560.25	20406.3	11098.8	46366.4	12862.8	1.42317	0.00492783
Riok1	Q922Q2	Q922Q2	Serine/threonine-protein kinase RIO1	64.91	30	30		9643.24	5651.46	4343.12	13246.1	16146.7	13642.2	14175.7	13178.2	0.928559	0.0344606		6190.44	8137.56	8492.52	3707.15	14527.3	13458.8	20003.7	20437.8	1.41385	0.00239635		7372.31	5845.34	9516.46	3014.26	15728.8	8932.65	18953.4	11454.6	1.15626	0.010291
Prmt7	Q922X9	Q922X9	Protein arginine N-methyltransferase 7	78.3	12	12		355.332	0	298.974	213.421	1672.66	3161.01	331.6	432.004	1.72076	0.0440577		0	252.719	340.304	0	4559.93	2647.2	1258.28	1134.68	2.79655	0.00617831		670.347	448.756	147.455	127.029	1822.24	1478.51	0	463.322	1.97451	0.0230802
Rsl24d1	Q99L28	Q99L28	Probable ribosome biogenesis protein RLP24	19.611	4	4		4923.87	2969.39	2319.34	4254.29	7749.41	12352.8	5744.56	8954.8	1.27328	0.00249363		3005.82	6805.37	3194.14	2175.87	15434.7	10597.2	11755.8	9100.01	1.73586	0.000129557		3292	2837.87	0	2380.98	11931.7	9827.69	8373.14	9174.06	1.79245	0.000211088
Nmd3	Q99L48	Q99L48;Q99L48-2	60S ribosomal export protein NMD3	57.611	19	19		3670.15	1376.67	1371.34	3513.27	4441.51	3272.48	7742.07	4606.75	1.10312	0.0681045		3524.51	7594.98	4764.91	1600.5	5620.04	10356.9	13863.3	11354.9	1.37203	0.0260934		1446.73	2213.04	5218.47	722.254	11883	5344.85	12075.8	5172.88	2.09024	0.00147819
Riok2	Q9CQS5	Q9CQS5	Serine/threonine-protein kinase RIO2	62.49	13	13		477.248	385.585	957.127	615.735	2164.02	2100.41	2761.84	2185.93	1.99579	0.000276344		876.965	995.634	445.959	884.233	4136.82	4157.51	4053.02	3501.85	2.3674	3.94283e-05		203.656	57.7277	244.735	390.071	2074.56	1065.92	2477.34	1823.29	3.27988	4.22418e-07
Smyd3	Q9CWR2	Q9CWR2	Histone-lysine N-methyltransferase SMYD3	49.126	12	12		4354.54	4283.66	2808.25	3673.7	8306.78	10009.4	8331.83	4777.4	1.02604	0.0167716		1459.02	2515.92	1919.08	3809.66	9841.04	5044.72	6522.09	6295.97	1.5618	0.000705956		2771.18	1525.84	5426.42	2470.93	9786.68	6601.47	5443.55	7167.85	1.36864	0.00228064
Glipr2	Q9CYL5	Q9CYL5	Golgi-associated plant pathogenesis-related protein 1	17.09	10	10		0	0	0	0	11358.8	13619.6	13046.5	0				6263.88	2244.48	0	0	62492.3	23457	11971.8	0	2.79299	0.00186921		942.315	0	475.998	0	7175.26	6973.74	0	5734.41	3.29988	0.000533744
Chaf1b	Q9D0N7	Q9D0N7	Chromatin assembly factor 1 subunit B	63.131	14	14		0	325.062	190.431	344.612	1362.41	1945.29	2171.91	797.52	2.39995	8.50093e-05		435.945	367.191	0	0	2954.84	2809.25	2511.42	1144.97	2.46586	0.000241784		914.091	733.053	1168.25	316.643	2221.34	1657.33	2237.56	1889.46	1.49313	0.00339081
Fam111a	Q9D2L9	Q9D2L9	Protein FAM111A	69.948	9	9		0	0	0	0	202.296	538.986	354.404	0				0	40.1124	0	0	757.044	338.043	109.381	939.917	3.32775	0.0123213		0	0	37.8935	124.852	760.692	413.219	0	268.892	2.67363	0.013439
Nol7	Q9D7Z3;Q9D7Z3-2	Q9D7Z3;Q9D7Z3-2	Nucleolar protein 7	28.97	6	6		5406.69	5174.94	4106.67	11967.7	5991.76	4327	1781.27	9653.34	-0.406262	0.532379		6521.16	10208.1	4077.19	23472.2	9961.48	126210	52669.8	34321.1	2.11969	0.00322613		7515.29	5773.64	4609.25	6891.38	42271.2	37403.8	27447.6	31148.4	2.48444	0.000824949
Llph	Q9D945;Q9D945-2	Q9D945;Q9D945-2	Protein LLP homolog	15.391	4	4		10303.1	10771.2	4925.17	15788.3	26840.9	16019.6	11511.2	22625.7	0.924474	0.0449865		9233.74	12060.1	15894.8	27576.6	39422.1	38641.7	31297.3	29048.3	1.20661	0.0111934		0	6014.75	13245.4	7212.16	25677.8	23015	25990.9	11793.5	1.31125	0.0107764
Lonp2	Q9DBN5;Q9DBN5-3;Q9DBN5-2	Q9DBN5;Q9DBN5-3;Q9DBN5-2	Lon protease homolog 2, peroxisomal	94.525	22	22		875.399	1433.57	1577	1213.31	3373.12	4471.3	3853.57	1233.05	1.22486	0.0466062		516.164	2287.44	1054.55	673.394	3426.38	4150.35	4563.64	2835.4	1.94447	0.0029382		1118.76	1350.6	2167.76	879.702	14880.1	1923.1	3150.93	1876.3	1.4689	0.0191639
Cxcr6	Q9EQ16	Q9EQ16	C-X-C chemokine receptor type 6	40.467	3	3		718.941	1359.64	0	425.395	4880.05	4783.17	4395.42	4370.24	2.62413	0.00454113		1646.41	970.167	497.198	269.139	4728.01	3904.33	6886.74	5110.49	2.89241	0.00113766		0	197.147	504.473	0	4262.48	3397.48	8805.72	340.977	3.02549	0.00402351
Maged2	Q9ER67	Q9ER67;A2AG46;A2AG48;A2AG47;A2AG49;E9Q1Q4;E9Q160;E9Q098;E9Q886;Q6DIC6;Q9QYH6	0	65.4	16	16		309.053	519.456	99.4913	1287.01	2133.16	2178.08	2057.36	1901.53	2.44707	0.00134705		0	519.241	439.57	302.698	0	1130.94	1365.73	1443.87	1.67084	0.039408		177.4	141.586	1183.64	563.351	1729.99	1313.98	3205.49	2104.44	2.45963	0.00128862
Cd200r1	Q9ES57	Q9ES57	Cell surface glycoprotein CD200 receptor 1	35.504	8	7		30732.6	32631.2	20362.8	38932.4	59241.2	53268.3	36392.9	84740.4	0.903414	0.100292		3671.58	4757.04	3782.64	2402.13	8956.6	12718	4905.15	19905.4	1.53274	0.00814899		10679.3	26362.5	64694.5	20503.1	39109.6	50998.4	146019	42450.6	1.26226	0.0255146
Nek6	Q9ES70	Q9ES70	Serine/threonine-protein kinase Nek6	35.742	7	5		0	1360.21	459.651	0	2084.63	574.545	1281.11	1265.39	0.578094	0.469745		0	524.405	0	0	4186.64	2957.7	1988.5	2148.08	2.3625	0.0332708		0	0	1024.01	177.227	4327.3	2338.22	1864.97	890.363	2.24867	0.0115002
Rtn3	Q9ES97-3;Q9ES97-4;Q9ES97-5	Q9ES97-3;Q9ES97-4;Q9ES97-5	Reticulon-3	25.428	7	7		19521.6	5758.92	8759.96	15075.6	53900.6	53534.2	22232.2	0	1.8586	0.176013		1397.64	8196.16	2176.38	0	424646	17448.7	0	9180.86	3.80464	0.0145467		21479.3	217.269	21000.9	4189.97	33377.4	36691.3	25431.4	20543	2.65138	0.0433725
Rpf2	Q9JJ80	Q9JJ80	Ribosome production factor 2 homolog	35.363	14	14		9141.07	4437.68	4298.78	8194.1	17065.3	15473.1	10546.4	2781.4	0.609623	0.428138		6502.57	12666.9	633.801	924.151	30540	31168.2	10489.9	10069	2.75627	0.00143349		4531.1	3278.91	6778.26	3776.28	21860.3	13581.3	10446.1	14913.7	1.73158	0.0318848
Tdp2	Q9JJX7	Q9JJX7	Tyrosyl-DNA phosphodiesterase 2	41.033	11	11		3761.39	3336.45	2232.64	4506.16	9433.7	11787.7	7517.56	4463.8	1.22133	0.0184035		3370.16	4831.71	3348.08	2684.08	8560.35	9578.36	7781.37	5161.1	1.12301	0.028662		4527.03	3923.35	3133.02	827.302	9022.47	5404.25	7306.62	3022.48	1.13697	0.0269385
Ybx3	Q9JKB3-2	Q9JKB3-2	Y-box-binding protein 3	30.764	19	11		14505.5	9417.72	9099.58	14752.7	51482.2	80175.9	71235.8	45516.2	2.37783	3.15404e-06		5494.17	9550.13	5870.41	4846.6	72801.4	40746.6	18092	26329.3	2.47163	1.80774e-06		10781.8	11736.4	13514.1	9292.53	52201.1	39000.4	38559.1	32808.9	1.83514	8.93998e-05
Higd1a	Q9JLR9	Q9JLR9	HIG1 domain family member 1A, mitochondrial	10.425	3	3		4006.95	3899.66	1635.06	3721.55	5057.77	0	4731.78	7168.55	0.831413	0.0712227		3494.03	3265.04	1549.02	3734.33	5692.45	4883.37	12843.5	9470.79	1.41979	0.0021307		3123.77	1783.93	3060.71	2304.98	7778.67	6069.22	8070.59	10969.5	1.68304	0.000457594
Chaf1a	Q9QWF0	Q9QWF0	Chromatin assembly factor 1 subunit A	101.93	10	10		168.157	51.3388	43.1003	181.866	912.409	922.797	475.872	908.722	3.09838	5.29739e-05		214.18	95.8816	544.503	285.545	1745.84	1406.55	1674.95	1538.6	2.73818	0.000212331		373.102	91.0993	0	655.122	1217.2	1214.31	1648.18	574.631	1.95097	0.00761783
Abhd2	Q9QXM0	Q9QXM0	Abhydrolase domain-containing protein 2	48.377	9	9		0	163.512	127.603	90.7573	894.152	2429.19	1728.81	435.226	3.19205	0.000113038		49.621	0	0	0	787.13	1585.7	1139.4	2401.82	4.77595	8.99674e-05		120.062	112.156	205.175	0	387.981	1186.38	2085.62	1660.66	3.00143	0.000210829
Rdh11	Q9QYF1	Q9QYF1	Retinol dehydrogenase 11	35.147	14	14		12895.5	7828.46	6898.14	13816.8	16755.2	51083.8	15750.3	14455.1	1.08502	0.0151394		8033.25	14884.2	7532.55	11475.5	26049.9	21659.1	29658.8	26401.9	1.35444	0.00336451		11476.4	9501.91	16138.9	6936.63	25716.9	19748.5	27471.4	14293.9	1.0075	0.0228736
Serinc3	Q9QZI9	Q9QZI9	Serine incorporator 3	52.622	4	4		2397.9	0	816.322	1492.49	3364.44	3409.48	2960.13	3335.48	1.1903	0.0569434		494.722	1280.49	1620.02	750.469	2262.33	3126.49	4877.18	5294.47	1.97241	0.00174424		0	910.144	1633.94	764.665	2956.14	1162.91	8127.94	1487.23	1.28243	0.0416756
Atp6ap1	Q9R1Q9	Q9R1Q9	V-type proton ATPase subunit S1	51.007	9	9		354.326	327.699	1330.35	583.538	746.82	16763.8	2021.46	1256.77	2.11573	0.0126076		230.931	812.296	146.678	633.163	4369.2	1061.27	2104.39	1319.09	2.38228	0.00576716		196.363	663.522	923.739	519.926	3895.85	2618.74	2882.43	2175.74	2.49946	0.00405771
Timeless	Q9R1X4-6;Q9R1X4-2;Q9R1X4;Q9R1X4-3	Q9R1X4-6;Q9R1X4-2;Q9R1X4;Q9R1X4-3;Q9R1X4-4;Q9R1X4-5	Protein timeless homolog	137.43	19	19		0	234.143	49.2168	262.391	2381.16	1272.19	1566.58	150.914	2.66942	0.00897846		594.331	355.279	298.929	249.065	3001.61	2175.16	859.644	411.65	1.79983	0.048175		791.418	282.388	331.322	159.199	4129.08	1342.22	362.914	1024.99	1.86257	0.0415315
Trpv2	Q9WTR1	Q9WTR1	Transient receptor potential cation channel subfamily V member 2	85.964	20	20		905.041	1451.48	1262.27	2667.77	2949.79	5263.68	3224.25	4020.93	1.37699	0.0031519		3230.11	8281.05	5247.97	2991.82	12937.4	16535.6	9544.57	10090	1.40409	0.00270003		1425.11	1346.95	3258.7	1423.14	3311.85	3208.56	5780.98	3061.68	1.10026	0.014632
Noc2l	Q9WV70	Q9WV70	Nucleolar complex protein 2 homolog	85.423	16	16		2498.06	2208.93	1047.16	1465.13	3325.81	4363.95	4098.02	2577.63	1.04466	0.0672788		2212.55	5518.07	1052.83	760.427	12663.9	8855.63	5210.81	5741.06	2.10576	0.000819773		1672.22	1245.29	4686.94	1389.81	5054.2	3910.42	6762.47	2732.85	1.18775	0.0395709
Pole	Q9WVF7	Q9WVF7	DNA polymerase epsilon catalytic subunit A	262.1	40	40		0	0	0	291.614	756.41	1579.13	643.911	275.863	1.2187	0.333561		111.862	579.289	0	0	2448.83	949.776	1407.11	545.115	2.18271	0.0365132		20.145	0	0	0	1202.72	5718.81	2220.23	651.713	6.4622	0.000118121
Rabac1	Q9Z0S9	Q9Z0S9	Prenylated Rab acceptor protein 1	20.619	3	3		4367.11	1979.9	2260.25	3663.2	4886.81	13136.4	11087.1	8320.05	1.59252	0.000613521		1624.88	2765.25	3021.7	3429.89	12862.7	5169.79	7954.11	9877.45	1.70245	0.000313912		2761.22	3046.79	4105.4	3108.29	15971.9	8162.62	11562.7	7646.18	1.6866	0.000345776
Slc7a5	Q9Z127	Q9Z127	Large neutral amino acids transporter small subunit 1	55.872	3	3		301.179	0	0	281.873	3156.95	4175.92	3970.5	846.553	3.1465	0.00054642		987.483	2257.73	651.593	696.985	12143.7	9063.18	2387.08	4273.61	2.52873	0.000633644		0	355.178	424.697	441.204	3740.49	837.303	2206.55	1065.96	2.02337	0.00691116
Bub1b	Q9Z1S0	Q9Z1S0	Mitotic checkpoint serine/threonine-protein kinase BUB1 beta	118.39	20	20		0	505.769	0	0	852.124	450.23	1233.29	255.945	0.222019	0.824305		29.4691	32.9814	0	0	1224.3	542.477	408.628	206.483	3.96406	0.000113526		75.8176	0	0	28.601	928.944	755.271	1064.17	339.408	3.92944	0.000123708
Aebp2	Q9Z248-2;Q9Z248;Q9Z248-5;Q9Z248-4;Q9Z248-3	Q9Z248-2;Q9Z248;Q9Z248-5;Q9Z248-4;Q9Z248-3	Zinc finger protein AEBP2	51.959	11	11		0	0	76.5989	0	1110.43	644.161	1871.44	0	3.84679	0.00122283		164.983	385.944	0	0	2687.17	1552.7	3225.91	568.753	2.72069	0.00193549		371.512	0	529.293	212.508	2130.14	1379.38	709.456	1480.98	1.93351	0.00853307
Rlf	A2A7F4	A2A7F4	0	217.39	24	24		482.557	100.033	134.307	178.672	449.877	338.054	329.69	295.88	0.919719	0.0897802		197.772	316.587	304.049	80.3947	432.513	489.167	341.208	678.625	1.2501	0.0246887		181.987	140.806	265.226	109.24	300.081	286.561	703.743	162.278	0.931363	0.0860482
Tmem201	A2A8U2;A2A8U2-3;A2A8U2-2	A2A8U2;A2A8U2-3;A2A8U2-2	Transmembrane protein 201	72.499	11	11		1803.11	552.697	911.728	2405.72	4035.72	604.362	848.022	1862.49	0.204381	0.771386		496.134	2663.41	1140.25	1070.24	5342.77	6481.31	2335.41	2129.33	1.68465	0.0244781		715.976	0	4410.28	613.852	2551.8	2971.39	4570.57	2743.52	1.32449	0.0920986
Kiaa1109	A2AAE1-6;A2AAE1;A2AAE1-2;A2AAE1-3	A2AAE1-6;A2AAE1;A2AAE1-2;A2AAE1-3;A2AAE1-5	Uncharacterized protein KIAA1109	551.83	36	36		126.671	218.861	51.9854	119.182	135.64	160.311	192.025	59.8369	0.135156	0.89471		112.683	194.133	45.8627	38.485	1400.36	186.055	874.93	10021.9	3.96314	0.000737695		109.417	95.6836	156.692	119.781	121.062	1329.19	28.2896	444.704	0.841225	0.413673
Focad	A2AKG8	A2AKG8;A2AKG8-2;A2AKG8-3	Focadhesin	198.95	29	29		300.743	908.127	722.798	925.85	1175.34	1544.19	1307.79	220.826	0.379988	0.593809		279.099	1193.3	376.352	194.842	2791.75	1744.81	588.186	727.808	1.60397	0.0324763		932.528	850.368	1381.45	273.097	1720.56	1480.93	497.161	893.301	0.479833	0.501499
Mocs3	A2BDX3	A2BDX3	Adenylyltransferase and sulfurtransferase MOCS3;Molybdopterin-synthase adenylyltransferase;Molybdopterin-synthase sulfurtransferase	49.374	22	22		10375.3	23533.2	8849.38	9653.14	13656.2	20166.4	11259.5	3867.02	-0.199659	0.849953		5039.49	30485.2	243.094	713.353	29295.4	8540.39	31795.5	6962.61	2.75542	0.0149952		20827.6	8960.11	39714.2	3580.19	20192.2	15213.3	9245.12	8169.4	-0.0484119	0.963399
Mipep	A6H611	A6H611	Mitochondrial intermediate peptidase	80.851	13	13		539.686	714.585	720.187	355.089	870.141	1452.85	200.673	0	0.17586	0.778905		411.127	929.609	292.508	347.934	2271.78	1533.6	1072.56	1002.47	1.6474	0.00909514		612.146	467.796	1858.25	707.791	1747.47	1482.58	622.921	884.123	0.480395	0.41093
Thada	A8C756	A8C756;A8C756-2;A8C756-3;A8C756-5;A8C756-4	Thyroid adenoma-associated protein homolog	217.29	30	30		301.463	568.15	258.393	395.653	708.858	1314.73	524.208	229.022	0.668939	0.415587		361.976	606.428	19.7855	0	1142.8	1194.92	556.141	362.595	2.15054	0.022184		700.838	788.882	984.407	236.054	601.703	422.444	265.818	900.892	-0.269414	0.7413
Vps13d	B1ART2;B1ART1;V9GX23	B1ART2;B1ART1;V9GX23;F6XI52	0	490.96	50	50		508.842	142.327	234.67	251.981	394.711	432.438	282.408	181.683	0.258029	0.670792		60.8318	374.121	211.538	39.5518	339.924	264.047	365.448	272.65	1.3884	0.0302518		109.369	326.743	300.452	116.533	154.62	250.094	401.496	149.602	0.223123	0.713054
Cad	B2RQC6;B2RQC6-2	B2RQC6;B2RQC6-2	CAD protein;Glutamine-dependent carbamoyl-phosphate synthase;Aspartate carbamoyltransferase;Dihydroorotase	243.24	102	102		45858.4	38832.2	40403.2	58799.8	68535.6	92387	78523.7	21509.4	0.334481	0.588772		18834.2	45456.4	8329.9	4310.19	67342.4	49448.4	23551.3	24920.9	1.49764	0.0224946		59965.2	38121.8	71005	27092.8	74118.1	40260.2	22673.6	47120.7	-0.116004	0.850826
Unc13d	B2RUP2-2;B2RUP2	B2RUP2-2;B2RUP2	Protein unc-13 homolog D	122.89	50	50		28503.3	33563.2	25654.6	40756.3	22462.6	35372.1	33449.1	16599.3	-0.295256	0.539932		15117.7	24384	11798.8	4475.94	35870.4	30172.5	17517	23098.4	1.12287	0.0272143		17670.4	27029.6	61545.9	21221	33858.8	27387.6	15176.8	23526.4	-0.228458	0.634723
Nlrc5	C3VPR6;C3VPR6-2	C3VPR6;C3VPR6-2	Protein NLRC5	211.71	33	33		227.653	337.44	519.108	1126.54	1129.83	1107.2	743.081	425.126	0.784243	0.243977		391.423	987.202	329.681	0	2611.06	2211.46	1738.05	737.491	1.71283	0.0245635		136.77	441.449	1320.27	317.524	1565.76	424.81	1413.57	824.258	1.23409	0.0732511
Aim1	E9PVP1;A0A0G2JG52	E9PVP1;A0A0G2JG52	0	184.73	23	23		373.399	543.911	469.339	45.3966	612.366	1900.11	751.538	1927.05	2.1513	0.0363446		93.1277	161.943	0	867.718	1658.26	552.061	3374.61	3601.67	2.95425	0.00977921		117.056	50.4646	905.487	968.162	970.94	788.766	1283.55	487.418	1.63293	0.104326
Parp4	E9PYK3	E9PYK3	0	216.13	55	55		1839.52	2134.95	1693.39	1957.17	2830.06	4886.42	4348.76	6417.22	1.22249	0.00220429		1411.45	2679.16	1595.05	1245.45	2783.41	4343.99	3498.53	3480.14	1.07314	0.00597807		1839.95	2218.6	3136.8	2185.76	2997.28	3286.84	2004.87	5513.25	0.490004	0.178241
Brd1	E9PZ26	E9PZ26	0	133.37	36	36		1429.26	1523.42	1275.44	2194.4	1569.5	1833.64	1405.7	756.222	-0.248554	0.706022		1362.22	2875.73	706.265	249.529	3192.21	1776.93	3450.51	6622.22	1.88816	0.00831921		1650.23	1108.75	3001.05	801.408	1068.93	4009.47	1964.48	589.063	0.0431342	0.947723
Herc1	E9PZP8	E9PZP8;F6RXM1	0	532.65	62	62		221.339	370.315	270.85	566.826	579.993	636.532	348.282	416.55	0.5224	0.32763		215.941	670.217	471.516	140.658	965.879	940.615	840.732	1287.58	1.66973	0.00417501		242.535	349.563	1021.43	193.256	454.524	533.527	897.17	313.671	0.506944	0.341832
Cep350	E9Q309	E9Q309	0	346.45	90	90		1768.2	2315.68	1108.74	2231.5	4083.64	1624.01	1615.47	1298.78	0.114467	0.842732		1287.81	2441.81	1461.05	895.611	4387.3	2138.02	13615.6	1806.9	1.45238	0.0184685		1045.01	1247.8	2446.23	1584.55	863.417	1927.86	2952.43	891.692	-0.0514721	0.928886
Nolc1	E9Q5C9;E9Q5C9-2	E9Q5C9;E9Q5C9-2	0	73.697	39	39		17633	21723.3	15245.3	30592.3	23691.5	37102	36413.4	34147.9	0.653268	0.115239		12019.3	31935.9	34478.1	23273.8	41287.2	38298.1	48705.2	71769.2	1.04137	0.0158957		15775.6	17495.2	32026.5	13210	38122.6	29161.7	57965.4	24342.7	0.936964	0.0280894
Ttc7b	E9Q6P5	E9Q6P5	0	94.202	17	17		641.36	752.122	954.726	1310.65	1436.5	1448.29	1277.66	1179.3	0.594163	0.254317		110.795	293.13	120.681	102.665	775.153	266.082	0	818.633	1.96438	0.0017612		854.868	778.201	1390.49	646.415	1527.45	713.313	588.288	227.4	-0.509123	0.32665
Tsc22d2	E9Q7M2;A0A0G2JFZ4	E9Q7M2;A0A0G2JFZ4;P62500-2	0	78.196	8	6		0	1041.11	769.638	707.096	1544.63	2277.57	2576.9	0	1.33335	0.0155091		457.163	395.395	0	0	1636.01	1511.46	0	0	1.88699	0.0066765		676.327	739.392	1511.66	0	1313.21	1078.73	0	480.448	-0.0504856	0.918186
Dennd4a	E9Q8V6	E9Q8V6;A0A1L1SUW5	0	209.3	61	60		4250.14	6002.65	4012.26	6130.21	9330.47	14743.6	9244.46	6225.95	0.914348	0.0452326		1404.34	2660.65	1128.42	549.197	4606.65	4360.98	3042.79	4207.44	1.69883	0.000699986		3724.95	3473.41	6873.63	2594.31	7349.36	4744.84	9621.15	4803.1	0.70104	0.1177
Rfx7	F8VPJ6	F8VPJ6;Q3TDE2	0	157.64	12	12		429.134	182.371	265.956	576.689	388.94	120.127	285.055	151.918	-0.642163	0.301221		65.1058	65.2123	140.015	0	321.074	302.389	499.699	470.337	2.20863	0.00289819		68.9556	200.904	455.791	115.348	454.667	248.568	66.0873	163.769	0.186988	0.760598
Scaper	F8VQ70;B2RXS3;Q8BIZ8	F8VQ70;B2RXS3;Q8BIZ8	0	157.77	16	16		459.896	165.429	218.272	71.8414	614.319	273.746	224.327	243.365	0.736003	0.211821		211.304	147.473	241.065	57.6954	476.58	371.987	234.717	584.461	1.45257	0.0188183		439.54	193.247	203.459	232.342	467.595	303.467	1034.58	256.954	0.807965	0.172044
Atp2b1	G5E829	G5E829	Plasma membrane calcium-transporting ATPase 1	134.75	37	24		1984.68	2816.34	2450.46	5107.85	3749.58	8531.58	4107.13	2537.66	0.563168	0.227442		1118.38	3339.67	1809.13	1000.27	4533.85	4530.56	2762.97	3275.06	1.19534	0.0151826		1597.25	2379.34	4164.44	2140.28	5028.07	4370.62	5088.27	2466.93	0.756417	0.109614
Aamp	J3QN89;Q3TJ22	J3QN89;Q3TJ22;A0A087WNM5	0	46.966	15	15		17929.6	14443.8	10138	15380	21221.7	33518.2	22354.8	18356.4	0.713431	0.154233		12363.1	21666.8	3524.78	8596.8	22622.4	31342.8	28349.4	39698.3	1.65482	0.00246377		12462.6	15309.2	19205.4	11647.4	20091.9	9518.51	48395	18943.3	0.509613	0.303234
Galnt4	O08832	O08832	Polypeptide N-acetylgalactosaminyltransferase 4	66.554	6	4		582.726	90.4968	470.486	0	412.375	249.839	108.009	431.006	-0.148349	0.817331		80.1061	154.104	0	0	0	343.52	0	505.131	1.90658	0.0359911		0	150.918	169.91	164.887	227.947	342.138	0	240.837	0.717106	0.304812
Ell	O08856	O08856	RNA polymerase II elongation factor ELL	67.146	20	20		2702.2	2374.63	2941.19	3739.6	5877.33	4769.29	6519.19	5628.38	0.966305	0.0887753		1961.81	4411.96	1632.66	1336.36	4233.98	5285.09	11090.3	4361.93	1.46025	0.013396		11362.2	2423.35	3290.69	2379.97	5321.99	3036.62	10294	1688.91	0.095436	0.861934
Cyth3	O08967	O08967	Cytohesin-3	46.279	15	11		361.39	0	2377.47	2615.97	12180.2	9316.47	8161.59	2384.95	2.38779	0.0135987		177.678	1781.49	0	0	3743.81	4822.53	0	1664.75	2.46632	0.029494		9572.28	1964.32	4628.62	1389.59	4552.15	3255.79	6089.16	2847.88	0.27189	0.740048
Degs1	O09005	O09005	Sphingolipid delta(4)-desaturase DES1	38.241	5	5		15464.5	10389.5	7868.05	8557.9	27343.6	31428.1	14867.1	1540.94	0.21594	0.777248		8310.72	11482.1	2520.76	0	29550.6	23294.2	23224.2	17052.4	1.8774	0.031501		22722.2	7176.88	26188	7213.32	42077.1	16591	28937.8	10548.8	0.697574	0.365165
Ndufb11	O09111	O09111	NADH dehydrogenase [ubiquinone] 1 beta subcomplex subunit 11, mitochondrial	17.444	7	7		9231.33	12822.8	9888.61	7644.24	21334.9	8678.61	14815.3	4929.84	0.14896	0.761915		9484.94	8699	5523.1	5754.7	35475.4	12528.1	16601.7	8249.41	1.13417	0.0291551		6221.22	6684.38	9427.14	4883.26	15765.4	17846	9576.04	5509.8	0.738748	0.142567
Rpl21	O09167	O09167	60S ribosomal protein L21	18.562	10	10		673064	691913	586936	954826	732077	751771	524418	341554	-0.351164	0.570846		537642	1.04459e+06	342400	78880.6	1.20601e+06	1.51872e+06	1.06961e+06	422507	1.4425	0.0274589		587254	582720	1.27898e+06	1.04442e+06	786017	396766	360953	1.29248e+06	-0.412903	0.505729
Dpysl4	O35098;O35098-2	O35098;O35098-2	Dihydropyrimidinase-related protein 4	61.961	4	2		0	0	965.793	219.693	0	310.634	0	228.625	-0.789504	0.414711		0	0	126.822	0	1049.01	0	484.238	1384.13	2.80972	0.0245567		1461.91	648.787	0	0	1281.65	0	292.704	362.108	-0.921834	0.301628
Map3k5	O35099	O35099	Mitogen-activated protein kinase kinase kinase 5	154.51	18	18		202.951	43.9683	49.7708	0	0	0	0	289.542	1.92409	0.109262		51.7003	49.1562	54.9555	0	99.5005	162.277	292.282	230.408	1.80735	0.028217		112.164	103.787	484.545	237.187	665.877	90.9436	451.882	828.816	1.02085	0.161282
Emg1	O35130	O35130	Ribosomal RNA small subunit methyltransferase NEP1	26.974	18	18		26493.3	25021.7	24362.2	22395.3	26033.9	20609.1	27096	7957.94	-0.411107	0.378527		15619.7	51578.3	25937	25463.7	103502	45543.7	42059.6	49156.8	1.04877	0.0319012		28029.2	19851.8	56708	17185.7	37174	23027.4	32342.3	23882.5	0.0715164	0.877172
Polr1a	O35134	O35134	DNA-directed RNA polymerase I subunit RPA1	194.11	62	62		1662.88	5379.76	5887.72	6587.77	3418.96	4413.79	10351.9	2437.73	0.0335531	0.954894		1859.16	2330.87	1596.03	1290.24	7467.17	9590.02	5561.44	4689.84	1.92736	0.00341242		3890.14	1543.09	7399	874.777	4373.18	5952.39	5198.46	2383.73	0.763373	0.20664
Chek1	O35280	O35280	Serine/threonine-protein kinase Chk1	54.381	19	19		0	0	0	0	1964.17	1399.85	1010.06	274.291				400.455	0	0	65.033	9869.29	2170.97	9082.71	7599.56	5.26407	0.000109087		0	0	0	0	3783.41	2585.06	7456.3	1068.34
Glp1r	O35659	O35659	Glucagon-like peptide 1 receptor	53.027	3	3		0	678.427	482.891	851.748	1154.07	1988.67	1425.43	0	1.1838	0.0543243		0	55.7971	0	0	452.329	241.566	0	0	2.56663	0.00898719		630.66	321.729	1157.16	286.73	1175.1	580.55	0	830.243	0.699827	0.205241
Sptlc1	O35704	O35704	Serine palmitoyltransferase 1	52.534	17	17		8801.01	5126.94	6436.86	6835.11	7478.89	6386.53	7332.75	7115.97	0.0820451	0.828108		7870.55	11296.6	6961.91	6055.14	15268.3	13757.5	18593.4	23826.6	1.15848	0.00524877		7013.74	5597.95	13418.6	3316.1	15185.4	11250.4	17342.2	9223.91	0.991842	0.0145165
Mrpl23	O35972	O35972	39S ribosomal protein L23, mitochondrial	17.121	4	4		0	0	0	0	857.704	0	0	0				426.236	637.981	0	0	2689.38	0	0	0	2.36662	0.0477103		0	0	1900.15	0	0	1459.89	0	0	-0.380256	0.726876
Itgb3	O54890	O54890	Integrin beta-3	86.738	27	27		2437.33	4998.6	3281.61	7162.39	4038.9	5910.81	8191.22	5157.2	0.454078	0.321641		1644.86	3307.78	1219.78	769.508	2423.8	4306.18	3027.81	3790.69	1.13799	0.0187035		5313.55	5363.16	8607.74	2990.61	5612.22	5215.9	9343.42	4821.34	0.211509	0.64133
Dnajb6	O54946;O54946-2	O54946;O54946-2;Q9QYI8	DnaJ homolog subfamily B member 6	39.807	19	19		11038.4	21412.8	5407.08	16710.8	7443.66	19263.5	9988.83	6414.12	-0.30426	0.728834		15203.5	22017.7	1619.4	542.653	34107.5	14278.8	13413.6	7079.73	1.82416	0.0470644		11650.8	9857.84	42324.6	10192.8	21269.3	8919.46	9975.04	9004.24	-0.384989	0.661177
Eif6	O55135	O55135	Eukaryotic translation initiation factor 6	26.511	14	14		85154.7	55616.2	74844.6	164842	178587	223256	179723	35595.3	0.531516	0.391359		62816.7	129881	27778.4	15173.1	165317	101253	133146	95218.7	1.48687	0.0230052		117217	101383	199755	65743.3	86571.7	182909	116120	152724	0.211872	0.730718
Eef1b;Eef1b2	O70251;A0A087WS46	O70251;A0A087WS46;G3UX43;M0QWK5;M0QWH8;G3UZ47	Elongation factor 1-beta	24.693	15	12		28010.7	39904.2	15756.1	27547	36434	29799.8	76943.8	37476.6	0.672513	0.218409		23524.6	30117.2	16360.2	24086.7	74719.3	17310	116482	58252.7	1.24357	0.0286756		16356.7	18188.4	52628.9	20169.9	84692.2	27910.5	48410.2	31986.1	0.883709	0.110181
Dgcr14	O70279	O70279	Protein DGCR14	52.603	9	9		0	64.2969	333.658	0	236.15	231.772	770.859	196.175	1.04216	0.315482		165.273	256.297	155.449	185.588	6123.95	0	370.884	0	3.01088	0.00836183		240.397	229.546	1036.6	120.572	407.358	139.168	184.673	0	-0.397605	0.660122
Nmt2	O70311	O70311	Glycylpeptide N-tetradecanoyltransferase 2	60.484	14	8		2316.31	1728.08	1402	1384.43	3520.18	2235.93	3804.17	156.94	-0.181348	0.805587		1540.76	1749.79	1274.87	1270.4	4741.11	6127.76	3944.43	2528.6	1.51307	0.0496844		2374.39	2592.16	1750.14	457.844	3686.55	2492.04	4757.05	1935.29	1.02503	0.173228
Il27ra	O70394	O70394	Interleukin-27 receptor subunit alpha	69.092	9	9		0	178.514	124.069	82.3873	0	351.089	258.761	136.962	0.923187	0.281313		0	112.41	0	0	1325.08	1295.87	773.855	149.944	2.57132	0.0383561		246.365	87.5139	555.084	0	935.036	418.445	997.389	0	1.67571	0.0608577
Pdlim1	O70400	O70400	PDZ and LIM domain protein 1	35.774	16	16		3510.87	6405.17	2021.77	2942.39	4066.87	6755.39	11033.6	7463.11	1.01997	0.116588		19626.6	8739.4	7420.16	8772.05	66562.6	56009.6	26807.8	5954.55	1.43404	0.0315904		4953.62	8107.86	8305.07	2216.36	13104.8	10332.2	5660.5	12854	0.934047	0.148856
Tmem131	O70472	O70472	Transmembrane protein 131	204.65	11	11		33.8385	110.734	31.8393	168.299	509.752	376.285	154.241	267.542	2.15571	0.0144515		8.50526	11.0178	0	0	135.974	181.277	83.8869	174.033	3.83065	0.000963179		124.85	0	108.103	16.3224	220.93	97.7409	235.581	17.1068	0.67736	0.442675
Tnfaip1	O70479	O70479	BTB/POZ domain-containing adapter for CUL3-mediated RhoA degradation protein 2	36.134	3	1		952.705	0	408.615	867.462	702.423	1301.46	1062.25	1454.52	0.646623	0.260923		398.367	991.939	889.989	682.26	1219.44	1657.88	1270.05	2806.91	1.22717	0.0276413		663.492	392.254	1223.49	504.201	581.973	937.411	3554.59	908.545	0.864	0.110358
Kdm6a	O70546;O70546-2	O70546;O70546-2	Lysine-specific demethylase 6A	154.35	41	41		1219.94	1497.86	1132.25	1699.57	1580.75	1254.88	1021.68	588.977	-0.389669	0.382625		1080.84	2501.22	1059.88	471.025	2796.27	2435	2421.33	1570.59	1.0655	0.0235048		2298.06	1590.2	2536.14	1243	2409.81	1464.76	1661.96	1074.14	-0.217606	0.623733
Srpk1	O70551	O70551;Q9Z0G2	SRSF protein kinase 1	73.088	26	26		15793.6	14585.2	17084.8	17236.7	24151.6	25911.9	31824.7	7288.82	0.274399	0.599996		12980.3	35899.1	12802.4	4411.63	44955	36121	27601.1	20675.5	1.28447	0.0208885		18602	15567.7	29653.2	12446.6	37340.3	31077.3	39458.6	24447.2	0.847161	0.11479
Ap1g2	O88512	O88512	AP-1 complex subunit gamma-like 2	87.862	29	29		4741.11	6198.4	4828.86	6350.68	5878.28	11879.1	4505	2654.62	-0.0274834	0.957816		5769.25	12166.8	4912.84	4685.5	16604.5	10191.6	11434.2	16058.4	1.06634	0.0499541		3735.57	2988.77	13080.7	3599.45	12673.3	6778.95	15645.7	4401.72	0.873132	0.103444
Shoc2	O88520	O88520	Leucine-rich repeat protein SHOC-2	64.892	13	13		7195.18	9453.54	6613.36	11050.6	12150.7	10091.8	9238.58	5680.82	0.0931336	0.850067		4310.52	6816.85	3398.96	961.995	8680.06	7541.88	6784.19	6605.99	1.2331	0.0190765		5419.81	7200.62	13880.6	4095.33	12548.8	8005.45	12206.5	6001.49	0.432505	0.384076
Parp2	O88554	O88554	Poly [ADP-ribose] polymerase 2	63.396	18	18		5326.62	5971.03	6638.15	6019.31	3173.02	11654.7	4655.46	932.178	-0.746322	0.438654		3834.47	14404.6	1238.72	152.56	16411.2	13755.1	2961.46	6952.25	2.19963	0.0298182		5318.49	5213.79	10203	5241.58	13871.7	7795.53	4607.57	4020.88	0.108492	0.909741
Blm	O88700	O88700	Bloom syndrome protein homolog	158.36	17	17		145.251	209.728	185.045	524.382	381.232	475.295	353.054	855.745	1.05275	0.178818		12.7309	436.648	490.719	156.705	278.015	397.15	690.391	590.082	1.67934	0.0374812		490.824	232.084	312.373	303.871	605.247	571.656	524.117	524.784	0.784425	0.311954
Tspyl1	O88852	O88852	Testis-specific Y-encoded-like protein 1	42.993	7	7		0	0	412.257	614.104	209.159	0	0	0	-1.26641	0.107889		0	271.763	0	0	1563.52	1024.24	0	0	2.21925	0.0115995		183.869	0	304.856	220.692	215.559	371.837	0	357.5	0.403952	0.417114
Cd160	O88875	O88875	CD160 antigen	20.569	4	4		4270.21	4707.8	5274.12	6451.94	11313.1	8262.72	18584.6	12929.2	1.25928	0.0150128		5856.56	5398.67	3041.42	0	9614.82	8169.2	8616.57	22164.3	1.27238	0.0217748		5784.97	4481.24	8475.77	4748.6	10393.2	5499.13	33155.5	8214.55	0.974768	0.0529112
Yme1l1	O88967	O88967	ATP-dependent zinc metalloprotease YME1L1	80.027	28	28		11062.4	7851.53	8811.55	12432.6	10496.3	16117	9914.95	5291.83	-0.02508	0.959427		5417.79	14165.7	2623.02	2313.06	10828.7	16184.2	8417.96	7061.49	1.12092	0.0314547		8985.87	6820.37	14719.9	8204.28	10148.9	8397.21	6310.23	13236.8	-0.0140603	0.977247
0	P01852;P01851	P01852;P01851	T-cell receptor beta-1 chain C region;T-cell receptor beta-2 chain C region	19.346	8	8		41363.6	39544	18611.1	27640.3	74447.1	146451	131128	63022.4	1.68564	0.00241258		41740.5	30906.6	29672.7	37249.7	140639	67353.6	46303.9	57205	1.03431	0.0447675		0	0	0	0	2730.89	1358.66	5439.3	1335.16
H2-K1	P01901	P01901;P14428	H-2 class I histocompatibility antigen, K-B alpha chain	41.301	28	24		111387	204252	175269	210882	405304	462221	504707	89565.9	0.833032	0.211665		128651	223502	36605.3	40810	441078	328994	130313	99422.4	1.36296	0.0470458		206787	141168	358669	89986.4	584299	276229	273400	263943	0.906957	0.175304
Tk1	P04184	P04184	Thymidine kinase, cytosolic	25.776	6	6		0	0	0	0	531.067	692.802	981.058	901.751				569.527	0	374.237	0	2899.66	535.579	3277.69	4449.56	2.24042	0.0147576		0	0	0	0	1195.76	353.511	1887.1	833.714
Hsp90b1	P08113	P08113	Endoplasmin	92.475	65	63		332075	286225	283425	404202	561412	531855	504033	254302	0.453363	0.228915		183851	280833	160876	111662	519365	441714	386247	268825	1.17068	0.00421443		393946	301742	570489	285062	617756	349739	528333	372356	0.284164	0.446109
Camk4	P08414	P08414	Calcium/calmodulin-dependent protein kinase type IV	52.627	23	23		7981.73	14464.6	12361.4	23064.7	18026.3	14159	27060.9	14725.1	0.40687	0.435804		9552.57	14082	6939.39	3358.93	28314.4	23460.2	10111	9363.44	1.08151	0.0465898		15994	14457.7	34400.8	9954.39	29686	22914.4	10392	15058.1	0.10671	0.836985
Gzmc	P08882	P08882;P08884;P11033	Granzyme C	27.31	21	19		35325.9	30721.4	32108.9	38164	29704.2	41189.1	46185.8	20043.4	-0.057913	0.875924		3125.26	7775.69	3209.58	1916.59	17128.4	19593	20258.4	17694.5	2.4131	1.37489e-06		34803.4	33638.2	47863.3	29333.3	48223.6	34848	44314.6	35032.4	0.166626	0.653932
Cd2	P08920	P08920	T-cell surface antigen CD2	38.414	6	6		1799.21	519.489	1060.82	1865.12	3301.84	5723.85	5724.28	5549.94	2.08571	0.00117714		2830.45	5764.19	5214.57	4043.06	11406.6	24736.9	17183.8	10685.8	1.80871	0.00364841		0	0	0	0	144.834	291.766	949.222	0
Bcl2	P10417-2;P10417	P10417-2;P10417	Apoptosis regulator Bcl-2	22.281	8	8		15854.2	17338.4	46512.1	22066.7	90133.9	87095.4	33405.9	0	1.47368	0.109251		8234.61	19384.6	4676.59	1992.09	89386.1	46222.9	29334.2	12297.7	2.49227	0.00605546		30719.1	25524.2	59871.7	27913.8	107497	82754.5	5724	62265.2	0.318682	0.699842
Slc3a2	P10852;P10852-2	P10852;P10852-2	4F2 cell-surface antigen heavy chain	58.336	24	24		16640.7	10403.7	4473.78	11979.9	18863.9	18350.3	16988	17045	0.858327	0.0776434		9601.1	9068.51	8117.08	11147	117336	33504.8	29538.3	32580.8	2.22691	8.76077e-05		5763.25	8150.87	13210.8	7942.15	20656.7	8958.1	27268.5	12757.5	0.926789	0.0581743
Itpr1	P11881-7;P11881-5;P11881-3;P11881;P11881-8;P11881-6;P11881-4;P11881-2	P11881-7;P11881-5;P11881-3;P11881;P11881-8;P11881-6;P11881-4;P11881-2	Inositol 1,4,5-trisphosphate receptor type 1	308.63	81	67		1791.96	1238.64	1097.67	2011.77	1542.47	2604.33	1466.13	1380.78	0.182613	0.719352		1296.07	4512.67	2872.43	1160.69	5178.25	4092.93	5595.98	2981.5	1.04516	0.0492091		1892.32	1068.36	3455.78	1239.28	1840.92	1788.18	3285.83	673.429	-0.0623239	0.902266
Rpl7a	P12970	P12970	60S ribosomal protein L7a	29.976	26	26		1.11245e+06	447763	374564	505336	736798	833740	658880	501039	0.276235	0.432225		570050	639697	405931	324091	1.06436e+06	1.06835e+06	853800	792805	1.001	0.00838609		613032	649701	891528	609662	718190	534198	630832	488741	-0.217991	0.534284
Rb1	P13405	P13405	Retinoblastoma-associated protein	105.37	26	26		812.287	2391.77	1784.64	2287.13	3179.53	3269.32	1175.31	1317.88	0.255441	0.661058		831.777	3332.61	1741.42	385.968	2458.35	2687.9	2874.64	3336.35	1.27202	0.0376898		2299.39	1211.21	4567.8	2026.69	2135.16	2858.76	4919.94	1834.95	0.273945	0.638316
Dnmt1	P13864;P13864-2	P13864;P13864-2	DNA (cytosine-5)-methyltransferase 1	183.19	108	108		30773.1	30355.7	27502.8	42185.1	50268.9	61005.1	52254.2	36043.5	0.603482	0.143087		31397.4	51198.2	35353.6	16718.2	117047	70483.7	52289.7	53521	1.15073	0.00843602		28595	26605.7	62994	21508	73097.8	45659.5	55275.6	40300	0.712644	0.0867147
Rpl7	P14148	P14148	60S ribosomal protein L7	31.419	26	26		410435	340819	131904	400525	483409	448133	568210	258022	0.525887	0.182724		296006	321492	315424	261990	841616	522444	730885	647604	1.18149	0.00537985		290825	286439	501320	206531	435241	341113	591088	389924	0.497041	0.206924
H2-Q8	P14430	P14430	H-2 class I histocompatibility antigen, Q8 alpha chain	37.41	22	8		1603.35	369.923	840.895	0	5837.52	9965.01	4789.05	557.439	2.15425	0.0794668		181.902	2386.65	0	0	7659.1	4991.96	0	0	3.23028	0.0477109		858.429	1094.73	5945.88	1339.45	4623.02	4210.89	344.859	0	0.18971	0.870923
B4galt1	P15535-2;P15535	P15535-2;P15535	Beta-1,4-galactosyltransferase 1;Lactose synthase A protein;N-acetyllactosamine synthase;Beta-N-acetylglucosaminylglycopeptide beta-1,4-galactosyltransferase;Beta-N-acetylglucosaminyl-glycolipid beta-1,4-galactosyltransferase;Processed beta-1,4-galactosyltransferase 1	42.959	6	6		224.556	0	0	0	0	637.755	0	146.149	0.443145	0.720075		153.037	240.209	0	0	790.357	1415.81	663.943	351.95	1.89904	0.0466026		0	0	1384.96	275.33	981.856	670.141	271.33	0	-0.133128	0.884883
Slc2a1	P17809	P17809	Solute carrier family 2, facilitated glucose transporter member 1	53.984	7	7		232.687	0	0	349.268	2680.23	1438.47	0	3120.35	3.00677	0.00825008		251.02	859.388	1304.09	886.671	1771.95	1395.18	3531.74	5044.73	1.86604	0.028334		0	175.006	2795.95	702.328	0	779.909	4946.8	1705.36	1.41964	0.132499
Pcna	P17918	P17918	Proliferating cell nuclear antigen	28.785	19	19		208635	254008	187154	407273	242435	402777	271014	123941	-0.0751197	0.880592		132299	293715	101971	86034.2	393004	290768	618883	208694	1.35903	0.0117863		208437	218310	417184	192425	815251	257039	225736	327654	0.521269	0.303148
Fasn	P19096	P19096	Fatty acid synthase;[Acyl-carrier-protein] S-acetyltransferase;[Acyl-carrier-protein] S-malonyltransferase;3-oxoacyl-[acyl-carrier-protein] synthase;3-oxoacyl-[acyl-carrier-protein] reductase;3-hydroxyacyl-[acyl-carrier-protein] dehydratase;Enoyl-[acyl-carrier-protein] reductase;Oleoyl-[acyl-carrier-protein] hydrolase	272.43	138	138		84867.2	109008	79023.3	128696	131276	186295	140082	59148.5	0.276708	0.563498		47499.1	102060	25182.3	22400	138555	101889	74685.7	50487.4	1.07073	0.033508		83212.3	75534.1	145942	58333.2	146857	87677.7	116135	86306.5	0.317546	0.507914
Clk1	P22518	P22518	Dual specificity protein kinase CLK1	57.093	8	8		848.796	507.935	1307.04	1675.33	956.895	1391.14	949.947	654.328	-0.0475603	0.940901		99.4105	804.841	519.823	535.452	1757.07	1884.1	1444.55	1806.28	2.14986	0.00267161		1683.03	796.255	2320.62	390.625	1543.22	553.423	1710.84	387.263	-0.275563	0.668177
Mov10	P23249	P23249	Putative helicase MOV-10	113.58	55	55		8946.05	13654.1	10719.4	13004.3	18693.2	33107.4	24265.1	10914.4	0.816727	0.0643717		7346.63	17839.7	11255.2	4540.48	21668	21399.4	16661.3	15450.6	1.03889	0.0214544		14531.8	14946.1	21160.1	10338.1	31561.8	18660.2	24178.8	13268.6	0.497901	0.247655
Tnfrsf1b	P25119	P25119	Tumor necrosis factor receptor superfamily member 1B	50.319	5	5		1997.33	1735.98	702.682	3158.65	2762.55	6240.31	1554.72	0	0.845408	0.17861		793.147	468.064	0	618.014	4126.72	2615.19	2209.27	923.607	1.82316	0.00703709		955.158	2013.71	4452.48	2764.26	4701.44	4309.17	2966.92	3910.01	0.827869	0.155942
Mcm3	P25206	P25206	DNA replication licensing factor MCM3	91.545	72	72		66644.6	103175	90882.3	144805	157287	211571	180518	83203.6	0.616393	0.260624		86881.7	182669	62903.1	30213.7	264948	234945	119350	88205.7	1.11033	0.0494917		120267	109061	204388	68652.1	391941	138466	119502	138104	0.570724	0.296601
Rps2	P25444	P25444	40S ribosomal protein S2	31.231	22	22		755730	775358	357720	1.40048e+06	764569	898787	1.01219e+06	749299	0.207039	0.696822		493586	649340	653369	250735	934300	965962	1.76772e+06	1.41754e+06	1.35716	0.0168964		2.55658e+06	515262	786500	1.17073e+06	827342	576109	2.46007e+06	1.76535e+06	0.192775	0.716711
Atxn10	P28658	P28658	Ataxin-10	53.706	21	21		23099.4	21291.9	15790.3	20177.7	19022.6	22719	13848.3	13472.4	-0.239656	0.534124		13949.4	28773.4	12577.9	9231.46	41969.1	27730.3	21609.7	30230.1	1.007	0.014582		12750.1	11011.4	28607.4	22604.5	28172.9	21711.5	21640.4	29579.1	0.527144	0.178729
Prkcd	P28867;P28867-2	P28867;P28867-2	Protein kinase C delta type;Protein kinase C delta type regulatory subunit;Protein kinase C delta type catalytic subunit	77.546	38	37		14438.5	8519.47	8174.25	10894.1	14816.5	15862.6	8920.11	11987.6	0.299512	0.51825		12022.6	32172.2	16863	4378.84	24904.2	27716.1	26463.9	28126	1.04225	0.0324464		7641.15	10778.4	22787.7	9877.08	17446.2	17225.8	22534.1	15476.4	0.624813	0.184693
Pabpc1	P29341	P29341	Polyadenylate-binding protein 1	70.67	55	55		277333	199006	185029	300481	426497	401774	363879	296357	0.647565	0.0614222		182173	285533	199429	180091	474519	504014	483654	352461	1.11195	0.00269059		341788	255338	411491	185722	455287	366592	656949	311496	0.589108	0.0866782
Drg1	P32233	P32233	Developmentally-regulated GTP-binding protein 1	40.512	24	23		49378.8	51642	41085.2	52342.5	55760.6	81821.2	72916.3	74536.2	0.544216	0.175464		38071.9	60153.4	55611.7	40448.8	119161	86643.4	104201	113607	1.14209	0.00766225		53402.1	43185.3	63077.5	40148.1	84048.6	40169.1	209799	52270.4	0.666087	0.100731
Prim2	P33610	P33610	DNA primase large subunit	58.408	21	21		1464.72	576.607	4904.69	1506.2	2831.62	5565.46	4550.85	1528.36	1.03372	0.138165		2183.26	2848.37	3884.48	702.693	4372.53	4557.84	8514.51	5809.1	1.46494	0.040274		1176.74	2682.48	5001.52	3128.53	5613.78	1452.09	9592.7	3197.54	0.584947	0.393232
Rab3d	P35276	P35276	Ras-related protein Rab-3D	24.416	10	9		5519.34	5371.54	4697.28	4502.01	7843.28	7291.43	4237.87	2160.13	-0.0650276	0.899635		2318.75	7081.71	3111.04	1068.56	7708.22	8600.7	4367.94	7181.64	1.3129	0.01734		3483	3674.63	11513.7	3961.94	6887.21	6519.08	10044.3	6405.82	0.576715	0.270111
Rfc1	P35601-2;P35601	P35601-2;P35601	Replication factor C subunit 1	125.91	36	36		2013.48	2417.39	2927.9	5463.62	3808.01	3818.79	4931.39	4102.16	0.479415	0.233385		3118.9	4564.64	3387.22	1953.65	13604.2	6179.31	4728.28	4862.92	1.08969	0.0108556		2790.7	2744.53	5293.61	3154.55	4252.08	4092.38	5557.36	3721.34	0.373114	0.350559
Ldlr	P35951	P35951	Low-density lipoprotein receptor	94.946	20	20		1676.73	1212.52	1133.32	1416.15	3804.27	3652.95	2311.96	3400.18	1.26631	0.00111645		1601.21	2084.02	2226.81	1388.19	6097.29	5055.54	5547.75	4530.37	1.55771	0.000137619		1956.23	1116.53	2334.99	990.499	3235.05	2699.68	1560.25	2709.32	0.717385	0.045029
Por	P37040	P37040	NADPH--cytochrome P450 reductase	77.043	36	36		35962.2	35788.7	37935.6	45260.2	76266.4	67411.7	60845.9	17371.7	0.324541	0.524843		18145.3	46658.7	10701.8	14815.2	58916.9	58701.3	48658.5	26098.1	1.25801	0.0202571		41524.9	24265.8	66284.6	24852.8	88417.2	54441.3	43375.2	41081.3	0.59235	0.250907
Man1a2	P39098-2;P39098	P39098-2;P39098	Mannosyl-oligosaccharide 1,2-alpha-mannosidase IB	69.911	16	16		1723.21	1887.89	1224.9	35267.8	3558.16	2181.05	1696.28	1378.14	-0.738391	0.344659		579.659	1399.33	805.858	0	4954.69	3047.44	3842.77	1686.55	1.85762	0.0352865		3334.69	2093.9	3133.22	1054.19	1775.58	2795.92	1077.41	3394.31	-0.0863087	0.911085
Chd1	P40201	P40201	Chromodomain-helicase-DNA-binding protein 1	196.38	51	43		2528.29	1622.12	1517.33	1981.37	2453.14	1782.86	1735.77	2251.1	0.117739	0.800729		777.414	1464.95	2402.91	2199.19	3314.52	5123.29	5191.89	3635.83	1.43376	0.00514605		2502.28	1313.98	2238.22	1216.67	3540.42	2260.82	6739.93	1114.72	0.686929	0.150423
Acsl1	P41216	P41216	Long-chain-fatty-acid--CoA ligase 1	77.951	21	19		4393.04	2492.5	1760.83	1864.35	4092.04	5217.14	2506.62	675.689	0.00212914	0.99711		1323.84	3527.24	608.962	1208.05	3167.31	6314.45	3169.66	2856.81	1.43007	0.0223244		1775.53	2087.75	4117.72	1898.38	3046.62	1371.97	2818.03	1553.9	-0.165695	0.778272
Cd86	P42082-2;P42082	P42082-2;P42082	T-lymphocyte activation antigen CD86	33.961	3	3		0	0	0	0	416.068	0	0	0				1120.95	260.961	660.742	293.464	0	1132.87	2884.34	1170.15	1.67996	0.0179569		0	0	0	0	527.954	556.162	773.598	0
Stat4	P42228	P42228	Signal transducer and activator of transcription 4	85.94	39	39		44917.2	71474.1	51613.1	73102.3	74045.5	86238.8	77398	33348.5	0.11108	0.80189		29992	58962.3	21102.4	12413.4	75660.1	68832.8	39674	55961.2	1.16039	0.0146262		61610.5	56912.4	93935.3	40165.4	88406.9	53896.1	63620.3	45033.2	0.0113188	0.979588
Txk	P42682;P42682-2	P42682;P42682-2	Tyrosine-protein kinase TXK	61.108	23	23		2605.46	7523.22	9037.03	4058.51	11761.1	10887.2	10118.8	4227.54	0.732399	0.359358		111.83	1360.8	0	80.317	4025.14	1848.1	953.21	371.392	2.46735	0.00820238		2843.26	2256.93	7181.91	1843.85	9145.18	5380.1	4489.18	3841.2	0.829914	0.300374
Rplp1	P47955	P47955	60S acidic ribosomal protein P1	11.475	3	3		4414.48	7757.91	2417.38	19320	0	0	8179.11	0	0.3711	0.768881		2059.61	0	1052.19	0	2121.6	0	14600.7	15337.5	2.40616	0.036267		1979.77	0	0	0	0	0	9236.92	8246.9	2.1403	0.141672
Mcm5	P49718	P49718	DNA replication licensing factor MCM5	82.406	52	52		58425.3	61486.4	55800.7	69614.6	132230	140206	138592	54989	0.83496	0.15852		65280	119411	50494.6	11129.7	267927	173911	96752.5	67357.6	1.52879	0.013971		56111	84395.3	134155	50279	172972	146035	88066.8	106354	0.72222	0.219928
Bckdha	P50136	P50136	2-oxoisovalerate dehydrogenase subunit alpha, mitochondrial	50.37	19	19		921.66	1257.15	660.757	1624.34	2877.5	1559.52	1957.98	0	0.966467	0.120931		1386.14	270.832	262.791	0	3344.61	2847.47	1451.26	0	2.37676	0.00151177		996.027	797.778	1955.84	993.141	1754.67	1750.07	0	619.767	0.152928	0.799524
Shmt1	P50431	P50431	Serine hydroxymethyltransferase, cytosolic	52.6	19	18		5279.99	2105.77	7408.24	7689.88	11715.5	14217.3	6490.73	4062.85	0.698454	0.186058		9375.74	15839.9	13159.6	4557.37	38733.5	13057.8	21425.6	18852.1	1.1299	0.0380415		9687.7	8436.69	14930.2	5236.26	23930.8	14176.8	15942.6	13426.3	0.876634	0.100792
Ppox	P51175	P51175	Protoporphyrinogen oxidase	50.87	19	19		34970.5	26862.2	19308	27495.6	33356.9	54689.8	20893.3	11112.8	-0.0588976	0.923284		24560.5	36562.2	9800.34	2451.42	30081.9	34263	31342.5	30153.5	1.37418	0.0332954		27558.4	26862.3	45042.3	34537.9	23807.8	14919.2	36973	29434.2	-0.393741	0.521694
Sqle	P52019	P52019	Squalene monooxygenase	63.769	8	8		2166.77	1342.61	1085.23	2187.77	3664.3	4978.52	4188.1	3741.04	1.34274	0.00791247		1670.51	2104.56	2241.59	1458.6	4925.37	4382.08	6060.79	6206.73	1.53557	0.00297055		1267.73	1307.65	2988.47	2396.05	3303.5	689.541	4531.63	2899.31	0.333538	0.475194
Pold1	P52431	P52431	DNA polymerase delta catalytic subunit	123.79	61	61		13922.2	12448.2	10496.6	19149.9	23987.7	31587.8	21872.9	9094.25	0.528312	0.279188		9101.6	20823.4	9325.41	4067.16	26717.5	19897.7	18099.7	15968.4	1.10446	0.0301386		15375.7	13202.5	28929.9	8575.77	27246	15458.4	18199.9	12640	0.236004	0.625009
Hccs	P53702	P53702	Cytochrome c-type heme lyase	30.977	10	10		6858.64	8293.55	8424.61	8342.64	12640	20531.3	15815.4	5393.67	0.617294	0.264948		4887.32	6351.74	3599.82	2428.32	22093.5	12422.8	4628.91	4921.92	1.13157	0.0478131		7047.36	8450.72	14000	4212.53	17442.6	10257.8	4426.48	8681.69	0.242282	0.657777
Anapc1	P53995	P53995	Anaphase-promoting complex subunit 1	215.99	54	54		8397.18	3382.43	2577.01	5354.91	4710.23	5694.69	2791.16	1670.89	-0.411907	0.429414		3219.86	5927.89	3271.76	1112.85	6199.14	7719.84	3839.98	7697.84	1.08684	0.0452621		3926.03	3303.61	7001.71	3141.56	7293.77	4771.03	4957.1	2864.64	0.198127	0.702288
Msh6	P54276	P54276	DNA mismatch repair protein Msh6	151.08	63	63		9747.41	11051.6	9398.05	15309.7	15279.8	14849	16314.1	8327.16	0.247943	0.574197		8768.81	20787.6	8756.36	4444.22	23925.6	21219.9	16845.8	14072.8	1.02117	0.0283215		12788.7	12208	24274.9	9688.09	29523	17014.8	10262.4	15993.4	0.291757	0.509103
Abcd3	P55096	P55096	ATP-binding cassette sub-family D member 3	75.474	18	18		7827.67	7455.23	5347.1	4587.16	7995.08	17312.1	9384.44	4725.75	0.525111	0.263112		2716.66	10941.2	5555.24	2013.83	10575.9	9641.58	8132.85	9272.72	1.13285	0.0214711		7498.41	5313.03	9102.53	5396.68	6787.15	6925.59	11677.4	6537.88	0.218688	0.637101
Rrp1	P56183;P56183-3;P56183-2	P56183;P56183-3;P56183-2	Ribosomal RNA processing protein 1 homolog A	54.776	16	16		1533.28	6972.78	6660.64	13242.7	14775.3	7450.69	17148.7	6402.14	0.919981	0.219782		7497.59	17367	5717.75	907.055	25716.6	22469.2	9053.85	20893.8	1.83466	0.0196225		5772.47	5005.23	10643.8	2183.47	12359.3	11206.7	12204.9	7895.45	1.07826	0.152986
Cyb5a	P56395	P56395	Cytochrome b5	15.241	9	9		23715.9	50075.7	4322.02	42267.1	54226	57363.3	42752.2	58393.6	1.29041	0.0827059		45853.6	60868.8	16414	36705.3	246299	51355	144698	71268.5	1.56936	0.0379139		0	21846	99918.3	16188.5	56162.9	28316.5	44838.8	19251.9	0.0608895	0.93727
Ncstn	P57716	P57716	Nicastrin	78.491	12	12		12473.4	4442.82	4148.12	8380.76	5930.34	13667.2	8547.22	3830.22	0.115462	0.858438		2287.26	2801.83	8736.75	2144.57	7122.79	6934.57	11423.2	12345.2	1.46456	0.0321665		2962.54	5460.1	8609.08	6857.76	3789.51	5624.27	26072.2	2064.65	0.0661649	0.91857
Rasa2	P58069	P58069	Ras GTPase-activating protein 2	96.4	35	35		13050.1	12209.6	11099.7	13772.2	17465.8	23851.2	13432.6	13914	0.41913	0.222614		6008.78	8799.27	9127.74	6380.95	13593.8	17877.5	15816.6	13938.8	1.03021	0.0054577		15713.3	9264.02	20924.8	8819.44	15349.3	13066.1	22227.8	10960.1	0.215739	0.52486
Acot8	P58137	P58137	Acyl-coenzyme A thioesterase 8	35.827	13	13		8691.53	12240.5	7679.38	17547.9	8981.89	20993.8	14901.6	3294.28	-0.157786	0.802914		4299.75	15131.3	4749.59	1343.81	15266.1	21921.3	7579.89	6504.71	1.32808	0.0450888		9066.16	13211	21935.2	8641.8	15150.5	10669.4	8855.52	13360.9	-0.0618606	0.922005
Fam207a	P58468	P58468	Protein FAM207A	24.814	11	11		4348.22	3132.47	535.332	2590.67	1726.62	704.802	786.681	0	-1.08086	0.280465		2085.63	10113	0	335.478	14003.8	12408.9	0	0	2.77955	0.0283721		1321.26	4683.98	9099.18	2566.69	4213.32	4755.74	0	1448.57	-0.174071	0.859595
Eif5	P59325	P59325	Eukaryotic translation initiation factor 5	48.968	41	41		174224	191055	116186	191159	229905	267756	210099	134808	0.309447	0.563562		166520	335375	163683	115353	1.49936e+06	217197	339639	229113	1.14673	0.040946		360455	173427	284007	114490	272687	163346	347408	164887	0.0819982	0.877923
Polr3b	P59470	P59470	DNA-directed RNA polymerase III subunit RPC2	127.71	23	23		456.625	711.925	529.251	1354.11	779.581	1393.66	1300.59	1272.41	0.737035	0.184787		146.843	637.94	597.726	1055.68	2730.24	2256.87	2098.04	2791.99	2.31353	0.000298601		882.811	560.984	1301.96	397.87	1892.88	1324.8	2641.82	682.726	1.035	0.0676484
Abce1	P61222	P61222	ATP-binding cassette sub-family E member 1	67.314	37	37		60134	50451	64332.2	77847.1	111241	117809	109474	61190.9	0.632641	0.11159		64342	114173	47441.9	25908.4	145719	128489	98496	101243	1.0925	0.00909842		68045.5	54221.1	99993.5	60761.5	124923	88322.3	95388.1	86681	0.506232	0.198245
Rps15a	P62245	P62245	40S ribosomal protein S15a	14.839	14	14		481504	159541	168785	179362	469993	519382	409705	436465	1.05759	0.0222959		357890	216862	435825	262531	630146	576191	455776	868343	1.00407	0.0291158		283131	238227	364387	97090.5	433763	500576	612404	263394	0.968879	0.034598
Rps13	P62301	P62301	40S ribosomal protein S13	17.222	11	11		79927.5	110759	155859	146764	219585	402617	177003	75767.7	0.63742	0.603876		89743.9	254801	48822	331.707	372742	200059	277198	219094	3.39452	0.010435		168735	345395	325911	222002	202228	286421	137657	531188	0.00159091	0.998964
Rps24	P62849-2;P62849-3;P62849	P62849-2;P62849-3;P62849	40S ribosomal protein S24	15.069	8	8		183119	205755	92502.8	233048	241465	225316	190262	129918	0.181861	0.675416		135888	239669	97087.6	88985.6	371463	244827	377680	286954	1.28263	0.0067649		198159	96356.9	289852	140906	277349	136887	388187	281661	0.603058	0.173454
Rpl30	P62889	P62889	60S ribosomal protein L30	12.784	10	10		281676	257414	183318	274707	385537	339724	764723	191010	0.59736	0.287638		237371	227461	50549.7	173730	857833	246582	197873	360347	1.24784	0.0330139		188045	312086	476901	195603	375901	480963	163375	287655	0.15854	0.77509
Rpl32	P62911	P62911;P17932	60S ribosomal protein L32	15.86	11	11		268353	250409	95267.9	170485	303457	291835	108969	250296	0.286519	0.541222		104878	427766	99854.7	157153	612752	447090	359747	260668	1.29736	0.0102721		233863	206362	214595	190488	275451	387527	456533	276127	0.692498	0.147946
Rpl8	P62918	P62918	60S ribosomal protein L8	28.024	26	26		697001	458057	458080	547810	303263	273267	657564	433134	-0.440784	0.383633		453243	581856	428882	340444	2.65279e+06	688498	696357	589840	1.07102	0.0420471		344734	433195	832659	315823	754222	432616	833446	207116	0.130067	0.795491
Ybx1	P62960	P62960	Nuclease-sensitive element-binding protein 1	35.73	25	25		251486	267219	310193	429060	675548	795544	787982	400171	1.06098	0.00390452		262869	415229	262032	239810	634292	801580	451836	511018	1.02432	0.00506975		327533	386429	418556	236924	640005	430558	592144	487264	0.665813	0.0551668
Gnas	P63094	P63094	Guanine nucleotide-binding protein G(s) subunit alpha isoforms short	45.663	29	2		423.244	1511.69	1701.24	1702.68	5540.25	3133.07	6736.41	0	2.06731	0.0120516		535.576	3308.27	0	0	4674.95	6435.1	0	0	2.04284	0.0482601		4300.01	1450.39	4156.19	1150.57	5077.84	5215.58	0	1597.75	0.576428	0.440542
Eif5a	P63242	P63242	Eukaryotic translation initiation factor 5A-1	16.832	10	10		261434	196495	79239	220314	191749	196051	354276	209672	0.409666	0.446928		96613.3	89378.2	69352.3	116465	370780	65198.5	532320	251634	1.38422	0.0158412		111027	88978.5	264993	96002.3	262315	239600	231516	148919	0.777009	0.156137
Rps17	P63276	P63276	40S ribosomal protein S17	15.524	14	14		334694	688742	285051	332359	384756	407850	274021	54972	-0.801933	0.371724		212794	460491	99556.6	52929.6	888565	573451	5.87229e+06	111252	2.33311	0.0146135		444951	305602	722820	185805	439359	494727	255599	436088	0.101951	0.90875
Cux1	P70403	P70403	Protein CASP	77.268	21	21		156.261	1990.54	907.808	1625.85	1364.55	1275.88	1210.59	289.553	0.102674	0.88676		198.336	747.233	165.957	287.376	1744.35	842.743	1078.64	406.635	1.62783	0.0325092		1568.24	779.297	1543.91	653.847	1679.93	869.769	680.749	543.053	-0.297885	0.680025
Mcl1	P97287;P97287-2	P97287;P97287-2	Induced myeloid leukemia cell differentiation protein Mcl-1 homolog	35.217	8	8		2866.84	3342.93	2753.85	1652.87	4244.04	10311	7429.67	0	1.41987	0.00433213		3436.56	4053.58	0	0	11550.7	9051.26	0	0	1.45393	0.0193691		5541.79	4725.24	7291.11	3356.55	14474.6	8118.92	0	8538.81	0.992628	0.0335981
Mcm2	P97310	P97310	DNA replication licensing factor MCM2	102.08	66	66		73402.9	69921.8	67177.3	93108.3	131203	170566	120509	44801.7	0.478036	0.367		69095.1	121799	39028	20668.5	248224	193661	89865.7	79950.2	1.41724	0.0122822		74348.3	84379.8	133998	47379.8	183282	110838	108932	114346	0.666863	0.212247
Mcm6	P97311	P97311	DNA replication licensing factor MCM6	92.866	66	66		59901.8	61482.4	50273.7	88706.3	125678	196059	132353	78662	0.991314	0.0233783		61865.8	120455	84921.7	65728.5	220749	181676	154262	162475	1.14871	0.0099126		55638.4	84656.6	172203	46571.1	162674	115183	220605	99126	0.859809	0.0461029
Taf1b	P97358;P97358-2	P97358;P97358-2	TATA box-binding protein-associated factor RNA polymerase I subunit B	67.953	11	11		272.962	0	142.674	136.479	0	0	0	0				0	281.584	195.116	346.525	0	676.797	449.954	1419.88	1.50178	0.0389433		0	0	359.63	121.093	293.511	715.907	763.941	187.316	0.996718	0.175484
Atp1b3	P97370	P97370	Sodium/potassium-transporting ATPase subunit beta-3	31.775	22	22		132119	71978.7	63846.5	103250	104363	207357	202384	57169.1	0.499454	0.288186		80396	91557.3	41039.8	29099.4	134201	101818	151192	98444.8	1.13301	0.0218755		75672.5	73740.4	147756	92166	181276	75700.3	167529	115301	0.450619	0.336757
Cdk2	P97377;P97377-2	P97377;P97377-2;Q80YP0-2	Cyclin-dependent kinase 2	38.978	20	19		6578.09	5975.34	7557.84	13284.2	10373.6	21332.1	11675.9	10979.8	0.711434	0.196811		3752.68	13271.6	10581.4	3475.81	14280.8	12699.8	25761.3	15092.2	1.31665	0.022139		10395	6782.78	26967.5	5707.85	17735.4	10834.4	21504.7	6143.32	0.306477	0.572103
Rps5	P97461	P97461	40S ribosomal protein S5;40S ribosomal protein S5, N-terminally processed	22.889	20	20		374801	243656	363963	462949	722598	468142	708383	322290	0.581853	0.179918		338665	448196	311824	119597	754592	512013	612456	393328	1.00983	0.0251662		264293	372160	590336	257815	791682	453889	787862	519836	0.824332	0.0625772
Cry1	P97784	P97784	Cryptochrome-1	68.001	13	13		142.837	0	0	10281.1	0	360.302	0	301.334	-1.87883	0.518841		63.2798	1435.65	210.015	302.649	1562.6	272703	1593.62	1640.83	4.3895	0.0440996		185.02	0	169.381	138465	453.919	365.04	730.187	848.99	-1.52663	0.492862
Atp9b	P98195-2;P98195	P98195-2;P98195	Probable phospholipid-transporting ATPase IIB	127.91	13	13		0	487.16	264.287	183.271	220.866	239.084	386.798	97.7388	-0.440341	0.500523		0	179.068	71.334	0	651.969	408.838	0	0	2.19158	0.0182108		308.156	283.152	384.312	74.1128	192.335	503.381	466.955	194.368	0.455509	0.452399
Il6st	Q00560	Q00560	Interleukin-6 receptor subunit beta	102.45	9	9		340.297	353.284	138.543	322.017	73.9109	363.927	132.129	162.027	-0.804851	0.213069		0	0	85.7105	47.5317	156.266	674.192	359.838	855.371	2.73301	0.00218424		496.116	229.413	554.158	183.203	0	106.66	368.922	0	-0.724922	0.354926
Ly9	Q01965	Q01965	T-lymphocyte surface antigen Ly-9	73.142	18	18		348.392	958.271	1002.48	1182.76	1102.44	1790.58	0	0	0.824806	0.165659		3058.31	5035	2162.09	1784.31	8633.31	8427.58	2804.68	7817.9	1.18678	0.0197615		1013.69	646.712	1230.07	773.064	1646.12	1868.58	1006.63	1197.23	0.64301	0.184688
Atp5a1	Q03265	Q03265	ATP synthase subunit alpha, mitochondrial	59.752	51	51		1.42384e+06	1.46351e+06	1.15087e+06	2.01652e+06	1.49689e+06	1.89979e+06	1.80161e+06	598163	-0.164528	0.752809		950654	1.91176e+06	477393	313914	2.21001e+06	2.03562e+06	1.20754e+06	1.22373e+06	1.15233	0.0361354		1.82835e+06	1.64316e+06	2.79921e+06	1.05202e+06	2.03151e+06	1.11669e+06	680930	1.7386e+06	-0.429975	0.413617
Nf1	Q04690-2;Q04690;Q04690-4;Q04690-3	Q04690-2;Q04690;Q04690-4;Q04690-3	Neurofibromin	317.22	25	25		528.35	299.029	341.803	433.311	473.776	447.865	469.946	340.597	0.134372	0.836096		44.7759	230.375	97.5589	40.2372	367.849	328.966	1631.11	274.527	2.59651	0.000552228		209.646	254.784	162.306	118.994	105.219	113.373	700.099	83.2671	-0.142244	0.826653
Smarcad1	Q04692;Q04692-2	Q04692;Q04692-2	SWI/SNF-related matrix-associated actin-dependent regulator of chromatin subfamily A containing DEAD/H box 1	116.45	26	26		1114.5	453.068	825.875	830.039	1794.51	1146.74	759.216	527.081	0.31259	0.648013		809.528	1328.76	822.309	97.9983	1879.58	2912.29	1618.65	2656.23	2.02121	0.00676719		290.155	446.282	2424.8	527.653	1480.76	842.636	912.751	1449.05	0.829067	0.232665
Relb	Q04863	Q04863	Transcription factor RelB	60.305	16	16		2022.2	3599.05	2921.39	4202.98	3603.09	4095.73	4913.72	1707.35	0.117581	0.780142		645.6	1500.99	1209.37	776.093	4505.1	2220.63	2338.44	2810.3	1.5439	0.00124084		4546.98	3075.69	4395.98	2540.04	4524.62	1664.88	3251.63	3598.73	-0.206245	0.625059
Cd244	Q07763;Q07763-2	Q07763;Q07763-2	Natural killer cell receptor 2B4	44.836	18	18		33902	24059.1	17314.5	25638.5	33744.6	45591.2	41236.1	27514.1	0.56731	0.415209		4672.43	15220.9	652.998	1098.17	13395.6	11055.8	5958.65	12678.8	1.94434	0.0094638		9312.95	16666.7	20099.1	6249.32	37552.7	32135.5	41539.6	13056.6	1.26729	0.0771556
Lgals3bp	Q07797	Q07797	Galectin-3-binding protein	64.49	20	20		5816.08	19714.5	10750	12373.6	28453.8	28463.7	38878.8	7015.4	0.964088	0.253739		8120.69	18591	2208.54	3124.2	90553.9	25905.6	6061.14	10230.1	1.78138	0.041559		14192.7	10246.4	41520.2	4953.37	42951.1	25161.2	9935.75	19004.1	0.692588	0.408831
Tfdp1	Q08639	Q08639	Transcription factor Dp-1	45.23	7	7		0	0	0	1495.79	811.496	2783.02	0	2198.75	0.189761	0.812176		3950.76	1733.85	4151.26	2420.62	9393.6	5640.26	7522.59	7672.8	1.36835	0.0109971		2494.54	2353.69	1603.66	1680.47	5169.01	3930.6	3216.05	1222.52	0.583965	0.241425
Trio	Q0KL02;Q0KL02-4;Q0KL02-3;Q0KL02-2	Q0KL02;Q0KL02-4;Q0KL02-3;Q0KL02-2	Triple functional domain protein	347.86	48	48		1017.48	620.471	684.665	1052.4	1062	746.395	1382.86	1648.15	0.497426	0.432821		24.8516	59.1513	0	75.899	119.135	89.3935	255.132	150.759	1.56323	0.0301829		581.66	413.32	1239.47	157.05	840.525	619.746	1658.04	184.74	0.442388	0.484749
Nsun2	Q1HFZ0;Q1HFZ0-2	Q1HFZ0;Q1HFZ0-2	tRNA (cytosine(34)-C(5))-methyltransferase	85.451	55	55		42942.9	46989.3	35403	40500.1	62360.9	84552.4	65696.8	34486.3	0.511446	0.210948		43283.9	53165.8	22942.4	16551.6	102760	145218	96977.3	63989.8	1.68188	0.00034575		31482.2	28578.2	61904.9	31191.9	54764.4	81595.2	63193.8	57410	0.805533	0.0547682
Malt1	Q2TBA3-2;Q2TBA3	Q2TBA3-2;Q2TBA3	Mucosa-associated lymphoid tissue lymphoma translocation protein 1 homolog	92.024	33	33		8351.16	4012.42	4920.83	6149.64	9996.3	9170.01	9164.27	2670.07	0.286341	0.541482		7249.2	9455.87	4877.58	2141.43	13762.9	14141.7	12119.8	11523.8	1.31167	0.0095764		8108.42	6561.39	11620	5290.97	11555.7	8143.54	13718.9	7927.31	0.411407	0.382539
Gsdma2	Q32M21;Q32M21-3	Q32M21;Q32M21-3	Gasdermin-A2	49.843	7	7		0	1014.58	0	785.777	0	0	11717	0	3.71399	0.0118884		799.424	233.61	0	0	0	9708.27	0	0	4.48961	0.0051883		0	0	0	0	0	0	0	124.365
Wdr36	Q3TA68;Q3TAQ9	Q3TA68;Q3TAQ9	0	97.783	38	38		3214.57	5770.47	3644.75	5555.59	7478.3	11818.5	4132.52	703.851	-0.136757	0.864625		4242.83	6915.88	829.661	764.44	21100.4	14527.7	4879.42	13506.5	2.52105	0.00438215		3776.08	4668.5	10332	2884.38	10470.1	6952.66	2302.52	6753.92	0.276887	0.73023
Ap5b1	Q3TAP4	Q3TAP4	AP-5 complex subunit beta-1	94.678	17	17		0	1138.26	738.38	1811.4	775.51	1838.46	710.881	0	-0.19566	0.872775		36.1754	2012.59	71.6911	15.2914	1363.1	1117.35	0	604.608	3.36359	0.00804051		911.541	688.756	2784.97	426.063	1500.77	663.62	0	617.402	-0.127673	0.911039
Stt3b	Q3TDQ1	Q3TDQ1	Dolichyl-diphosphooligosaccharide--protein glycosyltransferase subunit STT3B	93.245	18	18		11907.6	7827.35	7502.9	10205.5	12948.2	15153.2	11538.3	7050.85	0.290331	0.539523		9059.51	9737.42	3979.15	1599.02	15666.9	12693.5	7477.22	12526.1	1.2631	0.0128289		12342.2	6838.57	14474.9	13687.8	13148.3	12252.9	9936.04	8083.66	-0.092499	0.844414
Gpatch4	Q3TFK5;Q3TFK5-2	Q3TFK5;Q3TFK5-2	G patch domain-containing protein 4	46.553	9	9		239.169	341.142	418.156	534.1	1352	1206.18	1149.11	2313.08	1.97351	0.000212358		489.154	849.035	403.517	401.451	2857.03	2854.37	2672.59	5195.19	2.67921	6.1102e-06		0	0	436.92	0	2142.26	629.52	1353.4	789.505	1.32633	0.0667
Zmym1	Q3TJB1;A2A7T8	Q3TJB1;A2A7T8;A2A7U0	0	110.42	10	10		89.002	0	0	0	0	468.793	155.899	107.216	1.15812	0.274546		48.3241	81.461	96.4528	0	497.665	273.659	148.747	335.388	1.98726	0.00982437		94.045	0	180.552	37.4032	40.2771	97.1161	207.943	82.1766	0.0730102	0.915431
Tfb2m	Q3TL26	Q3TL26	Dimethyladenosine transferase 2, mitochondrial	45.863	4	4		0	169.326	0	0	295.521	966.592	578.34	285.983	1.4612	0.192627		386.902	381.444	162.23	126.12	2725.18	875.694	628.076	337.018	1.84655	0.0153373		785.673	0	0	184.835	443.001	256.837	665.552	0	0.150821	0.865557
Cblb	Q3TTA7;Q3TTA7-2	Q3TTA7;Q3TTA7-2	E3 ubiquitin-protein ligase CBL-B	109.09	45	39		3426.6	9713.94	6166.99	11779.5	10178	11708.1	12519.9	3177.4	0.242801	0.692413		1680.91	4888	1331.15	456.773	7885.73	10262.6	5220.32	3655.22	2.06799	0.00252189		9633.3	7524.67	8989.21	3585.07	11146	10307.1	7820.13	5468.11	0.268098	0.662386
Alg11	Q3TZM9;Q3TZM9-2;Q3TZM9-3	Q3TZM9;Q3TZM9-2;Q3TZM9-3	GDP-Man:Man(3)GlcNAc(2)-PP-Dol alpha-1,2-mannosyltransferase	55.269	12	12		1988.94	1192.84	793.217	1679.79	1026.08	1362.06	618.71	1754.44	-0.264796	0.679868		711.613	1370.63	2896	1760.73	7936.76	3773.98	6028.09	1420.05	1.42201	0.0352258		3406.75	1885.72	3007.68	2268.6	1542.61	4897.32	2429.58	421.094	-0.625921	0.333725
Tstd2	Q3U269	Q3U269	Thiosulfate sulfurtransferase/rhodanese-like domain-containing protein 2	55.385	12	12		0	0	0	0	459.163	667.031	899.714	254.038				0	0	126.059	0	1911.68	329.747	410.247	0	2.33744	0.0382784		169.949	0	0	0	618.43	643.152	372.805	894.612	1.82826	0.0843823
Camkmt	Q3U2J5	Q3U2J5;Q3U2J5-2	Calmodulin-lysine N-methyltransferase	35.886	12	12		4124.79	9698.99	2177.41	3560.38	4869.63	2481.92	2634.9	1352.32	-0.712086	0.262466		111.4	692.819	0	0	0	1248.07	2814.07	1557.28	2.66494	0.00342936		1970.64	1596.51	1209.07	595.603	1206.86	2161.47	4525.67	2645.8	0.946301	0.141423
Mettl17	Q3U2U7	Q3U2U7	Methyltransferase-like protein 17, mitochondrial	52.06	10	10		6554.76	876.785	1494.13	1642.87	3901.28	0	0	903.621	-0.0457207	0.959412		175.544	666.171	253.501	0	5322.62	2493.86	5951.55	1414.02	3.39292	0.000365378		3423.74	584.847	4596.97	2823.33	2302.11	3044.67	3604.45	2293.83	0.289249	0.693949
0	Q3U4G0;Q3U4G0-2	Q3U4G0;Q3U4G0-2	Uncharacterized protein C15orf41 homolog	32.112	10	10		2798.45	3590.72	2729.51	3688.58	1166.17	4711.17	4499.41	0	-0.122618	0.853694		2408.46	0	1606.67	831.518	4368.93	0	3647.62	21561.9	2.24621	0.00497964		3909.2	3142.04	3167.03	918.702	1912.65	1595.37	1618.99	0	-0.521658	0.436542
Xxylt1	Q3U4G3	Q3U4G3	Xyloside xylosyltransferase 1	43.838	5	5		688.702	947.71	492.575	839.437	337.911	1225.57	59.8552	853.425	-0.918313	0.228579		608.621	2278.93	418.122	1428.23	3855.09	1710.56	3089.08	3592.49	1.6163	0.0403428		341.442	545.673	1608.91	1017.59	1362.55	400.853	1403.14	1027.1	0.341912	0.649159
Wdr75	Q3U821	Q3U821	0	94.036	41	41		2871.94	4871.66	3587.92	4834.46	11361.4	28008.5	6541.42	5321.4	1.37808	0.00428347		7697.2	7659.77	5436.38	3409.19	24178.4	22357.3	15106.8	15800.7	1.72092	0.000642326		5175.06	5664.09	7945.5	6420.92	10560.1	9494.68	14399.6	7480.11	0.713087	0.113209
Zyg11b	Q3UFS0;Q3UFS0-3;Q3UFS0-2	Q3UFS0;Q3UFS0-3;Q3UFS0-2	Protein zyg-11 homolog B	83.99	21	21		324.14	674.677	1260.28	1503.83	1611.52	3402.67	1146.36	901.029	0.943112	0.144326		922.93	3175.58	561.65	278.721	2846.2	1448.31	3059.77	3150.54	1.60912	0.0170475		2162.16	828.918	2673.75	1580.58	1155.17	1200.32	1856.03	1095.5	-0.356439	0.572927
Dip2b	Q3UH60;Q3UH60-2	Q3UH60;Q3UH60-2;A0A1Y7VMZ0	Disco-interacting protein 2 homolog B	171.12	43	43		233.998	1398.59	1105.54	704.55	2722.79	3738.01	2521.23	1928.23	1.90017	0.00829325		54.727	791.396	501.476	503.09	2531.14	2412.97	1757.3	1649.61	2.66552	0.000515038		1648	951.566	1762	545.863	3611.42	2178.66	3057.5	1754.1	1.20154	0.0799814
Lrrk1	Q3UHC2;Q3UHC2-3	Q3UHC2;Q3UHC2-3;Q3UHC2-2	Leucine-rich repeat serine/threonine-protein kinase 1	225.47	65	65		4032.92	3928.33	3329.43	3574.92	5723.84	4595.08	5399.96	1367.01	0.0105303	0.987451		522.309	1353.33	470.225	56.7698	1750.72	1576.45	1104.33	810.035	1.75792	0.0145393		3242.71	4246.75	8610.87	4118.72	7742.96	5574.03	4546.62	3418.97	0.114511	0.864244
Tmed8	Q3UHI4	Q3UHI4	Protein TMED8	35.785	12	12		2197.67	4834.35	3855.19	4852.47	1850.13	2665.52	845.341	1731.96	-1.19569	0.106617		278.35	2751.08	1879.01	431.617	3616.21	1144.36	7260.32	3045.48	1.80074	0.01897		2039.99	3280.68	10528.5	1592.68	1837.34	1599.31	2689.98	816.448	-1.03003	0.161292
Tax1bp1	Q3UKC1	Q3UKC1	Tax1-binding protein 1 homolog	93.629	29	29		4836.22	2091.87	1874.34	2104.95	8383.62	9679.3	7096.47	6818.67	1.65506	0.00054731		2765.32	4699.67	1878.12	3037.1	6323.09	10908	6509.38	8783	1.43329	0.00202275		3343.22	2549.25	8904	3711.3	8597.02	6100.26	9298.43	5320.89	0.800919	0.0630001
Lsg1	Q3UM18-2;Q3UM18	Q3UM18-2;Q3UM18	Large subunit GTPase 1 homolog	69.428	24	24		2697.8	4055.75	3665.43	5250.91	6172.71	9524.36	6470.6	4292.66	0.73875	0.0482131		1889.14	5504.94	4076.05	2883.84	11364.2	13985	7934.85	11495.2	1.72244	7.30042e-05		4559.25	4270.69	5164.95	3108.95	6940.68	7163.81	7661.92	7215.2	0.784026	0.0370463
Trat1	Q3UU67-3;Q3UU67;Q3UU67-2	Q3UU67-3;Q3UU67;Q3UU67-2	T-cell receptor-associated transmembrane adapter 1	17.194	3	3		820.33	710.98	0	1047.94	1434.34	1179.99	0	0	0.616343	0.357796		531.74	561.562	0	0	3437.54	1860.44	0	0	2.21036	0.0105558		0	0	0	0	3855.53	0	0	1016.71
Adrbk2	Q3UYH7;Q8BVT9	Q3UYH7;Q8BVT9;Q8BX71	Beta-adrenergic receptor kinase 2	79.656	17	6		315.925	97.6502	545.375	428.496	100578	283.013	414.016	0	2.96527	0.115543		66.9563	0	0	41.2974	168.606	52836.8	0	0	5.82682	0.0235647		405.753	347.75	696.956	391.977	263.097	48.2282	384.01	165.714	-1.39428	0.411037
Kif22	Q3V300	Q3V300	Kinesin-like protein KIF22	73.189	13	13		805.263	0	0	371.717	288.287	0	275.565	560.613	-0.626197	0.386752		100.102	93.5562	0	0	804.903	605.378	820.14	0	2.92815	0.00129657		0	0	0	0	390.233	0	713.946	130.034
Itga1	Q3V3R4	Q3V3R4	Integrin alpha-1	130.81	31	31		3281.77	879.269	2419.5	2405.7	3624.18	8998.45	4766.61	3295.99	1.23275	0.0145565		1418.39	4563.53	1478.65	2003.16	4554.16	4781.41	3291.36	4576.91	1.02418	0.0382771		2002.14	2532.97	5236.55	1966.77	4286.47	3812.35	6724.09	4609.08	0.819367	0.0916436
Commd6	Q3V4B5	Q3V4B5	COMM domain-containing protein 6	9.7951	3	3		0	819.21	0	1040.23	1266.34	828.534	0	0	0.150043	0.859697		506.095	0	0	0	1817.95	0	4510.48	0	2.50032	0.0360661		0	0	1106.23	0	2031.71	1780.65	0	499.674	0.139066	0.887138
Ankrd28	Q505D1	Q505D1	Serine/threonine-protein phosphatase 6 regulatory ankyrin repeat subunit A	112.9	25	22		1278.84	691.307	623.893	825.5	2641.59	2914.69	3025.63	588.05	1.22776	0.0245156		535.215	981.638	838.128	384.723	2051.97	3385.32	2134.24	1499.8	1.75905	0.0022465		1897.82	1412.53	3831.6	1098.15	3836.43	2039.68	2225.13	1811.72	0.370928	0.473038
Kiaa1551	Q5DTW7;Q5DTW7-3	Q5DTW7;Q5DTW7-3	Uncharacterized protein KIAA1551	169.04	36	36		440.491	593.159	362.985	545.246	1057.98	1579.85	1298.93	647.997	1.19147	0.0426604		465.954	557.03	1095.43	535.41	1468.9	1973.47	2007.73	1160.29	1.3678	0.0217626		826.781	276.143	1145.84	280.288	1659.15	986.454	1658.99	247.439	0.798945	0.162997
Tmem256	Q5F285	Q5F285	Transmembrane protein 256	11.655	3	3		48003	92560.4	33935.7	52330.8	51539.3	74967.9	78219.8	17235.5	-0.149782	0.759743		4502.46	7849.99	0	0	71124.9	54098.6	0	0	3.3832	0.000124564		76549.7	66693.3	101406	50273.9	89500.4	63511.7	0	50847.7	-0.111422	0.833059
Tsr3	Q5HZH2	Q5HZH2	Ribosome biogenesis protein TSR3 homolog	35.333	6	6		0	0	0	0	0	0	1600.26	428.621				302.789	364.668	0	0	2073.82	0	1609.15	1624.62	2.40238	0.00468212		0	0	0	0	551.667	0	0	537.975
Slc38a10	Q5I012-3;Q5I012;Q5I012-4;Q5I012-2	Q5I012-3;Q5I012;Q5I012-4;Q5I012-2;Q5I012-5;Q5I012-6	Putative sodium-coupled neutral amino acid transporter 10	116.34	22	22		928.511	719.299	810.982	1303.47	546.92	1494.2	1098.59	2075.83	0.35009	0.567863		633.891	604.868	992.917	265.751	849.744	1692.93	2104.49	2373.71	1.53759	0.0184746		315.572	2429.13	1779.54	707.617	2958.76	1153.91	3503.21	1013.19	0.912521	0.145
Fbxw11	Q5SRY7-4;Q5SRY7-3;Q5SRY7;Q5SRY7-2	Q5SRY7-4;Q5SRY7-3;Q5SRY7;Q5SRY7-2	F-box/WD repeat-containing protein 11	58.394	25	25		20119.5	4061.99	6936.27	4704.09	7827.08	11526.8	8042.92	8316.52	0.294577	0.551225		7532.76	8184.49	3592.13	6608.04	11181.8	8023.96	16809.9	19182.6	1.07631	0.0378351		5033.1	6015.8	12633.8	7853.49	8563.61	6869.92	21166.6	7654.3	0.416438	0.401476
Utp18	Q5SSI6	Q5SSI6	U3 small nucleolar RNA-associated protein 18 homolog	61.217	30	30		5834.79	7574.93	5201.33	11465.1	11609.7	16656.6	22373.9	6498.53	0.853792	0.105726		8827.99	16196.1	9572.42	2716.29	24170.9	22084.5	14973.5	25226	1.44029	0.00944747		8329.02	7299.06	20636.9	5059.36	14366.8	14978.7	19036.5	13568.4	0.782602	0.136253
Tsr1	Q5SWD9	Q5SWD9;Q5SWD9-3	Pre-rRNA-processing protein TSR1 homolog	92.104	30	30		4004.51	6241.52	3601.88	6434.25	10516.4	10074.3	9404.58	7341.38	0.914636	0.0326925		7332.99	11565.1	8597.8	4145.69	23367.8	19946.1	17507.5	12641.1	1.27319	0.0044247		5818.26	4645.68	12088.9	3945.71	15476.8	6804.62	14009.9	10473.6	0.895809	0.0360687
Acaca	Q5SWU9-2;Q5SWU9	Q5SWU9-2;Q5SWU9	Acetyl-CoA carboxylase 1;Biotin carboxylase	269.96	106	106		6194.11	4466.47	4275.74	6969.21	10023	10881.5	7813.7	1697.67	0.202854	0.771351		5701.7	8105.75	851.493	839.147	14461.5	12457.5	4715.3	4496.93	1.71349	0.0211444		6220.92	5652.9	11087.6	3983.58	11926.7	8089.63	6099.12	7352.16	0.369475	0.597431
Dnajc11	Q5U458	Q5U458	DnaJ homolog subfamily C member 11	63.232	24	24		3155.39	6591.58	5464.02	6852.67	7217.71	9740.68	4656.1	5979.83	0.332429	0.490928		3999.3	9505.72	6174.44	2996	14835.8	6369.79	9828.04	12794.7	1.01968	0.0430355		6710.48	3951.11	11292.8	2635.05	5849.44	6073.19	14144	6404.43	0.507027	0.296936
Utp20	Q5XG71	Q5XG71	Small subunit processome component 20 homolog	317.74	87	87		2463.51	1769.25	1163.01	2722.36	2711.36	2998.16	3342.42	1916.77	0.479021	0.255524		3498.23	4339.69	3458.76	1259.47	7688.27	5717.35	6684.05	4783.1	1.10235	0.0135504		1874.18	2240.86	3713.47	1322.85	2791.55	2607.37	4234.69	2433.41	0.465542	0.268746
Flot2	Q60634;Q60634-3;Q60634-2	Q60634;Q60634-3;Q60634-2	Flotillin-2	47.037	30	30		15770.9	25910.5	27527	23409.1	27627.5	49178.5	30165.4	19437.2	0.399284	0.395987		8568.23	26194.6	6026.86	3783.43	32611	22058.6	22095.2	22286	1.52825	0.0031969		19569.1	25964.7	29007.3	17028.4	50895.3	23687.6	41008.5	27922.3	0.614879	0.196192
Sla	Q60898;Q60898-2	Q60898;Q60898-2	Src-like-adapter	31.68	14	14		4248.06	9161.61	4409.26	7916.92	2594.73	3958.78	8135.6	2600.24	-0.661088	0.181463		838.194	1365.65	2322.14	1756.56	5161.34	4461.28	3423.93	3042.57	1.42075	0.00719012		1329.21	5120.65	3457.63	3925.78	3631.91	3920.49	5655.96	1988.01	0.1983	0.682844
Asns	Q61024	Q61024	Asparagine synthetase [glutamine-hydrolyzing]	64.282	12	12		0	0	0	146.511	195.502	0	0	364.162	0.864873	0.379885		478.208	1149.8	1237.62	353.525	2656.86	1863.58	2029.39	5832.78	1.98212	0.00298709		0	0	310.63	0	257.875	254.113	679.537	268.321	0.0899664	0.919143
Ezh2	Q61188;Q61188-2	Q61188;Q61188-2	Histone-lysine N-methyltransferase EZH2	85.291	26	22		112.409	642.55	654.701	661.987	2625.32	1480.44	590.528	547.109	1.3315	0.0640338		1577.85	2819.67	1087.24	362.412	5943.42	3836.42	3202.83	2365.75	1.65571	0.0240192		2152.32	908.504	1982.79	669.119	3753.06	1903.69	3368.08	1172.58	0.86079	0.220489
Tcf12	Q61286-2;Q61286	Q61286-2;Q61286	Transcription factor 12	72.93	7	7		0	0	0	221.013	354.35	437.407	630.469	0	1.05939	0.197321		45.2886	123.601	0	0	960.745	575.724	0	333.498	2.92762	0.000484962		189.547	259.687	0	0	543.186	385.899	0	320.067	0.873018	0.180309
Traf4	Q61382	Q61382	TNF receptor-associated factor 4	53.503	12	12		320.419	157.928	334.74	522.397	754.804	731.093	0	554.896	1.13594	0.0524551		0	0	0	136.955	1402.43	656.768	656.923	0	2.62662	0.00577633		203.051	0	503.159	0	854.439	601.604	1443.03	424.414	1.22864	0.0628649
Ccne1	Q61457	Q61457	G1/S-specific cyclin-E1	46.986	8	8		536.45	1221.81	828.837	1736.37	2315.34	1303.15	2034.99	1660.82	0.858594	0.0662734		286.432	333.843	0	274.388	1748.19	2216.13	2465.68	1085.53	2.59431	3.07456e-05		0	595.877	0	1357.93	1832.35	1023.21	2901.41	2611.47	1.10986	0.0537434
Alcam	Q61490	Q61490	CD166 antigen	65.091	4	4		0	0	0	0	0	0	0	0				121.188	126.35	594.028	305.077	709.595	1463.02	1459.83	1855.3	2.4962	0.00130935		0	0	0	0	0	113.074	160.866	0
Glg1	Q61543	Q61543	Golgi apparatus protein 1	133.73	61	61		20212	20765.7	19124.2	27177.8	21870.6	28704.2	23207.6	16639.9	0.0380645	0.920628		11147.5	20416.4	11758.8	8182.93	32514.5	26993.8	30934	26773.1	1.2632	0.00297133		13586.6	17394.7	42121.8	11491.1	35812.9	27557.1	33208.5	20642	0.64103	0.103879
Cd47	Q61735-2	Q61735-2	Leukocyte surface antigen CD47	35.316	7	7		40515.8	31134.5	27768.4	93336.9	44717	76266.4	60712.4	17615.7	0.0394601	0.938117		26343.5	29238.1	18324.2	12751.8	156609	58630.4	61357.4	30444.7	1.6436	0.00353819		41931.5	32229.6	39661.8	36518.1	57525.7	43003.6	74932.2	70194.1	0.683205	0.187845
Itga6	Q61739-2;Q61739	Q61739-2;Q61739	Integrin alpha-6;Integrin alpha-6 heavy chain;Integrin alpha-6 light chain	119.6	13	13		101.957	110.53	145.124	117.338	0	113.13	0	148.56	0.139429	0.824692		0	325.052	127.389	164.633	260.254	470.789	744.499	664.824	1.38801	0.0213547		0	191.704	306.142	195.51	0	95.0157	453.41	95.9054	-0.491195	0.412333
Jak2	Q62120	Q62120	Tyrosine-protein kinase JAK2	130.23	32	32		1480.82	1315.4	1711.56	1312.32	2608.67	1749.01	1793.17	349.862	-0.153029	0.775752		838.31	697.591	623.548	349.145	1985.51	2516.02	2283.67	1084.15	1.65052	0.00515355		1999.77	1428.36	2208.27	873.18	2942.77	1890.47	3847.4	1074.43	0.515475	0.341972
Utp14a	Q640M1	Q640M1;Q640M1-2	U3 small nucleolar RNA-associated protein 14 homolog A	87.264	35	35		5147.88	5426.06	5145.15	6007.05	5476.07	8118.16	4116.24	7060.08	0.145389	0.692735		4878.56	7003.01	4644.77	3291.36	14975	12054.3	11360.1	9806.67	1.31673	0.00151919		3274	4044.94	8038.82	3860.29	8226.63	5668.68	11161.4	4363.56	0.616601	0.103746
Btf3	Q64152-2	Q64152-2	Transcription factor BTF3	17.699	11	11		55954.7	86362.9	45344.4	69070.2	111560	118153	145009	105826	0.935094	0.134314		67962.7	72822.7	23453.1	25868.6	254733	100165	88975.9	58057.5	1.364	0.0335867		12737.2	57232.3	165913	32523	116555	119009	54131.5	82549.6	0.994492	0.112481
Agtpbp1	Q641K1-2;Q641K1;Q641K1-5;Q641K1-4;Q641K1-3	Q641K1-2;Q641K1;Q641K1-5;Q641K1-4;Q641K1-3	Cytosolic carboxypeptidase 1	132.22	10	10		49.6493	0	0	0	177.52	0	0	378.334	2.38398	0.0319967		71.9844	0	60.7093	132.234	0	0	272.709	428.609	2.03723	0.0169301		0	0	136.024	159.519	0	47.6549	244.829	89.4115	-0.538464	0.471192
Rgn	Q64374	Q64374	Regucalcin	33.406	5	5		0	337.934	62.4822	0	0	870.373	279.98	0	1.76435	0.0960726		0	431.312	407.406	507.109	3570.54	0	0	0	2.9989	0.0244918		0	0	583.175	0	0	0	0	1426.34	1.29032	0.356691
Ptpn13	Q64512	Q64512	Tyrosine-protein phosphatase non-receptor type 13	270.33	22	22		0	5.52166	0	0	27.2329	5.19068	0	0	1.1065	0.642457		62.1258	188.807	16.8146	76.6996	193.055	325.649	190.267	12732.6	3.32437	0.0282929		0	0	26.816	0	7.82017	0	54.5886	3.1966	-1.2736	0.571675
Srm	Q64674	Q64674	Spermidine synthase	33.995	21	21		10551.9	10426.7	4266.97	7016.91	27549.3	27181.8	16494.9	13829.9	1.42412	0.00434175		17297.7	21627	18607.4	18841.4	47110.7	44009.7	38550.4	42532.8	1.174	0.0155732		6989.39	8808.82	29717.7	11495.2	34247.3	30541.8	19421.1	10297.8	0.828532	0.0776031
Sbno1	Q689Z5;Q689Z5-2	Q689Z5;Q689Z5-2	Protein strawberry notch homolog 1	153.74	58	58		5468.07	6125.87	5285.61	8298.97	10102.4	13313	9834.03	2720.21	0.322985	0.581845		5082.45	7624.87	1575.11	1167.93	16931.4	14456.2	9396.04	5941.05	1.89559	0.00345847		7618.2	6324.37	10746	3468.31	12679.1	6824.71	5339.4	6393.61	0.17953	0.758954
Prex1	Q69ZK0	Q69ZK0;Q69ZK0-2	Phosphatidylinositol 3,4,5-trisphosphate-dependent Rac exchanger 1 protein	184.93	87	87		29861.7	37100.6	31346.9	38100.5	48194	68467.6	52913.2	15643.2	0.261391	0.607936		9414.7	17675.3	7341.64	3054.14	24888.3	25272.1	18100	12099.5	1.30155	0.0167498		25842.6	24446.8	53362.5	18491.8	42245	26058.2	41393.6	24061.2	0.203632	0.689049
Hectd1	Q69ZR2	Q69ZR2	E3 ubiquitin-protein ligase HECTD1	290.08	101	101		7021.12	6231.34	4972.8	7505.91	11424	14337.2	12303.2	6421.71	0.746571	0.133187		3691.48	8288.45	4276.84	1352.06	14319.7	11694.9	7306.93	4845.56	1.26666	0.0148296		4121.19	5157.69	11313.1	3979.62	13025.9	9268.32	9634.22	8668.42	0.849307	0.0899542
Ddx11	Q6AXC6	Q6AXC6	Probable ATP-dependent RNA helicase DDX11	101.97	12	12		0	0	0	0	0	0	0	64.7243				93.4799	200.977	115.103	139.496	367.128	537.736	594.78	178.196	1.52903	0.018382		0	0	334.138	89.807	345.301	218.664	717.161	0	1.12695	0.147191
Ncapg2	Q6DFV1	Q6DFV1	Condensin-2 complex subunit G2	130.89	20	20		719.871	285.285	461.566	674.213	1157.21	1225.68	737.807	476.102	0.74068	0.245459		1265.03	2004.93	1438.19	424.045	3968.21	3754.68	2227.22	2083.8	1.37059	0.0380526		977.597	1161.25	1528.27	938.497	1199.07	1419.72	2212.81	14513.3	1.26735	0.053435
Antxr2	Q6DFX2	Q6DFX2	Anthrax toxin receptor 2	53.184	9	9		547.79	520.117	272.209	0	1228.25	1267.46	1749.44	1159.71	1.64434	0.019962		873.593	544.008	296.828	1256.34	2325.03	3381.31	2178.14	2516.37	1.9814	0.00366775		2169.43	357.264	484.948	0	1288.24	286.804	2120.46	807.274	0.305334	0.643347
Wls	Q6DID7;Q6DID7-2	Q6DID7;Q6DID7-2	Protein wntless homolog	62.188	13	13		10306.7	9412.19	9766.83	10484.9	11925.3	16217.1	10218.1	7404.46	0.139673	0.748829		743.672	710.918	1960.38	1231.53	4189.67	2713.07	2787.41	4104.99	1.66775	0.000841581		8519.25	9859.81	19103.4	4487.73	10291.4	9722.33	21421.2	8432.02	0.331869	0.44931
Nomo1	Q6GQT9	Q6GQT9	Nodal modulator 1	133.42	44	44		8231.44	8910.22	5926.07	10852.5	9998.6	11488	13531.1	6537.71	0.276781	0.431243		5757.59	9532.24	6448.86	4263.43	17588.8	14473.4	10547.7	9456.53	1.01819	0.00747222		6923.69	7537.39	12592.1	6908.89	13797	12941.3	14042.1	9991.93	0.616036	0.0882509
Pdcd11	Q6NS46	Q6NS46	Protein RRP5 homolog	207.78	75	75		8399.39	5805	4183.26	6229.62	10791.6	14350.2	8538.34	9233.37	0.816073	0.0461879		6007.08	14955.5	8191.72	3908.82	23841	21753.3	21872.7	20984.3	1.59267	0.000453656		5225.5	5269.49	9639.16	5982.14	13197	9175.87	19276.3	9060.24	0.93387	0.0243668
Ocrl	Q6NVF0;Q6NVF0-2	Q6NVF0;Q6NVF0-2	Inositol polyphosphate 5-phosphatase OCRL-1	104.28	16	16		960.83	724.084	392.635	669.186	433.432	1580.99	282.177	476.215	-0.247315	0.667643		174.56	348.591	280.267	121.271	1035.85	408.546	531.776	562.481	1.48389	0.016037		224.831	609.94	1483.73	498.653	283.419	599.128	823.624	623.376	-0.0547054	0.924176
Gpbp1	Q6NXH3-2;Q6NXH3;Q6NXH3-3	Q6NXH3-2;Q6NXH3;Q6NXH3-3	Vasculin	55.609	6	6		1059.11	622.177	756.471	1765.17	2189.89	544.322	955.297	2118.08	0.36369	0.509766		719.541	474.347	1438.34	567.914	1294.09	1271.85	3563.13	2915.04	1.48455	0.0130571		0	0	604.986	0	1833.83	1793.31	3807.33	1334.01	1.74053	0.0563823
Mettl25	Q6NXH8	Q6NXH8	Methyltransferase-like protein 25	66.735	5	5		0	0	0	0	0	0	136.749	0				120.729	103.897	0	0	351.477	333.936	237.119	0	1.43608	0.0348587		112.239	0	0	0	231.171	124.341	0	0	0.59506	0.453086
Dusp11	Q6NXK5	Q6NXK5	RNA/RNP complex-1-interacting phosphatase	37.851	8	8		1159.78	0	325.877	413.92	1705.67	1450.51	1024.09	1077.51	1.25434	0.0910123		433.48	1299.98	829.472	0	3286.06	2060.03	3609.33	2548.68	1.85586	0.016416		0	427.894	929.515	403.594	1398.58	925.469	3558.08	207.777	0.863822	0.234986
Dhx37	Q6NZL1	Q6NZL1	0	128.33	40	40		2843.99	2642.32	1718.13	2941.6	2559.47	2590.25	2937.95	2462	0.0841038	0.914556		1973.73	6455.33	4049.85	3417	137833	3690.91	7463.91	4673.49	1.66329	0.0432649		2325.88	2277.17	4909.78	2678.18	4966.85	1384.92	3228.26	1008.27	-0.409289	0.602682
Tonsl	Q6NZL6	Q6NZL6	Tonsoku-like protein	151.11	13	13		24.7944	84.9277	107.891	161.612	255.36	114.929	301.811	15121.8	2.95823	0.0234664		37.4231	76.3637	126.201	0	402.364	234.14	223.644	7596.31	3.15152	0.0252017		284.427	223.299	230.596	82.3507	323.09	304.232	320.174	75.9796	0.246848	0.840237
Ddx31	Q6NZQ2	Q6NZQ2	0	76.912	33	33		8515.74	6152.8	7749.81	9338.13	5487.27	12263.6	6729.24	4522.83	-0.222148	0.635784		7580.06	16292.2	4465.26	3254.79	17187.1	18017.2	12283.4	11052.6	1.13747	0.0223746		4079.16	8421.66	15051.9	6468.53	10592.8	7371.96	6588.53	9505.31	0.137015	0.769841
Zmiz1	Q6P1E1-2;Q6P1E1	Q6P1E1-2;Q6P1E1	Zinc finger MIZ domain-containing protein 1	115.2	14	14		2691.94	1444.65	722.32	2460.82	1146.46	2567.23	1518.65	755.291	-0.25848	0.70213		181.449	2724.84	363.003	1017.05	1736.53	1348.09	1433.35	5111.53	1.6385	0.0225169		912.51	682.215	1646.3	500.479	1568.81	1784.48	1517.19	1116.27	0.802108	0.242094
Whsc1l1	Q6P2L6	Q6P2L6;Q6P2L6-3	Histone-lysine N-methyltransferase NSD3	161	35	35		7158.9	5697.2	5920.52	8459.65	12492.3	12189.7	11703.7	6596.47	0.631207	0.109876		6377.55	10299	5760.37	3408.62	13948.8	16805.4	10857.3	9221.92	1.04645	0.0114232		6808.38	5324.75	10371.3	4992.2	17260.8	9806.21	11538.1	7664.42	0.748853	0.0607985
Thap4	Q6P3Z3;Q6P3Z3-2	Q6P3Z3;Q6P3Z3-2	THAP domain-containing protein 4	62.57	6	6		340.78	0	64.7312	85.6614	520.539	519.262	233.311	86.2831	1.13544	0.166654		56.2823	216.484	124.804	0	510.934	295.937	308.826	680.032	1.87615	0.0285925		0	0	275.837	190.637	88.7904	488.518	810.724	326.163	0.513102	0.572617
Rrp12	Q6P5B0	Q6P5B0	RRP12-like protein	143.13	44	44		6749.21	5243.19	3938.02	5900.1	9299.42	10726.9	10809.2	6260.12	0.759326	0.0645393		5184.4	8861.81	21024.2	4937.87	18042.5	13101.2	18768.3	18029.9	1.01696	0.0161615		5649.92	5013.76	8394.42	4711.64	11976.3	8975.99	9507.28	8528.1	0.739913	0.0711284
Dhx57	Q6P5D3;Q6P5D3-2;Q6P5D3-3	Q6P5D3;Q6P5D3-2;Q6P5D3-3;Q6P5D3-4	Putative ATP-dependent RNA helicase DHX57	155.76	32	29		2758.42	471.418	907.16	1580.97	736.318	1193.61	873.208	487.543	-0.579357	0.400364		695.956	1855.75	1045.14	97.7364	1643.24	1351.12	1359.49	3418.32	1.57231	0.0296502		907.653	850.267	1646.41	1181	1436.76	1007.23	827.158	531.024	-0.309807	0.650997
Dgkq	Q6P5E8	Q6P5E8;Q6P5E8-2	Diacylglycerol kinase theta	102.25	10	10		1165.46	234.415	1090.86	192.853	964.634	984.782	1325.78	492.698	0.85812	0.251798		578.073	1091.72	91.5574	108.833	2481.55	634.059	541.432	855.164	1.71403	0.0281961		655.211	734.384	407.811	749.98	574.194	355.447	784.097	842.358	-0.0316528	0.965756
Slc39a10	Q6P5F6	Q6P5F6	Zinc transporter ZIP10	94.393	4	4		131.075	0	0	164.906	490.455	875.094	410.398	527.874	1.90917	0.00491434		66.4544	0	0	0	253.267	423.987	0	0	2.3019	0.012213		0	0	123.212	0	332.296	211.085	530.126	0	1.43773	0.0722098
Shkbp1	Q6P7W2;Q6P7W2-2	Q6P7W2;Q6P7W2-2	SH3KBP1-binding protein 1	76.102	20	20		1712.14	1211.72	1031.3	2075.44	3932.43	3111.43	1565.04	1537.96	0.68237	0.399487		814.608	4320.82	596.208	158.683	4331.04	6295.18	2300.92	1024.8	1.89823	0.0259391		2946.69	2173.3	4228.72	680.355	3906.92	3239.91	6435.32	1065.46	0.558975	0.488896
Ano6	Q6P9J9	Q6P9J9;Q6P9J9-2	Anoctamin-6	106.25	28	28		3503.24	4478.01	2165.89	2207.72	5290.59	11057.1	4654.61	1931.04	0.702327	0.281437		1427.78	5232.1	2147.16	324.55	5212.79	4479.98	3256.77	3367.67	1.40516	0.037977		1499.18	2121.96	3637.03	919.522	4341.65	2775.07	4816.19	3129.76	1.02336	0.12197
Kif11	Q6P9P6	Q6P9P6	Kinesin-like protein KIF11	118.03	20	20		0	0	0	0	321.486	572.741	204.536	497.655				0	39.2663	237.495	199.376	1448.06	293.418	1594.86	1166.51	2.93887	0.000662028		826.28	0	0	0	588.566	493.553	661.171	500.738	-0.569259	0.57795
Ddx51	Q6P9R1	Q6P9R1	ATP-dependent RNA helicase DDX51	70.367	22	22		2191.92	3688.06	2546.29	3827.21	3711.55	6132.34	3808.24	2394.74	0.349429	0.487578		2135.16	5179.92	3813.66	736.547	7757.41	6814.31	5949.53	4905.07	1.40847	0.00947237		2732.65	2740.9	4989.76	2002.38	6641.86	3715.86	5889.22	2591.64	0.582898	0.251543
Dcaf13	Q6PAC3	Q6PAC3	DDB1- and CUL4-associated factor 13	51.456	15	15		2727.93	3984.94	1404.16	3964.78	10667	12444.5	13256	3670.11	1.6844	0.0325849		3583.71	8376.67	4318.04	2153.6	19471	15517.3	9727.25	9072.22	1.6444	0.0364988		4542.94	2634.94	36361.7	1250.19	16862.1	9813.66	8032.17	4841.69	0.890977	0.240137
Dennd5a	Q6PAL8	Q6PAL8	DENN domain-containing protein 5A	146.65	17	17		175.092	269.307	428.095	441.38	275.279	156.447	506.466	144.412	-0.375025	0.489972		190.641	238.117	232.696	291.476	1442.86	364.965	955.881	297.32	1.40078	0.0156401		396.34	168.844	481.349	219.509	720.504	226.259	517.167	429.111	0.588792	0.282293
Lrpprc	Q6PB66	Q6PB66	Leucine-rich PPR motif-containing protein, mitochondrial	156.61	79	79		30045	17510.5	20864.7	21247.1	37310.4	53234.6	40513.5	19670.3	0.690672	0.0764271		25902.4	42685.2	24753	15578.4	64092.4	83161.8	44859.1	49010	1.19515	0.00399809		34069	27141.6	31803	17522.6	33373.4	29525.5	37516	42670.9	0.403518	0.288969
Galnt2	Q6PB93;Q6PB93-2	Q6PB93;Q6PB93-2	Polypeptide N-acetylgalactosaminyltransferase 2;Polypeptide N-acetylgalactosaminyltransferase 2 soluble form	64.514	32	32		12462.6	9408.01	11399.4	13675.4	23398.9	12302.7	20644.5	7621.24	0.327292	0.462169		7735.85	6853.33	7674.11	3211.76	19526.7	16180.8	12017.3	7786.52	1.12497	0.0174727		12672.4	9351.99	19245.2	8401.59	23550.9	8403.98	15320.8	11260.8	0.208367	0.638442
Fbxo42	Q6PDJ6	Q6PDJ6	F-box only protein 42	77.776	9	9		0	384.066	554.189	659.007	1376.02	965.015	1406.17	0	1.24488	0.0690733		436.127	543.411	0	0	1458.34	1631.1	0	0	1.66362	0.0495566		845.972	838.935	1271.51	174.644	1543.47	692.746	0	553.587	0.414234	0.496231
Dhx40	Q6PE54	Q6PE54	Probable ATP-dependent RNA helicase DHX40	88.529	16	16		516.791	191.388	230.715	0	580.831	0	795.52	581.4	1.18578	0.0219803		401.759	964.063	711.471	542.04	1150	1341.86	1413.19	1352.5	1.07587	0.0170556		492.782	565.033	1115.22	717.33	1182.57	620.321	1898.51	884.016	0.616639	0.151164
Rif1	Q6PR54-3;Q6PR54;Q6PR54-2	Q6PR54-3;Q6PR54;Q6PR54-2	Telomere-associated protein RIF1	267.14	77	77		2629.67	2079.56	2150.04	2696.25	4115.47	4911.03	3368.75	3434.31	0.720709	0.0579567		2303.68	4591.74	2248.37	1288.5	6231.74	5744.01	4338.69	5093.9	1.17254	0.00366037		2215.69	2160.15	4176.29	1725.99	3940.53	3445.59	5471.61	3561.26	0.734741	0.0536175
Atp2b4	Q6Q477;Q6Q477-2	Q6Q477;Q6Q477-2	Calcium-transporting ATPase	133.07	37	37		25063.8	19271.3	16451.3	24493.3	25938	41424.6	30148	22814.6	0.481231	0.189295		8449.69	19319.7	13141.2	9556.35	18894	27171.7	27190.2	25617.7	1.03115	0.0083118		14720.8	16554.9	26795.3	16269	22979	17113.5	44875.5	24596.1	0.507647	0.167076
Klhl9	Q6ZPT1	Q6ZPT1;Q80TF4-5;Q80TF4-3;Q80TF4-4;Q80TF4-2;Q80TF4	Kelch-like protein 9	69.399	11	11		439.638	791.907	320.955	856.449	1231.9	1188.71	711.667	0	0.866184	0.238449		188.758	348.692	0	0	2447.41	1485.82	170.92	768.139	1.69602	0.0492652		370.227	883.368	669.514	429.71	2450.8	1085.6	2174.08	656.89	1.33392	0.0573217
Arhgap26	Q6ZQ82	Q6ZQ82	Rho GTPase-activating protein 26	92.07	12	12		58.6713	490.711	186.979	602.247	734.784	1595.63	129.237	477.619	1.1201	0.183978		84.6973	702.375	441.113	266.845	1959.22	2007.58	0	1014.14	2.45481	0.0111		972.394	479.105	1146.63	242.21	2746.35	714.515	884.594	1056.11	0.956158	0.253982
Usp34	Q6ZQ93;Q6ZQ93-3;Q6ZQ93-2;Q6ZQ93-4	Q6ZQ93;Q6ZQ93-3;Q6ZQ93-2;Q6ZQ93-4	Ubiquitin carboxyl-terminal hydrolase 34	408.21	53	53		607.773	556.463	504.062	688.512	546.158	476.176	790.234	453.967	-0.0828053	0.865619		371.578	691.092	426.368	106.121	1074.71	767.712	782.893	833.975	1.38373	0.00915415		594.127	230.98	740.418	486.006	794.501	378.411	810.043	300.75	0.142179	0.77153
Topbp1	Q6ZQF0	Q6ZQF0	DNA topoisomerase 2-binding protein 1	168.86	37	37		261.534	126.187	380.205	118.851	1519.09	893.7	721.612	4170.5	2.85495	0.000558557		472.1	735.977	764.724	233.048	3111.99	1897.92	2218.58	1993.01	2.18006	0.00546096		451.903	358.256	4173.68	251.558	1608.08	788.581	1826.31	821.888	0.871295	0.230634
Wdr43	Q6ZQL4	Q6ZQL4	WD repeat-containing protein 43	75.38	29	29		5976.96	12477.2	5467.36	6254.46	18075.6	23292.4	21872.4	6467.84	1.13643	0.0546458		8733.68	17974.9	8360.72	2253.33	45137.4	26687.6	21107.9	23252.9	1.9108	0.00251504		9795	7750.05	17347.4	6040.78	32434.7	15619.1	28641.5	11625.7	1.10159	0.061846
Ccbl2	Q71RI9-2;Q71RI9	Q71RI9-2;Q71RI9	Kynurenine--oxoglutarate transaminase 3	47.32	15	15		2146.95	2115.42	1295.02	2313.08	1740.09	3577.45	733.759	802.578	-0.472959	0.289056		2804.34	2301.01	3490.06	1531.93	4611.57	3912.25	6906.89	4942.83	1.03952	0.0260597		3515.96	3213.98	6753.44	4044.49	4996.57	3217.65	4072.39	3509.22	-0.106472	0.809018
Mvb12a	Q78HU3	Q78HU3	Multivesicular body subunit 12A	28.705	6	6		6768.89	4438.08	4881.93	8507.98	6109.3	7631	14355	6745.8	0.463806	0.290532		3422.02	2687.99	3754.79	3704.01	9209.34	6484.6	16613.8	6935.57	1.43731	0.00288821		4823.82	4594.77	7531.41	5567.61	8329.43	8842.44	2203.93	5441.16	-0.0183735	0.966159
Slc39a4	Q78IQ7;Q78IQ7-2	Q78IQ7;Q78IQ7-2	Zinc transporter ZIP4	71.062	11	11		11386.5	5780.88	6227.77	11040.7	12637.1	11986.3	12231.7	3050.1	0.0800758	0.89452		1004.22	4108.43	1036.57	264.945	4180.98	3466.5	4442.37	2493.64	1.78666	0.00677084		6082.04	6284.87	9127.08	5810.02	8951.7	5193.49	3869.08	6617.9	-0.191976	0.750821
Snd1	Q78PY7	Q78PY7	Staphylococcal nuclease domain-containing protein 1	102.09	74	74		176915	152260	145800	180172	195820	258936	233896	91252.6	0.153243	0.746949		104705	189331	45127.2	54193.6	276455	292951	110276	132416	1.1521	0.0225013		205260	156903	343085	120362	271298	187582	175755	170493	0.0493526	0.917146
Shq1	Q7TMX5;Q7TMX5-2	Q7TMX5;Q7TMX5-2	Protein SHQ1 homolog	63.457	5	5		0	159.601	257.526	290.731	620.987	609.077	1411.46	355.206	1.52928	0.037034		0	241.537	149.004	180.356	2754.54	1262.75	432.089	364.567	2.20546	0.00430163		505.013	299.427	240.438	441.789	1397.53	1294.7	412.804	258.213	0.896455	0.172304
Tmc8	Q7TN58	Q7TN58	Transmembrane channel-like protein 8	82.328	10	10		0	618.13	759.216	796.894	900.655	2155.01	1102.02	0	0.838624	0.296641		132.473	443.216	0	0	2417.22	1235.9	0	595.149	2.32182	0.0164138		652.904	155.84	1390.35	185.341	1807.17	683.993	801.351	594.257	1.12217	0.114647
Rpf1	Q7TND5	Q7TND5	Ribosome production factor 1	40.036	12	12		3105.36	4586.95	4817.77	8988.52	8763.38	12533.8	8799.42	6107.87	0.814645	0.147662		5976.8	7969.23	6006.28	940.183	15558	15785.7	5644.07	9057.78	1.38618	0.0181806		3460.15	4753.01	6123.76	2867.33	12362.8	8296.32	6711.69	7066.11	1.01855	0.0740035
Mybbp1a	Q7TPV4	Q7TPV4	Myb-binding protein 1A	152.04	74	74		43666.9	38329.4	42474	54644.5	82308.7	125732	92968.4	69801.2	1.02792	0.0043808		45668.7	76527.3	43416.6	31819.4	144506	113317	87121.7	114527	1.27017	0.000731418		49870	45245.2	76594.6	38962.5	95593.5	75170.2	82138.6	72114.7	0.665041	0.0518397
Madd	Q80U28-14	Q80U28-14	MAP kinase-activating death domain protein	181.09	40	3		494.581	171.986	178.099	210.192	225.154	149.278	127.004	136.667	-0.61211	0.231851		212.687	311.855	179.784	48.7875	336.209	542.203	382.607	519.692	1.49031	0.00674479		141.853	436.575	217.578	129.937	305.907	207.049	224.028	217.406	0.20429	0.685442
Pum1	Q80U78-2	Q80U78-2	Pumilio homolog 1	126.33	29	29		7898.1	8072.2	7027.49	9207.94	10115.4	16066.3	10171.3	3784.22	0.150131	0.781369		5823.68	9346.32	3878.44	987.857	11614.4	12844.4	15713.2	7926.12	1.61931	0.00620562		6425.63	4611.71	8726.48	4765.86	13900.6	7914.12	16942.9	9249.27	0.951544	0.0889228
Pum1	Q80U78-3;Q80U78	Q80U78-3;Q80U78	Pumilio homolog 1	126.55	28	1		0	77.8909	0	459.367	649.698	376.036	652.903	0	1.51958	0.135923		50.5604	215.395	0	0	1306.9	1099.74	0	0	3.52205	0.00604709		648.938	144.999	0	0	881.639	360.097	0	0	0.877228	0.414013
Sdad1	Q80UZ2;Q80UZ2-2	Q80UZ2;Q80UZ2-2;Q80UZ2-3	Protein SDA1 homolog	79.558	17	17		1490.73	3125.15	1042.18	1811.2	3741.69	6089.71	3903.01	3205.91	1.25472	0.00383319		2847.31	3493.62	2089.77	3249.14	7264.36	7855.2	7894.89	7301.38	1.40146	0.00155884		943.41	1920.72	1113.81	3193.98	2506.08	3088.68	3778.14	2847.54	0.922838	0.0264862
Trim56	Q80VI1	Q80VI1	E3 ubiquitin-protein ligase TRIM56	79.512	33	33		5204.92	6339.68	6889.75	8430.93	7035.5	7129.97	9369.91	1773.72	-0.300268	0.624254		3140.6	5929.56	870.597	1298.72	7475.77	12028.2	3824.18	3517.25	1.46101	0.0244841		6573.42	7695.41	14463.8	4776.55	12121.9	9058.59	3692.54	6429.98	-0.105684	0.862785
Snupn	Q80W37	Q80W37	Snurportin-1	41.032	8	8		1758.96	2724.06	2040.86	2406.56	1416.36	399.354	4371	0	-0.703861	0.45683		2680.59	3286.84	441.154	0	7011.29	9389.48	0	7938.2	2.35698	0.0291728		0	6486.83	0	1126.07	2303.6	2582.8	13822.3	1000.92	0.156363	0.883149
Acad11	Q80XL6	Q80XL6	Acyl-CoA dehydrogenase family member 11	87.365	18	18		541.723	1563.61	799.486	1459.95	1453.83	1357.5	1437.71	231.932	-0.146804	0.829546		215.043	702.976	468.95	156.596	1798.89	1972.89	450.344	648.632	1.63628	0.023917		1702.95	938.838	3069.2	588.161	1892.63	707.239	918.271	1060.5	-0.286683	0.674653
Supv3l1	Q80YD1	Q80YD1	ATP-dependent RNA helicase SUPV3L1, mitochondrial	87.004	28	28		10082.7	5960.66	3924.3	5883.38	7011.35	10830.1	7982.73	2311.96	0.00357808	0.993632		4677	9914.58	4071.02	3157.53	9295.92	10149	10829.7	11276.7	1.06818	0.024882		7982.41	5785.43	9342.21	5735.16	6596.04	7520.03	4608.77	4043.56	-0.355125	0.431641
Sec24b	Q80ZX0;F6VJC5	Q80ZX0;F6VJC5	0	135.55	29	29		4861.55	6357.87	4917.03	7438.88	7071.07	9088.91	6688.55	2762.16	0.0176725	0.975067		4623.45	7282.28	2788.9	771.266	11409.8	9352.65	5186.27	4114.45	1.24365	0.0368172		8392.64	5407.6	10149.8	3404.98	9909.7	7350.84	5282.85	5711.92	0.121725	0.829643
Atpaf1	Q811I0	Q811I0	ATP synthase mitochondrial F1 complex assembly factor 1	36.354	7	7		207.989	2150.49	268.564	675.177	783.799	0	0	0	0.554576	0.686192		349.964	538.451	0	535.069	4416.09	2254.72	0	0	2.76121	0.0249895		0	278.39	1255.5	202.821	3031.48	592.361	305.868	0	0.98461	0.333083
Ireb2	Q811J3	Q811J3	Iron-responsive element-binding protein 2	104.92	16	15		1970.54	833.018	713.15	917.07	1932.81	1235.71	735.744	1036.86	0.190784	0.702078		131.305	635.55	253.263	265.494	777.453	732.388	1123.08	461.86	1.42949	0.0083042		950.411	807.786	786.314	444.959	1078.06	711.057	1717.95	494.88	0.319681	0.522838
Srgap3	Q812A2	Q812A2	SLIT-ROBO Rho GTPase-activating protein 3	124.42	31	31		2381.68	3017.73	1857.6	3260.17	1842.06	4538.27	1840.44	921.92	-0.404403	0.734138		0	59.3357	4751.79	0	0	0	0	50011.6	6.55743	0.00498284		1676.11	28488.7	2629.58	1824.15	2575.42	1750.06	1805.69	22034.5	-0.0882596	0.940813
Gpr171	Q8BG55	Q8BG55	Probable G-protein coupled receptor 171	36.719	7	7		5465.59	9298.65	5182.12	6510.64	16129.7	26687	23764.9	2419.33	0.962834	0.241594		1680.4	5243.52	3558.28	184.92	13294.3	11120.6	7903.39	12687.5	2.83006	0.00187594		8711.52	6752.21	11836.9	3310.54	20698.7	10663.4	27210.9	14231.5	1.30315	0.117658
Krr1	Q8BGA5	Q8BGA5	KRR1 small subunit processome component homolog	43.537	19	19		11101.6	7788.35	8340.2	11069.8	13673.6	21298.4	15779.2	8445.95	0.57039	0.319794		10053.6	17773.9	10542.3	1599.42	19108.7	25017.1	18157.9	8773.92	1.16494	0.0496043		7417.21	9525.44	17609	8504.08	20369.5	9165.83	22384.4	13107.2	0.593064	0.301384
0	Q8BGA7	Q8BGA7	Uncharacterized protein C7orf26 homolog	49.908	12	12		2692.58	1708.14	1765.78	2229.14	1869.69	1484.62	0	575.785	-0.819052	0.236382		1273.65	1189.2	1252.85	159.987	2521.21	2311.97	3941.42	8713.94	2.34127	0.00116201		1738.54	1632.54	6739.51	2545.96	1976.12	3023.87	2982.16	3034.76	0.0377891	0.952123
Slc38a9	Q8BGD6	Q8BGD6	Sodium-coupled neutral amino acid transporter 9	63.391	4	4		1447.39	1312.21	1842.34	1323.48	1313.75	801.655	1320.68	1227.11	-0.360012	0.352334		0	1199.66	910.879	431.382	1919.14	1945.77	3062.64	1566.51	1.40245	0.00266436		1770.27	1336.22	2533.57	1243.8	2294.25	1165.59	0	1870.01	0.0495326	0.904648
Pex26	Q8BGI5-2;Q8BGI5	Q8BGI5-2;Q8BGI5	Peroxisome assembly protein 26	33.945	6	6		0	1153.69	1156.32	993.018	1819.88	1236.78	1475.02	0	0.441827	0.432337		177.726	815.477	0	0	1369.97	961.434	642.261	0	1.31282	0.0482716		1507.79	756.575	1690.9	0	2015.82	1198.06	972.447	925.749	-0.0358176	0.9452
Mak16	Q8BGS0-2;Q8BGS0	Q8BGS0-2;Q8BGS0	Protein MAK16 homolog	34.424	13	13		9197.9	4280.88	4583.09	5079.47	20072.1	6186.74	13717.4	8014.91	0.974177	0.0415174		2331.36	7378.81	6088.29	4026.32	29267.5	20139.1	17575.3	14943.7	2.13001	0.00010326		9031.22	5206.72	12589.6	5295.16	20405.8	11436.3	14793.9	9648.29	0.852381	0.0713756
Tti2	Q8BGV4	Q8BGV4	TELO2-interacting protein 2	56.701	8	8		773.574	467.744	708.275	751.601	413.225	2462.43	989.16	826.494	0.527653	0.387675		268.63	677.618	378.839	305.886	1004.23	3008.13	1515.48	1033.53	1.95234	0.0036192		186.655	365.899	649.605	1168.26	710.206	370.486	1959.13	991.118	0.825296	0.181998
Fto	Q8BGW1;Q8BGW1-2;Q8BGW1-3;Q8BGW1-4	Q8BGW1;Q8BGW1-2;Q8BGW1-3;Q8BGW1-4	Alpha-ketoglutarate-dependent dioxygenase FTO	58.006	21	21		7842.22	7512.64	6720.3	9897.5	10170.9	10951.9	9024.62	5898.81	0.1494	0.720528		6436.25	10298.3	4611.41	2559.47	14305.2	11590.8	14296.7	9070.01	1.19512	0.00839851		9748.7	6223.64	10327	5595.2	12322.1	6778.47	19361.1	7883.47	0.465636	0.270974
Tm9sf4	Q8BH24	Q8BH24	Transmembrane 9 superfamily member 4	74.692	26	26		12100	14303.7	13602	20172	14473.6	24888.7	19606.2	7601.18	0.0442367	0.936649		6318.51	14948.6	3329.76	1260.3	14666.7	25442.8	14864.4	11908.8	1.84517	0.0029118		7856.08	9391.79	15589	8666.25	25772.3	15190	26414.1	12797	0.932673	0.104332
B3galtl	Q8BHT6	Q8BHT6;Q8BHT6-2	Beta-1,3-glucosyltransferase	55.357	4	4		200.761	448.442	328.711	346.433	842.1	842.56	1448.52	0	1.66514	0.0290229		95.0107	453.969	350.797	0	1328.51	1476.09	365.463	361.496	1.52832	0.0431613		748.7	393.667	764.726	176.512	323.738	466.892	1429.81	244.361	0.102152	0.877579
Cep128	Q8BI22;Q8BI22-2	Q8BI22;Q8BI22-2	Centrosomal protein of 128 kDa	128.5	29	29		177.552	1166.31	417.639	399.603	101.224	689.865	478.606	335.494	-0.405988	0.617388		218.457	1200.13	159.002	90.1349	441.071	1569.25	303.022	1802.52	1.66318	0.0499363		785.144	300.071	680.2	291.616	465.346	659.874	1643.78	327.58	0.455751	0.575233
Mia3	Q8BI84;Q8BI84-2	Q8BI84;Q8BI84-2;Q8BI84-3	Melanoma inhibitory activity protein 3	213.67	62	62		4499.99	4603.63	3720.62	4753.33	4482.96	9564.7	5517.21	4288.66	0.367366	0.352281		2165.81	4668.48	2858.87	1608.78	5423.55	5132.33	6828.93	4752.33	1.06997	0.0112986		4016.32	2831.32	6713.05	3220.61	5314.73	3451.5	7158.21	3128.86	0.185201	0.63657
Marf1	Q8BJ34-6;Q8BJ34-4;Q8BJ34;Q8BJ34-3	Q8BJ34-6;Q8BJ34-4;Q8BJ34;Q8BJ34-3;Q8BJ34-2;Q8BJ34-5	Meiosis arrest female protein 1	192.79	36	36		1328.27	624.489	918.92	1436.27	1263.26	2754.19	1642.61	1656.76	0.778122	0.0787902		542.218	725.573	1817.29	878.342	1739.67	1460.02	1749.27	2536.81	1.04145	0.0219243		927.905	1119.86	2115.32	1080.09	1243.59	965.259	2363	1052.78	0.0827326	0.846331
Gltscr2	Q8BK35	Q8BK35	0	55.792	11	11		482.288	577.893	961.357	165.65	2362.42	0	309.6	795.449	0.862981	0.333359		218.586	629.412	216.821	0	7093.47	5718.74	1403.18	1375.33	3.26169	0.00129546		411.817	606.513	834.603	334.247	4650.49	2964.61	348.311	1352.29	1.63556	0.0560744
Ipo5	Q8BKC5;Q8BKC5-2	Q8BKC5;Q8BKC5-2	Importin-5	123.59	54	54		36404.8	33117.7	32806.9	46413.3	47332	66916.5	46971.3	30314	0.324168	0.522785		40456.8	59471.4	40203.6	32087.2	102474	131260	93097.3	80515.8	1.25541	0.0198087		50671.1	33933.4	203672	30901.5	115901	144611	115370	37981.8	0.690678	0.180439
Haus7	Q8BKT8	Q8BKT8	HAUS augmin-like complex subunit 7	40.656	5	5		848.546	1110.3	250.752	341.256	453.758	0	1047.01	78.3443	-0.674405	0.49026		364.151	90.2799	443.453	222.793	768.937	2435.51	919.357	535.175	2.03704	0.0334323		252.049	476.071	1743.38	1010.24	745.658	0	0	8909.18	1.92654	0.0925365
Arid5b	Q8BM75-2;Q8BM75	Q8BM75-2;Q8BM75	AT-rich interactive domain-containing protein 5B	104.01	9	9		113.564	0	63.9168	101.026	465.418	414.677	0	35.9678	1.08093	0.28843		0	64.1988	0	103.433	262.218	2129.04	0	203.753	2.57192	0.0329654		288.194	210.708	0	177.152	90.6724	97.69	428.107	76.5684	-0.757972	0.42245
Lars	Q8BMJ2	Q8BMJ2	Leucine--tRNA ligase, cytoplasmic	134.19	63	63		23548.4	23566.2	19203.3	36085.5	30312	51245.9	32605.7	24665	0.424948	0.326732		20442.3	23499.3	21083.2	15486.7	180197	39642	43735.8	44049.7	1.6138	0.000976286		33062.7	21588.3	38708.7	22691.8	36545.7	28104.1	54625.9	40243.8	0.462138	0.287153
Trmt2a	Q8BNV1	Q8BNV1	tRNA (uracil-5-)-methyltransferase homolog A	63.301	26	26		11036.8	6090.58	3925.92	8280.35	8962.33	13007.5	5358.59	3939.07	0.0428238	0.931085		7003.12	15100.2	4201.24	4313.38	20399.9	11475.9	13664.5	10146.5	1.02054	0.0490668		10640.7	6212.23	12085.9	7122.29	14221.6	11788.3	13076.6	4667.84	0.211685	0.669666
Heatr3	Q8BQM4	Q8BQM4	HEAT repeat-containing protein 3	74.305	15	15		2329.49	2917.07	1964.41	2672.81	4660.89	4553.9	3783.65	4552.52	0.839293	0.0515024		1542.33	4771.02	2072.14	2561.36	7919.61	6973.8	4929.81	9491.46	1.51203	0.00123518		1777.87	2000.28	5334.89	2915.03	6444.78	5224.26	7677.38	2785.4	0.925633	0.033301
Asph	Q8BSY0	Q8BSY0;Q8BSY0-2	Aspartyl/asparaginyl beta-hydroxylase	83.041	16	16		3330.67	1082.91	1935.85	1858.09	1432.05	1804.07	2343.67	2025.71	-0.0202437	0.96987		36.9087	189.658	141.459	0	1309.35	0	0	0	3.71551	0.000441802		1217.61	851.528	1133.88	1265.01	1327.32	1018.54	3012.39	641.953	0.203467	0.704793
Cep55	Q8BT07-2;Q8BT07	Q8BT07-2;Q8BT07	Centrosomal protein of 55 kDa	53.802	5	5		0	135.65	0	0	480.626	164.442	0	0	1.05136	0.25157		85.0029	0	0	0	353.034	0	468.752	0	2.25873	0.0297058		0	0	175.921	149.468	188.809	142.211	0	0	0.0150962	0.98316
Enpp4	Q8BTJ4-2;Q8BTJ4	Q8BTJ4-2;Q8BTJ4	Bis(5-adenosyl)-triphosphatase enpp4	47.903	12	12		22228.8	10269.2	13660.7	11802.5	7183.33	27270.8	19945.2	9812.3	0.0147243	0.974764		4347.77	6887.23	1813.57	3338.73	9323.76	8276.06	8252.22	6883.56	1.14887	0.0206364		8623.53	7095.54	6768.24	9240.26	16702.9	5669.84	16000.5	9215.09	0.466867	0.321462
Diexf	Q8BTT6	Q8BTT6	Digestive organ expansion factor homolog	88.817	27	27		1891.95	1249.5	746.288	1485.27	3136.55	4307.7	12243.8	2320.08	1.79862	0.00752579		1798.73	2424.22	1657.72	1131.53	5840.28	6356.63	6690.86	14172.2	2.18738	0.00168227		1667.07	1438.41	10791.5	926.802	3180.77	2399.79	4903.41	4037.12	0.663861	0.288622
Iars	Q8BU30	Q8BU30	Isoleucine--tRNA ligase, cytoplasmic	144.27	61	61		18975.7	16404.2	12708.6	20991.7	26616.9	28926	57706.5	12876.6	0.69609	0.163515		16040.8	30776.9	13737	6577.43	41238.6	30578.3	30126	23188.1	1.07591	0.036488		21032.5	10689.9	30765.7	13356.8	38096.6	26817	36066	16461.9	0.678701	0.17382
Gprasp2	Q8BUY8	Q8BUY8	G-protein coupled receptor-associated sorting protein 2	92.801	6	6		502.194	0	851.803	889.712	197.3	208.069	105.575	0	-2.15213	0.00314368		0	118.118	0	0	0	0	0	757.439	2.68091	0.0191669		157.446	367.982	401.691	0	0	0	0	0
Tmem222	Q8BVA2	Q8BVA2	Transmembrane protein 222	23.18	4	4		9560.26	11428.8	12734.6	12269.6	9896.81	12633.8	5918.96	2742.69	-0.768059	0.301384		7456.64	17260.2	1539.38	1005.57	14967.6	10536.5	18600.4	6624.71	1.65199	0.0330128		12320.9	3830.59	24389.4	3846.01	8599.61	8303.64	8817.75	8399.94	0.0641654	0.930333
Mpp7	Q8BVD5	Q8BVD5;Q8BVD5-3;Q8BVD5-2;Q8BVD5-5;Q8BVD5-4	MAGUK p55 subfamily member 7	65.539	16	16		668.305	669.068	502.033	1209.48	1679.99	1804.39	1928.78	961.367	1.09294	0.119627		337.302	345.053	645.963	311.072	3690.39	2060.39	1257.3	1124.38	2.21108	0.00348494		4238.48	296.104	1334.67	448.342	2089.17	854.944	3369.69	515.024	0.51132	0.456592
Whsc1	Q8BVE8;Q8BVE8-2	Q8BVE8;Q8BVE8-2;Q8BVE8-3;Q8BVE8-4	Histone-lysine N-methyltransferase NSD2	152.25	25	25		490.925	0	198.753	563.908	886.168	1138.45	414.047	1087.39	1.10998	0.134666		674.107	410.951	738.909	296.559	707.941	2229.74	1882.94	2239.44	1.69419	0.0181092		305.641	477.232	576.35	4341.17	870.198	1497.85	2409.63	997.587	0.775464	0.253406
Rspry1	Q8BVR6-3;Q8BVR6	Q8BVR6-3;Q8BVR6	RING finger and SPRY domain-containing protein 1	50.799	9	9		368.153	750.391	718.192	1253.21	599.029	284.427	545.304	0	-0.640722	0.366378		0	518.053	85.3785	0	1060.17	856.008	425.525	825.466	1.83705	0.0315002		1040.84	277.175	0	186.108	746.281	242.738	469.519	0	0.221232	0.767958
Rsl1d1	Q8BVY0	Q8BVY0	Ribosomal L1 domain-containing protein 1	50.421	36	36		74840.6	65573	47972.2	94011.5	107896	137602	89977.9	157637	0.812538	0.0539558		68826.3	138771	107985	113994	492247	204247	146371	173142	1.10944	0.0109536		54501.9	66820.3	94029.1	51749.1	121889	114796	206050	82597.7	0.937073	0.0282942
Nob1	Q8BW10	Q8BW10	RNA-binding protein NOB1	45.463	14	14		2699.22	214.464	2104.45	543.525	9930.12	8592.34	5449.22	2855.38	2.74235	0.0154401		537.63	5270.42	204.142	0	30936.4	7253.77	1583.47	1254.23	2.46322	0.0395099		1701.11	0	2952.32	1929.27	19140.4	4708.75	4090.4	5225.66	1.63581	0.158855
Cmtr2	Q8BWQ4	Q8BWQ4	Cap-specific mRNA (nucleoside-2-O-)-methyltransferase 2	87.142	9	9		0	154.058	75.9478	72.1814	0	197.018	227.404	0	1.16304	0.156466		63.9448	434.515	0	0	574.279	1076.03	241.548	562.611	1.69131	0.0378546		0	222.95	0	174.904	0	362.925	268.312	172.203	0.374257	0.637058
Dip2a	Q8BWT5	Q8BWT5	Disco-interacting protein 2 homolog A	165.25	13	10		0	0	50.4871	137.795	89.4208	260.29	0	0	0.871147	0.227362		86.0919	95.7085	0	0	387.609	218.863	0	307.885	1.70867	0.0183995		0	85.5008	113.936	0	122.672	138.925	0	72.7134	0.122015	0.848357
Naa25	Q8BWZ3;Q8BWZ3-2	Q8BWZ3;Q8BWZ3-2	N-alpha-acetyltransferase 25, NatB auxiliary subunit	111.71	34	34		4145.58	2878.22	1430.9	2652.25	3510.99	8941.31	3934.87	1549.95	0.520003	0.301428		2339.26	3714.91	1804.25	1249.73	8531.98	5766.98	4199.06	3769.21	1.32816	0.0130693		2356.96	1756.71	5096.1	2215.47	3077.93	4802.92	3696.57	4543.64	0.602273	0.233313
Gemin5	Q8BX17	Q8BX17	Gem-associated protein 5	166.59	49	49		2339.42	3154.01	2935.61	4347.58	4589.3	5524.85	4906.87	3086.69	0.506965	0.35795		1882.91	3751.8	1732.32	336.747	5915.85	5364.64	4364.67	4701.94	1.82605	0.00271758		2004.48	1283.49	5690.11	1782.93	4565.73	4034.76	5292.69	3127.64	0.886599	0.114895
Fndc3a	Q8BX90	Q8BX90	Fibronectin type-III domain-containing protein 3A	131.96	35	35		3898.67	4365.95	3984.37	5273.57	7206.16	6354.53	7512.53	2366.25	0.296627	0.52781		1203.03	2482.92	1644.85	724.096	4361.55	5328.22	2891.49	1272.41	1.14674	0.0213753		3711.67	3181.56	5494.1	2498.27	5132.22	4418.8	3751.02	4643.28	0.321263	0.494456
Golim4	Q8BXA1	Q8BXA1	Golgi integral membrane protein 4	76.784	17	17		4897.92	2155.5	898.324	795.085	2991.99	4489.07	2373.57	1179.92	0.579647	0.388561		574.455	480.094	0	621.819	385.094	3824.17	2699.06	2028.8	1.6008	0.0353287		1671.52	541.146	1632.81	1508.71	4254.26	1867.14	2263.5	2444.73	1.07551	0.117342
Tmem87a	Q8BXN9-2;Q8BXN9;Q8BXN9-3	Q8BXN9-2;Q8BXN9;Q8BXN9-3	Transmembrane protein 87A	63.458	9	9		2622.37	3093.59	2533.25	3822.36	4255.21	7114.97	6842.07	3162.99	0.76505	0.229709		1850.34	3527.62	639.328	1255.32	6321.65	5690.59	1304.42	3983.22	1.28926	0.0492849		845.481	7012.6	4495.63	2006.44	5648.7	4142.84	7110.6	2503.35	0.740354	0.244601
Bri3bp	Q8BXV2	Q8BXV2	BRI3-binding protein	28.263	8	8		7388.13	32155.3	58707.2	33628.8	26563.2	46875.2	32334.1	0	0.389211	0.753101		25138.3	57589.5	378.898	0	186533	43168.7	0	0	3.45446	0.0298543		16476.5	25975.2	41203.8	9968.51	26961.1	21683.9	0	21671.1	0.18715	0.879638
Nkrf	Q8BY02	Q8BY02	NF-kappa-B-repressing factor	77.738	22	22		683.043	977.195	297.068	525.907	1056	1348	951.039	519.697	0.688559	0.411735		410.974	551.639	1414.13	626.385	2299.55	1673.98	2860.93	2144.6	1.71947	0.0485612		958.69	275.519	14659.7	382.775	497.878	658.099	1768.8	558.402	-0.54883	0.511726
Poglut1	Q8BYB9	Q8BYB9	Protein O-glucosyltransferase 1	46.379	7	7		1622.02	1573.77	464.041	1918.5	1059.88	2871.38	1956.39	0	0.561866	0.283859		790.567	2885.8	1969.49	1511.98	3097.8	3435.22	4240.78	2903.12	1.06735	0.0352818		0	2574.94	2010.06	1434.9	1636.42	2339.81	2810.82	1819.03	0.108532	0.833656
Kiaa1467	Q8BYI8;Q8BYI8-2	Q8BYI8;Q8BYI8-2	Uncharacterized protein KIAA1467	67.031	9	9		463.359	592.779	1160.62	615.038	845.125	1385.3	924.327	1712.5	0.810149	0.125768		865.288	1616.81	543.299	267.061	634.354	2176.29	2210.87	2416.88	1.29588	0.0184894		1221.48	899.039	1486.14	623.901	838.535	1214.1	918.757	779.06	-0.120665	0.814746
Dnm3	Q8BZ98-2;Q8BZ98	Q8BZ98-2;Q8BZ98	Dynamin-3	96.803	19	4		2222.92	3748.51	3015.09	2511.99	4948.55	4925.26	1486.62	1315.68	-0.10119	0.912165		2239.64	5620.06	54.2787	1179.74	4806.97	5863.61	0	0	2.48624	0.0366895		6556.14	4307.31	6441.73	3637.2	6471.17	5004.7	4655.38	3271.94	-0.105889	0.908106
Tigar	Q8BZA9	Q8BZA9	Fructose-2,6-bisphosphatase TIGAR	29.19	9	9		14440.1	3816.87	2423.26	12650.7	5295.73	4957.61	4859.16	4190.4	-0.415057	0.467245		5906.6	6571.65	4190.04	2731.19	6336.51	22091.7	15146.2	19014.4	1.62599	0.00840752		2227.56	5959.31	7443.88	8628.5	5848.12	9680.18	4486.4	11408.8	0.441216	0.440015
Trub1	Q8C0D0	Q8C0D0;Q8C0D0-2	Probable tRNA pseudouridine synthase 1	36.347	6	6		809.301	1568.91	528.364	1652.39	703.137	1358.6	996.924	0	-0.0606494	0.932965		758.773	149.888	205.594	0	2037.42	451.688	1747.23	0	2.03455	0.015541		1280.73	376.022	1409.5	486.59	2531.93	1145.6	0	648.898	0.703681	0.335568
Agps	Q8C0I1	Q8C0I1	Alkyldihydroxyacetonephosphate synthase, peroxisomal	71.683	30	30		23444	12739.8	11349	13624.1	23493.2	36358.1	23954.6	9800.59	0.529623	0.342496		13853.6	22208.7	6461.09	2551.65	22871.5	31003.6	14168.5	19787	1.32312	0.0241307		10065.4	13532.3	28328.7	10710.2	26620.8	20297.1	14331.6	22180.8	0.513822	0.356794
Slc25a16	Q8C0K5	Q8C0K5;Q8C0K5-2	Graves disease carrier protein homolog	36.219	6	6		0	0	128.577	511.833	1534.06	0	1804.01	1682.28	2.70244	0.00277982		0	310.642	1009.22	0	1547.9	2170.92	3075.98	2288.24	1.9777	0.0146091		1999.78	1525.61	1767.96	0	2132.17	956.472	6227.23	0	0.411801	0.550451
Slc39a6	Q8C145	Q8C145	Zinc transporter ZIP6	86.379	6	6		0	0	0	65.5101	191.159	454.805	161.916	146.147	1.70088	0.211236		0	49.5891	0	73.1357	412.915	61.4074	691.705	1103.55	2.63077	0.0205232		0	0	81.3622	0	286.646	310.399	1705.81	484.819	2.67838	0.0583767
Ptcd1	Q8C2E4	Q8C2E4	Pentatricopeptide repeat-containing protein 1, mitochondrial	77.594	7	7		709.342	0	105.419	0	1166.83	568.363	155.968	0	0.779556	0.392951		84.2133	611.366	0	171.755	957.773	661.09	641.468	0	1.84047	0.0336431		239.857	169.413	246.216	306.81	642.652	403.317	608.456	333.811	1.02504	0.155231
Kntc1	Q8C3Y4	Q8C3Y4	Kinetochore-associated protein 1	250.36	17	17		42.2795	65.5454	0	0	149.327	338.138	59.2617	31.4196	0.903451	0.312525		0	19.7441	0	0	345.262	197.663	442.418	387.422	4.05802	0.00272758		0	0	0	30.4636	228.287	206.253	141.371	44.771	2.10869	0.0793082
Heatr5b	Q8C547;Q8C547-2	Q8C547;Q8C547-2;Q8C547-3;Q8C547-4	HEAT repeat-containing protein 5B	224.32	63	63		3977.53	5491.49	4878.41	5119.51	7053.92	9448.28	6657.52	3062.49	0.32917	0.410046		3048.73	5528.86	2942.84	1972.18	8718.3	7370.02	5012.61	6116.38	1.08294	0.0114263		4840.68	4490.3	9032.26	3105.06	8968.32	8035.42	6661.42	7749.65	0.652361	0.110332
Cwc22	Q8C5N3-2;Q8C5N3	Q8C5N3-2;Q8C5N3	Pre-mRNA-splicing factor CWC22 homolog	104.21	34	34		12732.3	5544.46	7829.28	14628	8176.95	13868.2	7180.43	11350.1	0.0482438	0.910403		5832.14	9968.45	3405.81	3231.03	10754.6	8817.75	9323.62	13288	1.04971	0.0215356		5544.56	15791.5	12479.9	10293.8	10315.7	7787.59	11724	6350.19	-0.227808	0.596324
Btbd9	Q8C726	Q8C726	BTB/POZ domain-containing protein 9	69.147	9	9		30.7978	917.596	242.438	847.064	360.832	186.491	707.002	38.6169	-0.414848	0.709442		19.6466	307.399	0	0	1332.28	531.15	0	0	3.43624	0.0405839		384.042	468.175	1125.92	343.876	1186.22	357.359	0	421.802	0.133272	0.911587
Galnt6	Q8C7U7	Q8C7U7	Polypeptide N-acetylgalactosaminyltransferase 6	71.536	13	13		764.256	1503.74	1501.39	1455.41	3127.82	3066.82	3596.99	490.663	0.688273	0.358188		916.828	1970.46	245.064	135.133	3137.16	2179.84	930.478	0	1.90567	0.0254163		1468.02	849.24	2776.67	885.962	1847.63	977.857	1619.8	936.97	-0.0403821	0.956558
Emc1	Q8C7X2-2;Q8C7X2	Q8C7X2-2;Q8C7X2;Q8C7X2-3	ER membrane protein complex subunit 1	111.29	34	34		13849.2	7440.68	6876.17	8483.53	11580.4	16650.7	9869.7	6259.48	0.246686	0.542963		8081.38	9759.17	6432.1	3548.39	19500.9	21538.1	13134.1	15775.1	1.39882	0.00203441		6510.85	7124.65	17998.7	7413.16	10862.6	11770.8	9871.41	12257.8	0.330434	0.416741
Ppfibp1	Q8C8U0-3;Q8C8U0;Q8C8U0-2	Q8C8U0-3;Q8C8U0;Q8C8U0-2	Liprin-beta-1	109.89	9	9		66.0815	99.0319	179.094	0	56.6929	71.8529	0	0	-0.724155	0.362148		0	8.63508	0	0	61.0333	36.491	78.6431	0	2.69587	0.0166841		0	42.2273	107.689	0	95.0826	432.097	93.0249	0	1.21321	0.138785
Fam26f	Q8C9E8	Q8C9E8	Protein FAM26F	34.955	13	13		4566.82	2422.25	4068.84	2895.07	4335.31	5838.15	4605.1	1878.7	0.187216	0.770077		6663.33	8920.8	3554.23	500.746	23264.7	12345.4	14427.2	7764.35	2.06211	0.00363626		2293.37	2543.47	5349.92	2329.85	5280.19	4887.52	7310.3	5723.94	0.973153	0.13842
Vps53	Q8CCB4;Q8CCB4-2	Q8CCB4;Q8CCB4-2	Vacuolar protein sorting-associated protein 53 homolog	94.422	26	26		4939.91	3609.76	3042.53	4986.48	5211.87	5688.83	5644.21	2962.44	0.218451	0.547747		2284.08	4005.09	2186.76	2137.74	4812.44	5114.39	4250.19	6771.51	1.0125	0.00982379		3128.22	4700.12	6206.63	2818.6	2945.58	3743.96	6241.37	3617.1	-0.0117528	0.97409
Inpp5f	Q8CDA1	Q8CDA1;Q8CDA1-2;Q8CDA1-4;Q8CDA1-3	Phosphatidylinositide phosphatase SAC2	127.61	13	13		397.938	345.017	290.538	130.587	206.631	392.646	515.69	336.379	0.35848	0.529448		166.128	1047.43	0	107.753	771.146	1268.7	450.401	440.593	1.32113	0.0407717		230.552	342.977	440.105	268.751	464.084	459.441	565.226	557.762	0.711355	0.218463
Vcpip1	Q8CDG3;Q8CDG3-2	Q8CDG3;Q8CDG3-2	Deubiquitinating protein VCIP135	134.5	72	72		15030.5	16073.5	13005.2	19281.1	68575.3	26990.9	20161.1	10588	0.676331	0.291838		12785.3	17079.2	9250.09	7590.02	16373.1	89134.3	117221	11574.4	1.75324	0.0105111		16741.5	16106.9	33530	13767.9	22170.4	12266.5	16806.9	13618.6	-0.249968	0.693571
Fam160b1	Q8CDM8;Q8CDM8-2	Q8CDM8;Q8CDM8-2	Protein FAM160B1	86.016	23	23		6021.29	5236.89	2989.47	5785.3	4667.76	7485.54	6253.45	2144.61	-0.0547159	0.929724		3658.17	7560.57	923.988	1559.19	7364.39	6983.02	8348.46	3284.39	1.2863	0.047837		6230.18	4696.65	10951.5	2509.2	9424.88	5490.91	10899.1	2609.1	0.218003	0.725658
Snx30	Q8CE50	Q8CE50	Sorting nexin-30	49.52	4	4		0	0	0	0	249.843	0	0	0				0	134.626	312.698	374.596	792.25	1441.91	1999.49	296.569	1.85509	0.0276456		224.684	308.925	142.387	730.807	0	0	0	0
Irak2	Q8CFA1-3;Q8CFA1-2;Q8CFA1;Q8CFA1-4	Q8CFA1-3;Q8CFA1-2;Q8CFA1;Q8CFA1-4	Interleukin-1 receptor-associated kinase-like 2	60.733	8	8		562.339	1678.18	556.975	35.1667	1759.34	704.899	861.973	1131.6	1.50804	0.112523		49.8482	0	315.59	0	1070.95	608.109	489.225	1688.52	2.7715	0.0217237		729.035	174.712	1418.49	382.142	3764.06	1293.41	1411.57	1340.9	1.76508	0.0662893
Slc25a45	Q8CFJ7;Q8CFJ7-2	Q8CFJ7;Q8CFJ7-2	Solute carrier family 25 member 45	31.689	12	12		7874.55	3881.58	3638.52	8450.29	6418.04	7468.06	0	2166	-0.236417	0.737106		0	1301.41	0	592.164	7046.25	4246.92	0	1491.5	2.0146	0.0259276		5327.46	4916.03	17027.4	2239.21	7357.86	5768.52	3612.66	2447.74	-0.352931	0.589283
Fam193a	Q8CGI1	Q8CGI1	Protein FAM193A	136.71	18	18		254	586.261	378.708	2624.22	861.302	3418.92	631.562	400.529	0.582886	0.463133		199.56	382.809	136.083	607.787	941.297	1162.28	1233.63	1119.74	1.97549	0.0191372		761.617	434.105	281.248	1491.45	1190.04	817.033	2776.39	253.369	0.575527	0.468729
Kdm1b	Q8CIG3;Q8CIG3-2	Q8CIG3;Q8CIG3-2;Q8CIG3-3	Lysine-specific histone demethylase 1B	92.632	26	26		2396.85	2075.23	1154.13	2693.74	2164.66	3849.03	2193.29	2246.58	0.352157	0.576442		1540.06	3766.34	1301.05	228.515	2741.89	3237.35	3497.08	2532.81	1.37767	0.0372975		2271.58	2040.76	5542.36	2217.19	2536.08	1784.52	6685.44	1390.98	-0.109194	0.862039
Eif3b	Q8JZQ9	Q8JZQ9	Eukaryotic translation initiation factor 3 subunit B	91.369	52	52		87131.6	92844.9	75339.5	119108	138818	174658	147363	50554.1	0.328772	0.542348		73412.1	115971	39395.7	16741.2	173329	182479	84022.8	69355.3	1.25918	0.0270738		53792.1	73577.3	180110	71711	138863	105091	103639	110416	0.426972	0.430169
Ftsj1	Q8JZY1;Q8CBC7;A2ALH2;F6Q475	Q8JZY1;Q8CBC7;A2ALH2;F6Q475	Putative tRNA (cytidine(32)/guanosine(34)-2-O)-methyltransferase	35.369	9	9		7881.31	2397.91	2145.31	3343.59	3955.24	7982.42	5463.81	3764.11	0.565001	0.228998		2208.66	2013.42	3574.98	2452.36	8688.43	2953.02	5195.7	4724.93	1.00349	0.0388862		2656.48	1688.77	5465.56	3251.64	4841.17	2625.66	4144.24	2411.36	0.16799	0.716399
Ipo13	Q8K0C1;Q8K0C1-2	Q8K0C1;Q8K0C1-2	Importin-13	108.23	17	17		846.725	1672.72	763.221	1521.08	1554.71	1005.75	1384.27	459.457	-0.181346	0.805412		1023.93	1701.61	390.202	49.4932	1874.71	1379.87	1501.25	843.991	1.6515	0.0334344		1684.99	1197.31	1504.02	1127.52	1356.22	808.974	2732	1303.23	0.0478281	0.948162
Tcp11l2	Q8K1H7	Q8K1H7	T-complex protein 11-like protein 2	57.889	14	14		271.555	0	0	252.748	345.16	944.506	492.008	0	1.05236	0.222835		0	414.262	131.407	0	611.29	1660.76	1918.51	267.286	1.86419	0.0321703		2335	0	1777.43	0	382.836	1014.36	0	595.622	-1.73066	0.0547686
Sde2	Q8K1J5	Q8K1J5	Protein SDE2 homolog	48.58	11	11		2381.49	5485.34	3418.45	7776.05	6941.69	9192.6	8192.4	4098.71	0.656348	0.3252		5715.93	16809.2	4227.47	5253.19	13482.9	8018.79	24667.6	92818.7	1.71455	0.0154164		2112.01	5670.72	13795.1	3994.89	7791.51	5428.78	3914.71	5316.66	0.103893	0.874872
Spats2	Q8K1N4;Q8K1N4-2	Q8K1N4;Q8K1N4-2	Spermatogenesis-associated serine-rich protein 2	58.955	13	13		704.877	422.908	552.366	912.256	487.157	1493.3	1192.2	2252.7	0.925295	0.0751236		504.428	400.627	340.237	636.413	2841.45	784.725	1440.18	2404.76	1.86583	0.00112491		0	287.559	267.091	317.708	541.073	249.157	809.613	285.681	0.534834	0.32751
Prkd3	Q8K1Y2	Q8K1Y2	Serine/threonine-protein kinase D3	100.08	27	22		5504.49	4162.68	2974.83	5031.85	7266.47	8080.17	5612.58	3547.4	0.442262	0.416864		2448.34	4918.03	2937.39	1097.78	8248.89	6659.98	4817.05	3788.03	1.17257	0.0392206		3014.31	2740.37	7715.14	2636.32	8841.48	5596.78	9490.95	1682.46	0.558398	0.307519
Nat10	Q8K224	Q8K224	N-acetyltransferase 10	115.42	51	51		14898.2	9362.72	8866.68	9816.66	13700.4	18179.3	13667.9	8389.08	0.308496	0.496667		10104.7	13519.1	6340.44	7026.17	49899.5	23488.2	12830	12214.7	1.2289	0.0116756		8899.58	6214.58	13609.6	5117.48	18366.5	11835.9	13064.7	7961.99	0.638365	0.166788
Colgalt1	Q8K297	Q8K297	Procollagen galactosyltransferase 1	71.06	22	22		8403.6	3410.26	5584.47	2749.03	6476.99	13764.3	13128.2	7458.62	1.07761	0.0413036		273.7	520.615	711.169	500.518	1985.29	1201.38	2269.73	3173.6	2.10099	0.000353921		2641.58	3699.12	7625.77	5105.38	8074.24	5827.27	15789.7	3350.03	0.677439	0.186634
Slc38a1	Q8K2P7;Q8K2P7-2	Q8K2P7;Q8K2P7-2;Q8K2P7-3	Sodium-coupled neutral amino acid transporter 1	53.795	4	4		313.115	995.646	568.539	1012.25	1579.6	0	0	1613.98	1.29474	0.214212		83.5869	1845.61	2216.68	0	2044.29	2366.05	3368.47	3309.99	1.95428	0.0409458		969.734	0	269.947	1740.91	2001.71	1123.1	3313.06	1588.62	1.26908	0.1696
Prpf39	Q8K2Z2	Q8K2Z2;Q8K2Z2-2	Pre-mRNA-processing factor 39	77.92	25	25		4460.17	3770.37	2196.71	2997.92	2426.93	5115.18	3418.23	1478.64	-0.204918	0.665714		1327.55	3531.64	2337.58	1391.8	6019.11	3708.48	4993.93	2509.06	1.04916	0.0354919		4196.44	2369.32	7164.08	1914.43	4897.69	2616.74	3738.4	3343.79	0.0581104	0.902293
Agpat2	Q8K3K7	Q8K3K7	1-acyl-sn-glycerol-3-phosphate acyltransferase beta	31.01	5	5		2231.59	2177.27	2757.13	5749.65	4143.65	4114.87	8799.52	3479.94	0.690251	0.184077		900.045	1751.62	1404.15	1579.18	1780.09	4007.11	2974.58	4013.09	1.15157	0.0321964		2389.8	4044.58	3246.34	4755.33	895.142	2344.52	5374.8	4919.88	-0.356731	0.485819
Bre	Q8K3W0;Q8K3W0-6	Q8K3W0;Q8K3W0-6;Q8K3W0-4	BRCA1-A complex subunit BRE	43.544	15	15		29353.6	18591	18513.2	23793.8	17060.7	39549.3	30460.7	10715.3	-0.0315798	0.963756		15596.2	20124.6	13949.9	1611.59	50234.5	20345	29777.8	12441.7	1.43645	0.0484779		24727.3	13468.6	55285.3	10881.9	30248.6	12817.8	14630.6	8701.4	-0.505299	0.469898
Abhd11	Q8K4F5	Q8K4F5	Alpha/beta hydrolase domain-containing protein 11	33.56	3	3		0	967.564	0	742.309	0	0	0	0				185.446	1127.64	0	0	5378.22	0	0	0	3.55594	0.0177175		0	1053.14	1061.91	0	344.961	0	0	0	-1.61617	0.20013
Nsun5	Q8K4F6	Q8K4F6	Probable 28S rRNA (cytosine-C(5))-methyltransferase	51.029	17	17		1466.81	1487.04	1105.42	1309.82	4502.21	3937.49	3073.42	843.908	0.965954	0.109284		2311.52	5455.86	1851.3	838.815	7377.5	8587.05	2617.25	5202.95	1.36527	0.0276805		2388.21	1267	3598.62	1810.68	4581.91	1585.94	3886.44	1837.58	0.349052	0.552446
Ddx54	Q8K4L0	Q8K4L0	ATP-dependent RNA helicase DDX54	97.747	25	25		366.399	728.478	827.894	942.378	3592.3	6235.02	2286.78	1174.99	2.04373	0.00612311		723.853	1539.92	789.38	737.751	8057.32	8183.77	2631.65	1110.94	2.05355	0.0059198		1880.3	1340.76	3669.09	443.361	3472.16	4748.37	1434.76	3090.44	1.03897	0.137115
Dlgap5	Q8K4R9;Q8K4R9-2;Q8K4R9-3	Q8K4R9;Q8K4R9-2;Q8K4R9-3	Disks large-associated protein 5	90.195	10	10		0	0	0	134.742	1940.73	1522.2	951.482	574.632	3.06466	0.00394525		0	0	209.024	0	3054.02	1859.96	926.768	795.197	2.77467	0.00741979		0	0	0	0	2031.29	812.297	1344.75	848.321
Agpat4	Q8K4X7	Q8K4X7	1-acyl-sn-glycerol-3-phosphate acyltransferase delta	43.81	10	10		868.373	5030.06	3348.95	4635.15	2784.55	5043.32	2260.42	4956.77	0.30363	0.718011		222.754	4925.91	259.869	0	4892.04	2962.44	2955.85	1182.74	2.01914	0.0356546		3531.87	2573.59	5353.34	723.983	2355.99	1944.84	2235.44	0	-0.165824	0.854938
Eif3l	Q8QZY1	Q8QZY1	Eukaryotic translation initiation factor 3 subunit L	66.612	38	38		133223	94564.5	107516	134700	147276	226473	134786	105549	0.344737	0.347452		89821.5	158204	116552	68730	201988	199876	256747	274538	1.16095	0.00386241		131235	106971	169806	92445.8	179706	116534	312260	151483	0.542089	0.145439
Aimp2	Q8R010	Q8R010	Aminoacyl tRNA synthase complex-interacting multifunctional protein 2	35.377	9	9		9103.51	21451.9	8977.85	17092.3	9386.12	20944.7	25479.1	4244.58	-0.123797	0.898132		6429.63	11559.5	974.376	400.97	41050.1	6929.25	14958.7	2851.71	2.17673	0.0329869		8102.65	10021.9	18121.7	9115.62	15808.4	2397.14	1598.07	9852.83	-1.12267	0.252875
Ero1l	Q8R180	Q8R180	ERO1-like protein alpha	54.084	21	21		23450.5	22158.7	22470.3	34356	29734.8	21293.5	27167.1	28578.2	0.0733161	0.887947		9757.68	20790	25056.7	7826.9	28585.3	32306.8	33413.9	26072.6	1.08447	0.0467491		4289.19	21122.1	40885.3	16638.7	38082.7	19151.1	49236.7	26139.8	0.982224	0.0694526
Cirh1a	Q8R2N2	Q8R2N2	Cirhin	76.908	20	20		422.194	2662.67	3228.82	2811.43	5407.83	9047.08	4003.82	2289.65	1.36446	0.0486235		3173.36	6132.57	1912.42	1363.49	12759.2	8602.24	6677.19	6499.57	1.63814	0.0201169		4056.02	1077.38	4926.64	1274.77	8207.75	3244.22	3146.38	4395.54	0.936539	0.165792
Nudt4	Q8R2U6	Q8R2U6	Diphosphoinositol polyphosphate phosphohydrolase 2	20.156	6	4		0	1250.94	0	594.502	671.037	1136.62	1779.61	0	0.360546	0.620039		0	277.188	0	0	1911.41	0	0	0	2.7857	0.0373597		0	0	334.421	0	1604.25	0	0	0	2.26216	0.0752656
Mcmbp	Q8R3C0	Q8R3C0	Mini-chromosome maintenance complex-binding protein	72.89	27	27		10314.4	14319	11948.2	14811.8	23435.3	35831.4	32098.5	8561.98	0.785576	0.234541		9464.09	18604.2	6382.55	2260.03	45143.4	34332.6	10427.8	9191.87	1.46754	0.0325217		9005.19	12643.5	30369.5	6260.43	35994.5	28368.2	16265.3	17083.3	0.928062	0.162881
Rbm19	Q8R3C6;Q8R3C6-2	Q8R3C6;Q8R3C6-2	Probable RNA-binding protein 19	106.08	35	35		2770.51	1615.98	2636.14	4887.9	6900.86	6647.71	4669.45	4629.78	1.02591	0.0460014		2016.31	5949.77	2100.96	856.781	6867.95	7229.85	3376.85	6077.73	1.39011	0.00901687		1748.63	2340.84	4678.22	1803.8	5070.07	4303.7	6495.72	3873.42	0.997607	0.0517743
Nop14	Q8R3N1	Q8R3N1	Nucleolar protein 14	98.768	31	31		4676.88	4221.97	6272.65	9207.95	7409.28	10383	5871.9	12758	0.584304	0.233219		5350.12	10783.8	6018.02	3908.7	15029.2	31986	12355.9	9133.15	1.33024	0.010721		4471.71	13461.6	8687.57	5978.99	5877.66	18352.2	10213.5	6350.75	0.290496	0.548396
Dicer1	Q8R418;Q8R418-2	Q8R418;Q8R418-2	Endoribonuclease Dicer	216.82	42	42		1107.72	666.963	847.815	964.691	1155.47	1522.21	1482.14	246.003	0.0214563	0.971383		375.809	1346.87	152.419	238.122	2048.36	1880.45	1215.14	1351.85	2.107	0.00176715		374.97	515.739	1016.78	628.258	1414.31	1132.88	771.287	624.828	0.660992	0.275811
Clptm1	Q8VBZ3	Q8VBZ3	Cleft lip and palate transmembrane protein 1 homolog	75.29	20	20		8057.35	9099.16	11468.6	11130.1	12924.8	22370.9	18498	17560.4	0.831783	0.0308729		7077.05	16672.9	10753.1	8466.3	25770.8	25277.8	17749.7	20578.6	1.11732	0.00526722		8032.85	10046.3	19562.2	6468.06	18336.8	13655.1	18157.8	11240.2	0.580831	0.121351
Cant1	Q8VCF1-3;Q8VCF1	Q8VCF1-3;Q8VCF1;Q8VCF1-2	Soluble calcium-activated nucleotidase 1	49.565	14	14		317.798	2490.18	2636.56	2962.07	2272.96	2588.51	1976.94	3037.06	0.628734	0.346589		880.035	3634.87	3449.52	1476.75	4624.06	3229.22	6404.72	7474.4	1.36377	0.0488726		1634.65	1096.81	6930.42	1712.51	2715.67	1629.57	3472.76	1533.9	0.036931	0.955449
Micu1	Q8VCX5;Q8VCX5-3;Q8VCX5-2	Q8VCX5;Q8VCX5-3;Q8VCX5-2	Calcium uptake protein 1, mitochondrial	54.352	9	9		1568.93	1696.39	1178.72	1617.7	2357.84	2608.46	1415.28	2013.34	0.446981	0.325112		1208.62	490.816	363.036	0	1582.21	1678.4	2570.92	2754.69	1.7967	0.00120139		1689.73	722.265	1751.89	981.667	4179.55	2275.2	1079	1995.04	0.82146	0.0782888
Utp6	Q8VCY6	Q8VCY6	U3 small nucleolar RNA-associated protein 6 homolog	70.429	27	27		4185.05	5517.75	3806.69	5198.99	11912.1	11602.1	9534.74	5116.89	0.970759	0.0539132		6298.62	8007.03	2798.22	2285.97	22753.4	13114.2	9408.87	12968.8	1.70461	0.00170365		5856.29	3060.05	9105.02	3773.67	15447.4	9123.73	4242.34	8672.06	0.768494	0.121092
Fbxo21	Q8VDH1-2;Q8VDH1	Q8VDH1-2;Q8VDH1	F-box only protein 21	71.381	3	3		0	658.809	261.653	655.715	847.273	612.521	783.285	0	0.615513	0.35538		172.652	145.737	0	0	579.888	977.919	0	0	2.24713	0.0125092		654.674	151.873	791.25	207.441	929.425	693.723	0	350.56	0.769168	0.222165
Hdlbp	Q8VDJ3	Q8VDJ3	Vigilin	141.74	71	71		23178.5	27356.7	23623.5	30303.8	35433.8	50586.8	41224.2	36246.4	0.640204	0.0671761		15938.5	34069.6	19867.3	18705.5	47036.7	42485.4	47752.1	42602.3	1.0831	0.00363305		24228.8	22035	48162	19770.9	45211.5	30342.6	53702.4	30398.7	0.53481	0.121899
Nle1	Q8VEJ4	Q8VEJ4	Notchless protein homolog 1	53.133	18	18		5266.12	3405.87	9679.86	5490.66	15965.2	18708.5	11997.7	2237.17	0.768029	0.358609		8797.43	11659.1	2325.24	448.445	22662.6	25896.5	5445.09	12543.8	2.13748	0.0160894		10437.9	5291.12	14174.1	5026.49	13339.4	5710.38	5818.13	8803.73	-0.0030475	0.997065
Ppp1r16b	Q8VHQ3	Q8VHQ3	Protein phosphatase 1 regulatory inhibitor subunit 16B	63.57	8	8		585.763	507.794	139.95	1985.56	556.524	3305.09	709.055	0	1.02692	0.336044		291.878	399.556	785.434	249.315	349.684	0	1481.06	16772.6	2.40272	0.0324682		504.363	365.108	1992.18	739.887	757.964	497.036	631.415	0	-0.220235	0.834579
Gtf3a	Q8VHT7	Q8VHT7	Transcription factor IIIA	41.57	9	9		1698.58	533.632	554.922	773.298	1404.14	1916.5	1350.75	0	0.961215	0.0796276		795.042	1130.46	245.769	0	1606.14	1833.86	1003.72	1744.53	1.31787	0.0198848		486.686	836.111	1165.59	480.055	813.192	1215.75	590.935	948.871	0.320928	0.512772
Mpv17l2	Q8VIK2	Q8VIK2	Mpv17-like protein 2	22.514	3	3		320.822	803.766	902.959	733.644	1757.73	1953.51	2417.34	685.108	1.26426	0.0522614		381.975	1242	1234.3	0	5018.21	2617.87	3256.43	1755.8	1.81511	0.0127203		0	546.651	3674.06	0	3883.64	1461.26	3928.11	2396.56	0.931821	0.227618
Acly	Q91V92	Q91V92	ATP-citrate synthase	119.73	61	61		40132.2	32081.1	31207	38014.8	68248	84763.4	80592.4	30743.4	0.807557	0.105106		20668.8	35499.7	17052.9	12156.6	176833	63329	30399.3	45799.1	1.66988	0.00207102		43901	26101.3	62351.5	28388.9	80619.2	57765.2	67799.9	48402.2	0.728388	0.141593
Csde1	Q91W50	Q91W50	Cold shock domain-containing protein E1	88.79	47	47		40405.5	24949.5	31402.2	29997.4	57444.2	81655.5	63029.5	39757.3	0.907422	0.0128537		25398.6	44834.7	24712.7	17420.2	84666.4	71851.7	51432.9	65877.8	1.34848	0.000575497		31271.5	27894.4	44200.8	26521.5	57929.1	48423.6	73764	51926.6	0.848333	0.019
Txndc5	Q91W90	Q91W90	Thioredoxin domain-containing protein 5	46.415	16	16		8846.27	7918.87	4253.73	9882.39	19702.1	9624.02	26346.4	4913.09	0.764784	0.247795		7491.3	5135.11	10544.6	2827.46	31244.9	6694.5	14684.9	17107	1.37944	0.0436659		2026.45	9895.43	16424.2	4426.93	16533.2	10222.2	20490.3	6907.09	1.00903	0.131591
Sh3d19	Q91X43	Q91X43	SH3 domain-containing protein 19	86.075	3	3		66.8614	68583.9	22713.2	403.715	34643.4	67529.1	107558	0	4.63181	0.0333105		24144.9	316.067	349.205	0	0	0	47672	119302	5.76541	0.0275226		114543	74390.1	0	0	29681.5	14061.3	219719	58225.1	-0.941331	0.681483
Pomgnt1	Q91X88-3;Q91X88-2;Q91X88	Q91X88-3;Q91X88-2;Q91X88	Protein O-linked-mannose beta-1,2-N-acetylglucosaminyltransferase 1	71.724	4	4		0	0	0	155.042	0	270.936	255.736	0	0.763644	0.411316		0	44.4917	0	0	129.433	381.896	0	103.302	1.95248	0.0413356		0	115.162	0	66.2113	214.31	90.1336	187.65	204.629	0.918316	0.17468
Golm1	Q91XA2	Q91XA2	Golgi membrane protein 1	44.326	14	14		5336.98	1479.31	0	1043.1	2224.5	3942.58	4908.72	968.226	0.331404	0.684649		1068.33	1059.94	297.064	564.465	4810.57	0	2310.93	980.829	1.74813	0.0420656		1602.93	948.261	626.43	197.8	2288.52	656.611	416.372	947.965	0.413744	0.584582
Uxs1	Q91XL3	Q91XL3	UDP-glucuronic acid decarboxylase 1	47.552	6	6		351.616	205.2	153.884	183.98	269.142	698.177	414.422	316.074	0.897727	0.160725		160.665	454.297	0	0	797.629	1263.03	2442.25	852.423	2.15521	0.00984674		830.012	249.193	57.825	269.495	434.5	372.583	417.948	721.823	0.980366	0.127372
Mapk8	Q91Y86	Q91Y86	Mitogen-activated protein kinase 8	44.229	8	5		0	0	0	973.806	0	0	0	0				200.214	0	110.677	238.432	454.153	630.12	594.783	874.081	1.83424	0.00558116		0	0	0	0	0	807.649	299.286	0
Atg13	Q91YI1-2;Q91YI1	Q91YI1-2;Q91YI1	Autophagy-related protein 13	52.615	12	12		624.993	806.941	798.727	1163.63	835.036	1858.79	1008.59	832.026	0.368614	0.398355		413.883	723.317	349.749	439.894	1538	1247.45	1430.11	1380.73	1.5905	0.00122178		962.428	371.402	1164.23	303.134	999.831	777.783	438.965	535.312	0.133654	0.757727
Snx4	Q91YJ2	Q91YJ2	Sorting nexin-4	51.777	10	10		0	250.001	0	115.235	145.304	226.244	145.212	0	-0.0115513	0.987188		210.095	738.963	874.316	168.484	1214.39	1474.54	1209.04	1599.1	1.8105	0.0046099		156.973	373.221	394.237	0	256.369	124.654	0	0	-0.671794	0.357079
Tbrg4	Q91YM4-2;Q91YM4	Q91YM4-2;Q91YM4	Protein TBRG4	68.141	21	21		7542.75	4351.82	6822.04	5147.16	8132.62	7383.91	4183.37	6343.42	0.116836	0.79719		6103.07	12117.9	3347.67	1994.51	18300.6	14872	12554.2	12315.7	1.60327	0.00174043		5199.61	5034.44	10665.5	4466.41	13972.2	8155.68	9458.15	6975.32	0.647968	0.163354
Bmp2k	Q91Z96;Q91Z96-2	Q91Z96;Q91Z96-2	BMP-2-inducible protein kinase	126.18	30	28		4325.58	2672.74	3795.36	3003.34	4520.88	4191.25	3582.11	3515.27	0.214105	0.665135		1056.08	1561.96	168.855	590.184	1577.62	1840.76	3115.31	3873.18	1.93394	0.000674294		1987.65	3118.63	3352.97	3568.05	4192.83	4102.09	4512.22	5953.78	0.659843	0.190194
Slc35b2	Q91ZN5-2;Q91ZN5	Q91ZN5-2;Q91ZN5	Adenosine 3-phospho 5-phosphosulfate transporter 1	41.979	7	7		1445.87	3571.54	2157.64	2673.55	1609.38	4231.73	6386.41	1967.83	0.380666	0.436318		537.051	1871.87	1230.54	0	2338.37	2719.24	2969.16	2202.4	1.24216	0.0260066		2573.42	5490.79	3949.8	2110.65	3247.01	1699.66	3761.6	3022.53	-0.227177	0.640649
Lpin1	Q91ZP3-2;Q91ZP3	Q91ZP3-2;Q91ZP3	Phosphatidate phosphatase LPIN1	98.495	8	7		0	218.482	225.25	288.477	439.91	303.813	427.386	249.324	0.512653	0.457833		0	21.6861	172.53	0	196.177	846.934	0	192.81	2.37635	0.00952961		0	296.876	90.9487	156.484	129.722	176.31	0	239.849	0.125553	0.863795
Asb6	Q91ZU1	Q91ZU1	Ankyrin repeat and SOCS box protein 6	46.276	12	12		352.111	435.733	429.731	749.665	2650.78	3911.69	3323.76	0	2.78698	0.000178471		603.299	1289.22	288.6	666.861	3871.18	3099.01	2295.31	1142.13	1.92874	0.00262973		931.085	0	3035.07	718.127	3782.65	809.443	2534.99	2271.53	0.69467	0.264914
Ivns1abp	Q920Q8;Q920Q8-4;Q920Q8-3	Q920Q8;Q920Q8-4;Q920Q8-3;Q920Q8-2	Influenza virus NS1A-binding protein homolog	71.58	21	21		2050.16	1633.13	571.423	1055.52	6070.08	3694.87	2695.56	539.408	1.00333	0.547041		313.034	578.874	168.17	906.874	10890.4	12252.4	1042.77	3262.95	3.50097	0.0443445		422.445	148.123	730466	826.056	7418.38	4121.92	4081.12	2981.48	0.825181	0.619925
Klhdc4	Q921I2	Q921I2	Kelch domain-containing protein 4	64.86	22	22		3495.85	5309.96	3893.85	5601.45	5474.85	6268.25	6202.64	6945.32	0.467116	0.217462		2791.02	7489.81	5804.46	4542	12261.5	14352.5	9781.83	11055	1.27745	0.00219031		5027.66	5750.08	8080.86	2783.56	5668.44	4627.63	9294.41	4607.87	0.197195	0.597252
Ddx27	Q921N6	Q921N6;Q921N6-2	Probable ATP-dependent RNA helicase DDX27	85.938	41	41		6371.24	4106.03	3235.32	7130.52	8716.16	13757.8	8074.04	8415.09	0.938725	0.0320021		4536.13	9293.69	4391.66	4400.35	17091.4	14795	9281.17	17252.6	1.4088	0.00237608		3651.46	4044.45	7894.26	3410.86	12679.8	5058.99	11463.5	5550.43	0.839882	0.0525889
Mgat2	Q921V5	Q921V5	Alpha-1,6-mannosyl-glycoprotein 2-beta-N-acetylglucosaminyltransferase	51.029	12	12		1560.58	3665.3	1488.32	3568.75	2565.73	6571.13	2709.51	4627.58	0.69967	0.283246		562.47	2068.94	1212.88	1669.97	3529.42	2039.1	3251.19	4035.61	1.33103	0.0482496		2184.72	1137.64	3224.92	727.582	4473.98	2245.26	11164.5	901.442	1.02891	0.12009
Fastkd2	Q922E6	Q922E6	FAST kinase domain-containing protein 2	78.947	16	16		2668.66	944.837	686.317	386.134	1204.9	2093.27	1971.87	973.647	0.714333	0.243113		1333.13	2600.57	1171.3	311.304	2378.37	2892.49	2531.21	2422	1.26504	0.0452342		1024.54	1031.84	1737.29	865.257	1441.33	1507.28	3320.13	696.076	0.414917	0.493223
Kctd10	Q922M3	Q922M3	BTB/POZ domain-containing adapter for CUL3-mediated RhoA degradation protein 3	35.701	12	12		1368.06	590.753	875.869	2326.52	3516.04	4664.83	3473	4090.12	1.7861	0.013737		0	1899.19	5354.54	886.609	4481.03	4968.31	11760.9	8285.88	1.71328	0.0263733		1439.01	809.439	2725.32	837.398	1750.28	2197.61	12920.3	1209.42	1.12473	0.104933
37316	Q922Q1	Q922Q1	Mitochondrial amidoxime reducing component 2	38.194	26	26		171218	101298	130309	150386	183143	164961	140565	84514.5	0.0196375	0.956214		65071.1	127902	79519.4	56184.7	166784	147978	179958	140364	1.01686	0.00885582		149837	115107	101258	101996	143518	89089.7	205196	91572.8	0.107911	0.763109
Pdxdc1	Q99K01-2;Q99K01;Q99K01-4;Q99K01-3	Q99K01-2;Q99K01;Q99K01-4;Q99K01-3;Q99K01-5	Pyridoxal-dependent decarboxylase domain-containing protein 1	87.38	26	26		2279.77	1542.75	1902.98	3929.27	2196.76	2447.79	3912.5	1011.96	-0.0762038	0.882806		1413.24	1680.47	963.943	1216.25	3469.42	3950.05	9001.46	1226.91	1.44111	0.0100431		2844.89	2000.8	4940.58	2324.43	2442.28	2947.47	4643.84	2473.77	0.0848057	0.869697
Psat1	Q99K85	Q99K85	Phosphoserine aminotransferase	40.472	24	24		76297.9	69573.7	55071.1	88470.7	117275	101949	110460	56486.9	0.382069	0.304077		44901.3	60283.1	28759.1	28442.2	84389.8	94967.7	68635	81863.6	1.08653	0.00676423		73939.2	59665.9	138208	43446.7	92013.4	82045.3	95973.4	93312.3	0.337925	0.362076
Eif2b2	Q99LD9	Q99LD9	Translation initiation factor eIF-2B subunit beta	38.897	14	14		26705.5	15331.1	11457.5	18474.9	26387.2	26889	11852.5	12046.8	0.0563103	0.904688		13195.1	15674.5	17096.4	3303.2	43984.3	23403	28743.3	22586.5	1.45958	0.00481382		19083.6	20175.7	14627.1	22645.7	30809.6	21070.1	40121.6	29537.3	0.648166	0.177294
Abcf2	Q99LE6	Q99LE6	ATP-binding cassette sub-family F member 2	71.781	40	40		18274.2	18161.1	15024.2	20796.5	37467	38767.5	31593.1	28686.6	0.916541	0.013164		13371.4	24180.7	17696.2	21362.8	62113.4	51962.5	55601.1	47278.8	1.52928	0.000180945		16417.5	20523.8	35861.3	13105	44464.6	31668.5	59322.7	26424.6	0.950272	0.0105274
Gnl2	Q99LH1	Q99LH1	Nucleolar GTP-binding protein 2	83.345	31	31		3921.17	2783.51	2983.33	2904.44	7538.56	4381.67	5180.81	3005.76	0.610826	0.268698		4107.17	5810.57	3354.49	694.607	13029.3	9481.21	5529.61	6386.32	1.57344	0.00793639		3550.65	1784	5079.24	2398.37	8825.98	4700.57	4646.89	2729.55	0.692414	0.211736
Znf281	Q99LI5	Q99LI5	Zinc finger protein 281	96.683	17	17		777.529	729.842	340.619	2184.44	1220.22	1015.25	973.307	1333.56	0.482274	0.466694		597.241	676.577	729.788	377.211	1248.92	1605.16	1603.18	1482.58	1.35519	0.0493676		1183.17	346.111	3816.8	455.296	1433.49	1099.91	3306.52	440.295	0.422395	0.523203
Clp1	Q99LI9	Q99LI9	Polyribonucleotide 5-hydroxyl-kinase Clp1	47.737	15	15		5061.86	6037.32	3355.33	9692.25	6091.71	8963.64	6688.92	2846.74	0.0162876	0.975029		4183.86	7697.66	3585.29	4693.43	12683.6	9281.72	12004.7	23655.5	1.48673	0.00857338		6277.45	3890.21	11496.3	3954.02	8991.68	4876.32	18976.5	3819.81	0.379395	0.468677
Rwdd2b	Q99M03	Q99M03	RWD domain-containing protein 2B	32.891	9	9		0	178.727	0	0	1869.11	1240.93	2276.72	460.585	2.80474	0.0367394		132.408	651.229	1205.06	381.005	5289.62	1937.92	2199.46	1163.92	2.34313	0.00820052		0	0	2710.29	296.617	1863.01	2131.33	628.933	1304.63	0.583441	0.550242
Rad54l2	Q99NG0	Q99NG0	Helicase ARIP4	162.54	35	35		2103.22	1676.99	2004.62	1889.65	2075.67	2319.6	1992.66	1611.65	0.0526889	0.921877		984.25	2524.77	885.649	268.949	3056.07	6733.49	1204.77	1682.5	1.53473	0.00858002		1418.73	2093.96	3021.23	1394.4	2460.03	2359.45	1993.65	2049.43	0.230535	0.668494
Ankrd17	Q99NH0;Q99NH0-3;Q99NH0-2	Q99NH0;Q99NH0-3;Q99NH0-2	Ankyrin repeat domain-containing protein 17	274.21	58	37		1301.28	1494.53	1059.01	1090.68	1420.16	2010.81	1736.12	1443.74	0.417985	0.274282		471.36	1243.94	911.195	1121.99	1934.87	1928.36	3217.72	2372.9	1.39265	0.00116539		829.746	677.896	1763.66	929.68	1318.71	1391.34	2858.99	1605.68	0.797756	0.0438026
Uck2	Q99PM9	Q99PM9	Uridine-cytidine kinase 2	29.404	7	5		0	1895.49	0	0	0	1285.97	13488.7	1407.59	0.614019	0.721129		0	318.194	1103.91	637.67	19633.5	7675.71	487.898	5829.32	2.90539	0.0210137		1462.91	1701.91	0	0	1053.4	1341.46	4217.23	0	0.200387	0.882622
Trim26	Q99PN3;Q99PN3-2	Q99PN3;Q99PN3-2	Tripartite motif-containing protein 26	62.808	13	13		1290.3	2055.59	2147	1300.24	1432.79	2889.57	1460.25	731.474	-0.185897	0.762757		710.543	801.344	1407.3	587.633	5585.1	3832.02	1825.39	944.66	1.57309	0.0169479		1789.04	975.873	4353.66	866.935	4534.75	2989.93	2037.09	865.626	0.464822	0.452895
Dhx30	Q99PU8-2	Q99PU8-2	Putative ATP-dependent RNA helicase DHX30	134.06	44	44		1473.57	2564.97	1587.08	7639.55	2472.26	3617.65	4129.31	0	0.356063	0.616624		1089.24	4636.45	1308.18	990.668	7443.7	2011.33	2861.7	7199.9	1.38966	0.044197		1889.3	1984.47	8229.87	2313.76	5176.12	2881.55	2508.64	1216.07	-0.162467	0.804664
Ndufa5	Q9CPP6	Q9CPP6	NADH dehydrogenase [ubiquinone] 1 alpha subcomplex subunit 5	13.36	5	5		1018.26	3068.65	685.359	0	3288.99	3169.94	4076.06	0	1.43688	0.149596		398.243	523.914	0	2051.42	6677.99	0	10012	837.548	2.34385	0.0257672		1972.67	0	4029.39	0	343.891	1704.04	1786.93	0	-1.4732	0.183919
Rpl17	Q9CPR4	Q9CPR4	60S ribosomal protein L17	21.423	16	16		650024	288713	164630	225469	262971	480728	106560	618415	0.0645234	0.902736		464316	372791	187893	208714	517161	537995	498297	1.05089e+06	1.10596	0.0457641		143248	352291	387427	216505	674822	523252	436761	479114	1.0314	0.0609662
Pno1	Q9CPS7	Q9CPS7	RNA-binding protein PNO1	27.453	11	11		8479.63	3423.37	3463.37	6243.1	8427.67	14732.1	8757.89	2908.73	0.583285	0.315023		6183.7	9039.57	2051.77	1244.3	19961.8	14185	7992.51	13346	1.93138	0.00257506		3850.55	7829.04	9042.73	8885.29	10773.1	8268.61	7651.2	11047.8	0.409074	0.478394
Commd4	Q9CQ02	Q9CQ02	COMM domain-containing protein 4	21.86	5	5		2752.49	2756.49	1106.92	1855.46	2872.25	7748.83	5553.14	378.035	0.396041	0.62533		0	0	234.23	2186.6	3831.38	2710.24	1769.36	5498	2.14726	0.0413582		0	2745.82	3671.68	1771.76	2495.58	0	2440.82	1507.37	-0.320029	0.732106
Nudcd2	Q9CQ48	Q9CQ48	NudC domain-containing protein 2	17.66	6	6		2677.38	1690.18	1251.81	1374.74	3334.04	5201.32	9592.6	1699.17	1.29543	0.0322778		2590.54	4688.6	994.368	5570.06	13685.1	3249.47	10034.8	7081.11	1.38842	0.0227399		3253.31	3490.5	2114.56	2271.46	3880.67	4608.72	3962.29	9096.91	0.890767	0.130159
Cisd2	Q9CQB5	Q9CQB5	CDGSH iron-sulfur domain-containing protein 2	15.242	6	6		20498.2	19406.6	6351.64	16163.5	17301.7	4127.6	25781.9	7349.48	-0.398406	0.450462		10346.4	4658.81	4208.32	6697.97	26077.9	7440.35	21656.3	17695.6	1.44354	0.0108999		21861.5	17566.8	23205	18309	17797.6	12573	16974.8	14644	-0.388129	0.462079
Ndufb9	Q9CQJ8	Q9CQJ8	NADH dehydrogenase [ubiquinone] 1 beta subcomplex subunit 9	21.984	4	4		1594.87	10731.9	0	4137.49	3270	2361.65	2627.49	0	-0.601084	0.515862		2172.94	1752.69	187.784	0	7241.07	1541.18	4747.76	1695.33	1.78347	0.0494766		2857.8	1891.59	6422.69	1071.2	2465.53	1857.03	696.803	1020.98	-0.878311	0.277953
Rps21	Q9CQR2	Q9CQR2	40S ribosomal protein S21	9.1413	8	8		4307.39	25248.9	12319.5	38729.2	23164.1	98738.9	83523.2	31079.4	1.70954	0.00877477		14877.6	16361.3	13640.1	23330.8	39546.1	30620.1	114364	28007.1	1.41146	0.0266649		19123.9	31487.8	48413.1	24381.7	29312	33188.4	37409.7	34230.5	0.202375	0.73642
Cldnd1	Q9CQX5	Q9CQX5	Claudin domain-containing protein 1	28.572	3	3		812.182	0	451.467	0	1033.31	1681.14	1182.06	733.551	0.871462	0.210587		504.967	637.143	333.733	0	2387.99	1688.7	0	0	2.07895	0.00986011		703.863	0	1604.05	0	3072.08	1322.93	434.09	1232.53	0.192615	0.776344
Nsa2	Q9CR47	Q9CR47	Ribosome biogenesis protein NSA2 homolog	30.036	10	10		282.146	16.1178	382.61	2612.86	5773.02	5469.48	3738.02	3383.9	4.1057	0.00158132		0	357.748	2355.37	1037.16	4959.27	8325.06	20163.4	27582.9	3.68654	0.00648615		4139.89	725.537	1570.78	0	5768.24	2405.77	26313.3	2104.53	1.6504	0.188305
Msmo1	Q9CRA4	Q9CRA4	Methylsterol monooxygenase 1	34.772	4	4		10595.1	5982.3	10260.4	4129.19	15799.5	18917.9	30087.5	5510.5	1.05147	0.201333		10631.4	5722.72	885.693	2247.93	19019.2	5204.12	18687.7	10295.6	1.82415	0.0326712		25016.8	5778.11	17927.3	0	18229.1	6931.75	9383.03	1431.15	-1.09768	0.216245
Glipr1	Q9CWG1	Q9CWG1	Glioma pathogenesis-related protein 1	29.128	8	8		894.112	582.948	1624.75	537.985	380.244	3644.28	837.281	0	0.355016	0.598493		1181.93	755.391	0	0	5277.19	2276.95	2640.91	0	1.74442	0.0416517		463.625	892.744	363.832	798.428	657.783	1690.61	0	970.188	0.800538	0.242982
Ddx28	Q9CWT6	Q9CWT6	Probable ATP-dependent RNA helicase DDX28	59.514	12	12		1832.87	638.18	1065.02	1075.42	2674.02	2830.25	2977.36	1022.95	1.0262	0.113012		291.756	1204.92	359.587	368.578	2586.5	3213.52	272.625	836.353	1.33652	0.0428781		1136.72	1307.82	1836.46	1682.02	2500.59	1808.04	1296.26	2657.9	0.440544	0.485839
Setd6	Q9CWY3	Q9CWY3	N-lysine methyltransferase SETD6	52.96	6	6		0	142.746	142.456	202.445	786.77	418.366	741.25	0	1.96306	0.000929103		473.145	319.273	0	0	1434.94	754.241	0	0	1.42044	0.0266487		0	349.703	436.555	213.525	313.854	193.681	0	330.39	-0.232916	0.625898
Rgs19	Q9CX84	Q9CX84	Regulator of G-protein signaling 19	24.677	4	4		1297.94	1252.41	851.458	1049.23	2096.11	630.192	2965.31	0	0.52202	0.476167		620.892	630.922	1499.48	131.82	0	1830.98	2218.75	3034.25	2.13064	0.00830027		0	901.315	0	625.456	465.78	1536.81	2777.62	1030.86	0.672298	0.419358
Creld2	Q9CYA0	Q9CYA0	Cysteine-rich with EGF-like domain protein 2	38.219	12	12		2551.76	9879.09	3977.43	7536.88	6107.88	10562.1	16968.4	6718.48	0.820685	0.131238		2962.85	2736.77	3970.64	2590.99	10725.6	4965.04	8791.38	4866.58	1.19286	0.0328246		6351.25	4906.66	15362.3	3167.5	4152.95	3827.61	10753.4	3175.69	-0.370518	0.486394
Wbscr16	Q9CYF5	Q9CYF5	Williams-Beuren syndrome chromosomal region 16 protein homolog	49.994	9	9		704.067	0	99.946	0	629.779	0	128.193	327.932	0.168052	0.888712		1291.14	1090.85	353.447	213.47	2415.96	3485.65	2705.43	1003.13	1.93715	0.0491315		1522.63	528.855	535.852	4388.48	2160.21	754.102	0	141.733	-0.935202	0.35776
Rrs1	Q9CYH6	Q9CYH6	Ribosome biogenesis regulatory protein homolog	41.551	11	11		2027.58	776.831	2991.63	3051.13	6489.01	4554.75	1767.42	1641.37	0.644051	0.441439		2123.94	4201.62	1040.59	161.44	13581.8	8244.5	4008.45	3017.09	2.45477	0.00684122		2223.42	1953.77	4979.76	1014.61	11270.3	8405.21	2029.03	4759.65	1.34533	0.115864
Gins1	Q9CZ15	Q9CZ15	DNA replication complex GINS protein PSF1	22.893	5	5		0	414.146	214.882	516.888	1372.66	817.934	1269.38	768.014	1.51334	0.015177		947.547	0	225.827	989.745	3088.53	571.292	2103.36	2583.67	1.56177	0.0126076		520.092	709.605	496.173	398.841	954.801	642.39	610.544	745.506	0.483632	0.369675
Shmt2	Q9CZN7-2;Q9CZN7	Q9CZN7-2;Q9CZN7	Serine hydroxymethyltransferase	55.42	38	38		97820.5	79778.2	71636.1	82952.3	127218	154214	86998.4	32349.3	0.0629274	0.915719		71169.1	112896	19498.2	22960.5	253334	182641	60494.5	87810.7	1.52361	0.0167414		88294.9	54663.2	151305	49556.9	197504	124482	96495.5	103931	0.692083	0.251742
Supt7l	Q9CZV5	Q9CZV5	STAGA complex 65 subunit gamma	45.97	7	7		0	951.738	520.786	1213.8	2241.48	973.311	4586.43	358.59	0.705157	0.401922		139.306	0	0	0	2475.29	0	0	0	4.15127	0.0166315		0	262.596	1456.83	410.463	343.693	479.792	0	244.368	-0.65409	0.4655
Det1	Q9D0A0	Q9D0A0	DET1 homolog	63.837	8	8		0	510.251	227.153	226.573	325.651	429.896	0	0	0.332042	0.636161		0	40.8909	0	0	468.159	0	0	0	3.51715	0.00784602		336.843	137.591	546.283	0	217.416	271.028	0	0	-0.274586	0.69509
Ndc80	Q9D0F1	Q9D0F1	Kinetochore protein NDC80 homolog	73.961	9	9		0	0	0	0	444.399	0	161.83	359.559				58.9659	0	0	0	586.449	334.855	614.204	803.319	3.24211	0.00329015		0	0	1431.35	0	828.101	216.62	400.387	948.123	-1.48644	0.118058
Mrto4	Q9D0I8	Q9D0I8	mRNA turnover protein 4 homolog	27.545	24	24		13343.7	23007.5	13392.7	22759	32044.2	44296.5	28803.9	16599.8	0.714637	0.0647869		19318.9	41763.7	19336.4	20392.6	74526.5	46867.4	41644.9	49431.8	1.12457	0.00577995		19986.3	20044.9	25671.2	18275.7	46448.7	34280	36879.3	23528.5	0.719478	0.0631301
Adck1	Q9D0L4;Q9D0L4-2	Q9D0L4;Q9D0L4-2	Uncharacterized aarF domain-containing protein kinase 1	59.735	14	14		6593.1	5124.47	7202.09	5322.1	5481.82	7372.21	4926.33	2220.31	-0.387686	0.652616		5050.5	11964.7	1017.14	248.849	8551.43	13228.6	6037.8	6628.23	2.05235	0.024563		2860.81	4477.99	13679.9	5726.24	6164.67	6991.17	1213.74	9301.99	-0.261071	0.761496
Ddx56	Q9D0R4	Q9D0R4	Probable ATP-dependent RNA helicase DDX56	61.211	18	18		2561.85	4407.78	4115.19	5806.24	9468	10741	5784.92	3035.17	0.681596	0.378631		5837.94	9770.66	1641.55	364.442	17754.3	12519.3	3908.29	3283.98	1.59636	0.0471082		3872.8	5577.19	7360.09	3727.94	10958.1	9234.87	3757.2	6755.68	0.528939	0.492902
Ogfod3	Q9D136	Q9D136	2-oxoglutarate and iron-dependent oxygenase domain-containing protein 3	35.384	8	8		951.424	588.742	529.137	1750.93	1680.04	4085.1	2173.1	1113.23	1.24992	0.015442		0	665.956	0	0	4062.74	2939.07	0	1873.5	2.08102	0.0138383		1072.65	0	1042.63	1047.74	2644.99	1757.37	1348.83	2205.33	0.87112	0.100189
Tmed10	Q9D1D4;Q9D1D4-2	Q9D1D4;Q9D1D4-2	Transmembrane emp24 domain-containing protein 10	24.911	10	10		284463	157898	184590	199637	336512	375767	236148	123533	0.289035	0.55641		180827	299269	77799.6	55922	400372	371818	192009	170649	1.09319	0.0342499		216844	286716	409295	171551	347320	381114	331660	270390	0.360796	0.463824
Rpl34	Q9D1R9	Q9D1R9	60S ribosomal protein L34	13.293	10	10		213307	143238	181777	181113	119237	185531	68815.4	20634	-1.25025	0.237498		245127	165814	2211.91	15446.5	263274	242105	221788	48522.9	2.23706	0.0409392		84237.9	175135	252250	55762.5	314855	174287	318500	188950	0.998056	0.342852
Fam173b	Q9D1Z3	Q9D1Z3	Protein FAM173B	27.397	4	4		0	0	0	0	245.507	522.798	671.235	0				295.245	241.558	0	0	466.732	894.444	880.879	1657.05	1.72613	0.0102984		321.405	0	255.163	0	295.53	423.397	530.263	0	0.499436	0.423999
Toe1	Q9D2E2;Q9D2E2-2	Q9D2E2;Q9D2E2-2	Target of EGR1 protein 1	56.87	26	26		8158.04	13415.3	11399.9	20539.4	20211.9	13459.7	22232.9	8203.52	0.238319	0.687804		9094.69	21876.9	5397.83	1510.57	24756.9	27910.1	17216.3	8044.31	1.47058	0.0199195		14340.4	12610	10194.4	10404.6	19543.8	14078.7	22197.1	12885.5	0.509169	0.393763
Vps33a	Q9D2N9	Q9D2N9	Vacuolar protein sorting-associated protein 33A	67.554	25	25		8754.74	9930.3	5445.3	9671.94	13860	14762.5	7657.26	29479.6	0.833617	0.112247		7513.37	10332	2968.15	2681.25	12017.1	10889	28045.6	30833.5	1.87924	0.00118033		9568.53	7128.79	13893.7	4421.75	10954.8	10663.5	8680.24	7833.13	0.230627	0.65152
Aar2	Q9D2V5	Q9D2V5	Protein AAR2 homolog	43.408	12	12		5165.07	3994.65	5477.66	3431.97	10416.7	4477.97	5850.57	2532.17	0.208291	0.737604		1456.5	2179.71	964.38	248.166	17036.5	5164.56	4333.01	3596.22	2.70434	0.000230628		1286.51	1955.28	4531.53	2979.1	8641.33	3247.86	3999.03	5089.55	1.01805	0.111584
Polr3c	Q9D483	Q9D483;Q9D483-2	DNA-directed RNA polymerase III subunit RPC3	60.705	18	18		3361.43	6285.84	3544.3	2583.47	6138.66	3927.6	2884.09	2879.63	0.0123952	0.979073		1849.98	3370.84	829.335	1967.21	7159.96	4776.36	1723.17	2928.71	1.0211	0.0399129		3348.85	5278.59	4818.83	3732.23	6502.22	3846.66	2795.24	3953.74	-0.0504525	0.914981
Ppapdc2	Q9D4F2	Q9D4F2	Presqualene diphosphate phosphatase	31.744	4	4		0	467.685	705.38	1453.86	2899.21	0	1349.36	0	1.33731	0.0742443		439.936	859.457	0	0	4765.83	1960.63	0	0	2.31359	0.00880668		942.192	635.308	1061.47	556.842	1456.1	3626.9	0	1056.08	1.20126	0.057354
Etnk1	Q9D4V0	Q9D4V0;A7MCT6	Ethanolamine kinase 1	41.983	11	11		2291.37	1918.26	2490.45	2217.57	3999.83	18706.9	4298.82	5248.58	1.52998	0.0144667		2613.33	7422.25	6381.57	2456.39	7094.19	7556.92	17032.6	11127.9	1.26565	0.0388516		1148.91	2454.4	4528.48	3090.15	3715.03	4812.66	16097.6	3004.29	1.11342	0.0662052
Exosc8	Q9D753	Q9D753	Exosome complex component RRP43	29.949	19	19		67752	50607.2	41096.8	76539.8	50251.6	78204.5	64297	26466.8	-0.172371	0.725311		46161.3	93199.2	38977.5	38638.8	244713	134515	56465.9	71092.3	1.08752	0.0352507		95820.5	55344.2	178251	53703.7	83325.2	72570.2	57076	60898.7	-0.31805	0.518223
Srp19	Q9D7A6	Q9D7A6	Signal recognition particle 19 kDa protein	16.191	4	4		0	7878.51	2986.43	3209.09	0	0	0	0				3168.71	2645.58	96.1939	0	18494.2	1787.71	4940.14	0	2.55403	0.0384379		787.578	1584.63	1036.78	2803.55	2345.54	3618.38	0	4730.58	1.31101	0.231613
Dus2	Q9D7B1	Q9D7B1	tRNA-dihydrouridine(20) synthase [NAD(P)+]-like	55.324	19	19		3962.93	3083.12	2760.81	4879.35	3492.74	3527.19	4090.03	2284.63	-0.128948	0.706477		883.321	1589.55	1565.47	734.633	1872.99	2320.6	2402.49	2511	1.00533	0.00706009		4851.79	4026.59	7719.22	4231.04	4276.82	3504.6	2926.17	4431.52	-0.428734	0.217987
Rpl4	Q9D8E6	Q9D8E6	60S ribosomal protein L4	47.153	38	38		612209	312659	296100	472864	610743	639662	484646	639221	0.54375	0.100254		404945	596458	472117	389060	1.00534e+06	863802	1.10536e+06	1.05547e+06	1.12832	0.00177148		415790	347758	587123	303882	847155	702072	825118	492457	0.806933	0.0184598
Ngdn	Q9DB96	Q9DB96	Neuroguidin	35.658	8	8		199.823	1635.63	1417.11	2484.64	3906.26	7424.91	4640.82	417.251	1.40223	0.1521		2987.65	244.458	947.652	0	9541.65	6232.16	0	2453.65	2.57327	0.028259		1659.08	2088.19	5679.62	1235.79	5610.66	2065.18	11615.8	4754.78	1.17949	0.224799
Naa16	Q9DBB4	Q9DBB4	N-alpha-acetyltransferase 16, NatA auxiliary subunit	101.28	35	28		2799.49	1996.6	1580.02	2858.49	3314.55	3854.82	2522.19	1460.32	0.22463	0.600149		1546.23	2318.47	3381.39	1650.72	3398.35	6784.97	4543.28	6202.8	1.2553	0.00709592		2267.85	2222.07	5411.19	1792.58	2645.63	3260.65	5947.64	2762.38	0.383949	0.373198
Ftsj3	Q9DBE9	Q9DBE9	pre-rRNA processing protein FTSJ3	95.531	35	35		4181.33	3786.11	3387.8	4387.52	7820.48	12732.1	7464.38	8562.98	1.18934	0.0125192		3420.95	9782.7	1932.38	4758.53	16511.4	17671.5	12711.9	13083.3	1.82524	0.000400142		4328.79	2434.08	9438.45	3180.85	10881.3	7666.94	8459.28	6131.63	0.943482	0.0420947
Srpr	Q9DBG7	Q9DBG7	Signal recognition particle receptor subunit alpha	69.622	34	34		24072.2	10543.8	14558.6	35657.4	20130	19223	8893.51	8885.31	-0.526835	0.295671		10713.5	18667.2	6423.23	5889.29	25673.4	31693.4	28751.6	14259.9	1.36565	0.0110677		11530.3	12441.8	35443.2	11069	30435.8	27080.8	22079	15483.4	0.580943	0.250129
Scyl3	Q9DBQ7;Q9DBQ7-3	Q9DBQ7;Q9DBQ7-3;Q9DBQ7-2	Protein-associating with the carboxyl-terminal domain of ezrin	81.332	22	22		3449.21	4103.99	2753	6201.67	2512.77	6560.69	2258.86	2083.49	-0.409808	0.523363		961.447	2726.48	190.606	1250.38	5337.38	2813.41	1765.79	6211.14	2.01057	0.00436126		2004.71	2877.01	7602.17	2386.38	3159.19	2614.67	1965	1934.38	-0.434154	0.499238
Tprg1l	Q9DBS2	Q9DBS2	Tumor protein p63-regulated gene 1-like protein	29.814	12	12		6744.41	19283.2	7896.92	10710.3	17456.4	23232.2	16733.4	0	0.886503	0.355162		4289.68	9158.76	1081.59	639.411	29707.4	16542.1	8343.65	0	2.8095	0.00714915		7972.37	4775.86	19968.6	2672.84	26580.3	22752.1	2081.99	3785.93	0.307505	0.726527
Rnf6	Q9DBU5	Q9DBU5	E3 ubiquitin-protein ligase RNF6	74.091	13	13		0	0	104.318	0	916.049	587.988	0	281.389	2.35361	0.02952		75.1328	325.686	244.402	0	866.746	1392.65	294.371	0	1.96425	0.0124915		501.842	259.337	775.653	0	676.827	460.384	429.133	612.006	0.199992	0.761135
Wdr4	Q9EP82	Q9EP82	tRNA (guanine-N(7)-)-methyltransferase non-catalytic subunit WDR4	45.755	18	18		1184.96	4936.54	1414.34	4673.34	3633.59	7038.99	3811.22	1698.74	0.524642	0.476519		1598.21	7760.1	1692.29	859.083	11496.6	8078.96	5477.57	8960.19	1.9955	0.0116372		3938.9	1818.39	14945.3	1200.44	4555.83	2714.22	1730.51	2778.67	-0.277948	0.704851
Atp13a1	Q9EPE9	Q9EPE9	Manganese-transporting ATPase 13A1	132.39	46	46		12126.4	12471.1	9976.97	13174.4	16687.8	15648.2	17216	6251.4	0.124908	0.779002		12630.3	17206.2	4963.69	5883.09	22131.2	23967.6	16150.2	12340.9	1.01456	0.0309458		12808.2	12538.9	21876.9	7807.8	15201.8	9442.6	16314.4	8997.27	-0.0951664	0.830637
Sil1	Q9EPK6	Q9EPK6	Nucleotide exchange factor SIL1	52.429	13	13		1760.11	1162.78	969.557	1067.51	4507.32	955.118	1587.35	4657.47	0.977324	0.1464		458.82	750.008	1811.74	1278.25	3439.08	3244.55	3514.04	4475.98	1.94571	0.00683192		825.759	0	6778.29	712.162	4272.05	2433.35	6216.16	1938.32	1.07718	0.138745
Acox3	Q9EPL9	Q9EPL9	Peroxisomal acyl-coenzyme A oxidase 3	78.403	28	28		12789.6	16700.2	19089.7	28364.6	24558.2	33431.9	26807.1	7080.66	0.107569	0.835522		6683.21	11109.6	5097.51	2694.41	19958.1	18866.1	7782	15819.8	1.37659	0.0135042		26128.6	14397.3	23677.2	9791.68	27114.6	14707.8	19988.8	13057.9	0.0638012	0.901959
Gnb1l	Q9EQ15	Q9EQ15;Q9EQ15-2	Guanine nucleotide-binding protein subunit beta-like protein 1	35.663	7	7		761.612	1873.28	1624.02	10906.6	853.199	910.032	917.53	950.788	-1.30536	0.163746		1165.39	290.759	656.711	249.018	2359.55	2352.16	2267.08	1722.77	2.15293	0.026698		695.1	893.567	781.653	22912.7	2350.41	1356.4	3629.34	553.425	-0.199188	0.827963
Pes1	Q9EQ61	Q9EQ61	Pescadillo homolog	67.795	24	24		5956.29	5317.49	6261.54	10143.8	13746.9	16936.9	11347	11967	0.993537	0.0316321		5522.14	11958.9	8305.73	3547.69	24072.4	20381.4	16812.3	23718.7	1.66291	0.000897731		5921.36	4706.89	19994	4533.56	14718.5	13846.5	16242.1	11189.4	0.968474	0.0357181
Col4a3bp	Q9EQG9;Q9EQG9-2;Q9EQG9-3	Q9EQG9;Q9EQG9-2;Q9EQG9-3	Collagen type IV alpha-3-binding protein	71.11	29	29		6502.93	10354.8	5839.63	17173.7	9208.5	13514.3	13079.8	3408.36	-0.0709003	0.898497		5155.64	10340.5	2054.77	2265.38	10507.3	8819.61	8871.69	11182.7	1.30283	0.0270297		5434.92	4982	19137.9	6539.72	13394.3	8189.35	16304.1	10258.8	0.609169	0.279622
Erap1	Q9EQH2	Q9EQH2	Endoplasmic reticulum aminopeptidase 1	106.6	49	49		42127.1	52154.6	51595.2	59556.6	76900	74968.3	55037.6	29846.9	0.122057	0.829192		47439.3	68340.8	50815.5	13872	315143	99297.1	49196.4	97108.5	1.50789	0.0132537		58047.8	48587.2	179323	38143.5	81512	71696.7	103920	74490.8	0.307411	0.587973
Ehd4	Q9EQP2	Q9EQP2;Q8BH64	EH domain-containing protein 4	61.48	34	31		76181.4	67248.6	51615.8	71667.4	65565.9	95373.4	63980	41269.6	-0.0497097	0.888748		9017.55	19607.7	12246.3	8157.07	27107.2	23687.2	23830.9	20194.8	1.03223	0.0076675		49985.4	43278.8	85196.7	36231.3	67735.6	54859.7	45196.9	44986.2	0.0445402	0.900249
Cars	Q9ER72-2;Q9ER72	Q9ER72-2;Q9ER72	Cysteine--tRNA ligase, cytoplasmic	85.55	34	34		10032.4	8092.77	7851.13	13203.8	13686.1	18002.7	18955.5	7528.43	0.515662	0.179346		6589.09	11774.5	6977.72	4816.59	16066.5	13575.9	18707.6	12469.4	1.0716	0.0087054		8282.53	9373.67	15617.2	7054.88	14330.1	14445.7	13618	8427.64	0.368436	0.332399
Wdr61	Q9ERF3	Q9ERF3	WD repeat-containing protein 61;WD repeat-containing protein 61, N-terminally processed	33.772	16	16		105112	130986	73558.7	75516.3	81800.4	79660.3	57053	38136	-0.607865	0.318925		53571.2	109791	37323.3	18400.3	98584.5	138984	729091	61584.1	1.81271	0.00604799		86969.6	73883.6	147417	75811.6	91489.2	87843.7	52637.6	98947.6	-0.194679	0.747021
Nusap1	Q9ERH4-2;Q9ERH4	Q9ERH4-2;Q9ERH4	Nucleolar and spindle-associated protein 1	44.882	4	4		75.8072	0	58.5665	0	246.625	352.765	178.551	0	1.90485	0.0555046		68.8187	0	0	0	1409.32	284.352	942.454	992.29	3.50707	0.00759913		0	0	0	0	1831.76	281.411	604.391	175.919
Tm9sf3	Q9ET30	Q9ET30	Transmembrane 9 superfamily member 3	67.544	15	15		25902.6	21223.5	24890.4	37128.6	34894.6	41010.9	31039.6	14957.3	0.096773	0.825503		13728.5	22273.1	9160.61	8930.51	34915	37696.9	20366.6	31099.7	1.26465	0.00808057		12537	22024.3	52159.2	20026.5	40638.8	33192.4	22653.6	24771.5	0.348005	0.430979
Isyna1	Q9JHU9	Q9JHU9	Inositol-3-phosphate synthase 1	60.931	27	27		53286.1	53848.5	41702	74361.2	66483.8	64268.2	94984.7	63128.1	0.381439	0.356992		39419.8	58991.6	35839.1	15006.6	74475.5	108579	80229	65593	1.27214	0.00482918		55834.5	49613.7	108344	56170.9	124702	58251.9	82852.4	47985.7	0.194151	0.636701
Ngly1	Q9JI78	Q9JI78	Peptide-N(4)-(N-acetyl-beta-glucosaminyl)asparagine amidase	74.274	34	34		28173.1	19023.7	20149.2	20765.7	38731.3	39910.8	42193.3	18663.1	0.610109	0.124043		14104.9	19169.5	11131.5	9489.08	34507.6	37537.2	18870.6	20711.7	1.03696	0.0126156		26002.1	18837.9	30038.8	12063.6	39389.1	22401.2	25336	20528.8	0.342614	0.378751
Praf2	Q9JIG8	Q9JIG8	PRA1 family protein 2	19.478	4	4		1620.22	8138.41	1818.77	6801.59	3345.86	6391.33	6081.76	2379.65	0.230991	0.767552		1820.43	0	123.957	359.103	7188.23	6096.51	0	2135.25	3.39112	0.00112241		5205.5	5523.53	12174.5	6650.57	4897.28	2717.42	707.469	4068.3	-1.48138	0.0692096
Ddx21	Q9JIK5	Q9JIK5	Nucleolar RNA helicase 2	93.55	84	84		209546	143193	147348	203402	303265	328044	288532	309780	0.826412	0.0165998		180341	261580	252672	219870	500199	474056	354841	513465	1.01077	0.004434		180866	184660	271062	117620	397153	248036	474464	236671	0.84422	0.0146659
Slc29a1	Q9JIM1-2;Q9JIM1	Q9JIM1-2;Q9JIM1	Equilibrative nucleoside transporter 1	50.076	8	8		0	669.199	0	833.795	2261.69	3567.16	684.675	0	1.24275	0.261441		190.784	1768.09	0	0	7142.18	3187.74	0	0	3.03835	0.0214195		0	214.458	1478.76	1189.95	2788.17	1769.51	0	978.405	1.2257	0.218042
Ercc6l2	Q9JIM3	Q9JIM3;Q9JIM3-2;Q9JIM3-3;Q9JIM3-4	DNA excision repair protein ERCC-6-like 2	173.87	7	7		118.252	0	0	0	0	1463.4	0	0	3.6294	0.028986		0	144.894	0	36.2242	0	0	476.138	0	2.71637	0.0481536		217.388	315.431	0	0	0	0	0	0
Zc3h8	Q9JJ48	Q9JJ48	Zinc finger CCCH domain-containing protein 8	34.912	7	7		119.771	328.861	104.481	2916.09	338.949	2415.41	268.316	1335.45	1.15287	0.220936		299.871	533.718	87.859	0	2318.86	619.52	2067.89	2192.37	2.72652	0.011986		235.304	309.564	0	337.803	420.418	459.458	1309.97	313.752	0.867895	0.388904
Ccdc86	Q9JJ89	Q9JJ89	Coiled-coil domain-containing protein 86	46.486	15	15		1770.19	5240.2	4336.41	2855.61	5840.51	3991.15	3457.05	1627.13	0.0477365	0.932514		3104.28	6311.45	1045.6	1890.36	5736.13	7034.54	10318.1	13436.4	1.79362	0.00400362		4732.31	1167.57	2798.4	2254.06	3846.35	3804.41	9031.19	3353.74	0.917167	0.114186
Noa1	Q9JJG9	Q9JJG9	Nitric oxide-associated protein 1	77.378	11	11		141.973	189.923	187.339	410.67	214.199	855.144	1358.01	388.742	1.38567	0.0362721		585.447	1164.5	670.427	465.03	3351.45	3234.06	2577.44	576.663	1.561	0.0198563		453.345	394.946	497.906	220.398	742.812	701.76	2232.35	478.851	1.20645	0.0650631
Ddx20	Q9JJY4	Q9JJY4	Probable ATP-dependent RNA helicase DDX20	91.709	24	24		5258.81	3269.39	1861.75	1826.6	7127.52	4261.87	3656.89	2758.96	0.597512	0.256931		4189.27	5777.32	1643.73	1450.43	8392.22	7044.57	4248.87	4537.06	1.07596	0.047915		3927.37	1964.42	5167.83	1697.53	3632.45	6345.37	2933.53	2353.58	0.30837	0.554126
Pole3	Q9JKP7	Q9JKP7	DNA polymerase epsilon subunit 3	16.629	4	4		5986.39	7774.21	4907.47	8499.59	11927	13406.4	13688.2	10281.5	0.883775	0.0953563		8564.38	6539.59	3422.73	9896.67	18600.3	4914.51	23924.2	24044.9	1.19818	0.0274608		7454.29	10923.7	9869.02	8107.31	11352.6	12526.5	16389.4	3298.75	0.0597214	0.907279
Aatf	Q9JKX4;Q9JKX4-2;Q9JKX4-3	Q9JKX4;Q9JKX4-2;Q9JKX4-3	Protein AATF	59.481	19	19		4266.28	2453.83	2184.89	4809.61	4934.14	5942.65	4056.65	5178.43	0.621303	0.222914		2975.75	7075.41	3587.72	1255	13349.8	5851.76	12551.3	7768.66	1.58206	0.00423349		1917.52	3826.36	5736.61	3556.36	5394.46	2904.6	10680.5	4751.04	0.602289	0.236914
Capn15	Q9JLG8-2	Q9JLG8-2	Calpain-15	115.34	16	2		0	0	39.1167	120.304	88.7975	0	0	90.0795	0.382658	0.56054		25.3852	71.6651	0	0	71.8415	133.753	0	172.364	1.47194	0.0251374		112.642	125.233	124.415	118.394	87.4295	97.8022	107.791	0	-0.302993	0.546423
Mtor	Q9JLN9	Q9JLN9;Q9JLN9-2	Serine/threonine-protein kinase mTOR	288.79	71	71		5675.63	5028.24	4760.15	4995.06	4722.74	9896.14	4015.27	2411.44	-0.146115	0.743725		1897.85	4571.11	1508.98	1079.71	5057.7	6120.88	3204.89	5301.51	1.30444	0.00737352		5302.3	7261.18	10650	4508.06	6373.36	5074.62	4304.63	6361.72	-0.265364	0.553825
Patz1	Q9JMG9;Q5NBY9;Q5NBZ1;Q5NBZ2	Q9JMG9;Q5NBY9;Q5NBZ1;Q5NBZ2	0	69.138	10	9		0	253.975	90.4184	123.045	219.371	471.193	0	0	1.18533	0.142033		95.8739	241.834	0	0	1031.49	484.424	0	0	2.21485	0.0190406		138.267	108.062	256.977	204.51	195.108	492.372	0	90.2191	0.295228	0.650049
Acsl4	Q9QUJ7-2;Q9QUJ7	Q9QUJ7-2;Q9QUJ7	Long-chain-fatty-acid--CoA ligase 4	74.338	41	41		21703.5	18687.2	14748.6	17003.6	25728.1	22315	17292.7	13692.3	0.104625	0.854414		18001.4	24918.1	25250.4	9293.64	24206.6	178620	31187	27393.9	1.28328	0.0329831		21349.9	17111.4	77245.6	19440.8	19541.7	16335.8	37914.6	20326.3	-0.289256	0.61288
Trim44	Q9QXA7	Q9QXA7	Tripartite motif-containing protein 44	38.272	3	3		0	0	0	0	244.77	187.045	0	302.015				51.484	147.029	0	0	491.053	447.862	0	0	2.43032	0.00851748		0	0	0	0	310.241	0	0	0
Tbl1x	Q9QXE7	Q9QXE7	F-box-like/WD repeat-containing protein TBL1X	56.802	20	14		11774.5	7004.3	7445.17	5749	17821.6	16827.9	7054.63	6757.94	0.504511	0.473356		9258.68	12408.4	4073.12	516.211	18028.9	15128.6	8597.26	8066.05	1.57274	0.0331699		13739.1	6207.87	15883.4	5087.11	11900.3	11287.9	8651.58	13433.7	0.294945	0.67386
Tomm40	Q9QYA2	Q9QYA2	Mitochondrial import receptor subunit TOM40 homolog	37.895	14	14		22002.6	72494.2	27152.6	60754.3	23137.8	64313.4	32596.3	15759.3	-0.445833	0.409086		15980.2	69614.8	27700.6	20519	69647.7	62341.8	66847.6	48974.6	1.12266	0.0457214		31502.7	22925.1	78132.6	20844.2	60489.8	57587.6	48958.4	32670.7	0.561008	0.301134
Iigp1	Q9QZ85	Q9QZ85	Interferon-inducible GTPase 1	47.571	13	13		0	0	0	0	0	0	0	0				0	433.628	0	258.107	4600.87	3278.47	10415.1	5081.68	3.98992	5.76395e-05		0	0	0	0	2008.02	1020.06	3290.76	1621.63
Pex14	Q9R0A0	Q9R0A0	Peroxisomal membrane protein PEX14	41.207	9	9		944.524	514.94	0	1450.22	864.495	1226.23	973.472	1090.4	0.21042	0.788072		478.17	216.329	514.495	0	2889.39	417.564	1845.16	1449.37	1.83313	0.0283883		349.254	286.045	3483.14	346.974	1223.71	474.629	1402.11	0	0.663758	0.400569
Nbn	Q9R207	Q9R207	Nibrin	83.794	30	30		2940.84	1914.38	1504.44	2676.59	2855.82	4068.17	3683.42	3969.95	0.72643	0.079884		1330.48	2275.28	2100.39	1024.53	2096.13	3850.58	5221.27	4676.15	1.22973	0.0051582		2924.66	1994.27	3116.36	1880.34	2836.34	2708.62	5479.61	1753.5	0.277729	0.489833
Rlim	Q9WTV7	Q9WTV7	E3 ubiquitin-protein ligase RLIM	66.376	8	8		638.053	363.178	390.302	836.118	805.144	630.158	2551.21	474.774	0.755665	0.271815		44.6063	412.674	268.644	184.216	1725.32	1256.16	466.313	407.684	2.20527	0.00338166		255.148	472.081	924.947	322.531	861.478	260.384	355.766	612.059	0.110718	0.870307
Incenp	Q9WU62-2;Q9WU62	Q9WU62-2;Q9WU62	Inner centromere protein	100.77	5	5		0	0	0	0	406.528	559.221	390.563	249.345				92.9333	118.242	111.149	0	729.854	362.458	122.1	443.754	1.69464	0.00944284		0	0	152.086	0	276.316	212.102	596.396	208.161	0.941371	0.275579
Orc6	Q9WUJ8	Q9WUJ8	Origin recognition complex subunit 6	29.188	4	4		0	380.997	142.373	0	618.027	461.363	0	0	1.19706	0.207601		219.7	304.522	0	0	2202.16	1071.95	0	0	2.57047	0.0163617		167.587	0	0	0	1122.56	328.612	0	183.028	1.28082	0.240204
Entpd5	Q9WUZ9	Q9WUZ9	Ectonucleoside triphosphate diphosphohydrolase 5	47.101	13	13		2647.11	7186.54	4351.19	5017.54	8542.27	8909.23	4124.87	1412.19	0.0235244	0.97663		2574.34	6881.16	481.862	209.884	9918.6	8890.7	5429.73	4119.54	2.52615	0.00436359		3697.05	2811.26	4986.95	2618.65	12489.3	4151.12	3406.24	6924.5	0.792858	0.328922
Asb3	Q9WV72	Q9WV72	Ankyrin repeat and SOCS box protein 3	58.282	8	8		194.128	0	120.916	401.521	609.56	136.626	299.252	370.883	0.553753	0.520489		562.416	75.3705	100.153	0	1565.84	901.873	167.219	0	1.93254	0.0471754		618.618	115.275	0	0	425.822	204.373	339.045	336.946	0.241798	0.803516
Gstz1	Q9WVL0	Q9WVL0	Maleylacetoacetate isomerase	24.275	7	7		2129.58	4473.95	1934.43	1249.62	3279.53	3148.56	6238.08	325.798	-0.0335456	0.965348		1847.39	1541.9	1202.25	306.269	3450.42	8869.32	3183.21	3376.04	2.07315	0.0127187		596.364	2683.86	3722.31	2538.15	798.386	692.417	1624.46	1239.11	-0.941105	0.230806
Anapc7	Q9WVM3	Q9WVM3	Anaphase-promoting complex subunit 7	63.02	19	19		3259.64	3879.65	2908.51	5849.32	5461.48	5140.05	5017.41	2853.52	0.225393	0.571716		3484.83	4719.9	2781.98	2519.5	6739.62	8786.72	4494.72	8576.15	1.07687	0.0119561		6153.43	2948.86	8796.08	5753.18	9300.4	6454.35	8506.5	4095.07	0.296813	0.457668
Map2k5	Q9WVS7-2;Q9WVS7;Q9WVS7-3	Q9WVS7-2;Q9WVS7;Q9WVS7-3;Q9WVS7-4	Dual specificity mitogen-activated protein kinase kinase 5	49.104	9	9		4507.54	2307.44	2160.46	5596.79	6307.3	8454.93	6447.92	3085.42	0.769137	0.159575		1730.85	3442.2	2358.29	430.092	4791.45	5943.95	4561.65	4450.15	1.64501	0.00510293		2249.41	4778.17	8127.36	4383.64	4364.65	4793.96	6836.02	4916.92	0.219269	0.682048
Gbp2	Q9Z0E6	Q9Z0E6	Interferon-induced guanylate-binding protein 2	66.739	33	33		157764	96513	111747	161823	96262	168705	147233	168602	0.137515	0.796549		128896	305498	274663	207972	195425	326142	2.17161e+06	406862	1.16148	0.0384118		105580	178465	248952	158114	192416	180820	307227	185160	0.35401	0.508731
Rasgrp1	Q9Z1S3	Q9Z1S3	RAS guanyl-releasing protein 1	90.303	24	24		576.623	1712.51	2188.95	1875.14	2748.12	5284.7	4775.84	1493.31	1.16887	0.119487		368.384	1094.8	719.108	47.5975	3532.76	2853.57	2150.42	1096.46	2.68745	0.00119462		2032.28	1488.11	3738.61	1043.43	2826.74	1866.2	1711.03	2204.09	0.188469	0.79628
Mtmr7	Q9Z2C9	Q9Z2C9	Myotubularin-related protein 7	75.607	18	17		396.582	299.699	146.722	727.042	103.022	315.601	0	505.531	-0.400282	0.629424		93.6856	887.255	627.986	105.887	725.588	1555.02	957.771	653.062	1.7491	0.0316368		457.353	0	1779.46	252.146	515.501	669.674	752.304	309.405	-0.147751	0.858269
Knop1	Q9Z2Q2;Q9Z2Q2-2;Q9Z2Q2-3	Q9Z2Q2;Q9Z2Q2-2;Q9Z2Q2-3	Lysine-rich nucleolar protein 1	53.846	11	11		502.93	595.187	448.185	654.774	1374.23	896.118	2723.42	470.804	1.04198	0.130999		156.495	765.463	0	260.776	2848.63	671.845	449.782	1054.26	1.63184	0.0341261		0	0	239.271	0	1107.72	243.554	348.121	623.774	1.03995	0.330973

## Sheet: CD8aa signif 2f up
								TCRab CD8aa copies								CD8aa DE analysis			TCRab CD8ab copies								CD8ab DE analysis			TCRgd CD8aa copies								TCRgd DE analysis
Gene names	Majority protein IDs	Protein IDs	Protein names	Mol. weight (kDa)	Peptides	Razor + unique peptides		CD8aa BR1	CD8aa BR2	CD8aa BR3	CD8aa BR4	CD8aa IL15 BR1	CD8aa IL15 BR2	CD8aa IL15 BR3	CD8aa IL15 BR4	CD8aa logFC	CD8aa P.Value		CD8ab BR1	CD8ab BR2	CD8ab BR3	CD8ab BR4	CD8ab IL15 BR1	CD8ab IL15 BR2	CD8ab IL15 BR3	CD8ab IL15 BR4	CD8ab logFC	CD8ab P.Value		TCRgd BR1	TCRgd BR2	TCRgd BR3	TCRgd BR4	TCRgd IL15 BR1	TCRgd IL15 BR2	TCRgd IL15 BR3	TCRgd IL15 BR4	TCRgd logFC	TCRgd P.Value
Aim1	E9PVP1;A0A0G2JG52	E9PVP1;A0A0G2JG52	0	184.73	23	23		373.399	543.911	469.339	45.3966	612.366	1900.11	751.538	1927.05	2.1513	0.0363446		93.1277	161.943	0	867.718	1658.26	552.061	3374.61	3601.67	2.95425	0.00977921		117.056	50.4646	905.487	968.162	970.94	788.766	1283.55	487.418	1.63293	0.104326
Parp4	E9PYK3	E9PYK3	0	216.13	55	55		1839.52	2134.95	1693.39	1957.17	2830.06	4886.42	4348.76	6417.22	1.22249	0.00220429		1411.45	2679.16	1595.05	1245.45	2783.41	4343.99	3498.53	3480.14	1.07314	0.00597807		1839.95	2218.6	3136.8	2185.76	2997.28	3286.84	2004.87	5513.25	0.490004	0.178241
Tsc22d2	E9Q7M2;A0A0G2JFZ4	E9Q7M2;A0A0G2JFZ4;P62500-2	0	78.196	8	6		0	1041.11	769.638	707.096	1544.63	2277.57	2576.9	0	1.33335	0.0155091		457.163	395.395	0	0	1636.01	1511.46	0	0	1.88699	0.0066765		676.327	739.392	1511.66	0	1313.21	1078.73	0	480.448	-0.0504856	0.918186
Hk2	O08528	O08528	Hexokinase-2	102.53	37	34		302.714	263.47	48.2777	69.7739	5238.92	4495	1886.08	1594.48	4.502	4.73454e-07		837.929	1578.98	1073.47	874.334	10927.9	8336.9	3256.55	5494.99	2.58962	0.000528278		414.297	173.632	741.025	151.562	3848.16	4303.46	4460.63	12582.3	4.20295	1.33436e-06
Cyth3	O08967	O08967	Cytohesin-3	46.279	15	11		361.39	0	2377.47	2615.97	12180.2	9316.47	8161.59	2384.95	2.38779	0.0135987		177.678	1781.49	0	0	3743.81	4822.53	0	1664.75	2.46632	0.029494		9572.28	1964.32	4628.62	1389.59	4552.15	3255.79	6089.16	2847.88	0.27189	0.740048
Sdcbp	O08992	O08992	Syntenin-1	32.379	10	10		0	1898.4	1025.93	2018.6	9165.79	20758.7	11200.9	14587.7	3.07268	0.000233624		0	354.064	1979.59	0	12044.3	5496.49	21980.3	15280.7	3.8665	8.28978e-05		0	0	820.744	0	7846.8	3933.64	15514.6	4593.91	3.06081	0.00539131
Sema4d	O09126	O09126	Semaphorin-4D	95.639	40	40		32309.6	19391.9	24077	24503.7	80608.5	106589	74500.7	42798.9	1.55292	0.00062527		15446.5	27725.6	17538.8	14222.6	57208.1	48840.6	40715.4	42056.4	1.37124	0.00192695		24894.4	16469.8	43378	17484.2	92371.9	57712.8	119468	46964.4	1.64695	0.000347784
Nedd9	O35177	O35177;Q61140-2;Q61140	Enhancer of filamentation 1	93.051	42	42		9996.18	6121.6	10181.4	7403.58	24854.5	26729.3	31465.4	14823	1.51747	0.0015666		5767.37	3502.88	3917.65	3352.09	16162.6	12347.7	5738.86	10832.4	1.38682	0.00328582		5257.04	3843	11657.5	5397.76	22920	8312.21	12216.6	8872.47	1.00546	0.0257327
Adam10	O35598	O35598	Disintegrin and metalloproteinase domain-containing protein 10	83.967	29	29		4665.28	3282.44	2631.82	4272.5	5339.68	10403.8	9074.57	7347.43	1.10675	0.00743229		2420.17	5192.96	3457.03	4420.47	7971.35	6637.21	7863.84	11299.7	1.15336	0.00557635		2443.72	2748.58	6974.95	3390.72	7407.14	8557.53	11792.5	6144.92	1.21344	0.00383415
Suv39h1	O54864-3;O54864;O54864-2	O54864-3;O54864;O54864-2	Histone-lysine N-methyltransferase SUV39H1	33.111	14	14		1283.7	892.857	509.673	1798.32	3903.37	4364.21	2537.41	0	1.79349	0.0172508		1441.63	3046.96	0	438.468	13557.9	7790.74	4807.56	1379.29	2.04781	0.00767458		1482.19	811.5	1418.58	1236.83	6930.58	4315.51	2952.82	2592.99	1.69043	0.0155869
Tmem131	O70472	O70472	Transmembrane protein 131	204.65	11	11		33.8385	110.734	31.8393	168.299	509.752	376.285	154.241	267.542	2.15571	0.0144515		8.50526	11.0178	0	0	135.974	181.277	83.8869	174.033	3.83065	0.000963179		124.85	0	108.103	16.3224	220.93	97.7409	235.581	17.1068	0.67736	0.442675
Cd160	O88875	O88875	CD160 antigen	20.569	4	4		4270.21	4707.8	5274.12	6451.94	11313.1	8262.72	18584.6	12929.2	1.25928	0.0150128		5856.56	5398.67	3041.42	0	9614.82	8169.2	8616.57	22164.3	1.27238	0.0217748		5784.97	4481.24	8475.77	4748.6	10393.2	5499.13	33155.5	8214.55	0.974768	0.0529112
Mkln1	O89050	O89050	Muskelin	84.877	31	31		2443.03	1631.25	1863.06	1691.89	4923	7713.13	5928.64	3167.98	1.45679	0.00312316		1795.7	3190.1	1572.71	643.83	6605.83	5458.63	3316.76	3722.98	1.56559	0.00172982		1601.08	1775.26	3329.75	1809.76	6676.84	3634.8	6394.83	3246.33	1.21962	0.0109364
Itm2b	O89051	O89051	Integral membrane protein 2B;BRI2, membrane form;BRI2 intracellular domain;BRI2C, soluble form;Bri23 peptide	30.26	10	10		11928.5	14523.7	7788.91	13633.2	44691.3	70997.2	52297.1	40688.1	2.12992	0.00026141		8227.92	8921.83	17022.8	8168.77	27874.6	39573.4	20239.1	38860.1	1.60231	0.0035026		14736.5	9237.94	24355	11835	46919.8	28690.4	95232	11949.5	1.32171	0.0131199
Cd8a	P01731	P01731	T-cell surface glycoprotein CD8 alpha chain	27.456	8	8		107514	61413.7	53524.9	31247.2	201942	166722	213849	79106.6	1.42215	0.0187302		76789.2	74628.9	162558	40030.6	223740	140724	358878	330488	1.66147	0.00716062		39239.4	38264.6	137706	31496.4	185041	198551	421623	95128.3	1.95549	0.00208596
0	P01852;P01851	P01852;P01851	T-cell receptor beta-1 chain C region;T-cell receptor beta-2 chain C region	19.346	8	8		41363.6	39544	18611.1	27640.3	74447.1	146451	131128	63022.4	1.68564	0.00241258		41740.5	30906.6	29672.7	37249.7	140639	67353.6	46303.9	57205	1.03431	0.0447675		0	0	0	0	2730.89	1358.66	5439.3	1335.16
Rrm1	P07742	P07742	Ribonucleoside-diphosphate reductase large subunit	90.209	38	38		10055.4	9217.98	10930.7	10991.6	29722	32217.2	24520.6	12186.4	1.17084	0.0135413		12345.6	17139.9	11541.6	6311.67	77337	38258	22194.6	31469	1.76669	0.000539306		11209.5	11579.5	24375	8888.8	30137	24580.4	44413.1	20797.3	1.15117	0.0149731
Cd2	P08920	P08920	T-cell surface antigen CD2	38.414	6	6		1799.21	519.489	1060.82	1865.12	3301.84	5723.85	5724.28	5549.94	2.08571	0.00117714		2830.45	5764.19	5214.57	4043.06	11406.6	24736.9	17183.8	10685.8	1.80871	0.00364841		0	0	0	0	144.834	291.766	949.222	0
Itgb1	P09055;P09055-2	P09055;P09055-2	Integrin beta-1	88.231	23	23		10324.7	5803.53	5941.76	12143.5	14089.5	20352.3	17955.3	19502.2	1.1344	0.00631672		6770.47	11914.1	11658.6	9402.32	16221.3	18516.5	19279.9	25594.9	1.01679	0.0128955		5697.26	7299.61	12074.9	5003.43	11985.4	18233.9	27591.8	10797.2	1.17389	0.00494712
Fgl2	P12804	P12804	Fibroleukin	48.95	15	15		4693.41	4629.97	3081.63	2666.46	10131.6	15495.6	14709.8	2861.38	1.30243	0.0471349		626.47	240.505	272.297	0	4299.48	7937.73	3108.57	1466.39	3.35612	5.75542e-05		3321.24	2522.23	5432.49	933.771	20270.4	8882.21	17077	7746.12	2.28262	0.00135702
Srgn	P13609	P13609	Serglycin	16.711	4	4		21722.3	19757.7	13846.3	32223.8	50885.8	41046.9	49597.1	56877.2	1.23585	0.0122705		11114.6	15613.6	7966.96	2431.82	50075.3	52274.3	30521.1	33172.7	2.40563	2.56698e-05		12304	16346.5	11929.4	16027.7	74092.9	28150.2	46113.3	46500.9	1.71543	0.00102066
Slc2a1	P17809	P17809	Solute carrier family 2, facilitated glucose transporter member 1	53.984	7	7		232.687	0	0	349.268	2680.23	1438.47	0	3120.35	3.00677	0.00825008		251.02	859.388	1304.09	886.671	1771.95	1395.18	3531.74	5044.73	1.86604	0.028334		0	175.006	2795.95	702.328	0	779.909	4946.8	1705.36	1.41964	0.132499
Bsg	P18572-2;P18572	P18572-2;P18572	Basigin	29.674	11	11		689.362	5426.22	4366.91	5435.03	10852.3	25776.1	8067.21	5891.99	1.80663	0.00593515		10805.4	25841.4	11320.6	6939.4	36900.9	40918.5	22279.5	29818.4	1.37876	0.0296677		5306.02	5465.99	10242.6	3516.08	22184	12104.9	24181.2	16971.3	1.68031	0.0096828
Prim1	P20664	P20664	DNA primase small subunit	49.295	17	17		3332.06	1523.66	1255.11	2711.06	8097.53	8443.92	3744.37	4188.98	1.48902	0.0106297		4703.35	4211.38	3440.6	1088.48	13325.9	11199.4	5901.74	5897.39	1.53244	0.00883345		1623.35	2069.72	5300.82	956.195	8827.21	5714.7	8412.45	5680.6	1.7863	0.00291243
Emb	P21995	P21995	Embigin	37.064	13	13		14925	15058.8	11369.2	18629.4	36876.9	51919.9	58645.3	44604.9	1.6793	2.61869e-05		19869	24694.3	20392.3	20361.7	64520.8	48744.8	53326.8	64801.5	1.43433	0.000164099		0	22149.5	21598.7	11655	38992	41182.6	60779	30617.9	1.2294	0.00155105
Impdh2	P24547	P24547	Inosine-5-monophosphate dehydrogenase 2	55.814	38	38		70330.6	35325.4	34378.2	62685.4	138988	98294.7	87064.1	76906.4	1.02367	0.00868046		60912.9	83128.3	80293.9	57513	168538	176113	151627	179228	1.27709	0.0016237		60500.1	56156.1	97290.7	45821.6	173492	94854.7	225726	110941	1.19151	0.0028849
Icam2	P35330	P35330	Intercellular adhesion molecule 2	31.39	10	10		271.209	3337.81	413.167	2055.51	4438.74	7382.3	6457.71	2906.7	2.41099	0.00454548		602.653	1698.41	707.974	1011.03	5736.5	3786.25	2946.56	3368	2.05017	0.0133455		0	1572.3	4823.38	564.423	9747.17	7276.46	7814.73	1535.08	1.73393	0.0463873
Ldlr	P35951	P35951	Low-density lipoprotein receptor	94.946	20	20		1676.73	1212.52	1133.32	1416.15	3804.27	3652.95	2311.96	3400.18	1.26631	0.00111645		1601.21	2084.02	2226.81	1388.19	6097.29	5055.54	5547.75	4530.37	1.55771	0.000137619		1956.23	1116.53	2334.99	990.499	3235.05	2699.68	1560.25	2709.32	0.717385	0.045029
Lig1	P37913	P37913	DNA ligase 1	102.29	52	52		8948.91	4050.37	4413.29	7925.47	17157.2	18675.6	12725.5	16538.9	1.43329	0.000394095		9711.58	11926.8	11485	9433.49	30816.9	27259.6	31947.7	32880.3	1.53396	0.00019312		8606.75	7230.11	14639.4	7011.9	24571.5	13945.9	27595.2	14716.2	1.11132	0.00376487
Cd82	P40237	P40237	CD82 antigen	29.628	6	6		387.472	243.904	2156.14	0	8472.05	3741.94	10885.7	14014.7	3.82493	0.000115619		3400.1	5859.4	13532.6	0	24749.6	23364.6	42309.3	50766.3	2.36951	0.00701055		0	1947.28	1128.62	0	3519.15	8606.71	22317.1	3125.02	2.19315	0.023021
Pcyt1a	P49586	P49586;Q811Q9-2;Q811Q9	Choline-phosphate cytidylyltransferase A	41.666	19	19		7664.42	3032.91	6854.05	10161.9	24714.1	35442.9	13952.4	15955.6	1.72805	0.00120504		1638.54	6478.4	3896.51	2676.85	10847.4	8948.95	4273.47	9916.55	1.30387	0.0103083		10512.6	8002.18	18013.6	7921.75	27733.9	24078.3	25320.8	21652.5	1.23267	0.0145444
Nek1	P51954	P51954	Serine/threonine-protein kinase Nek1	136.69	12	12		152.653	83.2496	257.808	264.709	299.27	309.139	0	537.518	1.09956	0.0481217		114.137	105.306	206.438	395.004	768.346	277.386	344.09	279.365	1.09642	0.0345682		255.786	207.415	143.581	241.706	384.84	763.58	401.872	321.909	1.09196	0.0352328
Sqle	P52019	P52019	Squalene monooxygenase	63.769	8	8		2166.77	1342.61	1085.23	2187.77	3664.3	4978.52	4188.1	3741.04	1.34274	0.00791247		1670.51	2104.56	2241.59	1458.6	4925.37	4382.08	6060.79	6206.73	1.53557	0.00297055		1267.73	1307.65	2988.47	2396.05	3303.5	689.541	4531.63	2899.31	0.333538	0.475194
Kpna2	P52293	P52293	Importin subunit alpha-1	57.927	17	17		1434.34	1589.38	2076.29	2183.16	10260	12062.4	7931.35	13124.6	2.57098	1.77216e-06		2178.16	2999.37	1900.98	719.866	21276.8	12529.8	11374.1	16749.5	3.11798	9.00787e-08		1978.39	1643.28	2912.06	1225.18	11655.6	7577.27	12452.1	10747	2.49821	2.68306e-06
Samsn1	P57725	P57725	SAM domain-containing protein SAMSN-1	41.601	14	14		595.941	3433.93	2967.75	4231.16	10124.2	6940.2	9279.14	4511.46	1.70969	0.00593296		1082.48	1774.24	2495.95	987.001	5441.67	4810.02	3954.53	0	1.67064	0.011479		2639.96	2515.24	4168.66	1182.64	12320.9	5253.06	4729.08	3691.32	1.27727	0.0325963
Wdhd1	P59328;P59328-3	P59328;P59328-3;P59328-2	WD repeat and HMG-box DNA-binding protein 1	124.25	32	32		333.724	333.991	586.611	817.095	2561.93	2635.67	1614.53	1237.11	1.99496	0.000330661		1255.8	1622.56	1339.33	929.919	6576.39	1558.09	3145.86	4338.72	1.44606	0.00546017		968.068	727.128	1365.6	416.982	3999.13	2730.49	3630.19	1678.23	1.84369	0.000723215
Gabarapl2	P60521	P60521	Gamma-aminobutyric acid receptor-associated protein-like 2	13.667	6	6		63088.1	34763.9	25400.6	37925.6	93264.5	77050.6	102556	51325.1	1.04054	0.0123567		29703.5	38629.9	16075.9	41672.9	75187.4	43949	75894.2	72355.5	1.14026	0.00681446		23548.1	42041.6	25285.7	30193.7	92292.6	56977.2	93253.6	55671.7	1.29368	0.00265603
Rps15a	P62245	P62245	40S ribosomal protein S15a	14.839	14	14		481504	159541	168785	179362	469993	519382	409705	436465	1.05759	0.0222959		357890	216862	435825	262531	630146	576191	455776	868343	1.00407	0.0291158		283131	238227	364387	97090.5	433763	500576	612404	263394	0.968879	0.034598
Ybx1	P62960	P62960	Nuclease-sensitive element-binding protein 1	35.73	25	25		251486	267219	310193	429060	675548	795544	787982	400171	1.06098	0.00390452		262869	415229	262032	239810	634292	801580	451836	511018	1.02432	0.00506975		327533	386429	418556	236924	640005	430558	592144	487264	0.665813	0.0551668
Gnas	P63094	P63094	Guanine nucleotide-binding protein G(s) subunit alpha isoforms short	45.663	29	2		423.244	1511.69	1701.24	1702.68	5540.25	3133.07	6736.41	0	2.06731	0.0120516		535.576	3308.27	0	0	4674.95	6435.1	0	0	2.04284	0.0482601		4300.01	1450.39	4156.19	1150.57	5077.84	5215.58	0	1597.75	0.576428	0.440542
Polr1b	P70700	P70700	DNA-directed RNA polymerase I subunit RPA2	128.21	29	29		1650.96	943.202	1298.93	965.411	4641.56	4214.5	3740.55	2495.44	1.63676	0.00213322		1301.61	2312.92	1284.87	985.457	7822.88	5705.48	2010.47	6196	1.79711	0.00093991		1414.38	1214.31	1689.35	401.278	3328.22	1825.66	3623.55	2216.41	1.34734	0.00900744
Mcl1	P97287;P97287-2	P97287;P97287-2	Induced myeloid leukemia cell differentiation protein Mcl-1 homolog	35.217	8	8		2866.84	3342.93	2753.85	1652.87	4244.04	10311	7429.67	0	1.41987	0.00433213		3436.56	4053.58	0	0	11550.7	9051.26	0	0	1.45393	0.0193691		5541.79	4725.24	7291.11	3356.55	14474.6	8118.92	0	8538.81	0.992628	0.0335981
Itga4	Q00651	Q00651	Integrin alpha-4	115.69	20	20		225.062	1081.26	276.553	641.336	2065.51	3410.01	2037.27	936.119	2.07045	0.0065616		862.682	1321.7	1037.95	881.269	4957.24	4676.25	3184.32	4235.81	2.05696	0.00686493		645.817	403.435	1296.88	74.5919	1437.5	2120.43	4068.52	692.249	2.10299	0.005882
Top2a	Q01320	Q01320	DNA topoisomerase 2-alpha	172.79	69	52		1698.01	1651.61	1875.73	1883.9	7291.48	5866.88	3504.56	3997.38	1.47955	0.00281235		2902.53	3046.37	5149.47	6687.61	10428.9	5409.86	10552.3	11844.9	1.13337	0.0171859		2035.31	1082.14	3528.39	1309.78	8752.94	4418.53	11199.2	3673.29	1.82207	0.000430866
Slc7a1	Q09143	Q09143	High affinity cationic amino acid transporter 1	67.091	5	5		406.15	0	248.635	0	1426.81	1218.64	1976.24	1085.97	2.12886	0.00343758		176.641	270.153	0	0	2529.13	1216.57	1634.39	5086.93	3.36388	5.874e-05		0	99.5554	0	148.409	1138.48	444.743	1907.97	1005.95	3.03004	0.000170206
Cd84	Q18PI6;Q18PI6-3	Q18PI6;Q18PI6-3;Q18PI6-2	SLAM family member 5	37.378	11	11		7320.98	4681.52	4092.77	6361.45	9859.13	18970.4	13597.4	9481.64	1.18902	0.0437215		4071.52	5408.7	8356.83	5215.86	11037.3	12991.6	15797.4	10969.1	1.17352	0.0462851		3480.08	1257.54	4988.55	1086.16	7800.22	4929.38	21992.4	2226.2	1.57771	0.00957662
Gsdma2	Q32M21;Q32M21-3	Q32M21;Q32M21-3	Gasdermin-A2	49.843	7	7		0	1014.58	0	785.777	0	0	11717	0	3.71399	0.0118884		799.424	233.61	0	0	0	9708.27	0	0	4.48961	0.0051883		0	0	0	0	0	0	0	124.365
Gpatch4	Q3TFK5;Q3TFK5-2	Q3TFK5;Q3TFK5-2	G patch domain-containing protein 4	46.553	9	9		239.169	341.142	418.156	534.1	1352	1206.18	1149.11	2313.08	1.97351	0.000212358		489.154	849.035	403.517	401.451	2857.03	2854.37	2672.59	5195.19	2.67921	6.1102e-06		0	0	436.92	0	2142.26	629.52	1353.4	789.505	1.32633	0.0667
Sec24a	Q3U2P1	Q3U2P1;Q3U2P1-2	Protein transport protein Sec24A	118.78	19	18		736.275	942.044	1042.17	1164.47	3258.04	3381.91	2325.19	1723.23	1.42821	0.00764744		603.487	747.537	866.134	153.806	2728.92	2871.55	2505.4	2394.81	2.40291	6.23668e-05		1057.55	1101.16	2578.76	1003.41	4447	2262.85	8222.5	3348.57	1.63069	0.00289023
Wdr75	Q3U821	Q3U821	0	94.036	41	41		2871.94	4871.66	3587.92	4834.46	11361.4	28008.5	6541.42	5321.4	1.37808	0.00428347		7697.2	7659.77	5436.38	3409.19	24178.4	22357.3	15106.8	15800.7	1.72092	0.000642326		5175.06	5664.09	7945.5	6420.92	10560.1	9494.68	14399.6	7480.11	0.713087	0.113209
Dip2b	Q3UH60;Q3UH60-2	Q3UH60;Q3UH60-2;A0A1Y7VMZ0	Disco-interacting protein 2 homolog B	171.12	43	43		233.998	1398.59	1105.54	704.55	2722.79	3738.01	2521.23	1928.23	1.90017	0.00829325		54.727	791.396	501.476	503.09	2531.14	2412.97	1757.3	1649.61	2.66552	0.000515038		1648	951.566	1762	545.863	3611.42	2178.66	3057.5	1754.1	1.20154	0.0799814
Tax1bp1	Q3UKC1	Q3UKC1	Tax1-binding protein 1 homolog	93.629	29	29		4836.22	2091.87	1874.34	2104.95	8383.62	9679.3	7096.47	6818.67	1.65506	0.00054731		2765.32	4699.67	1878.12	3037.1	6323.09	10908	6509.38	8783	1.43329	0.00202275		3343.22	2549.25	8904	3711.3	8597.02	6100.26	9298.43	5320.89	0.800919	0.0630001
Esf1	Q3V1V3	Q3V1V3	ESF1 homolog	98.047	24	24		2682.59	2642.68	2458.78	2108.08	5575.32	4795.38	4633.9	5552.04	1.05661	0.00559616		2616.66	4748.91	3230.26	2518.63	8664.03	9360.99	7569.98	5532.48	1.26757	0.00130654		2610.24	2011.87	3514.43	2118.54	6834.47	3656.81	10851.1	4561.08	1.24587	0.0015206
Itga1	Q3V3R4	Q3V3R4	Integrin alpha-1	130.81	31	31		3281.77	879.269	2419.5	2405.7	3624.18	8998.45	4766.61	3295.99	1.23275	0.0145565		1418.39	4563.53	1478.65	2003.16	4554.16	4781.41	3291.36	4576.91	1.02418	0.0382771		2002.14	2532.97	5236.55	1966.77	4286.47	3812.35	6724.09	4609.08	0.819367	0.0916436
Ankrd28	Q505D1	Q505D1	Serine/threonine-protein phosphatase 6 regulatory ankyrin repeat subunit A	112.9	25	22		1278.84	691.307	623.893	825.5	2641.59	2914.69	3025.63	588.05	1.22776	0.0245156		535.215	981.638	838.128	384.723	2051.97	3385.32	2134.24	1499.8	1.75905	0.0022465		1897.82	1412.53	3831.6	1098.15	3836.43	2039.68	2225.13	1811.72	0.370928	0.473038
Kiaa1551	Q5DTW7;Q5DTW7-3	Q5DTW7;Q5DTW7-3	Uncharacterized protein KIAA1551	169.04	36	36		440.491	593.159	362.985	545.246	1057.98	1579.85	1298.93	647.997	1.19147	0.0426604		465.954	557.03	1095.43	535.41	1468.9	1973.47	2007.73	1160.29	1.3678	0.0217626		826.781	276.143	1145.84	280.288	1659.15	986.454	1658.99	247.439	0.798945	0.162997
Cluh	Q5SW19;Q5SW19-3;Q5SW19-2	Q5SW19;Q5SW19-3;Q5SW19-2	Clustered mitochondria protein homolog	148.07	45	45		1306.84	1156.54	1730.72	2659.35	4369.24	7383.81	6234.59	4536.73	1.75884	0.00411413		1364.3	3647.81	2437.35	603.771	15313	9341.79	5078.62	5986.76	2.3035	0.000379725		736.463	1323.19	5033.56	1367.56	4956.8	6008.33	5790.42	5317.49	1.77372	0.00386009
Pik3r5	Q5SW28	Q5SW28	Phosphoinositide 3-kinase regulatory subunit 5	96.953	13	13		0	0	306.013	342.765	729.588	1029.77	783.758	900.791	1.39783	0.0164366		362.808	176.253	0	0	1611.24	1267.99	631.736	1248.33	2.15553	0.000796603		0	0	167.649	310.175	854.56	719.379	1321.07	445.223	1.76576	0.00380395
P4ha1	Q60715-2;Q60715	Q60715-2;Q60715	Prolyl 4-hydroxylase subunit alpha-1	60.885	13	13		0	304.747	274.783	173.68	7198.81	1872.88	3592.15	1021.23	3.44153	7.81129e-05		247.626	361.604	0	0	3846.55	3820.74	0	1082.41	3.0712	0.00125074		98.5232	82.0163	357.514	0	4398.07	3035.23	2507.22	2508.44	4.40964	4.50234e-06
Hells	Q60848-2;Q60848	Q60848-2;Q60848	Lymphocyte-specific helicase	93.785	33	33		0	835.658	502.241	753.053	5053.78	5621.33	5609.12	1206.9	2.45075	0.000935153		1825.44	2786.96	2090.13	1272.47	14455.6	10197.7	7701.1	8061.08	2.3504	0.000673481		1186.48	980.23	1756.4	178.177	7726.64	4600.14	4733.41	3654.89	2.68059	0.000177816
Il10rb	Q61190	Q61190	Interleukin-10 receptor subunit beta	39.773	3	3		0	0	154.152	0	405.29	928.311	885.812	0	2.16917	0.014075		0	193.666	0	294.99	672.66	430.231	853.451	1048.5	1.57752	0.0166217		0	211.927	0	152.933	561.18	569.593	1628.89	593.111	2.0499	0.00334381
Cyba	Q61462-2;Q61462	Q61462-2;Q61462	Cytochrome b-245 light chain	17.593	3	3		803.746	382.921	777.155	2253.96	6516.58	0	8028.35	3496.9	2.72793	0.000687972		1800.81	3776.12	6158.8	2271.85	7852.3	9666.53	19425.5	6182.05	1.6455	0.0165406		0	1286.05	4144.54	1113.63	11689.4	6013.25	9701.4	2158.79	1.77445	0.0166937
Lag3	Q61790	Q61790	Lymphocyte activation gene 3 protein	56.977	28	28		26499.2	39396	23331.1	41339.1	179980	201756	161522	68843.7	2.16188	5.564e-05		3091.96	4888.97	1955.4	1806.64	43942.3	41153.5	40528.9	24430.8	3.75829	1.66986e-08		23443.7	16169	45648.8	15462.7	196649	114668	135167	105046	2.55619	6.4535e-06
Tgfbr2	Q62312-2;Q62312	Q62312-2;Q62312	TGF-beta receptor type-2	64.218	17	17		875.64	1211.5	742.469	1175.96	2273.89	2637.72	4666.21	4148.45	1.74246	0.00147908		549.885	2023.33	1198.47	941.896	3491.92	3626.16	3610.57	6795.89	1.98765	0.000429405		1097.56	514.857	1584.18	592.501	4664.69	1839.24	7529.71	2782.34	2.10115	0.000241614
Tfrc	Q62351	Q62351	Transferrin receptor protein 1	85.73	33	33		299.227	649.109	1129.98	773.058	5802.14	5942.69	11179.1	5738.43	3.41758	0.000121088		50.7324	1475.91	1730.72	712.63	19147.3	12581.9	13587.7	23862.4	4.9225	9.92853e-07		1134.2	1456.16	1709.83	824.06	9592.53	7468.45	13019.9	8097.23	2.91607	0.000638321
Agtpbp1	Q641K1-2;Q641K1;Q641K1-5;Q641K1-4;Q641K1-3	Q641K1-2;Q641K1;Q641K1-5;Q641K1-4;Q641K1-3	Cytosolic carboxypeptidase 1	132.22	10	10		49.6493	0	0	0	177.52	0	0	378.334	2.38398	0.0319967		71.9844	0	60.7093	132.234	0	0	272.709	428.609	2.03723	0.0169301		0	0	136.024	159.519	0	47.6549	244.829	89.4115	-0.538464	0.471192
Cdk6	Q64261	Q64261;Q3V3A1-3;Q3V3A1	Cyclin-dependent kinase 6	37.028	24	23		35988.8	13337.5	20826.2	27033.4	133029	130325	103747	83452.7	2.27937	8.28481e-05		9050.93	22648	4082.65	5369.15	177367	175060	100089	83610.1	3.95487	3.0486e-08		14609.1	8450.84	25296.7	11072.1	104431	134879	105094	127240	3.10281	1.40506e-06
Srm	Q64674	Q64674	Spermidine synthase	33.995	21	21		10551.9	10426.7	4266.97	7016.91	27549.3	27181.8	16494.9	13829.9	1.42412	0.00434175		17297.7	21627	18607.4	18841.4	47110.7	44009.7	38550.4	42532.8	1.174	0.0155732		6989.39	8808.82	29717.7	11495.2	34247.3	30541.8	19421.1	10297.8	0.828532	0.0776031
Rbl1	Q64701;Q64701-2	Q64701;Q64701-2	Retinoblastoma-like protein 1	119.46	29	29		413.814	338.762	29.5051	163.914	2377.34	9656.39	1941.55	361.089	3.63374	0.000777752		208.03	213.819	37.6113	65.3883	4221.81	2958.11	1348.81	2076.79	4.57169	6.77354e-05		820.01	245.809	1520.61	126.723	2339.5	3229.21	1559.7	3455.35	2.50844	0.0133159
Peak1	Q69Z38	Q69Z38	Pseudopodium-enriched atypical kinase 1	191.09	59	59		851.834	748.798	673.941	1906.18	3485.75	4063.57	3991.88	4056.17	2.03218	0.00033952		531.997	791.581	862.988	839.382	4355.92	2240.29	3874.19	4354.9	2.26902	0.000102312		909.841	676.473	2746.54	513.301	4685.48	3095.87	8105.26	2279.66	2.06773	0.000283507
Antxr2	Q6DFX2	Q6DFX2	Anthrax toxin receptor 2	53.184	9	9		547.79	520.117	272.209	0	1228.25	1267.46	1749.44	1159.71	1.64434	0.019962		873.593	544.008	296.828	1256.34	2325.03	3381.31	2178.14	2516.37	1.9814	0.00366775		2169.43	357.264	484.948	0	1288.24	286.804	2120.46	807.274	0.305334	0.643347
Ltv1	Q6NSQ7	Q6NSQ7	Protein LTV1 homolog	54.022	11	11		423.17	701.831	648.137	545.048	7420.8	6570.43	6275.29	3981.54	3.37581	3.38764e-07		1820.49	3114.37	1004.78	738.79	13768.6	8470.09	5152.97	4443.51	2.32735	4.81111e-05		280.923	0	318.359	0	7734.68	4509.33	4266.6	7745.52	4.28419	1.99121e-07
Tonsl	Q6NZL6	Q6NZL6	Tonsoku-like protein	151.11	13	13		24.7944	84.9277	107.891	161.612	255.36	114.929	301.811	15121.8	2.95823	0.0234664		37.4231	76.3637	126.201	0	402.364	234.14	223.644	7596.31	3.15152	0.0252017		284.427	223.299	230.596	82.3507	323.09	304.232	320.174	75.9796	0.246848	0.840237
Slc39a10	Q6P5F6	Q6P5F6	Zinc transporter ZIP10	94.393	4	4		131.075	0	0	164.906	490.455	875.094	410.398	527.874	1.90917	0.00491434		66.4544	0	0	0	253.267	423.987	0	0	2.3019	0.012213		0	0	123.212	0	332.296	211.085	530.126	0	1.43773	0.0722098
Dcaf13	Q6PAC3	Q6PAC3	DDB1- and CUL4-associated factor 13	51.456	15	15		2727.93	3984.94	1404.16	3964.78	10667	12444.5	13256	3670.11	1.6844	0.0325849		3583.71	8376.67	4318.04	2153.6	19471	15517.3	9727.25	9072.22	1.6444	0.0364988		4542.94	2634.94	36361.7	1250.19	16862.1	9813.66	8032.17	4841.69	0.890977	0.240137
Dhx40	Q6PE54	Q6PE54	Probable ATP-dependent RNA helicase DHX40	88.529	16	16		516.791	191.388	230.715	0	580.831	0	795.52	581.4	1.18578	0.0219803		401.759	964.063	711.471	542.04	1150	1341.86	1413.19	1352.5	1.07587	0.0170556		492.782	565.033	1115.22	717.33	1182.57	620.321	1898.51	884.016	0.616639	0.151164
Ccdc82	Q6PG04	Q6PG04	Coiled-coil domain-containing protein 82	61.007	11	11		0	175.841	73.1012	154.927	339.618	821.079	894.267	1764.55	2.69457	0.00236974		215.108	0	468.723	0	1058.71	708.692	1407.34	1528.2	1.82761	0.0484059		160.631	0	514.827	88.7903	502.66	1614.45	2466.44	259.665	2.12712	0.0120301
Topbp1	Q6ZQF0	Q6ZQF0	DNA topoisomerase 2-binding protein 1	168.86	37	37		261.534	126.187	380.205	118.851	1519.09	893.7	721.612	4170.5	2.85495	0.000558557		472.1	735.977	764.724	233.048	3111.99	1897.92	2218.58	1993.01	2.18006	0.00546096		451.903	358.256	4173.68	251.558	1608.08	788.581	1826.31	821.888	0.871295	0.230634
Shq1	Q7TMX5;Q7TMX5-2	Q7TMX5;Q7TMX5-2	Protein SHQ1 homolog	63.457	5	5		0	159.601	257.526	290.731	620.987	609.077	1411.46	355.206	1.52928	0.037034		0	241.537	149.004	180.356	2754.54	1262.75	432.089	364.567	2.20546	0.00430163		505.013	299.427	240.438	441.789	1397.53	1294.7	412.804	258.213	0.896455	0.172304
Mybbp1a	Q7TPV4	Q7TPV4	Myb-binding protein 1A	152.04	74	74		43666.9	38329.4	42474	54644.5	82308.7	125732	92968.4	69801.2	1.02792	0.0043808		45668.7	76527.3	43416.6	31819.4	144506	113317	87121.7	114527	1.27017	0.000731418		49870	45245.2	76594.6	38962.5	95593.5	75170.2	82138.6	72114.7	0.665041	0.0518397
Prrc2a	Q7TSC1	Q7TSC1	Protein PRRC2A	229.2	59	57		1485.77	2770.69	3554.76	3649.67	7637.19	5503.77	6332.26	3645.69	1.04585	0.0177577		2225.77	1781.22	1874.3	1950.57	7025.75	3459.11	2444.68	4577.13	1.05743	0.0166811		1019.44	1208.82	1918.64	2119	6019.34	2481.17	4382.95	2623.15	1.27475	0.00496359
Gvin1	Q80SU7	Q80SU7	Interferon-induced very large GTPase 1	280.81	137	137		48285.2	45499.1	46323.9	55138.9	121422	170970	127329	72034.3	1.27114	0.0049592		29938.5	66085.9	26707.4	18553.6	126646	141188	83915	74438.9	1.70799	0.000378137		53108.9	34254.6	79286.7	28607.4	135464	112441	140945	85611	1.36927	0.00281065
Amica1	Q80UL9	Q80UL9	Junctional adhesion molecule-like	42.532	17	17		2252.69	3741.55	2381.29	1662.31	57549.2	79253	69240.8	29475.6	4.52248	4.67899e-08		2033.02	1940.7	873.4	0	33755.9	65072.7	32507.3	37182.8	4.7401	7.57991e-08		5690.9	1280.76	6489.23	1690.83	65507.6	52019	66640.7	19681.5	3.94256	4.00363e-07
Sdad1	Q80UZ2;Q80UZ2-2	Q80UZ2;Q80UZ2-2;Q80UZ2-3	Protein SDA1 homolog	79.558	17	17		1490.73	3125.15	1042.18	1811.2	3741.69	6089.71	3903.01	3205.91	1.25472	0.00383319		2847.31	3493.62	2089.77	3249.14	7264.36	7855.2	7894.89	7301.38	1.40146	0.00155884		943.41	1920.72	1113.81	3193.98	2506.08	3088.68	3778.14	2847.54	0.922838	0.0264862
Dhx33	Q80VY9	Q80VY9	Putative ATP-dependent RNA helicase DHX33	78.346	22	22		0	555.366	206.537	548.952	3984.5	2650.93	2169.19	1148.3	2.50914	0.00579333		440.668	1235.14	118.156	112.656	5978.6	3580.84	0	674.982	3.06154	0.00121563		520.446	222.954	1153.87	374.617	2549.38	1878.34	2659.83	1913.11	2.23106	0.00762685
P2ry10	Q8BFU7	Q8BFU7	Putative P2Y purinoceptor 10	37.244	4	4		3069.23	2600.22	308.021	1717.87	11151.8	12723.3	10038.5	5171.55	2.69211	9.6697e-05		1126.34	2610.75	1826.97	1345.37	5284.65	8725.76	4706.23	6067.2	1.87728	0.00313512		1805.98	2740.08	2356.51	2162.23	6764.4	3195.01	13334.3	6416.06	1.54909	0.0120021
Txnip	Q8BG60;Q8BG60-2	Q8BG60;Q8BG60-2	Thioredoxin-interacting protein	44.363	12	12		0	345.709	280.792	317.235	7407.96	899.716	2109.11	2337.98	2.93335	0.00065924		673.66	1521.74	424.006	874.597	10073.4	1946.8	4983.02	2846.02	2.37872	0.00213249		416.331	1063.11	3242.91	1064.87	7117.53	1557.57	4687.54	3030.6	1.67176	0.0225491
B3galtl	Q8BHT6	Q8BHT6;Q8BHT6-2	Beta-1,3-glucosyltransferase	55.357	4	4		200.761	448.442	328.711	346.433	842.1	842.56	1448.52	0	1.66514	0.0290229		95.0107	453.969	350.797	0	1328.51	1476.09	365.463	361.496	1.52832	0.0431613		748.7	393.667	764.726	176.512	323.738	466.892	1429.81	244.361	0.102152	0.877579
Ankrd52	Q8BTI7	Q8BTI7	Serine/threonine-protein phosphatase 6 regulatory ankyrin repeat subunit C	115.03	24	24		255.797	263.115	0	272.96	758.055	902.878	875.627	679.401	1.59806	0.0169334		179.877	444.725	393.173	243.125	2784.07	3959.05	993.576	1280.83	2.71027	0.00011044		249.358	114.73	872.387	167.118	2186.86	650.204	1475.46	614.7	2.06809	0.00159547
Diexf	Q8BTT6	Q8BTT6	Digestive organ expansion factor homolog	88.817	27	27		1891.95	1249.5	746.288	1485.27	3136.55	4307.7	12243.8	2320.08	1.79862	0.00752579		1798.73	2424.22	1657.72	1131.53	5840.28	6356.63	6690.86	14172.2	2.18738	0.00168227		1667.07	1438.41	10791.5	926.802	3180.77	2399.79	4903.41	4037.12	0.663861	0.288622
Nob1	Q8BW10	Q8BW10	RNA-binding protein NOB1	45.463	14	14		2699.22	214.464	2104.45	543.525	9930.12	8592.34	5449.22	2855.38	2.74235	0.0154401		537.63	5270.42	204.142	0	30936.4	7253.77	1583.47	1254.23	2.46322	0.0395099		1701.11	0	2952.32	1929.27	19140.4	4708.75	4090.4	5225.66	1.63581	0.158855
Larp4	Q8BWW4	Q8BWW4	La-related protein 4	79.763	27	27		2198.11	2131.39	2366.79	1083.57	9748.57	13253.6	6676.98	7385.33	2.26264	0.00997917		2101.78	3813.11	832.205	405.766	16668.1	14392.6	490.409	3433.49	1.80542	0.0347227		1327	1191.38	1689.11	1870.62	11503.1	7947.21	4486.77	6363.48	2.25733	0.0101304
Camkk2	Q8C078-2;Q8C078;Q8C078-4;Q8C078-3	Q8C078-2;Q8C078;Q8C078-4;Q8C078-3	Calcium/calmodulin-dependent protein kinase kinase 2	59.616	14	14		1200.62	1062.91	997.254	2905.3	3023.82	3094.58	3523.13	3657.38	1.25682	0.0055387		670.016	1751.02	2291.93	1301.85	3443.02	3062.68	3366.49	4480.32	1.37643	0.00278274		802.346	1334.02	1804.92	1060.28	3555.21	2206.39	3480.31	1854.17	1.15679	0.00972827
Slc25a16	Q8C0K5	Q8C0K5;Q8C0K5-2	Graves disease carrier protein homolog	36.219	6	6		0	0	128.577	511.833	1534.06	0	1804.01	1682.28	2.70244	0.00277982		0	310.642	1009.22	0	1547.9	2170.92	3075.98	2288.24	1.9777	0.0146091		1999.78	1525.61	1767.96	0	2132.17	956.472	6227.23	0	0.411801	0.550451
Grsf1	Q8C5Q4	Q8C5Q4	G-rich sequence factor 1	53.076	10	10		285.584	946.908	1130.93	277.635	2660.51	1570.11	3610.78	0	2.19445	0.00196257		0	515.013	0	0	4031.28	2864.25	1679.47	0	2.38312	0.0171752		559.298	1503.07	615.128	633.263	3086.04	1909.94	0	1380.81	1.41091	0.0300747
Fam60a	Q8C8M1	Q8C8M1	Protein FAM60A	24.829	8	8		1307.53	1125.35	240.504	0	4738.7	4286.85	8610.47	2419.74	2.68089	0.0058942		982.398	1775.9	2315.32	377.84	10468.2	9768.03	5411.38	4516.51	2.66931	0.00347421		329.169	0	2595.18	123.655	11573.8	6766.81	2710.84	3649.67	3.4804	0.000710349
Slc38a2	Q8CFE6	Q8CFE6	Sodium-coupled neutral amino acid transporter 2	55.503	5	5		579.607	338.058	363.649	538.472	4117.55	7179.56	3995.81	5726.46	3.52644	1.86269e-06		524.1	611.638	584.053	175.747	6475.01	9181.35	3356.31	3094.08	3.54889	1.70144e-06		0	852.62	127.024	272.862	4946.5	3308.69	8542.04	4310.16	4.00229	9.10779e-07
Gnl3	Q8CI11;Q8CI11-2	Q8CI11;Q8CI11-2;REV__Q8BMK4	Guanine nucleotide-binding protein-like 3	60.786	30	30		5737.12	5837.22	4996.98	5120.99	11154.5	14198.7	10621.9	14899.5	1.21758	0.0168736		9319.57	15690.8	10334.3	7617.34	26346.2	21323	24686.7	33189.8	1.33036	0.00986779		6939.74	4336.24	14355.1	4090.07	20857.3	94943.1	33093.1	14294.8	2.2626	8.65945e-05
Hmgcs1	Q8JZK9	Q8JZK9	Hydroxymethylglutaryl-CoA synthase, cytoplasmic	57.568	26	26		16304.3	24627.9	18178.2	33038.8	44552.1	57958.1	68313.8	43501.6	1.24796	0.00261665		11983	22369.6	18949.2	12416.3	60975.4	48166.5	32778.1	52542.6	1.58139	0.000293127		20886.7	25911.5	34885.2	14576.1	63727.4	42321.3	88691.6	44338.8	1.31707	0.00167022
Asb2	Q8K0L0-2;Q8K0L0	Q8K0L0-2;Q8K0L0	Ankyrin repeat and SOCS box protein 2	64.936	19	19		648.967	1547.14	871.239	1521.98	2923.46	4360.44	1810.63	1552.47	1.18757	0.0354406		1292.35	3566.33	1118.63	519.089	8512.05	10494	3645.23	3146.96	2.14519	0.000544315		2217.1	2588.57	2457.35	1130.55	5921.09	4702.28	6918.41	4668.61	1.45442	0.0118558
Colgalt1	Q8K297	Q8K297	Procollagen galactosyltransferase 1	71.06	22	22		8403.6	3410.26	5584.47	2749.03	6476.99	13764.3	13128.2	7458.62	1.07761	0.0413036		273.7	520.615	711.169	500.518	1985.29	1201.38	2269.73	3173.6	2.10099	0.000353921		2641.58	3699.12	7625.77	5105.38	8074.24	5827.27	15789.7	3350.03	0.677439	0.186634
Cd226	Q8K4F0	Q8K4F0	CD226 antigen	38.062	11	11		711.658	1677.46	1473.63	2258.49	11141.2	11107.9	18276.3	15699.5	3.28141	3.56827e-07		19487.1	28599	24166.8	14317.4	55172.3	54711.4	45943.2	53430.5	1.31601	0.00865699		2893.15	4397.24	14807.1	5520.15	22354.3	23303.6	56882.7	24854.7	2.36704	3.47311e-05
Ddx54	Q8K4L0	Q8K4L0	ATP-dependent RNA helicase DDX54	97.747	25	25		366.399	728.478	827.894	942.378	3592.3	6235.02	2286.78	1174.99	2.04373	0.00612311		723.853	1539.92	789.38	737.751	8057.32	8183.77	2631.65	1110.94	2.05355	0.0059198		1880.3	1340.76	3669.09	443.361	3472.16	4748.37	1434.76	3090.44	1.03897	0.137115
Dlgap5	Q8K4R9;Q8K4R9-2;Q8K4R9-3	Q8K4R9;Q8K4R9-2;Q8K4R9-3	Disks large-associated protein 5	90.195	10	10		0	0	0	134.742	1940.73	1522.2	951.482	574.632	3.06466	0.00394525		0	0	209.024	0	3054.02	1859.96	926.768	795.197	2.77467	0.00741979		0	0	0	0	2031.29	812.297	1344.75	848.321
Cirh1a	Q8R2N2	Q8R2N2	Cirhin	76.908	20	20		422.194	2662.67	3228.82	2811.43	5407.83	9047.08	4003.82	2289.65	1.36446	0.0486235		3173.36	6132.57	1912.42	1363.49	12759.2	8602.24	6677.19	6499.57	1.63814	0.0201169		4056.02	1077.38	4926.64	1274.77	8207.75	3244.22	3146.38	4395.54	0.936539	0.165792
Rbm19	Q8R3C6;Q8R3C6-2	Q8R3C6;Q8R3C6-2	Probable RNA-binding protein 19	106.08	35	35		2770.51	1615.98	2636.14	4887.9	6900.86	6647.71	4669.45	4629.78	1.02591	0.0460014		2016.31	5949.77	2100.96	856.781	6867.95	7229.85	3376.85	6077.73	1.39011	0.00901687		1748.63	2340.84	4678.22	1803.8	5070.07	4303.7	6495.72	3873.42	0.997607	0.0517743
Saraf	Q8R3Q0	Q8R3Q0	Store-operated calcium entry-associated regulatory factor	35.856	13	13		318.452	307.548	238.901	1082.3	13176.9	18606.9	74982.7	4217.65	5.3865	8.39436e-07		2570.44	5221.15	1965.19	1089.71	28168	21840.1	8150.29	6378.58	2.53	0.00422277		373.908	318.939	2932.02	924.835	24519.6	14761.1	10426.3	17695	4.41394	1.3928e-05
Cdt1	Q8R4E9	Q8R4E9	DNA replication factor Cdt1	61.509	15	15		795.754	714.444	573.325	476.242	4132.69	1973.2	1346.46	1071.42	1.56096	0.0191342		728.13	1172.94	0	173.864	6065.67	3027.16	801.867	2528.66	2.2218	0.00314551		173.294	316.112	0	176.679	2857.66	2322.33	1177.18	2265.32	3.2667	8.15977e-05
Etv3	Q8R4Z4	Q8R4Z4	ETS translocation variant 3	57.026	8	8		285.277	123.061	103.925	49.7762	1206.1	823.296	2028.55	2058.53	3.6197	9.07636e-05		115.859	108.4	0	0	992.951	763.773	496.627	73.1996	1.86236	0.0465051		64.839	0	65.2367	0	797.737	538.377	0	268.79	2.90432	0.00556689
Lrrc8c	Q8R502	Q8R502	Volume-regulated anion channel subunit LRRC8C	92.371	47	47		27974.9	17063.8	20172.8	26588.1	57722.8	80933	56426.1	39357.5	1.33515	0.00242265		11761.7	24547.5	9752.61	11845.2	55596.4	50284	33865.3	33870.8	1.64678	0.000351514		14834.7	20136.1	44677.3	17475.5	54425.1	37705.4	67121.1	41079.9	1.15015	0.00737615
Kdm4c	Q8VCD7	Q8VCD7	Lysine-specific demethylase 4C	119.96	22	22		267.527	245.013	332.156	797.049	1190.25	1599.3	1915.89	436.211	1.62961	0.0273461		62.7018	353.39	135.832	142.413	444.394	897.038	758.908	464.677	2.08935	0.00616642		244.799	236.172	660.769	73.8781	1780.17	1814.99	2802.78	377.896	2.56095	0.00121903
Uhrf1	Q8VDF2;Q8VDF2-2	Q8VDF2;Q8VDF2-2	E3 ubiquitin-protein ligase UHRF1	88.303	37	37		0	423.598	40.0449	773.113	9231.66	11764.5	6524.82	4132.05	4.96318	1.08548e-05		821.025	1157.46	338.22	0	32246.1	13196.5	9149.71	9735.67	4.34837	5.28516e-05		809.256	0	1426.26	307.315	20487.2	8492.26	10771.6	4791.45	3.78154	0.000238765
Ipo4	Q8VI75	Q8VI75	Importin-4	119.27	22	22		878.748	357.266	686.159	673.404	2329.26	4030.22	3107.93	1700.52	2.10448	0.000475982		861.056	1607.15	691.628	313.832	10003.9	5528.8	4966.61	6628.81	3.14141	3.83105e-06		138.94	640.512	666.138	594.02	3470.13	2148.08	2994.44	2503.3	2.65796	3.50139e-05
Nifk	Q91VE6;Q91VE6-2	Q91VE6;Q91VE6-2	MKI67 FHA domain-interacting nucleolar phosphoprotein	36.265	21	21		17651	11554.1	9547.74	20521.2	32568.1	28996.8	30084.9	43477.8	1.23754	0.00326711		19939.2	29501.3	34267.5	24752.4	51284	52330.3	69097	74638.9	1.19848	0.00417628		12376.2	10710.8	20973.7	11322.3	35432.3	26631.1	77596.4	26156.6	1.48174	0.000684496
Pus7	Q91VU7;Q91VU7-2	Q91VU7;Q91VU7-2	0	74.792	31	31		1188	2046.72	2250.11	1546.91	8526.97	8753.06	6986.29	7114.79	2.19398	8.78944e-05		4968.75	2592.82	3863.96	746.182	29117.5	17629.6	12472	16945.5	2.87803	2.59098e-06		2729.61	3841.14	4549.47	1996.8	7233.03	8671.83	10098.5	8759.22	1.46605	0.00408436
Ubap2	Q91VX2	Q91VX2	Ubiquitin-associated protein 2	117.96	16	16		49.357	183.53	63.361	170.435	1829.26	1036.44	1947.86	1197.82	3.86617	5.3022e-06		412.505	0	224.8	99.7375	3905.79	2163.54	1244.79	1925.28	3.33717	8.3376e-05		207.623	0	227.528	119.181	2657.53	1491.1	1400.77	286.915	2.65872	0.000846013
Sh3d19	Q91X43	Q91X43	SH3 domain-containing protein 19	86.075	3	3		66.8614	68583.9	22713.2	403.715	34643.4	67529.1	107558	0	4.63181	0.0333105		24144.9	316.067	349.205	0	0	0	47672	119302	5.76541	0.0275226		114543	74390.1	0	0	29681.5	14061.3	219719	58225.1	-0.941331	0.681483
Ppan	Q91YU8	Q91YU8	Suppressor of SWI4 1 homolog	52.755	24	24		2313.7	1767.87	1372.98	2178.48	8989.08	7486.46	2627.71	5118.49	1.55228	0.00766864		4721.84	7182.24	5308.53	12970.5	15257	11258.4	7216.48	46991	1.16017	0.039043		3514.17	1336.22	3019.67	1690.22	5384.68	3800.87	9797.69	4778.05	1.33028	0.0196759
Asb6	Q91ZU1	Q91ZU1	Ankyrin repeat and SOCS box protein 6	46.276	12	12		352.111	435.733	429.731	749.665	2650.78	3911.69	3323.76	0	2.78698	0.000178471		603.299	1289.22	288.6	666.861	3871.18	3099.01	2295.31	1142.13	1.92874	0.00262973		931.085	0	3035.07	718.127	3782.65	809.443	2534.99	2271.53	0.69467	0.264914
Far1	Q922J9;Q922J9-4;Q922J9-3;Q922J9-2	Q922J9;Q922J9-4;Q922J9-3;Q922J9-2	Fatty acyl-CoA reductase 1	59.434	17	17		2987.44	1210.16	1320.45	2601.55	7264.62	7322.73	7085.41	6851.38	1.925	0.000911036		2321.91	1558.67	3598.68	2874.82	14013.2	6812.25	13500.1	12909.3	2.19888	0.000242439		951.995	2442.36	2801.28	1058.14	7215.82	4885.88	15787.3	2426.7	1.90363	0.00100971
Nop2	Q922K7	Q922K7	Probable 28S rRNA (cytosine-C(5))-methyltransferase	86.751	30	30		9741.5	5247.1	4523.12	10104.9	14280.7	19435.5	11604.6	20353	1.20261	0.0148977		9895.1	11275.8	15150.9	11444.9	31395.3	27113.7	55692.1	26565.2	1.50612	0.00321088		7608.95	5270.34	14281.1	4560.25	20406.3	11098.8	46366.4	12862.8	1.42317	0.00492783
Kctd10	Q922M3	Q922M3	BTB/POZ domain-containing adapter for CUL3-mediated RhoA degradation protein 3	35.701	12	12		1368.06	590.753	875.869	2326.52	3516.04	4664.83	3473	4090.12	1.7861	0.013737		0	1899.19	5354.54	886.609	4481.03	4968.31	11760.9	8285.88	1.71328	0.0263733		1439.01	809.439	2725.32	837.398	1750.28	2197.61	12920.3	1209.42	1.12473	0.104933
Prmt7	Q922X9	Q922X9	Protein arginine N-methyltransferase 7	78.3	12	12		355.332	0	298.974	213.421	1672.66	3161.01	331.6	432.004	1.72076	0.0440577		0	252.719	340.304	0	4559.93	2647.2	1258.28	1134.68	2.79655	0.00617831		670.347	448.756	147.455	127.029	1822.24	1478.51	0	463.322	1.97451	0.0230802
Rsl24d1	Q99L28	Q99L28	Probable ribosome biogenesis protein RLP24	19.611	4	4		4923.87	2969.39	2319.34	4254.29	7749.41	12352.8	5744.56	8954.8	1.27328	0.00249363		3005.82	6805.37	3194.14	2175.87	15434.7	10597.2	11755.8	9100.01	1.73586	0.000129557		3292	2837.87	0	2380.98	11931.7	9827.69	8373.14	9174.06	1.79245	0.000211088
Rwdd2b	Q99M03	Q99M03	RWD domain-containing protein 2B	32.891	9	9		0	178.727	0	0	1869.11	1240.93	2276.72	460.585	2.80474	0.0367394		132.408	651.229	1205.06	381.005	5289.62	1937.92	2199.46	1163.92	2.34313	0.00820052		0	0	2710.29	296.617	1863.01	2131.33	628.933	1304.63	0.583441	0.550242
Nudcd2	Q9CQ48	Q9CQ48	NudC domain-containing protein 2	17.66	6	6		2677.38	1690.18	1251.81	1374.74	3334.04	5201.32	9592.6	1699.17	1.29543	0.0322778		2590.54	4688.6	994.368	5570.06	13685.1	3249.47	10034.8	7081.11	1.38842	0.0227399		3253.31	3490.5	2114.56	2271.46	3880.67	4608.72	3962.29	9096.91	0.890767	0.130159
Rps21	Q9CQR2	Q9CQR2	40S ribosomal protein S21	9.1413	8	8		4307.39	25248.9	12319.5	38729.2	23164.1	98738.9	83523.2	31079.4	1.70954	0.00877477		14877.6	16361.3	13640.1	23330.8	39546.1	30620.1	114364	28007.1	1.41146	0.0266649		19123.9	31487.8	48413.1	24381.7	29312	33188.4	37409.7	34230.5	0.202375	0.73642
Riok2	Q9CQS5	Q9CQS5	Serine/threonine-protein kinase RIO2	62.49	13	13		477.248	385.585	957.127	615.735	2164.02	2100.41	2761.84	2185.93	1.99579	0.000276344		876.965	995.634	445.959	884.233	4136.82	4157.51	4053.02	3501.85	2.3674	3.94283e-05		203.656	57.7277	244.735	390.071	2074.56	1065.92	2477.34	1823.29	3.27988	4.22418e-07
Nsa2	Q9CR47	Q9CR47	Ribosome biogenesis protein NSA2 homolog	30.036	10	10		282.146	16.1178	382.61	2612.86	5773.02	5469.48	3738.02	3383.9	4.1057	0.00158132		0	357.748	2355.37	1037.16	4959.27	8325.06	20163.4	27582.9	3.68654	0.00648615		4139.89	725.537	1570.78	0	5768.24	2405.77	26313.3	2104.53	1.6504	0.188305
Smyd3	Q9CWR2	Q9CWR2	Histone-lysine N-methyltransferase SMYD3	49.126	12	12		4354.54	4283.66	2808.25	3673.7	8306.78	10009.4	8331.83	4777.4	1.02604	0.0167716		1459.02	2515.92	1919.08	3809.66	9841.04	5044.72	6522.09	6295.97	1.5618	0.000705956		2771.18	1525.84	5426.42	2470.93	9786.68	6601.47	5443.55	7167.85	1.36864	0.00228064
Setd6	Q9CWY3	Q9CWY3	N-lysine methyltransferase SETD6	52.96	6	6		0	142.746	142.456	202.445	786.77	418.366	741.25	0	1.96306	0.000929103		473.145	319.273	0	0	1434.94	754.241	0	0	1.42044	0.0266487		0	349.703	436.555	213.525	313.854	193.681	0	330.39	-0.232916	0.625898
Gins1	Q9CZ15	Q9CZ15	DNA replication complex GINS protein PSF1	22.893	5	5		0	414.146	214.882	516.888	1372.66	817.934	1269.38	768.014	1.51334	0.015177		947.547	0	225.827	989.745	3088.53	571.292	2103.36	2583.67	1.56177	0.0126076		520.092	709.605	496.173	398.841	954.801	642.39	610.544	745.506	0.483632	0.369675
Chaf1b	Q9D0N7	Q9D0N7	Chromatin assembly factor 1 subunit B	63.131	14	14		0	325.062	190.431	344.612	1362.41	1945.29	2171.91	797.52	2.39995	8.50093e-05		435.945	367.191	0	0	2954.84	2809.25	2511.42	1144.97	2.46586	0.000241784		914.091	733.053	1168.25	316.643	2221.34	1657.33	2237.56	1889.46	1.49313	0.00339081
Ogfod3	Q9D136	Q9D136	2-oxoglutarate and iron-dependent oxygenase domain-containing protein 3	35.384	8	8		951.424	588.742	529.137	1750.93	1680.04	4085.1	2173.1	1113.23	1.24992	0.015442		0	665.956	0	0	4062.74	2939.07	0	1873.5	2.08102	0.0138383		1072.65	0	1042.63	1047.74	2644.99	1757.37	1348.83	2205.33	0.87112	0.100189
Etnk1	Q9D4V0	Q9D4V0;A7MCT6	Ethanolamine kinase 1	41.983	11	11		2291.37	1918.26	2490.45	2217.57	3999.83	18706.9	4298.82	5248.58	1.52998	0.0144667		2613.33	7422.25	6381.57	2456.39	7094.19	7556.92	17032.6	11127.9	1.26565	0.0388516		1148.91	2454.4	4528.48	3090.15	3715.03	4812.66	16097.6	3004.29	1.11342	0.0662052
Ftsj3	Q9DBE9	Q9DBE9	pre-rRNA processing protein FTSJ3	95.531	35	35		4181.33	3786.11	3387.8	4387.52	7820.48	12732.1	7464.38	8562.98	1.18934	0.0125192		3420.95	9782.7	1932.38	4758.53	16511.4	17671.5	12711.9	13083.3	1.82524	0.000400142		4328.79	2434.08	9438.45	3180.85	10881.3	7666.94	8459.28	6131.63	0.943482	0.0420947
Lonp2	Q9DBN5;Q9DBN5-3;Q9DBN5-2	Q9DBN5;Q9DBN5-3;Q9DBN5-2	Lon protease homolog 2, peroxisomal	94.525	22	22		875.399	1433.57	1577	1213.31	3373.12	4471.3	3853.57	1233.05	1.22486	0.0466062		516.164	2287.44	1054.55	673.394	3426.38	4150.35	4563.64	2835.4	1.94447	0.0029382		1118.76	1350.6	2167.76	879.702	14880.1	1923.1	3150.93	1876.3	1.4689	0.0191639
Rnf6	Q9DBU5	Q9DBU5	E3 ubiquitin-protein ligase RNF6	74.091	13	13		0	0	104.318	0	916.049	587.988	0	281.389	2.35361	0.02952		75.1328	325.686	244.402	0	866.746	1392.65	294.371	0	1.96425	0.0124915		501.842	259.337	775.653	0	676.827	460.384	429.133	612.006	0.199992	0.761135
Cxcr6	Q9EQ16	Q9EQ16	C-X-C chemokine receptor type 6	40.467	3	3		718.941	1359.64	0	425.395	4880.05	4783.17	4395.42	4370.24	2.62413	0.00454113		1646.41	970.167	497.198	269.139	4728.01	3904.33	6886.74	5110.49	2.89241	0.00113766		0	197.147	504.473	0	4262.48	3397.48	8805.72	340.977	3.02549	0.00402351
Maged2	Q9ER67	Q9ER67;A2AG46;A2AG48;A2AG47;A2AG49;E9Q1Q4;E9Q160;E9Q098;E9Q886;Q6DIC6;Q9QYH6	0	65.4	16	16		309.053	519.456	99.4913	1287.01	2133.16	2178.08	2057.36	1901.53	2.44707	0.00134705		0	519.241	439.57	302.698	0	1130.94	1365.73	1443.87	1.67084	0.039408		177.4	141.586	1183.64	563.351	1729.99	1313.98	3205.49	2104.44	2.45963	0.00128862
Ercc6l2	Q9JIM3	Q9JIM3;Q9JIM3-2;Q9JIM3-3;Q9JIM3-4	DNA excision repair protein ERCC-6-like 2	173.87	7	7		118.252	0	0	0	0	1463.4	0	0	3.6294	0.028986		0	144.894	0	36.2242	0	0	476.138	0	2.71637	0.0481536		217.388	315.431	0	0	0	0	0	0
Noa1	Q9JJG9	Q9JJG9	Nitric oxide-associated protein 1	77.378	11	11		141.973	189.923	187.339	410.67	214.199	855.144	1358.01	388.742	1.38567	0.0362721		585.447	1164.5	670.427	465.03	3351.45	3234.06	2577.44	576.663	1.561	0.0198563		453.345	394.946	497.906	220.398	742.812	701.76	2232.35	478.851	1.20645	0.0650631
Tdp2	Q9JJX7	Q9JJX7	Tyrosyl-DNA phosphodiesterase 2	41.033	11	11		3761.39	3336.45	2232.64	4506.16	9433.7	11787.7	7517.56	4463.8	1.22133	0.0184035		3370.16	4831.71	3348.08	2684.08	8560.35	9578.36	7781.37	5161.1	1.12301	0.028662		4527.03	3923.35	3133.02	827.302	9022.47	5404.25	7306.62	3022.48	1.13697	0.0269385
Ybx3	Q9JKB3-2	Q9JKB3-2	Y-box-binding protein 3	30.764	19	11		14505.5	9417.72	9099.58	14752.7	51482.2	80175.9	71235.8	45516.2	2.37783	3.15404e-06		5494.17	9550.13	5870.41	4846.6	72801.4	40746.6	18092	26329.3	2.47163	1.80774e-06		10781.8	11736.4	13514.1	9292.53	52201.1	39000.4	38559.1	32808.9	1.83514	8.93998e-05
Chaf1a	Q9QWF0	Q9QWF0	Chromatin assembly factor 1 subunit A	101.93	10	10		168.157	51.3388	43.1003	181.866	912.409	922.797	475.872	908.722	3.09838	5.29739e-05		214.18	95.8816	544.503	285.545	1745.84	1406.55	1674.95	1538.6	2.73818	0.000212331		373.102	91.0993	0	655.122	1217.2	1214.31	1648.18	574.631	1.95097	0.00761783
Abhd2	Q9QXM0	Q9QXM0	Abhydrolase domain-containing protein 2	48.377	9	9		0	163.512	127.603	90.7573	894.152	2429.19	1728.81	435.226	3.19205	0.000113038		49.621	0	0	0	787.13	1585.7	1139.4	2401.82	4.77595	8.99674e-05		120.062	112.156	205.175	0	387.981	1186.38	2085.62	1660.66	3.00143	0.000210829
Rdh11	Q9QYF1	Q9QYF1	Retinol dehydrogenase 11	35.147	14	14		12895.5	7828.46	6898.14	13816.8	16755.2	51083.8	15750.3	14455.1	1.08502	0.0151394		8033.25	14884.2	7532.55	11475.5	26049.9	21659.1	29658.8	26401.9	1.35444	0.00336451		11476.4	9501.91	16138.9	6936.63	25716.9	19748.5	27471.4	14293.9	1.0075	0.0228736
Atp6ap1	Q9R1Q9	Q9R1Q9	V-type proton ATPase subunit S1	51.007	9	9		354.326	327.699	1330.35	583.538	746.82	16763.8	2021.46	1256.77	2.11573	0.0126076		230.931	812.296	146.678	633.163	4369.2	1061.27	2104.39	1319.09	2.38228	0.00576716		196.363	663.522	923.739	519.926	3895.85	2618.74	2882.43	2175.74	2.49946	0.00405771
Timeless	Q9R1X4-6;Q9R1X4-2;Q9R1X4;Q9R1X4-3	Q9R1X4-6;Q9R1X4-2;Q9R1X4;Q9R1X4-3;Q9R1X4-4;Q9R1X4-5	Protein timeless homolog	137.43	19	19		0	234.143	49.2168	262.391	2381.16	1272.19	1566.58	150.914	2.66942	0.00897846		594.331	355.279	298.929	249.065	3001.61	2175.16	859.644	411.65	1.79983	0.048175		791.418	282.388	331.322	159.199	4129.08	1342.22	362.914	1024.99	1.86257	0.0415315
Trpv2	Q9WTR1	Q9WTR1	Transient receptor potential cation channel subfamily V member 2	85.964	20	20		905.041	1451.48	1262.27	2667.77	2949.79	5263.68	3224.25	4020.93	1.37699	0.0031519		3230.11	8281.05	5247.97	2991.82	12937.4	16535.6	9544.57	10090	1.40409	0.00270003		1425.11	1346.95	3258.7	1423.14	3311.85	3208.56	5780.98	3061.68	1.10026	0.014632
Rabac1	Q9Z0S9	Q9Z0S9	Prenylated Rab acceptor protein 1	20.619	3	3		4367.11	1979.9	2260.25	3663.2	4886.81	13136.4	11087.1	8320.05	1.59252	0.000613521		1624.88	2765.25	3021.7	3429.89	12862.7	5169.79	7954.11	9877.45	1.70245	0.000313912		2761.22	3046.79	4105.4	3108.29	15971.9	8162.62	11562.7	7646.18	1.6866	0.000345776
Slc7a5	Q9Z127	Q9Z127	Large neutral amino acids transporter small subunit 1	55.872	3	3		301.179	0	0	281.873	3156.95	4175.92	3970.5	846.553	3.1465	0.00054642		987.483	2257.73	651.593	696.985	12143.7	9063.18	2387.08	4273.61	2.52873	0.000633644		0	355.178	424.697	441.204	3740.49	837.303	2206.55	1065.96	2.02337	0.00691116
Aebp2	Q9Z248-2;Q9Z248;Q9Z248-5;Q9Z248-4;Q9Z248-3	Q9Z248-2;Q9Z248;Q9Z248-5;Q9Z248-4;Q9Z248-3	Zinc finger protein AEBP2	51.959	11	11		0	0	76.5989	0	1110.43	644.161	1871.44	0	3.84679	0.00122283		164.983	385.944	0	0	2687.17	1552.7	3225.91	568.753	2.72069	0.00193549		371.512	0	529.293	212.508	2130.14	1379.38	709.456	1480.98	1.93351	0.00853307
Frmd4a	Q8BIE6;Q8BIE6-2	Q8BIE6;Q8BIE6-2	FERM domain-containing protein 4A	113.88	6	6		91.9091	69.5025	121.501	203.419	0	632.063	361.026	0	2.09138	0.00236569		793.143	0	0	0	106.353	0	0	67.3215	-3.22858	0.00126611		62.337	53.3339	0	96.4783	35.3807	0	0	41.4547	-0.837866	0.168359
Actn2	Q9JI91	Q9JI91	Alpha-actinin-2	103.83	20	5		10390.1	289.95	56.5475	0	0	12255.6	0	0	4.46649	0.048008		6907.58	15957.1	17276.3	0	230.577	640.684	298.024	717.295	-4.87789	0.00308653		571.27	94.8344	0	0	0	6747.79	749.027	2879.78	3.39092	0.0562869
Camsap1	A2AHC3;A2AHC3-2	A2AHC3;A2AHC3-2	Calmodulin-regulated spectrin-associated protein 1	175.89	27	27		58.9048	145.782	127.633	256.325	636.974	696.772	0	149.17	1.64373	0.0148141		202.076	124.937	215.676	159.435	319.24	133.702	176.809	175.144	0.151618	0.79372		443.709	220.521	374.63	197.695	370.444	220.449	236.388	62.3831	-0.647297	0.271058
Zxdb	A2CE44	A2CE44	Zinc finger X-linked protein ZXDB	90.375	3	3		0	79.2922	27.6099	0	232.393	311.212	130.715	47.6201	1.63838	0.0332142		0	0	74.1151	0	0	93.4486	71.0233	0	0.136465	0.890328		70.1292	66.2481	0	84.3772	104.413	0	130.276	134.954	0.74246	0.272117
Znf518a	B2RRF6	B2RRF6	Zinc finger protein 518A	165.6	6	6		0	17.9428	0	30.2719	328.998	0	413.498	245.205	3.78788	0.000167199		0	0	0	48.5765	0	0	151.323	144.809	1.60756	0.0651531		0	0	0	0	0	0	0	0
Ino80e	D3Z3H0;A0A0U1RQ91;A0A0U1RP78;Q8R359	D3Z3H0;A0A0U1RQ91;A0A0U1RP78;Q8R359;D3Z3H2;A0A0U1RP99	0	26.416	5	5		1094.96	0	295.32	300.45	1168.15	0	496626	0	5.71132	0.00785925		460.032	1330.75	0	34.8102	443.674	0	0	1059.11	1.30598	0.492934		1527.19	1402.23	403.69	1171.85	1412.61	929.394	0	1264.75	0.239179	0.879763
Piezo1	E2JF22	E2JF22	Piezo-type mechanosensitive ion channel component 1	292	3	3		0	8.19801	0	0	0	0	204.748	0	4.64243	0.00770198		0	0	47.1988	0	0	47.9011	131.097	107.962	0.896276	0.40463		93.9707	0	27.1129	0	0	0	32.483	0	-0.63591	0.571429
Card6	E9PWH2	E9PWH2;D3YYK3	0	131.47	20	20		521.009	795.47	638.917	419.375	1003.66	1478.91	1704.33	755.853	1.02648	0.010607		563.575	699.733	809.995	1456.97	1233.85	1161.66	1354.87	1119.82	0.556068	0.144211		499.763	865.024	419.6	606.643	1138.27	793.748	1410.61	757.606	0.783326	0.0443934
Tex264	E9Q137	E9Q137	0	33.589	12	12		2326.68	2954.59	3940.07	7426.29	11333.9	9313.71	6963.75	6009.53	1.11424	0.0452886		6743.1	8572.15	6519.24	0	11260.3	10540.9	2983.04	2177.56	-0.454943	0.429732		8884.69	5896.66	6803.37	3560.99	12861.3	7065.56	4004.76	7832.45	0.291799	0.582837
Ahnak	E9Q616	E9Q616;A0A494BBD5;G5E8K8;A0A494B8Y7	0	604.25	238	238		32916.5	24758.4	28951.1	40632.3	44992.6	83159.9	97235.3	64615.7	1.15399	0.0019586		24431	31694.2	36729.3	30561.5	32028.4	31558.4	34605.3	29039.7	0.0562055	0.865439		18887.8	21301.5	30667.7	20144.6	43645.6	23850.6	57257.3	32688	0.742637	0.033815
Prdm15	E9Q8T2-2;E9Q8T2	E9Q8T2-2;E9Q8T2	0	130.06	9	9		91.2247	39.9771	81.7224	71.1554	121.531	431.587	124.818	356.548	1.69558	0.0134582		127.235	254.599	831.648	280.532	169.871	156.351	449.002	402.993	-0.163288	0.797983		67.1409	82.2525	323.265	156.554	119.963	98.0013	371.899	108.205	0.189838	0.766089
Farp1	F8VPU2	F8VPU2	FERM, RhoGEF and pleckstrin domain-containing protein 1	118.87	9	9		356.456	124.002	146.155	79.7045	503.882	460.651	657.558	1440.32	2.18447	0.000180771		0	39.3555	0	0	54.9054	51.2384	0	0	0.430523	0.59322		98.7769	67.234	116.241	71.523	163.235	144.373	156.493	190.268	0.916942	0.060998
Kbtbd7	G5E8C2	G5E8C2	0	77.617	8	8		147.682	195.459	51.2301	108.414	317.977	653.073	0	0	2.01784	0.017831		77.7873	457.6	0	136.702	286.707	294.586	94.3917	0	0.237425	0.748278		272.684	339.353	385.764	87.4332	370.014	159.889	179.185	146.37	-0.25207	0.694231
Klf6	O08584	O08584	Krueppel-like factor 6	31.877	3	3		0	206.866	533.752	0	768.005	1143.38	1106.3	0	1.57557	0.0432142		166.437	801.135	0	0	815.288	1050.4	0	0	1.34158	0.105023		210.234	217.127	415.382	0	755.653	572.319	0	318.579	0.953739	0.153052
Myh11	O08638-2;O08638	O08638-2;O08638	Myosin-11	223.26	39	9		6933.94	0	0	0	0	0	1.28508e+06	0	7.53396	0.0454819		0	0	0	0	0	121.915	0	0				13546.9	0	0	268.616	423.475	86.9837	396.152	6418.44	-1.78586	0.384026
Psmd4	O35226;O35226-4	O35226;O35226-4	26S proteasome non-ATPase regulatory subunit 4	40.703	20	2		1346.45	12088.7	9391.05	12201.6	13418.2	15964.1	30240	0	1.50416	0.0448841		6132.48	9872.16	0	0	20050	12500.2	0	0	1.02478	0.27373		4523.75	13683.1	13343	5478.98	9896.57	8456.81	0	7286.01	0.0481163	0.945291
Adam19	O35674	O35674	Disintegrin and metalloproteinase domain-containing protein 19	100.86	20	20		0	30.0343	0	66.4333	946.745	1619.65	1470.79	393.769	4.44178	0.00157045		288.08	673.608	0	0	2220.66	1436.99	37.3698	567.33	0.211317	0.861136		136.943	37.8088	148.092	177.211	2002.68	1430.73	402.048	1159.16	3.31564	0.00318101
Dffa	O54786-2	O54786-2	DNA fragmentation factor subunit alpha	29.182	17	2		0	589.536	0	469.752	957.111	1582.35	3420.94	0	1.71726	0.0295902		0	907.164	0	1655.39	0	776.12	1343.92	907.811	-0.31955	0.653269		0	967.084	0	249.565	0	330.731	0	419.437	-0.399472	0.608678
Mllt10	O54826	O54826	Protein AF-10	113.03	10	9		421.422	207.496	84.0611	339.707	562.019	750.399	570.913	691.423	1.51474	0.0375862		360.292	738.704	386.958	112.517	631.068	108.285	731.566	527.771	0.296761	0.66861		440.027	231.946	390.614	248.2	625.031	252.898	2026.69	342.911	0.868187	0.217705
Bcl2l11	O54918;O54918-3;O54918-2	O54918;O54918-3;O54918-2	Bcl-2-like protein 11	22.066	5	5		1111.11	4076.91	844.773	1708.24	3129.96	4576.74	6551.31	0	1.50693	0.0279438		377.382	503.448	0	0	0	766.216	0	0	0.813817	0.418783		0	1134.21	1638.8	741.602	5232.9	1600.51	0	0	1.37872	0.0804842
Rpl35a	O55142	O55142	60S ribosomal protein L35a	12.554	12	12		67435.5	171283	132851	200183	400354	424234	221693	187983	1.13155	0.0309125		297050	220838	117516	301805	523610	391596	234790	345395	0.709326	0.162196		98162.2	187374	389865	100794	357894	192819	130138	198556	0.325705	0.513414
Vamp4	O70480	O70480	Vesicle-associated membrane protein 4	16.353	7	7		47520.9	4888.56	23987.5	7772.82	49726.1	47415.4	21590.9	29620.3	1.28039	0.0270527		27827.7	28981.7	17688.3	13307	26185.5	14511.2	30209.4	30869.5	0.225119	0.680842		34177.2	28215.6	20264.8	23710.3	34614.3	18513.3	31084.4	19111.2	-0.0708711	0.896788
Pfdn2	O70591	O70591	Prefoldin subunit 2	16.534	3	3		0	2363.2	451.143	1092.59	3375.41	1536.6	1973.97	13148.4	1.6948	0.0472137		849.859	593.43	0	0	3150.83	1050.38	2178.68	0	1.44381	0.145474		796.958	902.872	4018.03	999.256	2332.67	1045.49	0	586.623	-0.210423	0.793487
Birc6	O88738	O88738	Baculoviral IAP repeat-containing protein 6	532.16	107	1		43.6823	8.29192	37.0542	14.3491	114.916	0	0	0	2.45566	0.043615		0	0	0	0	0	80.1414	0	0				0	0	0	11.1301	0	38.7873	0	25.3219	1.49351	0.218782
Hba	P01942	P01942	Hemoglobin subunit alpha	15.085	4	3		1401.77	2559.26	1401.91	6516.57	79240.7	102415	11949.5	31060.9	4.12197	0.0208071		0	0	14639	1824.89	0	0	1883.44	0	-1.4564	0.609388		380.878	1755.02	78556.8	23369	18511.6	1031.92	16157.1	320939	1.58372	0.340703
Kit	P05532;P05532-2	P05532;P05532-2;P05532-3	Mast/stem cell growth factor receptor Kit	109.34	21	21		0	23.1752	0	145.843	2674.42	1946.76	1474.03	421.163	4.52752	5.36299e-05		138.815	289.106	173.067	83.8342	0	0	62.9042	0	-1.3042	0.22998		0	63.4506	0	151.947	2573.57	2974.09	2680.23	1685.5	4.62623	4.29064e-05
Tyms	P07607	P07607	Thymidylate synthase	34.958	11	11		655.546	665.367	1496.52	929.225	5190.18	6916.57	3077.73	0	2.44289	0.00212077		4956.88	4912.03	0	1076.39	8329.48	3917.64	867.276	5281.21	0.235259	0.737139		1070.11	1920.82	2686.66	904.31	5700.89	2700.24	2447.37	1929.38	0.965867	0.147027
Rrm2	P11157	P11157	Ribonucleoside-diphosphate reductase subunit M2	45.095	16	16		126.22	1072.49	907.252	1690.34	6203.14	9170.82	5062.74	0	3.29035	0.0144649		1479.47	1348.19	0	0	17180.6	9805.96	287.593	0	1.36811	0.35601		474.882	771.024	2968.42	142.411	9601.94	8382.01	0	5594.71	3.61115	0.00827388
Mthfd2	P18155	P18155	Bifunctional methylenetetrahydrofolate dehydrogenase/cyclohydrolase, mitochondrial;NAD-dependent methylenetetrahydrofolate dehydrogenase;Methenyltetrahydrofolate cyclohydrolase	37.863	15	15		6762.83	6202.68	3315.25	6736.99	14940	17634.4	18561.1	12134.1	1.49622	0.0026284		16341.5	15274.4	20444.4	26048.2	41514	19771.9	30240.9	37504.2	0.702014	0.125431		9992.61	8386.85	8455.85	8846.1	29167.1	9293.86	25939.5	5506.59	0.656701	0.15036
Klra1	P20937	P20937	T-cell surface glycoprotein YE1/48	30.498	15	15		19607	16574.9	27476.3	42127.4	83710.7	46995.5	56111.2	59266	1.28003	0.0157336		0	0	0	0	0	0	0	0				0	0	0	0	0	333.33	0	0
Mfge8	P21956-2;P21956	P21956-2;P21956	Lactadherin	47.169	11	11		0	0	98.2925	0	1910.94	2922.71	2366.78	1377.55	4.39343	6.2959e-05		0	4164.56	0	0	1909.33	1766.34	2437.45	2249.17	-1.00602	0.203924		0	0	122.12	0	3930.66	2874.09	6780.31	1422.33	4.7255	3.11888e-05
Furin	P23188	P23188	Furin	86.771	17	17		0	0	74.5994	477.676	2129.5	1943	528.074	0	2.78116	0.0140656		78.507	168.174	0	0	286.429	588.53	300.548	0	1.68721	0.110449		0	0	560.724	85.6639	1071.41	976.196	356.079	308.206	1.40915	0.155669
Cd247	P24161;P24161-2	P24161;P24161-2	T-cell surface glycoprotein CD3 zeta chain	18.637	8	8		626.363	3279.34	605.809	1445.87	3872.63	5751.81	10674	0	2.41928	0.0316994		7237.06	24242.2	2204.37	3731.92	46351.9	4399.66	8134.15	5452.83	0.661953	0.503454		4698.28	9538.28	24200.3	5921.67	18476.2	5146.11	3177.15	465.121	-1.37858	0.171041
Ccnd2	P30280	P30280;P25322	G1/S-specific cyclin-D2	32.897	10	10		0	540.821	141.999	306.024	5840.33	11210.2	2699.71	3686.45	4.14066	8.06949e-05		0	0	0	0	6929.16	1995.85	2712.14	743.047				0	0	0	139.57	8792.92	2484.07	3412.62	1753.51	4.59848	0.00100577
F2r	P30558	P30558	Proteinase-activated receptor 1	47.79	5	5		0	318.35	175.427	274.797	592.578	1099.47	886.008	0	1.7444	0.0411077		0	0	0	0	836.575	314.821	0	206.164				0	214.052	713.585	0	1206.55	225.395	136.397	259.357	-0.319516	0.703
Faslg	P41047	P41047	Tumor necrosis factor ligand superfamily member 6;Tumor necrosis factor ligand superfamily member 6, membrane form;Tumor necrosis factor ligand superfamily member 6, soluble form;ADAM10-processed FasL form;FasL intracellular domain	31.442	5	5		432.443	498.946	118.148	0	1621.72	676.379	4922.46	2148.74	2.64867	0.0029157		0	566.157	342.096	0	1405.45	986.114	330.592	389.939	0.562952	0.518905		0	0	0	212.568	2399.02	1730.53	1923.05	543.828	2.76358	0.0234931
Fdx1	P46656	P46656	Adrenodoxin, mitochondrial	20.123	3	3		0	173.528	0	1597.7	2424.24	0	2445.18	0	2.20912	0.0459691		1241.43	1275.54	0	0	1946.76	0	0	0	0.629522	0.610111		1114.29	998.683	4168.49	1197.62	1539.29	1570.78	0	0	0.0183944	0.983082
Idua	P48441	P48441	Alpha-L-iduronidase	71.253	11	11		578.351	2319.61	4028.6	2040.35	5059.6	3569.55	5718.25	0	1.36436	0.0299816		1937.13	3059.46	0	0	4135.09	3038.75	0	0	0.542099	0.479576		1395.24	2556.22	4036.56	1391.67	4276.66	3726.44	0	3355.72	0.83252	0.165046
Fpgs	P48760-2;P48760-5;P48760-4;P48760;P48760-3	P48760-2;P48760-5;P48760-4;P48760;P48760-3	Folylpolyglutamate synthase, mitochondrial	60.626	9	9		0	119.86	444.408	136.433	559.862	2677.98	1487.97	0	2.75399	0.0260288		109.033	0	0	0	3400.93	1354.47	115.484	0	2.89364	0.0854066		111.962	185.318	870.394	0	1745.71	1001.29	0	996.035	2.19701	0.0668595
Tnfsf10	P50592	P50592	Tumor necrosis factor ligand superfamily member 10	33.477	7	7		1703.07	0	0	1049.18	2875.67	7027.79	6313.59	7491.51	2.05647	0.0114658		1260.99	2893.46	2884.46	0	5057.25	4282.82	4531.89	0	1.07379	0.134511		1032.95	531.249	6295.54	0	6844.21	6056.73	6398.09	5162.93	2.00863	0.00600913
Clcn3	P51791-2;P51791	P51791-2;P51791	H(+)/Cl(-) exchange transporter 3	84.474	5	5		0	0	47.2171	58.4582	0	300.048	0	0	2.51376	0.0267788		0	244.549	0	156.562	249.343	0	230.966	826.282	0.889055	0.249553		0	410.626	139.663	105.018	334.935	310.025	0	0	0.824662	0.283409
Cebpz	P53569;P53569-2	P53569;P53569-2	CCAAT/enhancer-binding protein zeta	120.26	34	34		2283.97	2286.13	1993.46	1558.97	4489.4	6196.63	5548.7	3358.44	1.24941	0.00724309		3059.14	4407.83	3641.78	1812.95	7954.17	7505.63	2652.38	6379.31	0.876048	0.0497425		2125.57	1857.52	3109.72	1156.34	7100.67	3245.45	5174.71	2750.17	1.13245	0.0135866
Slc16a1	P53986	P53986	Monocarboxylate transporter 1	53.267	10	10		5276.45	6712.44	4333.61	6608.99	12064.2	20068.7	6018.62	22065.6	1.24657	0.00763046		13384.8	23023.3	29486.2	26206.9	28732.8	38261	43535.3	46542.1	0.806405	0.0704487		7500.28	9990.97	12519.9	8456.81	16333.2	10610.3	34152.6	12538.3	0.806372	0.0704595
Pms2	P54279	P54279	Mismatch repair endonuclease PMS2	95.224	21	21		502.77	69.9836	568.497	404.928	861.382	973.412	1335.84	1079.88	1.80559	0.0022631		1035.19	995.543	1019.41	320.237	904.168	1014.63	1315.77	1217.57	0.53178	0.31941		454.299	535.977	764.84	602.329	1419.66	859.124	1593.97	814.32	0.954743	0.0810985
St14	P56677	P56677	Suppressor of tumorigenicity 14 protein homolog	94.654	12	12		185.331	535.969	82.9722	196.386	385.406	2948.78	2036.3	1144.57	2.6691	0.00878257		0	431.634	0	0	461.305	709.044	524.636	663.615	0.428506	0.768407		207.818	471.101	646.538	0	70.0536	351.766	2768.79	119.477	-0.407433	0.682271
Slc16a3	P57787	P57787	Monocarboxylate transporter 4	50.373	5	5		696.605	1443.27	1703.3	2015.71	6400.45	4968.69	2609.09	2916.93	1.53291	0.00924994		0	0	0	0	1668.58	450.355	0	389.262				901.421	615.714	1360.18	646.427	1402.69	755.78	2247.75	1881.84	0.799974	0.145121
Rab6b	P61294	P61294	Ras-related protein Rab-6B	23.461	15	7		5010.4	5148.37	3741.95	6058.45	11349.6	14391	12627	22732.6	1.58125	0.0101265		3197.69	4954.19	21183.9	6266.06	6553.97	9321.81	21088.7	28952.2	1.03721	0.0783098		5839.83	5869.88	19229.6	5746.41	8953.31	6380.12	17459.2	7517.67	0.246256	0.665198
Rps29	P62274	P62274	40S ribosomal protein S29	6.6767	3	3		0	7059.92	12628.7	5654.87	87871.1	45364.3	91950.3	0	3.1686	0.00071753		28189.4	39222.5	0	0	131750	0	0	0	1.98631	0.0918122		11432.5	14744.1	53044.8	11538.5	124895	85277.4	0	20307.2	1.74386	0.0233309
Rala	P63321	P63321	Ras-related protein Ral-A	23.553	7	7		23708.3	19011.3	15074.2	26414.8	38932.4	39610.1	52390.4	43090.8	1.06946	0.0219062		16070.8	33059.1	52669.1	31849.5	37703.8	43683.1	65376.8	88291.2	0.853778	0.0615824		19824.8	22587.8	10878.5	20572.2	60327.7	29100.1	76570.3	21576.8	1.21377	0.0104668
Rps12	P63323	P63323	40S ribosomal protein S12	14.525	8	8		39308.2	38113.6	22831	24166	74985.6	80720.7	219558	56212.2	1.62446	0.00798075		61874.2	27476.5	29614.4	81850.3	105797	19050.6	85400	141112	0.63981	0.262379		22353.7	37657	53600.1	54288.6	57437.6	68558.9	108732	64060.2	0.871289	0.131585
Uhmk1	P97343	P97343	Serine/threonine-protein kinase Kist	46.489	3	3		108.136	0	93.4155	0	392.183	447.613	0	0	2.0596	0.0197038		0	0	0	0	0	414.103	0	0				0	0	0	0	0	109.856	0	0
Smad4	P97471	P97471	Mothers against decapentaplegic homolog 4	60.341	14	14		338.263	269.802	8355.42	541.888	5112.01	2986.76	3673.78	1316.83	1.87046	0.0291716		1762.6	1491.52	1924.02	0	2962.54	4637.16	2184.92	3643.85	0.913741	0.301359		1557.22	919.96	3879.52	789.948	4257.27	1332.01	3719.13	1501.56	0.712659	0.382136
Jup	Q02257	Q02257	Junction plakoglobin	81.8	31	31		716.274	5090.99	1126.53	1173.48	1450.27	2872.74	155805	29984.1	2.99482	0.0176922		2206.39	3289.88	2303.96	300.814	1430.99	1631.05	257.999	877.096	-0.812931	0.491947		1440.67	3620.29	2559.83	810.471	5038.94	501.601	0	1811.6	-0.127265	0.920206
Pc	Q05920	Q05920	Pyruvate carboxylase, mitochondrial	129.68	15	15		0	100.182	1852.16	117.197	0	3730.49	7302.79	0	4.22493	0.0172755		86.2221	1034.98	182.842	0	447.281	528.546	105.211	0	0.202745	0.886603		95.498	0	328.574	0	126.283	72.0002	0	2290.15	0.635152	0.690235
Sh3bp2	Q06649	Q06649	SH3 domain-binding protein 2	62.208	8	8		903.92	931.909	645.779	228.257	1170.79	1776.44	1845.92	0	1.39934	0.0194412		397.439	732.751	0	432.002	638.756	689.861	165.915	562.448	-0.154096	0.78222		597.569	480.647	1051.37	813.897	1290.51	958.674	522.684	725	0.232926	0.652296
Pecam1	Q08481-2;Q08481-3;Q08481;Q08481-4	Q08481-2;Q08481-3;Q08481;Q08481-4	Platelet endothelial cell adhesion molecule	77.916	9	9		169.925	312.715	401.507	580.821	582.085	1384.3	854.614	595.032	1.26182	0.020507		87.1692	222.162	160.62	175.23	104.446	212.285	209.275	212.613	0.213995	0.675787		600.533	287.033	599.287	223.708	812.536	559.685	818.805	203.531	0.428371	0.40536
Tanc1	Q0VGY8	Q0VGY8	Protein TANC1	200.8	10	10		132.603	169.956	416.403	17563.2	19061.7	10369.6	36145.8	0	4.91781	0.00284854		0	56.5116	0	0	46.7009	0	32.1187	58.9736	-0.342903	0.873919		189.551	3347.42	86.9782	166.562	29.3782	12.3731	84.1341	33.6263	-3.28146	0.0223324
Cdca2	Q14B71;Q14B71-2	Q14B71;Q14B71-2	Cell division cycle-associated protein 2	106.36	15	15		31.8482	20.1591	108.711	1100.04	60.8267	532.674	3359.84	1378.35	2.73311	0.0494126		96.1455	212.087	439.911	97.2392	443.938	320.665	845.07	893.317	1.73622	0.199274		0	581.159	225.595	26.4311	219.265	182.963	3139.83	97.3223	1.13676	0.43064
Tmem104	Q3TB48	Q3TB48	Transmembrane protein 104	55.838	4	4		498.583	656.026	966.987	687.651	0	1133.88	1.33814e+06	706.484	3.90558	0.0399162		0	1168.13	467.61	468.218	266.914	1193.38	688.873	979.366	0.101157	0.954457		0	754.914	0	486.814	0	0	1188.22	637.316	0.52153	0.822205
Sppl2b	Q3TD49	Q3TD49;Q3TD49-2	Signal peptide peptidase-like 2B	63.823	4	4		129.193	207.193	79.6741	366.816	1027.9	1179.87	1294.66	1109.5	2.78019	4.63305e-05		0	71.3382	173.499	155.415	111.158	160.386	292.255	183.747	0.500177	0.397375		175.812	0	710.679	135.943	573.73	364.245	942.736	485.267	1.11315	0.0687525
Mat2a	Q3THS6	Q3THS6;Q91X83	S-adenosylmethionine synthase isoform type-2	43.688	24	24		119271	48171.4	57124.1	100873	218877	208058	217983	75823.6	1.12671	0.0194278		123623	120870	56491	50921.5	178288	257042	97000.4	121719	0.913496	0.0529916		109364	53716.4	120152	84775.8	178428	141930	142739	160313	0.818909	0.0802857
Cd96	Q3U0X8	Q3U0X8	T-cell surface protein tactile	67.132	10	10		1278.96	4119.46	3867.99	6100.68	18409.7	13118	15533.4	6797.85	1.92007	0.011711		1284.24	5198.49	0	0	10003.8	8303.52	4491.2	2176.41	1.04681	0.230696		1271.03	3284.8	8297.24	1182.89	21926.1	9885.62	7287.44	5463.63	1.92961	0.0113609
Tespa1	Q3U132;Q3U132-3	Q3U132;Q3U132-3;Q3U132-2	Protein TESPA1	51.767	14	14		0	93.1368	30.3989	302.027	0	0	3184.93	1137.88	4.326	0.00360138		339.911	1056.13	1152.73	403.723	576.694	217.531	233.814	1112.75	-0.588944	0.552433		131.046	0	2250.8	2918.22	0	0	1193.47	0	0.327271	0.838914
Uevld	Q3U1V6;Q3U1V6-2	Q3U1V6;Q3U1V6-2	Ubiquitin-conjugating enzyme E2 variant 3	51.681	6	6		0	0	216.798	0	1036.99	1430.16	635.132	0	2.17682	0.0488842		418.645	1145.36	0	0	1072.44	832.23	1146.5	622.653	0.367623	0.635823		903.372	176.466	400.23	0	909.065	477.751	650.618	144.185	0.169082	0.80439
Wdr62	Q3U3T8;Q3U3T8-3;Q3U3T8-2	Q3U3T8;Q3U3T8-3;Q3U3T8-2	WD repeat-containing protein 62	167.28	7	7		0	18.5653	0	0	62.2208	146.569	71.3366	0	2.22257	0.0264065		0	31.6279	0	0	91.727	0	58.6187	122.148	1.45856	0.120102		31.095	28.0904	0	0	225.387	53.1908	132.014	0	1.97933	0.0148658
Igflr1	Q3U4N7-2;Q3U4N7	Q3U4N7-2;Q3U4N7	IGF-like family receptor 1	37.043	4	4		3385.05	1845.04	955.263	0	7374.79	6603.97	0	0	1.94404	0.0258521		524.354	1839.43	0	0	3409.71	2018.04	0	0	1.41737	0.115917		1374.41	0	362.588	0	3068.81	3541.38	0	5528.99	2.47206	0.0072603
Znhit6	Q3UFB2;Q3UFB2-2	Q3UFB2;Q3UFB2-2	Box C/D snoRNA protein 1	52.212	11	11		553.071	101.767	218.521	0	1204.07	2646.26	1988.22	541.946	2.55998	0.00847466		782.211	0	0	0	738.016	1397.75	1648.33	4777.71	1.10991	0.389426		542.27	0	345.338	735.826	895.83	89.6044	220.08	991.379	-0.505713	0.563491
Nom1	Q3UFM5	Q3UFM5	Nucleolar MIF4G domain-containing protein 1	95.959	17	17		1221.78	348.624	248.01	922.815	1808.47	2997.51	1394.2	1136.42	1.61529	0.0117338		967.687	2313.11	550.27	849.052	3836.75	1416.71	678.453	2648.91	0.805891	0.1838		1356.99	430.894	1048.25	844.92	2233.31	1178.83	1269.57	1280.5	0.761722	0.208024
Hivep2	Q3UHF7	Q3UHF7	Transcription factor HIVEP2	266.7	30	30		326.108	376.474	143.62	161.365	488.148	897.315	925.288	0	1.67999	0.0100763		496.833	776.006	220.749	187.361	851.703	820.189	322.195	159.305	0.292244	0.600273		758.745	477.316	399.579	258.371	198.934	217.846	199.141	225.755	-1.06558	0.0660862
Chpf2	Q3UU43	Q3UU43;A0A0G2JFI5	0	85.655	7	7		99.5837	79.7136	217.616	325.046	548.515	529.111	492.249	0	1.76384	0.00794953		0	1362.35	0	0	537.347	366.118	0	0	-1.61894	0.0997554		316.879	837.831	584.513	283.688	263.498	762.759	0	275.991	-0.264319	0.65226
Pdp1	Q3UV70	Q3UV70	[Pyruvate dehydrogenase [acetyl-transferring]]-phosphatase 1, mitochondrial	61.18	15	15		3403.12	1109.45	1535.45	3169.97	4759.16	5464.75	4215.04	0	1.20885	0.0325536		1778.9	6865.4	0	0	3811.67	5150.19	0	0	0.342358	0.62065		2014.44	2614.75	5804.7	3271.68	2893.92	3286.72	2191.39	2706.14	-0.206637	0.672376
Ddx49	Q4FZF3	Q4FZF3	Probable ATP-dependent RNA helicase DDX49	54.093	13	13		586.436	1348.03	0	327.325	2116.61	2336.54	2470.86	0	1.85381	0.0120136		442.616	2303	0	2116.16	3296.08	1837.77	1310.31	1693.45	0.567448	0.372071		488.533	359	1179.9	0	1253.41	1448.87	2026.82	3205.75	1.64775	0.0161371
Bdp1	Q571C7;Q571C7-2	Q571C7;Q571C7-2	Transcription factor TFIIIB component B homolog	270.79	18	18		108.944	0	22.6221	59.9806	148.338	153.45	212.882	330.231	1.91939	0.023247		0	150.376	482.784	119.312	215.893	60.8362	200.02	223.103	-0.400438	0.613395		113.285	43.9246	286.208	102.509	113.132	94.2593	816.202	131.111	0.741641	0.316872
Lin54	Q571G4;Q571G4-2	Q571G4;Q571G4-2;Q571G4-3	Protein lin-54 homolog	79.565	7	7		0	76.2982	209.391	0	737.202	645.234	745.107	268.068	2.13502	0.00883939		242.998	185.636	0	132.139	274.78	209.508	670.45	119.648	0.523811	0.421304		267.644	393.817	0	104.135	439.055	155.163	276.881	0	0.260388	0.706281
Ndufaf2	Q59J78	Q59J78	Mimitin, mitochondrial	19.628	4	4		718.041	1247.98	461.261	923.88	2406.75	0	4801.55	1005.1	1.52652	0.0462641		1664.71	992.458	462.806	3283.06	2092.24	394.884	2105.38	1004.53	-0.130678	0.845166		498.385	860.9	0	0	1852.73	883.912	0	781.125	0.728794	0.403384
Pex1	Q5BL07-2;Q5BL07	Q5BL07-2;Q5BL07	Peroxisome biogenesis factor 1	136.74	12	12		0	14.5168	0	45.4199	91.086	121.837	182.555	82.7145	2.1476	0.00984306		70.7087	74.649	0	0	126.918	131.38	182.336	189.011	1.0916	0.155401		124.844	47.5927	217.544	88.0577	0	60.3431	421.951	0	0.627475	0.40384
Serpina3g	Q5I2A0	Q5I2A0;Q91WP6	Serine protease inhibitor A3G	49.021	10	3		0	379.773	547.135	0	1416.23	1396.79	2349.89	0	1.87234	0.0196259		0	0	0	0	392.795	545.011	0	0				0	635.034	0	0	1031.14	1221.97	2242.37	411.996	0.709889	0.414505
Med13	Q5SWW4	Q5SWW4	Mediator of RNA polymerase II transcription subunit 13	238.59	34	34		803.049	455.328	655.552	237.773	486.57	931.391	1236.59	13046.8	1.7508	0.0269553		501.995	1248.86	700.698	472.137	589.203	918.563	988.823	1133.19	0.38699	0.605252		845.63	779.272	1877.72	2710.2	491.769	543.598	1459.81	1695.35	-0.585411	0.436128
Specc1	Q5SXY1-2;Q5SXY1-3;Q5SXY1	Q5SXY1-2;Q5SXY1-3;Q5SXY1	Cytospin-B	87.745	6	6		0	33.9784	61.197	36.1848	827.616	0	105.097	0	2.80445	0.0128148		0	0	0	678.857	0	0	0	0				84.7273	59.4947	174.992	238.997	322.791	0	159.887	58.3561	0.261198	0.749658
Klra6	Q60653	Q60653	Killer cell lectin-like receptor 6	31.268	15	11		28007.3	27149.4	21729.8	34787.6	51352.2	73127	92566.1	35323.8	1.10424	0.0302185		0	0	0	0	0	0	0	0				0	493.569	0	180.835	0	245.302	222.967	0	-0.353267	0.587513
Klra7	Q60654-2;Q60654;Q60654-3	Q60654-2;Q60654;Q60654-3	Killer cell lectin-like receptor 7	31.132	20	20		79253.7	65441.1	48145.9	120449	191369	199379	232468	152585	1.37295	0.00683779		0	0	0	0	501.984	768.166	0	0				719.439	0	0	0	1793.71	671.422	1027.23	0	0.577385	0.421623
Il12rb1	Q60837	Q60837	Interleukin-12 receptor subunit beta-1	81.787	11	11		0	0	0	136.349	1687.8	528.407	1237.91	0	2.92221	0.00719046		0	0	0	0	1502.31	1456.3	431.489	0				0	0	231.934	0	851.524	777.543	580.854	526.342	1.53207	0.101151
Pik3c2a	Q61194;Q61194-2	Q61194;Q61194-2	Phosphatidylinositol 4-phosphate 3-kinase C2 domain-containing subunit alpha	190.76	46	46		788.714	335.404	655.483	1198.98	1358.4	2112.89	1596.42	1177.02	1.17428	0.0210844		707.325	1221.4	809.786	993.399	2161.49	3037.79	906.767	1584.05	0.94061	0.0591053		545.236	582.189	1774.44	519.045	1416.02	1344.85	3066.86	1295.43	1.17342	0.0211682
Pim2	Q62070;Q62070-2;Q62070-3	Q62070;Q62070-2;Q62070-3	Serine/threonine-protein kinase pim-2	40.059	10	10		0	0	0	432.737	10678	9629.39	6301.6	1424.06	3.67087	0.0224519		0	0	0	0	7184.14	1872.07	0	403.366				0	0	0	0	8679.73	4490.45	2294.61	5128.1
Prkci	Q62074	Q62074	Protein kinase C iota type	68.203	8	7		139.808	406.82	785.135	1120.52	328.023	2295.35	2233.87	1198.61	1.33308	0.039941		530.268	0	1064.55	331.166	1617.57	1712.15	1100.4	873.579	1.15962	0.0922179		1020.27	1147.79	886.411	767.795	1241.39	885.914	1255.31	1546.02	0.355287	0.565331
Snrpc	Q62241	Q62241	U1 small nuclear ribonucleoprotein C	17.364	3	3		0	0	277.739	1061.63	2071.67	0	1779.49	0	1.82209	0.0377408		1785.69	1444.11	0	0	6916.96	2678.78	3927.72	4129.78	1.37453	0.0649726		0	0	0	0	1067.53	1078.38	2429.92	493.795
Ndrg1	Q62433	Q62433	Protein NDRG1	43.008	8	8		0	765.496	438.662	740.962	2382.24	3059.36	9805.54	1153.28	2.26018	0.00636833		0	159.906	0	453.764	623.752	555.692	0	590.317	1.12933	0.204136		0	525.054	0	116.128	2472.21	1683.39	0	741.683	2.55985	0.00892305
Ptp4a1	Q63739	Q63739	Protein tyrosine phosphatase type IVA 1	19.815	5	2		884.108	732.055	437.111	833.031	1101.24	2154.14	1312.67	0	1.06754	0.0372804		306.572	374.315	0	0	905.307	504.537	0	0	0.996443	0.12383		570.254	413.239	1331.95	0	649.073	905.819	0	766.582	0.173996	0.731943
Lilrb4	Q64281;Q64281-2	Q64281;Q64281-2;Q61450	Leukocyte immunoglobulin-like receptor subfamily B member 4	37.544	8	8		0	0	162.36	311.874	5969.46	4305.36	6580.42	2029.16	4.25754	9.79672e-05		0	0	0	0	12827.1	17880.6	7231.74	6812.13				797.364	214.644	3612.08	723.417	10540.4	11676.7	4237.98	10461.3	3.39368	0.000125719
Klra3	Q64329	Q64329	Killer cell lectin-like receptor 3	31.311	10	5		1719.43	144.332	0	1009.4	6242.06	5020.44	833.022	6100.34	2.4945	0.0223227		0	0	0	0	0	0	0	0				889.832	0	1620.68	1021.69	2163.3	1435.83	9894.41	0	1.46086	0.178302
Tgfbr1	Q64729;Q64729-2	Q64729;Q64729-2;Q8K348	TGF-beta receptor type-1	56.178	6	6		0	277.37	98.877	68.4765	1314.58	2198.77	2317.33	458.531	3.42357	0.000640873		0	0	0	0	499.492	606.69	444.106	0				0	200.874	0	0	2275.49	1004.56	1441.55	231.714	2.21834	0.0724085
Fam65a	Q68FE6	Q68FE6	Protein FAM65A	132.35	11	11		55.8969	306.931	158.033	60.8477	563.842	579.174	927.425	73.7909	1.77044	0.0257726		0	0	0	0	117.877	326.54	159.942	0				0	43.1823	0	52.5864	374.824	539.933	626.744	310.222	3.22441	0.00216633
Pkp4	Q68FH0;Q68FH0-2	Q68FH0;Q68FH0-2;Q68FH0-3	Plakophilin-4	131.55	5	5		0	28.317	51.1641	15.7031	109.108	101.458	0	0	1.89263	0.0384135		239.076	0	0	0	0	0	0	0				0	0	0	0	0	79.8206	0	270.949
Mvb12b	Q6KAU4	Q6KAU4	Multivesicular body subunit 12B	35.411	5	5		2729.12	4002.22	969.217	1127.68	5263.9	5347.71	9327.34	0	1.78447	0.0220158		2065.81	1654.41	464.149	0	2238.97	1020.36	0	0	0.374059	0.665041		2869.21	3307.98	3120.89	738.819	2433.31	3040.36	622.964	1807.04	-0.348462	0.60301
Inpp4b	Q6P1Y8	Q6P1Y8	Type II inositol 3,4-bisphosphate 4-phosphatase	104.53	32	32		1727.47	422.63	639.67	1421.67	1609.57	2249.23	1610.82	1971.92	1.0286	0.04507		12430	15881.8	15856	5761.1	27373.7	27027.5	13809.6	23520.5	0.934044	0.0666266		2531.82	3674.65	11075	4209.16	6559.67	5355.47	9499.97	6102.06	0.557826	0.261305
Snx19	Q6P4T1	Q6P4T1	0	109.81	9	9		138.985	109.5	122.607	92.3034	429.245	341.829	422.49	0	1.78858	0.0303136		0	264.582	0	0	504.646	47.4139	185.024	204.507	-0.609088	0.587448		357.468	0	1146.08	125.664	434.352	140.068	0	160.533	-0.799384	0.334631
Frmd5	Q6P5H6;Q6P5H6-4;Q6P5H6-3;Q6P5H6-2	Q6P5H6;Q6P5H6-4;Q6P5H6-3;Q6P5H6-2	FERM domain-containing protein 5	58.582	9	9		2819.34	1405.58	779.636	1782.82	5717.9	8428.22	5723.42	2696.23	1.76925	0.0129547		0	0	0	0	0	0	0	0				276.584	0	172.901	88.5193	1465.07	1526.52	1799.57	286.636	2.67956	0.00129654
Senp6	Q6P7W0	Q6P7W0	Sentrin-specific protease 6	127.01	27	26		488.327	244.772	173.633	204.703	707.237	2335.04	774.177	316.418	1.6433	0.017901		137.106	488.981	598.394	294.497	1150.31	1191.7	590.219	295.492	1.08471	0.105152		295.319	211.331	1266.95	287.047	862.978	1034.31	1351.42	640.101	1.27207	0.060161
Ctif	Q6PEE2;Q6PEE2-2	Q6PEE2;Q6PEE2-2	CBP80/20-dependent translation initiation factor	67.83	11	11		151.488	550.23	778.751	134.177	1359.51	1516.76	1054	1166.08	2.0462	0.00865893		188.048	353.429	0	0	879.921	512.804	1295.29	131.55	1.03039	0.244928		525.967	359.315	1996.02	398.972	387.471	596.123	1212.14	638.463	0.0620551	0.930446
Naa50	Q6PGB6-2;Q6PGB6-5	Q6PGB6-2;Q6PGB6-5	N-alpha-acetyltransferase 50	19.327	11	11		26501.4	25650.9	8599.8	6941.21	36927.4	35320.9	61607.5	15799.9	1.24188	0.0244684		17366.4	17767.6	14502.1	25855.3	37375.8	11789.1	37677.1	24529.2	0.453868	0.386533		19970.1	16305.1	20935.7	36684.1	46603.9	36242.1	29968.8	17631.7	0.458867	0.381415
Hsh2d	Q6VYH9	Q6VYH9	Hematopoietic SH2 domain-containing protein	37.232	3	3		0	60.2314	0	0	0	520.4	0	0	3.11103	0.0109263		0	0	666.489	584.563	1224.66	0	0	763.154	0.631172	0.351522		0	187.022	260.425	0	0	0	474.03	0	1.10294	0.198129
Ube2o	Q6ZPJ3	Q6ZPJ3	E2/E3 hybrid ubiquitin-protein ligase UBE2O	140.83	36	36		2037.08	1978.66	1257.09	3298.42	5004.16	5732.97	4208.36	2617.57	1.06025	0.0394328		6548.64	5858.22	7885.45	2393.57	9184.66	10384	15886.8	5334.1	0.870125	0.0859897		3243.65	1712.61	6224.62	2374.38	6747.59	7480.81	9216.26	3290.02	1.05512	0.0403056
Smg5	Q6ZPY2;Q6ZPY2-2	Q6ZPY2;Q6ZPY2-2	Protein SMG5	114.07	13	13		0	223.706	232.947	97.6983	289.022	842.392	438.849	822.183	1.66204	0.0296455		349.773	510.87	905.552	645.937	461.529	1026.25	1123.92	309.006	0.163566	0.806334		224.276	54.0724	266.526	166.568	251.147	180.351	1640.35	252.185	1.28028	0.0656683
Cd3eap	Q76KJ5	Q76KJ5	DNA-directed RNA polymerase I subunit RPA34	43.082	13	13		2719.14	3991.35	3406.45	2186.28	6594	5489.09	6022.99	6540.3	1.0352	0.031403		3246.27	4308.92	21503.7	4572.25	9542.9	10171.4	7493.87	8277.64	0.532571	0.249335		1540.49	994.058	2432.18	2146.44	6601.19	4970.92	4668.37	3759.49	1.54268	0.00243767
Uhrf2	Q7TMI3;Q7TMI3-2	Q7TMI3;Q7TMI3-2;Q7TMI3-3	E3 ubiquitin-protein ligase UHRF2	90.105	26	24		1914.7	2844.35	720.963	1975.73	4692.97	5723.99	4493.12	2137.52	1.2639	0.038709		2063.58	3113.57	1586.29	869.052	5905.56	4843.9	1120.53	1344.19	0.570566	0.331416		2941.22	1166.87	2905.11	2029.15	5037.89	2982.71	1779.04	3280.84	0.529024	0.367092
Scaf4	Q7TSH6-2	Q7TSH6-2	0	129.15	28	1		50.802	0	172.262	124.246	378.724	254.931	388.649	396.264	1.76379	0.0028231		194.85	460.058	486.387	0	406.62	494.021	0	0	0.348699	0.566968		420.339	258.655	0	196.994	134.285	279.457	0	269.884	-0.360158	0.509277
Gramd1b	Q80TI0-2;Q80TI0-3;Q80TI0;Q80TI0-4	Q80TI0-2;Q80TI0-3;Q80TI0;Q80TI0-4	GRAM domain-containing protein 1B	81.033	16	14		1747.35	1070.69	1534.6	1036.17	4439.32	4233.67	2874.41	5265.85	1.64484	0.000315881		1058.69	2094.15	911.08	867.761	2623.86	1575.51	1283.44	1320.82	0.499824	0.207423		2899.28	1223.27	2701.21	1572.67	2726.27	1809.49	3096.36	1829.47	0.222814	0.568359
Vps13b	Q80TY5	Q80TY5	Vacuolar protein sorting-associated protein 13B	444.01	31	31		105.376	177.807	53.4176	95.9175	267.074	142.717	181.318	1411.99	1.66686	0.0277219		114.133	138.8	62.2084	34.8982	167.312	107.798	399.26	174.382	1.29758	0.079966		111.368	67.3556	181.523	37.3136	111.501	77.6407	296.395	44.5644	0.292575	0.682801
Kif20b	Q80WE4-3;Q80WE4-4;Q80WE4;Q80WE4-2	Q80WE4-3;Q80WE4-4;Q80WE4;Q80WE4-2	Kinesin-like protein KIF20B	198.98	25	25		59.8855	17.0081	109.242	63.2813	254.992	410.676	175.849	343.15	2.45242	0.0234956		48.9723	3861.14	683.482	59.6555	286.678	1210.32	591.803	782.332	1.09526	0.287253		0	207.355	46.6176	50.4206	273.677	336.8	790.66	208.216	2.157	0.0597832
Rhbdf2	Q80WQ6	Q80WQ6	Inactive rhomboid protein 2	93.433	5	5		139.185	0	100.494	0	402.375	546.646	424.391	0	1.93946	0.0290515		0	413.838	121.322	263.336	156.098	0	327.324	365.963	0.166687	0.818235		0	0	277.616	62.3295	453.325	369.487	0	93.7688	0.928877	0.262869
Pelo	Q80X73	Q80X73	Protein pelota homolog	43.349	11	11		1725.86	1034.31	880.4	360.202	6919.53	7114.59	3293.14	3622.46	2.5047	0.00181489		2059.06	4899.41	0	2623.52	8845.45	10312.5	5883.63	9391.15	1.49945	0.0609167		2003.97	2187.47	4552.68	1221.61	3925.58	2870.64	252.191	4181.02	-0.259225	0.715055
Mppe1	Q80XL7-2;Q80XL7;Q80XL7-3	Q80XL7-2;Q80XL7;Q80XL7-3	Metallophosphoesterase 1	46.14	7	7		288.045	403.614	1503.57	687.976	2326.48	769.096	1447.05	1485.98	1.24992	0.0321556		2092.4	2666.1	1769.14	1354.67	2452.65	1448.16	2152.4	2177.04	0.0789993	0.886273		1667.11	1142.08	1850.96	1023.5	2360.31	1378.58	4775.95	605.432	0.345799	0.533064
Nrcam	Q810U4-2;Q810U4;Q810U4-3	Q810U4-2;Q810U4;Q810U4-3;Q810U4-4;Q810U4-5	Neuronal cell adhesion molecule	131.27	9	9		56.0427	70.0463	44.9869	77.9099	304.643	329.168	377.631	3357.16	3.29341	0.00119802		0	0	0	0	0	0	0	0				547.276	74.6391	59.0754	0	388.726	265.602	172.846	0	0.962204	0.320839
Lpp	Q8BFW7;Q8BFW7-4;Q8BFW7-5	Q8BFW7;Q8BFW7-4;Q8BFW7-5;Q8BFW7-3;Q8BFW7-2	Lipoma-preferred partner homolog	65.89	14	14		867.302	271.921	376.343	106.459	1901.76	649.61	3977.72	356.86	1.884	0.0346805		746.106	776.089	240.504	279.565	3582.48	935.255	556.019	287.704	0.945779	0.270275		943.682	824.361	2011.3	368.128	2054.21	1617.15	419.216	1846.15	0.539548	0.525438
Pef1	Q8BFY6	Q8BFY6	Peflin	29.227	3	3		0	62.9238	322.278	813.051	0	924.417	1830.45	0	2.35356	0.0466483		0	0	0	0	915.66	357.846	0	830.885				457.169	1225.9	2943.28	238.677	356.635	445.587	0	715.248	-0.709527	0.444128
Slc7a6	Q8BGK6	Q8BGK6;Q8BGK6-2	Y+L amino acid transporter 2	56.77	6	6		387.451	463.213	109.216	1310.51	1402.12	1473.02	1740	2448.7	2.10507	0.0069543		1333.69	1489.54	1488.74	994.55	4081.5	2092.84	3706.51	3637.4	1.32276	0.0738488		679.574	247.135	744.881	746.246	0	250.116	4448.33	1108.22	0.956005	0.221723
Chtf18	Q8BIW9	Q8BIW9	Chromosome transmission fidelity protein 18 homolog	108.14	10	10		51.9042	0	0	97.3129	312.013	434.999	0	0	2.374	0.0468103		128.9	360.142	0	0	1123.18	477.857	0	0	1.76565	0.126943		173.989	234.676	133.28	82.0544	371.28	328.694	26.7432	336.802	0.324904	0.678924
Mtrf1l	Q8BJU9	Q8BJU9	Peptide chain release factor 1-like, mitochondrial	42.248	8	8		886.607	869.432	0	374.447	3478.3	2793.57	1199.39	0	1.77848	0.0101605		1919.56	2869.31	0	0	3156.92	3095.67	0	0	0.413647	0.580669		1738.95	0	3736.94	1386.31	2064.36	650.074	1042.51	0	-0.895632	0.156213
Snapc4	Q8BP86;Q8BP86-2;Q8BP86-3	Q8BP86;Q8BP86-2;Q8BP86-3	snRNA-activating protein complex subunit 4	147.41	9	9		0	15.8433	0	0	531.42	0	0	95.8148	3.83214	0.0025647		183.953	260.479	0	149.709	214.244	614.37	227.33	268.661	0.634679	0.338801		0	71.6505	115.477	0	478.213	146.332	277.93	0	1.56388	0.0617217
Kmt2c	Q8BRH4;Q8BRH4-2	Q8BRH4;Q8BRH4-2	Histone-lysine N-methyltransferase 2C	540.18	55	55		303.971	166.101	208.746	393.135	325.075	2343.82	815.595	298.777	1.37143	0.0294406		261.216	481.932	405.455	204.101	251.878	212.953	339.522	315.491	-0.214634	0.718737		300.828	222.63	627.202	237.143	265.13	387.503	579.739	104.761	-0.168714	0.776978
Csnk1g1	Q8BTH8	Q8BTH8	Casein kinase I isoform gamma-1	52.743	17	10		438.209	369.806	662.892	163.307	1763.07	1803.21	0	559.767	1.73543	0.0367925		662.98	2485.08	355.785	0	3138.5	1795.72	0	1050.83	1.11225	0.191692		0	244.812	1213.83	196.814	2200.95	2912.57	0	1148.92	2.3255	0.0113469
Smyd4	Q8BTK5;Q8BTK5-2	Q8BTK5;Q8BTK5-2	SET and MYND domain-containing protein 4	88.537	17	17		304.317	701.174	710.122	286.919	1537.64	1406.97	1053.2	666.865	1.2818	0.00500541		640.834	803.81	610.476	516.29	1454.5	679.896	1210.45	1100.38	0.755062	0.0795123		1292.62	492.365	714.629	578.711	1514.41	945.922	1540.04	871.168	0.717065	0.0947315
Slc4a7	Q8BTY2-2	Q8BTY2-2	Sodium bicarbonate cotransporter 3	104.68	7	1		45.5369	93.9982	90.1523	78.999	196.711	0	301.447	207.588	1.6357	0.0122289		88.1762	323.326	164.547	0	198.434	387.251	0	521.406	1.03146	0.116178		0	0	167.504	79.0098	112.304	134.19	541.411	228.779	0.853442	0.213726
Smad3	Q8BUN5	Q8BUN5	Mothers against decapentaplegic homolog 3	48.08	14	5		598.565	408.978	229.006	381.197	1194.78	1101.56	1290.91	1069.38	1.60243	0.00472663		1850.61	2542.16	1900.68	1814.61	2548.23	3130.52	1846.1	15788.6	0.96024	0.0710484		616.825	700.331	737.25	341.702	584.344	0	0	545.629	-0.0245799	0.968587
Nat14	Q8BVG8	Q8BVG8	N-acetyltransferase 14	21.777	4	4		0	438.994	545.648	669.916	0	2426.7	0	0	2.15887	0.0317485		0	2953.23	0	0	0	0	0	0				0	0	0	0	0	0	0	0
Slc44a2	Q8BY89-2	Q8BY89-2	Choline transporter-like protein 2	79.923	26	25		16776.3	10435.4	12317.8	16308.7	27584.8	33497.4	41843.5	19524.8	1.10599	0.00492048		16681.3	15003.7	11364	6806.57	19658.4	22903.5	19156.1	23109	0.840991	0.0265113		17111	11092.5	19720.2	10565.5	24706.4	17463.1	28339.6	15873.7	0.573776	0.118775
Dcun1d2	Q8BZJ7-4;Q8BZJ7-2;Q8BZJ7	Q8BZJ7-4;Q8BZJ7-2;Q8BZJ7	DCN1-like protein 2	22.869	7	5		0	2788.78	1601.29	271.755	2841.21	0	7036.65	0	2.06762	0.048165		1875.25	1984.94	0	0	4072.63	1196.77	0	0	0.19446	0.854955		3474.13	3071.42	1771.02	788.188	3096.04	1169.31	0	1302.45	-0.228417	0.778792
Fbxl3	Q8C4V4-2;Q8C4V4	Q8C4V4-2;Q8C4V4	F-box/LRR-repeat protein 3	42.857	4	4		583.028	187.491	0	363.407	1286.66	0	0	990.221	1.726	0.0224488		0	0	0	0	1158.48	0	0	1364.03				0	0	0	237.811	247.852	670.363	729.416	370.99	0.953319	0.255168
Cnot2	Q8C5L3-2;Q8C5L3	Q8C5L3-2;Q8C5L3	CCR4-NOT transcription complex subunit 2	58.593	11	11		0	621.55	553.159	923.475	1340.81	4327.27	2505.93	2412.91	1.83489	0.00316566		1955.91	1775.61	0	0	3132.36	668.341	1793.32	0	-0.261899	0.686035		1268.17	1391.67	1472.94	655.57	645.516	1412.76	0	1064.83	-0.206384	0.703312
Gatsl2	Q8CAB8	Q8CAB8	GATS-like protein 2	36.112	3	3		0	399.785	143.271	0	518.804	815.08	0	0	1.44208	0.0417529		0	737.347	0	0	859.646	507.182	869.672	0	-0.0267719	0.971296		389.632	0	427.098	270.114	0	873.331	1347.18	732.62	1.42041	0.0177205
Brf1	Q8CFK2	Q8CFK2	Transcription factor IIIB 90 kDa subunit	73.798	10	10		870.457	163.457	213.464	353.258	993.277	923.522	743.24	1208.69	1.56579	0.0488472		926.265	209.094	787.482	574.609	1303.93	1844.52	704.251	1073.53	1.09374	0.159188		1121.54	624.639	2074.5	119.046	1457.97	1320.74	988.901	203.713	0.291218	0.701656
Smc2	Q8CG48	Q8CG48	Structural maintenance of chromosomes protein 2	134.24	63	63		9340.32	5424.93	5439.66	10742.8	14216.1	17889	34540.8	13991.4	1.34381	0.00275863		10405.2	17210.6	15536.6	13325	24658.8	17463.9	24571.2	24549.9	0.70219	0.0917378		9964.53	9028.85	17238.1	5650.45	19308.7	12549.5	23584.4	10535	0.695094	0.094853
Tp53bp2	Q8CG79	Q8CG79	Apoptosis-stimulating of p53 protein 2	125.3	7	6		306.519	134.772	93.6813	148.686	234.432	843.206	460.595	205.915	1.2565	0.0405461		0	142.003	102.55	0	129.228	144.787	145.611	68.0911	-0.048247	0.945537		169.911	131.42	0	89.8764	96.9145	101.632	494.104	0	0.425993	0.52475
Csrp2bp	Q8CID0	Q8CID0	Cysteine-rich protein 2-binding protein	88.216	7	7		134.451	279.531	422.636	53.7639	334.185	760.053	471.428	0	1.52771	0.0381323		226.116	251.711	283.596	85.1368	139.653	347.241	0	159.286	0.0380038	0.956171		0	365.517	0	94.2807	417.795	346.803	228.987	160.082	0.540259	0.493721
Tmem259	Q8CIV2;Q8CIV2-2	Q8CIV2;Q8CIV2-2	Membralin	63.56	7	7		821.699	304.219	868.978	265.466	2217.36	2688.07	2843.81	1130.14	2.09397	0.0203649		776.777	2087.3	226.26	166.747	2205.52	3645.26	264.976	0	1.37144	0.141955		1737.15	685.721	1347.49	257.666	2067.57	2689.68	0	1927.1	1.45904	0.11951
Pvr	Q8K094	Q8K094	0	44.667	5	5		354.627	0	221.881	450.77	2258.01	1306.44	555.892	971.451	1.77372	0.0319698		0	0	433.106	0	2929.54	2226.62	531.552	1950.99	1.89671	0.104397		0	0	546.579	252.697	3823.7	0	1205.5	436.03	1.76371	0.0678256
Lrrc41	Q8K1C9	Q8K1C9	Leucine-rich repeat-containing protein 41	88.179	13	13		186.677	65.3813	442.16	924.711	609.749	1129.77	1272.38	860.463	1.80992	0.0398084		162.369	421.92	0	0	1415.69	1515.25	148.893	481.287	1.2584	0.226034		334.767	314.931	1757.51	280	2725.27	839.712	1044.26	674.079	1.23912	0.147639
Agpat6	Q8K2C8	Q8K2C8	Glycerol-3-phosphate acyltransferase 4	52.181	15	15		461.154	1118.47	1554.86	557.159	3225.72	2770.44	2935.36	1521.13	1.62016	0.0159662		1551.4	2529.05	1739.38	1107.45	2669.66	6708.45	1361.95	3528.87	0.877381	0.17113		305.16	2568.89	924.472	385.931	2076.47	784.486	3293.19	2153.41	1.34204	0.0416649
Pphln1	Q8K2H1-2;Q8K2H1	Q8K2H1-2;Q8K2H1	Periphilin-1	35.985	5	5		649.173	36.251	114.411	0	741.902	0	2149.14	0	3.18215	0.0128029		709.158	454.654	0	0	1056.29	977.978	386.464	0	0.374921	0.743252		544.773	670.402	699.929	0	572.828	314.895	3950.31	384.199	0.188718	0.843594
Ncapd2	Q8K2Z4;Q8K2Z4-2	Q8K2Z4;Q8K2Z4-2	Condensin complex subunit 1	155.66	41	41		1354.75	590.481	1093.16	2668.17	3918.12	2572.98	2813.17	2165.51	1.17954	0.00982442		3403.23	3218.42	4485.47	3727.68	9087.13	5788.11	6922.04	4318.33	0.775449	0.0763881		1680.02	3052.16	4681.01	2066.09	5006.6	3829.99	6117.24	3456.7	0.757854	0.0828164
Tmem129	Q8K304-2;Q8K304	Q8K304-2;Q8K304	E3 ubiquitin-protein ligase TM129	32.719	4	4		0	28.244	240.835	289.092	337.691	1049.01	0	0	2.24813	0.0402529		111.256	462.512	0	0	476.787	592.762	0	0	1.22871	0.272759		432.99	0	749.476	0	326.675	202.283	0	269.135	-1.12592	0.271035
Gimap6	Q8K349	Q8K349	GTPase IMAP family member 6	34.144	8	8		2262	1881.27	1447.15	1636.31	4065.37	5555.85	12197.7	3321.39	1.62618	0.00754705		1303.03	1759.64	2156.3	1833.93	7176.16	901.513	7353.92	2397.41	0.913245	0.111472		0	1380.96	2144.59	1656.4	4108.8	2041.98	5652.98	3714.61	1.10042	0.0779433
Ddx18	Q8K363	Q8K363	ATP-dependent RNA helicase DDX18	74.18	39	39		15543	18698.3	18715.1	30619.6	33202.8	38856.8	49307.7	47964.1	1.04885	0.00993743		25941.4	47248.2	48465.4	36401.1	55953.8	68275.7	79558.7	87427.1	0.904815	0.02347		19702.5	22855	33889.5	19796.7	46312.1	33539.4	65942.1	18827.6	0.668577	0.0856232
Commd1	Q8K4M5	Q8K4M5	COMM domain-containing protein 1	20.996	3	3		0	726.491	2019.38	1462.17	3862.53	6785.7	6280.59	0	2.0873	0.00573851		1097.14	3201.06	0	0	5396.34	2091.18	932.473	0	0.225663	0.756617		2902.82	3287.41	0	0	2473.17	2642.31	0	1912.13	-0.412754	0.572414
Slc25a28	Q8R0Z5	Q8R0Z5	Mitoferrin-2	39.357	3	3		0	68.149	0	0	339.339	604.117	0	0	2.73201	0.0141452		0	0	0	0	466.791	0	0	0				58.352	0	148.585	0	305.056	203.634	0	332.123	1.55852	0.0432377
Kbtbd4	Q8R179-2;Q8R179	Q8R179-2;Q8R179	Kelch repeat and BTB domain-containing protein 4	58.083	12	12		534.592	395.059	888.052	760.981	2037.74	2941.09	2596.44	648.543	1.53596	0.0198698		1429.64	2613	1564.4	0	2868.67	2818.92	1623.45	0	0.389206	0.584332		3791.6	1881.97	4572.59	438.061	2424.18	2535.65	2281.35	1459.18	0.129407	0.833097
Tmed4	Q8R1V4	Q8R1V4	Transmembrane emp24 domain-containing protein 4	26.022	9	8		888.918	8786.31	6009.44	1383.89	16176.8	24613.6	12777.6	0	2.59893	0.012792		11788.5	6805.11	0	0	9139.71	13097.4	669.113	0	-1.05507	0.357204		14454.1	6159.69	4826.99	5810.71	12434.9	16960	0	5104.21	0.535832	0.573109
Lrrc42	Q8R2U7	Q8R2U7	Leucine-rich repeat-containing protein 42	47.948	5	5		164.917	301.97	0	0	411.585	0	1410.86	662.44	1.70443	0.016597		0	340.308	1064.54	0	1326.01	734.27	1007.88	1354.44	0.835053	0.183461		0	0	469.947	250.072	498.542	787.611	583.17	890.6	0.971051	0.125781
Pank3	Q8R2W9	Q8R2W9	Pantothenate kinase 3	41.12	10	5		0	176.344	279.817	0	1289.15	1263.33	1401.02	521.293	2.23307	0.00632085		669.777	323.304	0	352.111	924.019	971.167	0	0	1.15962	0.140647		354.997	88.3534	853.622	258.948	479.958	0	430.174	250.939	0.369532	0.562896
Blzf1	Q8R2X8;Q8R2X8-2	Q8R2X8;Q8R2X8-2	Golgin-45	45.54	4	4		0	132.377	0	129.817	130.706	882.339	5474.39	0	2.7102	0.0433923		0	0	0	0	140.694	108.902	0	0				114.231	124.477	0	0	158.973	71.5361	180.244	0	0.0912414	0.939951
Hs2st1	Q8R3H7	Q8R3H7	Heparan sulfate 2-O-sulfotransferase 1	41.813	5	5		416.897	260.127	183.874	924.777	357.309	4773.87	0	748.72	1.55788	0.04471		256.333	542.958	580.901	418.644	1873.32	1181.01	758.761	969.315	1.3968	0.0511805		799.599	287.498	832.381	0	1158.18	1420.24	1368.93	460.347	0.808195	0.279412
Wdr74	Q8VCG3	Q8VCG3	WD repeat-containing protein 74	42.636	20	20		260.549	4600.42	2472.3	2052.03	11104.1	13200.8	13738.1	0	3.00748	0.0190024		244.764	9148.27	0	0	23677.2	15909.3	2403.74	2457.6	2.19846	0.11456		4428.48	2354.27	8880.02	1860.14	12890.6	7475.2	1338.46	7220.73	0.608752	0.58121
Dhcr24	Q8VCH6	Q8VCH6	Delta(24)-sterol reductase	60.112	19	19		4429.76	2270.93	1564.33	3421.81	11424.6	9385.93	11289.7	2915.76	1.50864	0.0120654		6742.81	8139.97	2388.73	13501.6	10355.5	10440.8	20311.8	6178.35	0.734568	0.196087		5604.33	3767.94	4473.79	1965.48	8939.83	5226.1	4288.66	4031.4	0.530274	0.34621
Klhdc3	Q8VEM9	Q8VEM9	Kelch domain-containing protein 3	43.081	5	5		0	380.011	707.14	278.655	1285.03	2431.2	753.299	0	1.65801	0.0191328		0	766.27	0	0	1065.03	782.545	0	0	0.252647	0.789569		746.672	740.707	1040.2	0	1115.7	799.114	0	265.529	-0.427007	0.502004
Pofut2	Q8VHI3	Q8VHI3	GDP-fucose protein O-fucosyltransferase 2	49.429	11	11		2515.24	48.9028	86.7038	418.212	2674.92	3616.67	0	1603.94	3.27077	0.00192358		1761.9	2690.29	2935.19	1219.66	5979.17	846.322	1585.99	2634.97	0.0793903	0.926712		2154.33	1514.15	3124.03	1357.6	2590.34	1228.6	3111.38	1320.85	-0.0202599	0.981271
Tdrd3	Q91W18;Q91W18-3;Q91W18-2	Q91W18;Q91W18-3;Q91W18-2	Tudor domain-containing protein 3	82.252	28	28		2206.69	1478.85	1650.73	2845.69	4847.72	4559.32	5846.43	4501.87	1.31149	0.0162805		835.193	1814.35	1622.37	2700.61	1698.56	2226.81	4214.63	3948.25	0.811222	0.121574		441.671	799.231	2749.65	2233.74	5465.93	2758.66	4543.91	2908.32	1.63053	0.00382195
Snx15	Q91WE1	Q91WE1	Sorting nexin-15	37.742	5	5		251.641	787.473	0	547.428	1602.29	916.117	2665.75	0	1.72427	0.0357416		517.95	247.427	749.486	0	2791.49	901.55	1308.33	335.724	1.16283	0.119493		356.781	1206.53	2978.31	770.624	564.244	790.909	627.878	915.525	-0.486343	0.470212
Ascc2	Q91WR3-3;Q91WR3;Q91WR3-2	Q91WR3-3;Q91WR3;Q91WR3-2	Activating signal cointegrator 1 complex subunit 2	87.712	18	18		1354.94	604.3	1271.52	2995.74	3305.8	2948.53	4163.2	2872.25	1.30596	0.0151843		1581.23	4651.42	2165.55	1286.45	2451.18	1874.8	1884.76	2754.3	0.0548592	0.912832		1436.69	1238.46	5156.87	1763.03	1620.59	2289.08	3206.15	1608.9	0.0605866	0.903777
Mtmr4	Q91XS1-2;Q91XS1	Q91XS1-2;Q91XS1	Myotubularin-related protein 4	126.26	10	9		52.1431	0	18.9592	0	239.862	104.66	248.493	91.9697	2.29933	0.00611453		242.738	0	0	0	134.348	238.494	222.747	401.457	-0.0692524	0.939233		56.4892	0	152.804	0	218.82	0	0	0	1.23588	0.22918
Rrp1b	Q91YK2	Q91YK2	Ribosomal RNA processing protein 1 homolog B	80.581	34	34		13442.8	3412.83	6906.89	11193.9	16324.2	20646.7	14167.6	17379.9	1.13707	0.0108798		12017.4	20667.4	19050.3	12594.2	25755.5	26444.9	33294.2	29554.6	0.872866	0.0440291		9290.36	22346.9	18823.6	8761.41	17275.8	14441.2	26483.6	16257.5	0.412371	0.323554
Lpgat1	Q91YX5	Q91YX5	Acyl-CoA:lysophosphatidylglycerol acyltransferase 1	43.088	4	4		128.228	0	0	157.909	541.259	0	0	303.79	1.5108	0.0212229		294.542	372.134	0	0	160.069	203.107	0	217.987	-0.785423	0.156431		0	216.601	312.623	0	376.973	557.667	0	234.704	0.495171	0.358946
Nek8	Q91ZR4	Q91ZR4	Serine/threonine-protein kinase Nek8	75.264	6	6		0	187.897	54.1757	0	796.58	416.998	328.172	0	2.24327	0.00788697		200.005	503.413	0	0	74.6575	179.945	0	0	-1.45293	0.0878942		308.161	762.061	1195.55	830.552	159.059	151.336	0	145.303	-2.19469	0.00280098
Gmcl1	Q920G9	Q920G9	Germ cell-less protein-like 1	59.653	3	3		0	159.486	67.4472	167.953	325.726	207.01	486.545	0	1.39421	0.0226642		0	0	0	0	408.631	199.064	0	0				160.604	131.59	136.804	0	150.146	237.531	0	0	0.406682	0.506983
Fads1	Q920L1	Q920L1	Fatty acid desaturase 1	52.322	6	6		148.674	164.494	268.068	0	912.265	550.78	296.751	0	1.50247	0.0186469		376.753	267.283	510.943	0	238.318	522.315	848.693	523.875	0.383019	0.485044		192.01	0	0	0	239.403	188.689	582.088	244.537	0.560502	0.485182
Ube2s	Q921J4	Q921J4	Ubiquitin-conjugating enzyme E2 S	24.183	7	7		0	176.92	98.1637	0	1763.38	0	1132.52	0	3.42269	0.000926857		0	904.485	0	0	2517.44	0	1030.76	642.028	0.390291	0.653125		0	0	0	0	837.149	943.495	571.722	0
Prkx	Q922R0	Q922R0	cAMP-dependent protein kinase catalytic subunit PRKX	40.466	17	16		3427.61	1294.64	2428.62	2326.95	7695.09	7424.58	5147.75	5513.4	1.5037	0.008674		3649.73	3444.9	6477.38	1060.72	3888.09	5232.15	4523.55	3312.17	0.454749	0.392468		6607.02	3395.15	3471.35	1518.96	4472.77	7093.66	16788.7	5538.24	1.16012	0.0367375
Trpm7	Q923J1	Q923J1	Transient receptor potential cation channel subfamily M member 7	212.4	12	12		66.9161	0	9.39496	0	134.486	145.33	258.672	208.591	2.84542	0.0161198		28.601	179.015	97.6821	124.99	123.579	247.316	137.629	0	0.860309	0.363239		0	0	0	0	0	0	497.237	30.0989
Tgs1	Q923W1	Q923W1	Trimethylguanosine synthase	96.789	23	23		1423.81	1186.7	1246.34	2536.8	3227.47	2662.1	3806.37	5457.47	1.26555	0.0216236		1468.38	2555.78	4334.69	1518.73	3306.5	4158.37	4956.93	2714.6	0.72618	0.169724		1894.47	888.16	4600.11	1272.15	2983.03	2596.33	7710.6	1718.9	0.845489	0.112592
Tab2	Q99K90	Q99K90	TGF-beta-activated kinase 1 and MAP3K7-binding protein 2	76.441	11	11		0	342.154	0	166.999	913.323	652.207	1032.41	0	1.83089	0.0214104		349.268	223.774	0	0	866.881	0	0	0	1.63264	0.10374		216.842	0	242.252	223.001	778.971	343.343	0	128.636	0.518105	0.417782
Itfg1	Q99KW9	Q99KW9	T-cell immunomodulatory protein	67.464	7	7		0	322.129	326.252	481.552	615.925	1518.4	1064.42	0	1.43264	0.00874743		256.3	240.615	565.084	0	526.438	701.646	782.058	401.23	0.837002	0.0834859		525.863	352.746	976.412	362.853	355.482	354.165	620.713	437.043	-0.236073	0.584104
Ankrd10	Q99LW0	Q99LW0	Ankyrin repeat domain-containing protein 10	43.975	9	9		717.828	1848.6	470.863	867.298	2489.81	3003.98	3101.82	0	1.73298	0.0450547		1586.24	2207.91	806.794	386.834	3731.46	1491.38	950.635	872.588	0.519595	0.497334		216.229	1722.55	1398.4	126.771	1353.05	1671.58	2873.99	799.933	1.57479	0.0487831
Txnrd3	Q99MD6	Q99MD6	Thioredoxin reductase 3	71.318	9	9		109.546	372.187	0	308.488	1559.16	678.634	1053.65	1510.52	2.29231	0.0026659		0	0	0	0	1163.58	1031.51	869.795	678.131				595.51	189.872	1130.24	0	1336.63	713.214	236.954	460.572	0.173156	0.793311
Gigyf1	Q99MR1	Q99MR1	PERQ amino acid-rich with GYF domain-containing protein 1	116.24	26	26		820.315	2258.74	2012.29	1341.32	4369.63	5369.5	3382.04	3361.24	1.43423	0.0402334		1780.83	5235.06	874.527	809.507	3371.33	4354.11	1437.7	493.652	0.164645	0.804559		2465.18	1495.16	3824.58	1014.61	2901.71	1783.72	2348.36	794.702	-0.141573	0.831471
Lztr1	Q9CQ33;Q9CQ33-2	Q9CQ33;Q9CQ33-2	Leucine-zipper-like transcriptional regulator 1	94.475	15	15		214.61	132.202	0	176.487	415.692	1048.02	2378.1	0	2.56427	0.0288395		0	235.524	0	0	885.953	113.239	886.084	1146.59	1.26246	0.399996		601.087	376.829	455.713	0	3971.81	430.8	828.117	115.445	0.439074	0.66561
Ecd	Q9CS74	Q9CS74	Protein SGT1 homolog	71.709	7	7		642.658	669.387	670.336	1187.96	2369.21	2088.07	1940.33	1965.1	1.44575	0.00426657		489.563	1125.38	1302.84	1762.73	4213.82	1324.11	985.204	1592.91	0.697713	0.137944		960.871	495.603	1225.85	678.812	2232.12	1202.89	1545.51	1050.15	0.864766	0.0695664
Fam133b	Q9CVI2;Q9CVI2-2	Q9CVI2;Q9CVI2-2	Protein FAM133B	27.952	4	4		0	1254.53	10177.1	6895.64	7823.43	8633.01	15615.1	25435.6	1.52447	0.0411337		5288.6	8282.3	16156.6	10915.7	8533.57	12074.4	11603.9	11518.7	0.208542	0.750171		9942.47	4841.86	11523.7	11710.1	6251.93	0	44289.8	9394.72	0.615338	0.388363
Dph5	Q9CWQ0	Q9CWQ0	Diphthine synthase	31.218	8	8		1244.37	684.043	735.069	0	4015.49	7840.68	3793.59	0	2.52553	0.00140209		3026.62	7910.04	0	0	8237.86	6408.17	3202.38	0	0.176412	0.809659		740.866	0	4258.15	0	1502.29	2019.07	2965.17	1662.98	0.146931	0.832486
Zdhhc13	Q9CWU2	Q9CWU2	Palmitoyltransferase ZDHHC13	70.889	10	10		287.841	6.21579	239.509	0	738.521	777.79	769.379	0	3.33676	0.00424425		573.266	873.662	871.938	297.496	2197.39	1217.76	1800.67	1097.14	1.33666	0.148968		354.032	324.453	1000.03	0	716.893	205.673	725.289	173.357	-0.397688	0.683125
Rnaseh2a	Q9CWY8	Q9CWY8	Ribonuclease H2 subunit A	33.512	10	10		965.704	1314.49	355.269	691.736	1867.58	1061.72	2107.94	72200.6	2.47948	0.0222913		1281.39	715.934	3638.2	465.205	4292.88	0	7144.91	2218.42	1.87077	0.0993173		247.311	2150.21	1650.5	1052.99	1957.2	1024.66	718.784	2521.55	0.4939	0.627829
Narf	Q9CYQ7	Q9CYQ7	Nuclear prelamin A recognition factor	51.815	12	11		96.9311	118.996	71.7765	0	458.061	567.12	212.318	211.476	1.8073	0.0172252		0	0	0	142.41	405.893	94.7416	464.092	0	0.875813	0.400125		0	0	65.0513	32.8393	1846.44	439.206	1497.19	0	4.52868	6.21324e-05
Cenpp	Q9CZ92;Q9CZ92-2	Q9CZ92;Q9CZ92-2	Centromere protein P	33.288	6	6		332.768	0	0	0	34545.1	0	90428.9	0	7.39197	4.4071e-06		507.484	303.945	831.741	0	868.586	0	394.537	400.194	0.0320755	0.959283		312.863	0	965.26	0	710.302	589.987	859.548	0	0.372674	0.597976
Pinx1	Q9CZX5	Q9CZX5	PIN2/TERF1-interacting telomerase inhibitor 1	37.22	10	10		1871.08	0	250.037	158.258	2880.11	5586.15	2611.28	677.118	2.45941	0.0168484		1866.4	5108.19	2062.22	1092.89	8347.62	782.514	4755.34	4104.9	0.642257	0.471581		956.72	457.971	1911.64	1278.63	335.057	1027.54	2504.07	2798.8	0.292964	0.741361
Emc4	Q9CZX9	Q9CZX9	ER membrane protein complex subunit 4	20.116	7	7		2203.13	3575.5	2566.55	2611.67	8043.01	7732.09	7190.18	0	1.50425	0.0391746		1572.03	3047.27	0	0	9447.53	5173.78	0	1047.55	0.762654	0.356005		992.746	3058.27	2848.75	3583.56	8157.82	2116.16	0	2292.97	0.530463	0.441059
Tbc1d7	Q9D0K0;Q9D0K0-2	Q9D0K0;Q9D0K0-2	TBC1 domain family member 7	33.826	5	5		505.013	837.565	351.777	588.205	1519.23	1685.93	1860.05	593.334	1.25334	0.0247363		564.256	372.89	639.896	854.468	954.616	1317.07	773.8	972.242	0.759872	0.157087		1316.96	310.659	1479.13	1095.18	1718.92	451.828	0	678.785	-0.159508	0.778219
Lsm12	Q9D0R8	Q9D0R8	Protein LSM12 homolog	21.701	9	9		5993.29	16927.8	8929.17	10232.9	14324.9	17723.2	31778.8	30889.7	1.18718	0.041016		11089.2	11874.9	37485.5	42632.9	24073.6	11731.8	38235.8	33623	0.19672	0.722303		15884	13166.5	9722.61	5461.66	16937.1	9152.98	34832.3	11568.9	0.622977	0.266656
Pmvk	Q9D1G2;Q9D1G2-2;Q9D1G2-3	Q9D1G2;Q9D1G2-2;Q9D1G2-3	Phosphomevalonate kinase	21.916	6	6		0	1100.26	393.97	0	4916.61	3299.86	6507.11	0	2.84369	0.00187878		0	1042.17	0	0	7895.61	1874.62	0	2036.17	1.57825	0.118377		3232.31	2168.38	1260.92	1285.74	7832.69	3567.02	5107.75	1990.73	1.16099	0.0652431
Mrpl14	Q9D1I6	Q9D1I6	39S ribosomal protein L14, mitochondrial	15.874	5	5		0	578.403	0	0	3404.89	5341.47	0	0	2.88228	0.0280131		2561.04	0	0	1095.59	5823.35	0	2003.55	1256.77	0.547157	0.511529		0	0	3928.83	0	0	515.536	0	0	-2.92995	0.045886
Eurl	Q9D7G4	Q9D7G4	Protein EURL homolog	32.883	12	12		1007.43	1001.1	1204.62	1483.35	4557.51	3130.05	3984.92	0	1.73057	0.0116676		2252.84	5475.34	2557.28	988.962	3236.3	3093.58	1971.61	6937.06	0.533506	0.367542		798.312	1949.42	3236.48	567.201	2629.98	1155.16	5335.19	2703.24	0.984735	0.104044
Rpl37	Q9D823	Q9D823	60S ribosomal protein L37	11.078	3	3		14245.2	4342.63	9182.8	7047.08	0	22237.7	11219.8	45233.1	1.49567	0.044901		9751.74	9739.53	38070.5	27794.1	6369.33	10029.6	41150.4	11377.8	-0.437126	0.504452		7699.49	5536.42	0	0	6224.34	17974.1	0	16658.6	0.914463	0.284327
Hm13	Q9D8V0-4	Q9D8V0-4	Minor histocompatibility antigen H13	43.363	6	1		239.113	808.785	336.532	840.562	556.381	1562.71	2428.45	0	1.40745	0.036615		691.274	875.083	0	0	0	1213.15	0	0	0.641342	0.521339		688.741	1485.01	1541.42	653.162	0	580.253	0	730.959	-0.629262	0.376907
Hm13	Q9D8V0;Q9D8V0-3	Q9D8V0;Q9D8V0-3;Q9D8V0-2	Minor histocompatibility antigen H13	41.747	9	9		19813.5	24499	38599.2	56105.8	60240.3	85819.1	79535.6	61447.8	1.14676	0.014906		34288.1	94959.7	55906	30566.5	92089.4	111078	57335.5	74469	0.743156	0.100798		38668.7	46849.8	79169.1	26264.5	56613.1	55094.9	107667	48114	0.525189	0.238831
Cnpy3	Q9DAU1;Q9DAU1-2	Q9DAU1;Q9DAU1-2	Protein canopy homolog 3	30.537	6	6		413.159	1617.12	1071.4	1149.3	1307.8	4501.73	4361.01	6088.26	1.89247	0.00836993		351.563	1760.31	736.768	3057.63	3740.15	1542.25	1988.45	1394.15	0.879949	0.191314		549.061	706.206	1123.57	1295.51	3162.22	1892.24	2802.42	649.332	1.06748	0.116217
Znf654	Q9DAU9	Q9DAU9	Zinc finger protein 654	65.163	13	13		520.279	214.116	361.227	1691.61	1135.38	1448.68	771.917	1705.19	1.24779	0.0431313		408.885	772.087	423.171	860.578	1149.69	778.325	2272.76	1591.43	1.20379	0.0503171		333.678	532.889	208.851	340.795	1621.26	432.084	1546.5	416.713	1.28917	0.0372346
Appbp2	Q9DAX9	Q9DAX9	Amyloid protein-binding protein 2	66.855	9	9		178.816	518.905	0	154.793	0	2121.12	669.951	483.707	1.86022	0.0228211		0	354.372	395.394	0	577.727	421.546	678.623	544.602	0.549196	0.490239		0	0	831.595	0	343.956	268.547	938.958	108.565	-1.41663	0.178241
Cyp4v2	Q9DBW0	Q9DBW0	Cytochrome P450 4V2	60.938	10	10		721.447	988.11	446.696	94.7423	1360.93	2579.44	1396.9	0	2.02732	0.0238039		314.091	1107.25	232.106	263.385	2272.82	3219.09	332.74	463.579	1.43254	0.0768622		1687.92	1170.09	499.076	561.748	1683.17	1467.98	557.175	1062.5	0.350372	0.653541
Pak1ip1	Q9DCE5	Q9DCE5	p21-activated protein kinase-interacting protein 1	42.116	21	21		5731.62	25311.2	22815.6	30866.9	38921.2	51186.9	50957.5	26504.5	1.17975	0.0406359		24457.5	54765.3	27594.8	22991.4	60257.8	74706.5	31808.6	49500.7	0.765055	0.172158		41226.7	20776.1	49697.6	8244.56	37370.2	32324.9	46103.2	31421.5	0.57949	0.296616
Mettl15	Q9DCL4	Q9DCL4	Probable methyltransferase-like protein 15	45.281	4	4		144.595	293.404	274.829	225.139	531.145	631.053	544.851	444.602	1.23775	0.00251071		537.583	1142.42	565.606	1000.14	811.605	995.25	789.909	2160.69	0.497123	0.184043		617.853	563.416	462.729	463.116	742.226	543.922	807.871	652.12	0.377879	0.308426
Crip2	Q9DCT8	Q9DCT8	Cysteine-rich protein 2	22.727	4	4		0	72.9581	360.188	0	0	0	2414.12	0	3.89648	0.018251		253.357	0	0	0	0	0	0	0				0	0	0	0	0	0	3478.06	6465.99
Taf8	Q9EQH4-2;Q9EQH4;Q9EQH4-3;Q9EQH4-4;Q9EQH4-5	Q9EQH4-2;Q9EQH4;Q9EQH4-3;Q9EQH4-4;Q9EQH4-5	Transcription initiation factor TFIID subunit 8	33.7	6	6		181.446	645.618	291.7	328.808	0	2381	1027.57	1421.95	2.2185	0.0366938		73.0563	292.987	1610.56	2380.06	483.489	0	1291.61	1188.65	0.758529	0.451286		0	136.082	268.327	127.31	265.612	134.387	1601.22	147.726	0.860995	0.39358
Ern1	Q9EQY0	Q9EQY0;Q9EQY0-2	Serine/threonine-protein kinase/endoribonuclease IRE1;Serine/threonine-protein kinase;Endoribonuclease	110.18	6	6		0	5.88903	0	8.25383	106.792	134.135	0	0	4.10155	0.000411316		0	0	0	0	0	0	0	236.433				0	0	208.629	86.9945	0	340.348	102.704	198.078	0.500554	0.47845
Slc9a3r2	Q9JHL1;Q9JHL1-2	Q9JHL1;Q9JHL1-2	Na(+)/H(+) exchange regulatory cofactor NHE-RF2	37.402	10	10		950.753	4020.95	3137.24	3544.73	10012.8	8660.65	8927.98	2739.81	1.4102	0.0140943		0	0	0	0	0	0	0	0				1274.44	1551.16	844.056	1151.93	1130.12	1537.45	871.396	1414.37	0.0389719	0.940128
Clpx	Q9JHS4	Q9JHS4	ATP-dependent Clp protease ATP-binding subunit clpX-like, mitochondrial	69.228	23	23		5014.81	3209.14	7524.75	3862.67	26044.1	8800.31	6986.35	25292.4	1.609	0.0144291		3270.39	5033.04	30844.9	3339.8	9005.24	9111.15	9741.45	14769.4	0.699866	0.259946		3536.85	3063.7	5912.34	3262.58	7628.25	4804.67	16052.5	5804.94	1.00758	0.110221
Ankh	Q9JHZ2	Q9JHZ2	Progressive ankylosis protein	54.297	4	4		430.41	880.34	263.464	309.236	983.898	1577.08	933.05	0	1.43236	0.0378149		269.188	255.589	158.233	0	619.664	430.098	343.784	0	1.02439	0.149966		0	0	1425.91	211.757	1066.54	803.642	451.212	249.696	0.0207376	0.977362
Pbk	Q9JJ78	Q9JJ78	Lymphokine-activated killer T-cell-originated protein kinase	36.744	7	7		0	165.58	0	291.898	0	0	17732.1	0	6.33372	0.000540644		188.809	554.718	286.051	0	552.769	196.107	2824.29	179.413	0.640372	0.470352		224.989	0	270.223	0	310.023	217.908	815.207	0	0.625749	0.553675
Klf13	Q9JJZ6	Q9JJZ6	Krueppel-like factor 13	31.136	8	8		6069.66	3080.66	1345.03	2228.56	16378.9	6545.56	8060.45	0	1.79956	0.0380729		5511.42	8283.98	0	0	20593.7	15329	0	2027.4	0.350945	0.717852		5024.84	4389.02	2004.64	657.171	17006.8	15592.1	0	10616.1	2.60449	0.00470547
Ppp2r3c	Q9JK24	Q9JK24	Serine/threonine-protein phosphatase 2A regulatory subunit B subunit gamma	53.406	11	11		55.5038	746.447	1012	321.745	1352.34	4180.55	912.04	0	2.34176	0.0452076		183.378	1762.15	817.614	59.6905	1517.87	1424.66	324.845	0	1.32682	0.239094		624.553	519.862	1145.89	149.519	810.902	400.503	472.504	0	0.140635	0.898815
Sh3glb1	Q9JK48-2;Q9JK48;Q9JK48-3	Q9JK48-2;Q9JK48;Q9JK48-3	Endophilin-B1	43.238	14	13		1360.33	5246.63	1765.81	378.765	3827.07	10421.1	8035.42	3155.47	1.93171	0.0263185		4973.56	3054.14	0	6562.21	4793.75	1101.39	7381	1927.9	-0.655243	0.460905		3966.64	4329.96	7149.57	3930.77	9733.13	1056.32	8913.71	1133.23	-0.554131	0.500134
Scamp4	Q9JKV5	Q9JKV5	Secretory carrier-associated membrane protein 4	25.342	5	5		9776.63	16485.9	20233	12888.4	66068.7	46847.1	38586.6	0	1.78215	0.0402706		29765.9	56487.5	2139.05	0	38179.1	64222.5	0	0	1.69239	0.0955224		34919.1	29935.1	30427.1	10214.7	36298.9	28204.1	0	21184.3	0.224145	0.783135
Zmym3	Q9JLM4	Q9JLM4	Zinc finger MYM-type protein 3	152.88	24	24		410.328	1977.33	1449.6	1547	2863.4	1598.72	3005.62	2208.89	1.01552	0.0331234		1043.15	1371.57	973.832	1096.29	1450.38	1632.44	1400.71	1487.84	0.422921	0.353743		2456.48	1889.43	2800.27	1724.13	1879.59	1020.96	1986.15	557.331	-0.849763	0.0702525
Rad18	Q9QXK2	Q9QXK2	E3 ubiquitin-protein ligase RAD18	57.412	17	17		98.2911	345.752	274.564	919.76	1198.95	2247.77	5574.65	2062.48	2.95449	0.000241105		365.93	2348.02	2759.62	1607.7	2942.86	1843.6	1460.51	2000.4	0.51399	0.453493		911.493	1915.44	2838.65	1451.67	815.434	3067.58	2451.82	2666.41	0.296148	0.664426
Fbxw5	Q9QXW2-2;Q9QXW2	Q9QXW2-2;Q9QXW2	F-box/WD repeat-containing protein 5	69.687	7	7		308.119	232.287	596.911	1816.73	1261.01	2855.75	5319.84	0	2.34182	0.00904063		340.814	1446.35	0	0	535.287	1531.27	0	0	0.366822	0.724251		1826.08	0	698.549	1907.95	1378.33	1683.28	0	684.761	-0.205112	0.808877
Tmem59	Q9QY73	Q9QY73	Transmembrane protein 59	36.313	5	5		0	0	181.629	0	0	3523.36	0	0	4.27788	0.00673035		0	303.383	0	0	631.853	0	0	1184.05	1.51148	0.173711		0	609.591	379.302	0	0	546.721	1251.1	287.022	0.273436	0.725724
Gpc1	Q9QZF2	Q9QZF2	Glypican-1;Secreted glypican-1	61.359	5	5		83.7374	0	78.0272	0	340.322	575.352	0	0	2.45268	0.0459961		0	0	0	0	0	658.138	0	0				0	0	0	0	0	39.816	291.919	0
Gyg1	Q9R062	Q9R062	Glycogenin-1	37.402	15	15		90393.4	47058.4	32857.3	42031.4	132380	98373.3	120530	70937.9	1.0611	0.0174649		23197.2	12496	12355.5	10374.6	24814.3	34759.2	18706.8	26781.4	0.884931	0.0433401		39359.9	31836.1	51529.1	25812.9	117952	58921.7	154887	52926.8	1.2738	0.00542472
Plod3	Q9R0E1	Q9R0E1	Procollagen-lysine,2-oxoglutarate 5-dioxygenase 3	84.921	5	5		0	82.1172	39.0129	0	402.971	618.909	580.358	105.283	2.63402	0.0063324		0	0	0	0	238.509	73.8123	0	0				0	0	0	54.5135	150.448	192.068	0	177.849	1.66249	0.138122
Trim3	Q9R1R2	Q9R1R2	Tripartite motif-containing protein 3	80.774	7	7		395.083	88.8685	94.7124	467.276	489.47	542.156	854.35	0	1.6188	0.0243617		88.9788	0	0	0	0	490.023	0	0	2.46132	0.0565633		259.531	0	420.264	213.869	0	944.11	1000.97	512.679	1.4588	0.0511399
Casp8ap2	Q9WUF3	Q9WUF3	CASP8-associated protein 2	219.09	17	17		136.455	52.3608	19.396	111.189	1838.15	216.126	334.023	76.3384	2.34017	0.0133277		72.1523	52.9866	252.75	361.367	239.919	156.73	446.515	281.755	0.939996	0.290897		118.922	48.9914	75.5888	27.692	759.463	213.606	491.282	2039.56	3.42557	0.000705324
Diaph3	Q9Z207	Q9Z207	Protein diaphanous homolog 3	133.68	13	13		0	0	55.1806	0	755.618	0	610.105	0	3.62112	0.0174276		0	0	0	73.1966	402.577	96.2562	315.441	314.19	1.76596	0.158218		0	0	494.205	0	597.411	65.7493	322.639	0	-1.08388	0.385541
Unc119	Q9Z2R6	Q9Z2R6	Protein unc-119 homolog A	27.01	7	5		522.351	2928.19	1143.09	0	2613.68	3625.4	7487.06	0	1.78086	0.012693		698.155	1156.5	0	0	1959.44	1718.37	0	0	1.03005	0.19784		0	965.728	2115.59	1008.22	2114.94	1352.58	0	1931.08	0.474394	0.458153
Stk25	Q9Z2W1	Q9Z2W1	Serine/threonine-protein kinase 25	48.157	12	4		0	394.034	313.019	26.0365	510.436	1407.72	660.89	367.446	2.13118	0.0262507		35.5962	171.465	279.059	0	176.145	794.628	291.206	360.046	1.54322	0.0963669		213.804	568.356	0	155.944	208.385	145.36	0	280.847	-0.385147	0.686738

## Sheet: TCRgd signif 2f up
								TCRab CD8aa copies								CD8aa DE analysis			TCRab CD8ab copies								CD8ab DE analysis			TCRgd CD8aa copies								TCRgd DE analysis
Gene names	Majority protein IDs	Protein IDs	Protein names	Mol. weight (kDa)	Peptides	Razor + unique peptides		CD8aa BR1	CD8aa BR2	CD8aa BR3	CD8aa BR4	CD8aa IL15 BR1	CD8aa IL15 BR2	CD8aa IL15 BR3	CD8aa IL15 BR4	CD8aa logFC	CD8aa P.Value		CD8ab BR1	CD8ab BR2	CD8ab BR3	CD8ab BR4	CD8ab IL15 BR1	CD8ab IL15 BR2	CD8ab IL15 BR3	CD8ab IL15 BR4	CD8ab logFC	CD8ab P.Value		TCRgd BR1	TCRgd BR2	TCRgd BR3	TCRgd BR4	TCRgd IL15 BR1	TCRgd IL15 BR2	TCRgd IL15 BR3	TCRgd IL15 BR4	TCRgd logFC	TCRgd P.Value
Exoc6b	A6H5Z3;A6H5Z3-2	A6H5Z3;A6H5Z3-2	Exocyst complex component 6B	94.128	22	21		2278.2	2645.31	1921.64	1931.66	2939.31	2288.42	2732.17	1114.15	-0.0319244	0.941418		754.599	1449.5	760.111	551.822	1362.41	4193.42	2905.56	2911.86	1.67979	0.000764437		2220.98	781.067	2216.07	1128.8	3995.17	2801.04	2772.15	2638.04	1.0593	0.0220251
Usp36	B1AQJ2	B1AQJ2	Ubiquitin carboxyl-terminal hydrolase 36	119.91	23	23		310.515	2367.7	4849.76	2958.82	1405	1209.75	3348.18	327.043	-0.625736	0.456826		169.227	614.912	103.216	0	2920.6	1207.94	1859.36	3766.41	3.33696	0.0012221		186.646	136.087	516.685	53.9048	732.735	1081.66	1380.47	940.404	2.62656	0.00453798
Zcchc7	B1AX39	B1AX39;B1AX39-3	Zinc finger CCHC domain-containing protein 7	63	11	11		1058.91	931.092	179.11	1391.58	1243.44	1429.24	572.357	1740.04	0.712121	0.355497		609.012	631.095	583.93	248.671	2438.28	2696.07	1498.61	4282.39	2.39053	0.00449622		452.163	85.348	1272.42	143.922	1091.48	1308.49	2382.51	350.367	1.84956	0.0227344
Heatr1	G3X9B1	G3X9B1;A0A1Y7VNI1;A0A1Y7VNG8	0	242.07	74	74		12516.2	13697.2	4403.63	5280.91	9557.26	16239.8	19688.7	5655.41	0.528994	0.285093		5785.05	10463.2	4955.57	3182.74	24066.1	15547.6	7332.82	11714.9	1.26832	0.0154783		4894.31	4308.47	6798.39	3220.79	9819.14	9848.46	11404.2	9005.46	1.10672	0.0319285
Hk2	O08528	O08528	Hexokinase-2	102.53	37	34		302.714	263.47	48.2777	69.7739	5238.92	4495	1886.08	1594.48	4.502	4.73454e-07		837.929	1578.98	1073.47	874.334	10927.9	8336.9	3256.55	5494.99	2.58962	0.000528278		414.297	173.632	741.025	151.562	3848.16	4303.46	4460.63	12582.3	4.20295	1.33436e-06
Sdcbp	O08992	O08992	Syntenin-1	32.379	10	10		0	1898.4	1025.93	2018.6	9165.79	20758.7	11200.9	14587.7	3.07268	0.000233624		0	354.064	1979.59	0	12044.3	5496.49	21980.3	15280.7	3.8665	8.28978e-05		0	0	820.744	0	7846.8	3933.64	15514.6	4593.91	3.06081	0.00539131
Sema4d	O09126	O09126	Semaphorin-4D	95.639	40	40		32309.6	19391.9	24077	24503.7	80608.5	106589	74500.7	42798.9	1.55292	0.00062527		15446.5	27725.6	17538.8	14222.6	57208.1	48840.6	40715.4	42056.4	1.37124	0.00192695		24894.4	16469.8	43378	17484.2	92371.9	57712.8	119468	46964.4	1.64695	0.000347784
Nedd9	O35177	O35177;Q61140-2;Q61140	Enhancer of filamentation 1	93.051	42	42		9996.18	6121.6	10181.4	7403.58	24854.5	26729.3	31465.4	14823	1.51747	0.0015666		5767.37	3502.88	3917.65	3352.09	16162.6	12347.7	5738.86	10832.4	1.38682	0.00328582		5257.04	3843	11657.5	5397.76	22920	8312.21	12216.6	8872.47	1.00546	0.0257327
Adam10	O35598	O35598	Disintegrin and metalloproteinase domain-containing protein 10	83.967	29	29		4665.28	3282.44	2631.82	4272.5	5339.68	10403.8	9074.57	7347.43	1.10675	0.00743229		2420.17	5192.96	3457.03	4420.47	7971.35	6637.21	7863.84	11299.7	1.15336	0.00557635		2443.72	2748.58	6974.95	3390.72	7407.14	8557.53	11792.5	6144.92	1.21344	0.00383415
Suv39h1	O54864-3;O54864;O54864-2	O54864-3;O54864;O54864-2	Histone-lysine N-methyltransferase SUV39H1	33.111	14	14		1283.7	892.857	509.673	1798.32	3903.37	4364.21	2537.41	0	1.79349	0.0172508		1441.63	3046.96	0	438.468	13557.9	7790.74	4807.56	1379.29	2.04781	0.00767458		1482.19	811.5	1418.58	1236.83	6930.58	4315.51	2952.82	2592.99	1.69043	0.0155869
Diaph2	O70566	O70566	Protein diaphanous homolog 2	124.87	45	45		6945.47	15874	10550.1	7987.21	15511.8	22547.1	12397.9	13305.9	0.658658	0.162354		3251.72	8964.78	2947.57	1770.19	14078.2	13337.7	9862.89	9883.13	1.72772	0.00101564		8244.57	5678.06	17748.6	5095.77	20319.7	16372.5	23128.4	13770.5	1.16133	0.0183604
Dgka	O88673	O88673	Diacylglycerol kinase alpha	82.761	29	29		5958.72	4505.62	2330.25	3419.51	5461.16	8555.02	7109.72	4219.17	0.677933	0.156375		2638.59	8000.15	5608.83	2145.97	21402	17826.6	13444.8	12326.6	1.9898	0.000291379		3542.72	2157.46	5916.9	2282.94	8229.22	7562.14	9847.08	3664.94	1.11078	0.0251218
F10	O88947	O88947	Coagulation factor X;Factor X light chain;Factor X heavy chain;Activated factor Xa heavy chain	54.017	5	5		0	0	0	0	0	0	0	983.726				0	0	209.017	0	0	0	0	18981.8	6.50485	0.00244216		581.179	0	1183.11	0	0	0	0	21417	4.69086	0.00519495
Mkln1	O89050	O89050	Muskelin	84.877	31	31		2443.03	1631.25	1863.06	1691.89	4923	7713.13	5928.64	3167.98	1.45679	0.00312316		1795.7	3190.1	1572.71	643.83	6605.83	5458.63	3316.76	3722.98	1.56559	0.00172982		1601.08	1775.26	3329.75	1809.76	6676.84	3634.8	6394.83	3246.33	1.21962	0.0109364
Itm2b	O89051	O89051	Integral membrane protein 2B;BRI2, membrane form;BRI2 intracellular domain;BRI2C, soluble form;Bri23 peptide	30.26	10	10		11928.5	14523.7	7788.91	13633.2	44691.3	70997.2	52297.1	40688.1	2.12992	0.00026141		8227.92	8921.83	17022.8	8168.77	27874.6	39573.4	20239.1	38860.1	1.60231	0.0035026		14736.5	9237.94	24355	11835	46919.8	28690.4	95232	11949.5	1.32171	0.0131199
Cd8a	P01731	P01731	T-cell surface glycoprotein CD8 alpha chain	27.456	8	8		107514	61413.7	53524.9	31247.2	201942	166722	213849	79106.6	1.42215	0.0187302		76789.2	74628.9	162558	40030.6	223740	140724	358878	330488	1.66147	0.00716062		39239.4	38264.6	137706	31496.4	185041	198551	421623	95128.3	1.95549	0.00208596
Rrm1	P07742	P07742	Ribonucleoside-diphosphate reductase large subunit	90.209	38	38		10055.4	9217.98	10930.7	10991.6	29722	32217.2	24520.6	12186.4	1.17084	0.0135413		12345.6	17139.9	11541.6	6311.67	77337	38258	22194.6	31469	1.76669	0.000539306		11209.5	11579.5	24375	8888.8	30137	24580.4	44413.1	20797.3	1.15117	0.0149731
Itgb1	P09055;P09055-2	P09055;P09055-2	Integrin beta-1	88.231	23	23		10324.7	5803.53	5941.76	12143.5	14089.5	20352.3	17955.3	19502.2	1.1344	0.00631672		6770.47	11914.1	11658.6	9402.32	16221.3	18516.5	19279.9	25594.9	1.01679	0.0128955		5697.26	7299.61	12074.9	5003.43	11985.4	18233.9	27591.8	10797.2	1.17389	0.00494712
Fgl2	P12804	P12804	Fibroleukin	48.95	15	15		4693.41	4629.97	3081.63	2666.46	10131.6	15495.6	14709.8	2861.38	1.30243	0.0471349		626.47	240.505	272.297	0	4299.48	7937.73	3108.57	1466.39	3.35612	5.75542e-05		3321.24	2522.23	5432.49	933.771	20270.4	8882.21	17077	7746.12	2.28262	0.00135702
Umps	P13439	P13439	Uridine 5-monophosphate synthase;Orotate phosphoribosyltransferase;Orotidine 5-phosphate decarboxylase	52.292	29	29		20289.1	11477.1	9077.87	19078.1	19576.7	31024.4	12702	11703	0.290669	0.610563		17134.2	28632.7	20063.8	5591.18	72731.4	42942.1	48168.1	54479.5	1.8046	0.00410588		7405.4	7940.74	36923.6	8039.5	45721.8	28284.2	49421	14442.2	1.43114	0.0186074
Icam1	P13597-2;P13597	P13597-2;P13597	Intercellular adhesion molecule 1	58.752	18	18		18101.3	10461	9848.25	19616.1	23419.6	25417.4	35964.7	20936.5	0.903763	0.0362203		7316.6	7389.8	10836.2	7993.63	14688.6	17907.1	20398.6	18360.8	1.09867	0.0127659		7009.33	11835	27105.1	12337.1	32904.2	14542.7	42883.5	22004.5	1.0062	0.0211342
Srgn	P13609	P13609	Serglycin	16.711	4	4		21722.3	19757.7	13846.3	32223.8	50885.8	41046.9	49597.1	56877.2	1.23585	0.0122705		11114.6	15613.6	7966.96	2431.82	50075.3	52274.3	30521.1	33172.7	2.40563	2.56698e-05		12304	16346.5	11929.4	16027.7	74092.9	28150.2	46113.3	46500.9	1.71543	0.00102066
Cd44	P15379-2;P15379-3;P15379-6;P15379-11;P15379-5;P15379-10;P15379-9;P15379-4;P15379-8;P15379-7;P15379	P15379-2;P15379-3;P15379-6;P15379-11;P15379-5;P15379-10;P15379-9;P15379-4;P15379-8;P15379-7;P15379;P15379-12;P15379-13	CD44 antigen	39.998	10	10		2156.86	1544.97	2883	5780.08	2465.97	5829.07	2998.15	3531	0.3636	0.525745		1407.25	11033.9	2942.08	6273.36	16787.7	13540.2	4447.72	12145.7	1.35528	0.0252277		1475.73	1542.45	4008.84	2581.79	5808.07	4835.19	6295.32	5991.17	1.37263	0.0236123
Bsg	P18572-2;P18572	P18572-2;P18572	Basigin	29.674	11	11		689.362	5426.22	4366.91	5435.03	10852.3	25776.1	8067.21	5891.99	1.80663	0.00593515		10805.4	25841.4	11320.6	6939.4	36900.9	40918.5	22279.5	29818.4	1.37876	0.0296677		5306.02	5465.99	10242.6	3516.08	22184	12104.9	24181.2	16971.3	1.68031	0.0096828
Prim1	P20664	P20664	DNA primase small subunit	49.295	17	17		3332.06	1523.66	1255.11	2711.06	8097.53	8443.92	3744.37	4188.98	1.48902	0.0106297		4703.35	4211.38	3440.6	1088.48	13325.9	11199.4	5901.74	5897.39	1.53244	0.00883345		1623.35	2069.72	5300.82	956.195	8827.21	5714.7	8412.45	5680.6	1.7863	0.00291243
Emb	P21995	P21995	Embigin	37.064	13	13		14925	15058.8	11369.2	18629.4	36876.9	51919.9	58645.3	44604.9	1.6793	2.61869e-05		19869	24694.3	20392.3	20361.7	64520.8	48744.8	53326.8	64801.5	1.43433	0.000164099		0	22149.5	21598.7	11655	38992	41182.6	60779	30617.9	1.2294	0.00155105
Impdh2	P24547	P24547	Inosine-5-monophosphate dehydrogenase 2	55.814	38	38		70330.6	35325.4	34378.2	62685.4	138988	98294.7	87064.1	76906.4	1.02367	0.00868046		60912.9	83128.3	80293.9	57513	168538	176113	151627	179228	1.27709	0.0016237		60500.1	56156.1	97290.7	45821.6	173492	94854.7	225726	110941	1.19151	0.0028849
Lyn	P25911	P25911;P16277	Tyrosine-protein kinase Lyn	58.812	27	26		4726.72	3856.87	4063.85	4363.69	15656.9	12808.1	16952.2	3167.4	1.26444	0.0724298		84.2054	0	232.27	0	219.511	0	2139.62	0	2.29289	0.024966		2210.52	2310.76	6162.15	1592.69	6960.1	11728.2	12158.6	15153.1	2.0572	0.00616751
Nap1l1	P28656	P28656	Nucleosome assembly protein 1-like 1	45.345	17	15		79227.7	101298	62098.1	82898	110274	158803	160263	57860.2	0.493678	0.320641		72100.1	90987.4	69541.3	28939.2	251005	81564	165827	117938	1.23064	0.0190418		21396.1	64408.1	86831.2	39022	142094	71438.1	116527	65140.8	1.01113	0.0493857
Icam2	P35330	P35330	Intercellular adhesion molecule 2	31.39	10	10		271.209	3337.81	413.167	2055.51	4438.74	7382.3	6457.71	2906.7	2.41099	0.00454548		602.653	1698.41	707.974	1011.03	5736.5	3786.25	2946.56	3368	2.05017	0.0133455		0	1572.3	4823.38	564.423	9747.17	7276.46	7814.73	1535.08	1.73393	0.0463873
Lig1	P37913	P37913	DNA ligase 1	102.29	52	52		8948.91	4050.37	4413.29	7925.47	17157.2	18675.6	12725.5	16538.9	1.43329	0.000394095		9711.58	11926.8	11485	9433.49	30816.9	27259.6	31947.7	32880.3	1.53396	0.00019312		8606.75	7230.11	14639.4	7011.9	24571.5	13945.9	27595.2	14716.2	1.11132	0.00376487
Cd82	P40237	P40237	CD82 antigen	29.628	6	6		387.472	243.904	2156.14	0	8472.05	3741.94	10885.7	14014.7	3.82493	0.000115619		3400.1	5859.4	13532.6	0	24749.6	23364.6	42309.3	50766.3	2.36951	0.00701055		0	1947.28	1128.62	0	3519.15	8606.71	22317.1	3125.02	2.19315	0.023021
Pcyt1a	P49586	P49586;Q811Q9-2;Q811Q9	Choline-phosphate cytidylyltransferase A	41.666	19	19		7664.42	3032.91	6854.05	10161.9	24714.1	35442.9	13952.4	15955.6	1.72805	0.00120504		1638.54	6478.4	3896.51	2676.85	10847.4	8948.95	4273.47	9916.55	1.30387	0.0103083		10512.6	8002.18	18013.6	7921.75	27733.9	24078.3	25320.8	21652.5	1.23267	0.0145444
Mcm4	P49717	P49717	DNA replication licensing factor MCM4	96.735	53	53		53567.8	46113.3	42726.5	55717.7	86153.7	117582	107871	43444.8	0.753277	0.0917555		64559.8	101975	40752.4	32675.8	136580	165841	98662.7	65184.7	1.01364	0.0268795		40698.9	61225.2	100091	35202.2	141405	101972	111965	89289.8	1.00933	0.027465
Slc1a5	P51912	P51912	Neutral amino acid transporter B(0)	58.482	9	9		9623.34	9283.32	5058.95	5297.53	7778.93	16752.9	13907.9	14630.6	0.86733	0.0343297		2982.9	6950.67	5485.8	2833.83	32651.6	19894.5	16849.4	20652.2	2.36348	3.63346e-06		6692.68	6007.72	8323.17	4013.44	20095.2	12506.8	14565.5	18730.8	1.41847	0.00129401
Nek1	P51954	P51954	Serine/threonine-protein kinase Nek1	136.69	12	12		152.653	83.2496	257.808	264.709	299.27	309.139	0	537.518	1.09956	0.0481217		114.137	105.306	206.438	395.004	768.346	277.386	344.09	279.365	1.09642	0.0345682		255.786	207.415	143.581	241.706	384.84	763.58	401.872	321.909	1.09196	0.0352328
Kpna2	P52293	P52293	Importin subunit alpha-1	57.927	17	17		1434.34	1589.38	2076.29	2183.16	10260	12062.4	7931.35	13124.6	2.57098	1.77216e-06		2178.16	2999.37	1900.98	719.866	21276.8	12529.8	11374.1	16749.5	3.11798	9.00787e-08		1978.39	1643.28	2912.06	1225.18	11655.6	7577.27	12452.1	10747	2.49821	2.68306e-06
Jak1	P52332	P52332	Tyrosine-protein kinase JAK1	133.37	60	60		5518.69	5825.11	5352.51	6284.49	9711.68	10655.7	9267.75	5605.92	0.578455	0.17598		7364.66	9444.51	10814.1	2355.02	15181.9	17325.3	14144.1	11889.3	1.16053	0.0103712		5112.62	5461	5638.93	3549.04	17251.7	11111.6	12191.2	6197.89	1.17403	0.00963119
Samsn1	P57725	P57725	SAM domain-containing protein SAMSN-1	41.601	14	14		595.941	3433.93	2967.75	4231.16	10124.2	6940.2	9279.14	4511.46	1.70969	0.00593296		1082.48	1774.24	2495.95	987.001	5441.67	4810.02	3954.53	0	1.67064	0.011479		2639.96	2515.24	4168.66	1182.64	12320.9	5253.06	4729.08	3691.32	1.27727	0.0325963
Nadk	P58058	P58058	NAD kinase	48.597	10	10		1280.91	2084.44	475.716	1465.36	1320.1	3641.64	2411.71	371.187	0.302314	0.681537		816.264	2103.15	1047.82	1259.36	5219.06	6473.88	2362.14	4000.79	1.78476	0.0225673		1166.84	1961.95	2278.23	157.495	3685.93	2675.34	4153.64	3925.38	1.90319	0.0157999
Wdhd1	P59328;P59328-3	P59328;P59328-3;P59328-2	WD repeat and HMG-box DNA-binding protein 1	124.25	32	32		333.724	333.991	586.611	817.095	2561.93	2635.67	1614.53	1237.11	1.99496	0.000330661		1255.8	1622.56	1339.33	929.919	6576.39	1558.09	3145.86	4338.72	1.44606	0.00546017		968.068	727.128	1365.6	416.982	3999.13	2730.49	3630.19	1678.23	1.84369	0.000723215
Gabarapl2	P60521	P60521	Gamma-aminobutyric acid receptor-associated protein-like 2	13.667	6	6		63088.1	34763.9	25400.6	37925.6	93264.5	77050.6	102556	51325.1	1.04054	0.0123567		29703.5	38629.9	16075.9	41672.9	75187.4	43949	75894.2	72355.5	1.14026	0.00681446		23548.1	42041.6	25285.7	30193.7	92292.6	56977.2	93253.6	55671.7	1.29368	0.00265603
Rps25	P62852	P62852	40S ribosomal protein S25	13.742	10	10		322766	187205	129828	356905	298324	154859	138138	363657	-0.0676825	0.881022		180866	240250	145942	287266	645228	240073	837242	301188	1.10559	0.0216915		139660	255151	226757	181771	388324	448933	482730	292778	1.01706	0.0331056
Polr1b	P70700	P70700	DNA-directed RNA polymerase I subunit RPA2	128.21	29	29		1650.96	943.202	1298.93	965.411	4641.56	4214.5	3740.55	2495.44	1.63676	0.00213322		1301.61	2312.92	1284.87	985.457	7822.88	5705.48	2010.47	6196	1.79711	0.00093991		1414.38	1214.31	1689.35	401.278	3328.22	1825.66	3623.55	2216.41	1.34734	0.00900744
Itga4	Q00651	Q00651	Integrin alpha-4	115.69	20	20		225.062	1081.26	276.553	641.336	2065.51	3410.01	2037.27	936.119	2.07045	0.0065616		862.682	1321.7	1037.95	881.269	4957.24	4676.25	3184.32	4235.81	2.05696	0.00686493		645.817	403.435	1296.88	74.5919	1437.5	2120.43	4068.52	692.249	2.10299	0.005882
Hmgcr	Q01237	Q01237	3-hydroxy-3-methylglutaryl-coenzyme A reductase	97.039	16	16		0	0	0	298.037	1036.6	1228.1	747.5	482.635	1.46579	0.121896		94.372	102.874	202.875	194.187	2095.93	786.182	1316.06	1299.27	3.21171	2.19067e-05		127.502	367.015	421.59	339.032	1701.18	676.689	1238.92	223.757	1.39407	0.025013
Top2a	Q01320	Q01320	DNA topoisomerase 2-alpha	172.79	69	52		1698.01	1651.61	1875.73	1883.9	7291.48	5866.88	3504.56	3997.38	1.47955	0.00281235		2902.53	3046.37	5149.47	6687.61	10428.9	5409.86	10552.3	11844.9	1.13337	0.0171859		2035.31	1082.14	3528.39	1309.78	8752.94	4418.53	11199.2	3673.29	1.82207	0.000430866
Slc7a1	Q09143	Q09143	High affinity cationic amino acid transporter 1	67.091	5	5		406.15	0	248.635	0	1426.81	1218.64	1976.24	1085.97	2.12886	0.00343758		176.641	270.153	0	0	2529.13	1216.57	1634.39	5086.93	3.36388	5.874e-05		0	99.5554	0	148.409	1138.48	444.743	1907.97	1005.95	3.03004	0.000170206
Cd84	Q18PI6;Q18PI6-3	Q18PI6;Q18PI6-3;Q18PI6-2	SLAM family member 5	37.378	11	11		7320.98	4681.52	4092.77	6361.45	9859.13	18970.4	13597.4	9481.64	1.18902	0.0437215		4071.52	5408.7	8356.83	5215.86	11037.3	12991.6	15797.4	10969.1	1.17352	0.0462851		3480.08	1257.54	4988.55	1086.16	7800.22	4929.38	21992.4	2226.2	1.57771	0.00957662
Sec24a	Q3U2P1	Q3U2P1;Q3U2P1-2	Protein transport protein Sec24A	118.78	19	18		736.275	942.044	1042.17	1164.47	3258.04	3381.91	2325.19	1723.23	1.42821	0.00764744		603.487	747.537	866.134	153.806	2728.92	2871.55	2505.4	2394.81	2.40291	6.23668e-05		1057.55	1101.16	2578.76	1003.41	4447	2262.85	8222.5	3348.57	1.63069	0.00289023
Esf1	Q3V1V3	Q3V1V3	ESF1 homolog	98.047	24	24		2682.59	2642.68	2458.78	2108.08	5575.32	4795.38	4633.9	5552.04	1.05661	0.00559616		2616.66	4748.91	3230.26	2518.63	8664.03	9360.99	7569.98	5532.48	1.26757	0.00130654		2610.24	2011.87	3514.43	2118.54	6834.47	3656.81	10851.1	4561.08	1.24587	0.0015206
Atad5	Q4QY64	Q4QY64;Q4QY64-2	ATPase family AAA domain-containing protein 5	203.91	11	11		0	0	0	0	0	153.037	0	166.099				0	112.792	51.4917	49.8538	367.498	93.8887	495.296	431.902	2.14749	0.00349734		0	0	22.2583	0	440.561	342.656	407.682	0	4.14877	0.000592994
Nol10	Q5RJG1	Q5RJG1	Nucleolar protein 10	80.076	22	22		2116.92	2092.17	1357.71	1523.45	3555.12	2559.81	2190.9	1777.55	0.487967	0.446954		1280.55	6821.91	2195.86	2139.81	11606.1	9028.5	4421.41	5086.74	1.46083	0.0302344		1172.96	676.838	2326.99	140.762	4944.95	4182.26	4354.52	2301.33	2.4096	0.000943136
Cluh	Q5SW19;Q5SW19-3;Q5SW19-2	Q5SW19;Q5SW19-3;Q5SW19-2	Clustered mitochondria protein homolog	148.07	45	45		1306.84	1156.54	1730.72	2659.35	4369.24	7383.81	6234.59	4536.73	1.75884	0.00411413		1364.3	3647.81	2437.35	603.771	15313	9341.79	5078.62	5986.76	2.3035	0.000379725		736.463	1323.19	5033.56	1367.56	4956.8	6008.33	5790.42	5317.49	1.77372	0.00386009
Pik3r5	Q5SW28	Q5SW28	Phosphoinositide 3-kinase regulatory subunit 5	96.953	13	13		0	0	306.013	342.765	729.588	1029.77	783.758	900.791	1.39783	0.0164366		362.808	176.253	0	0	1611.24	1267.99	631.736	1248.33	2.15553	0.000796603		0	0	167.649	310.175	854.56	719.379	1321.07	445.223	1.76576	0.00380395
P4ha1	Q60715-2;Q60715	Q60715-2;Q60715	Prolyl 4-hydroxylase subunit alpha-1	60.885	13	13		0	304.747	274.783	173.68	7198.81	1872.88	3592.15	1021.23	3.44153	7.81129e-05		247.626	361.604	0	0	3846.55	3820.74	0	1082.41	3.0712	0.00125074		98.5232	82.0163	357.514	0	4398.07	3035.23	2507.22	2508.44	4.40964	4.50234e-06
Rasa3	Q60790	Q60790	Ras GTPase-activating protein 3	95.986	33	32		2754.43	2132.05	1158.86	2616.14	6594.02	9757.64	4348.34	2465.56	1.31898	0.0600605		1233.57	2152.19	640.676	237.527	7165.16	5443.75	5604.98	3531.02	2.72498	0.000485954		704.839	507.764	3423.34	1499.31	8573.33	3021.99	8871.34	2292.05	2.04096	0.00566874
Hells	Q60848-2;Q60848	Q60848-2;Q60848	Lymphocyte-specific helicase	93.785	33	33		0	835.658	502.241	753.053	5053.78	5621.33	5609.12	1206.9	2.45075	0.000935153		1825.44	2786.96	2090.13	1272.47	14455.6	10197.7	7701.1	8061.08	2.3504	0.000673481		1186.48	980.23	1756.4	178.177	7726.64	4600.14	4733.41	3654.89	2.68059	0.000177816
Il10rb	Q61190	Q61190	Interleukin-10 receptor subunit beta	39.773	3	3		0	0	154.152	0	405.29	928.311	885.812	0	2.16917	0.014075		0	193.666	0	294.99	672.66	430.231	853.451	1048.5	1.57752	0.0166217		0	211.927	0	152.933	561.18	569.593	1628.89	593.111	2.0499	0.00334381
Cyba	Q61462-2;Q61462	Q61462-2;Q61462	Cytochrome b-245 light chain	17.593	3	3		803.746	382.921	777.155	2253.96	6516.58	0	8028.35	3496.9	2.72793	0.000687972		1800.81	3776.12	6158.8	2271.85	7852.3	9666.53	19425.5	6182.05	1.6455	0.0165406		0	1286.05	4144.54	1113.63	11689.4	6013.25	9701.4	2158.79	1.77445	0.0166937
Lag3	Q61790	Q61790	Lymphocyte activation gene 3 protein	56.977	28	28		26499.2	39396	23331.1	41339.1	179980	201756	161522	68843.7	2.16188	5.564e-05		3091.96	4888.97	1955.4	1806.64	43942.3	41153.5	40528.9	24430.8	3.75829	1.66986e-08		23443.7	16169	45648.8	15462.7	196649	114668	135167	105046	2.55619	6.4535e-06
Tgfbr2	Q62312-2;Q62312	Q62312-2;Q62312	TGF-beta receptor type-2	64.218	17	17		875.64	1211.5	742.469	1175.96	2273.89	2637.72	4666.21	4148.45	1.74246	0.00147908		549.885	2023.33	1198.47	941.896	3491.92	3626.16	3610.57	6795.89	1.98765	0.000429405		1097.56	514.857	1584.18	592.501	4664.69	1839.24	7529.71	2782.34	2.10115	0.000241614
Tfrc	Q62351	Q62351	Transferrin receptor protein 1	85.73	33	33		299.227	649.109	1129.98	773.058	5802.14	5942.69	11179.1	5738.43	3.41758	0.000121088		50.7324	1475.91	1730.72	712.63	19147.3	12581.9	13587.7	23862.4	4.9225	9.92853e-07		1134.2	1456.16	1709.83	824.06	9592.53	7468.45	13019.9	8097.23	2.91607	0.000638321
Cdk6	Q64261	Q64261;Q3V3A1-3;Q3V3A1	Cyclin-dependent kinase 6	37.028	24	23		35988.8	13337.5	20826.2	27033.4	133029	130325	103747	83452.7	2.27937	8.28481e-05		9050.93	22648	4082.65	5369.15	177367	175060	100089	83610.1	3.95487	3.0486e-08		14609.1	8450.84	25296.7	11072.1	104431	134879	105094	127240	3.10281	1.40506e-06
Rbl1	Q64701;Q64701-2	Q64701;Q64701-2	Retinoblastoma-like protein 1	119.46	29	29		413.814	338.762	29.5051	163.914	2377.34	9656.39	1941.55	361.089	3.63374	0.000777752		208.03	213.819	37.6113	65.3883	4221.81	2958.11	1348.81	2076.79	4.57169	6.77354e-05		820.01	245.809	1520.61	126.723	2339.5	3229.21	1559.7	3455.35	2.50844	0.0133159
Peak1	Q69Z38	Q69Z38	Pseudopodium-enriched atypical kinase 1	191.09	59	59		851.834	748.798	673.941	1906.18	3485.75	4063.57	3991.88	4056.17	2.03218	0.00033952		531.997	791.581	862.988	839.382	4355.92	2240.29	3874.19	4354.9	2.26902	0.000102312		909.841	676.473	2746.54	513.301	4685.48	3095.87	8105.26	2279.66	2.06773	0.000283507
Ltn1	Q6A009	Q6A009	E3 ubiquitin-protein ligase listerin	198.92	56	56		4645.45	2730.27	3812.5	3358.29	6339.19	5804.34	5204.8	2532.09	0.39457	0.350531		2008.88	4526.98	2088.51	1060.13	5935.97	5708.51	4675.99	2685.04	1.10029	0.0143898		2104.65	3232.8	3580.25	2159.57	6685.34	4559.7	6437.62	5073.07	1.06054	0.017797
Ltv1	Q6NSQ7	Q6NSQ7	Protein LTV1 homolog	54.022	11	11		423.17	701.831	648.137	545.048	7420.8	6570.43	6275.29	3981.54	3.37581	3.38764e-07		1820.49	3114.37	1004.78	738.79	13768.6	8470.09	5152.97	4443.51	2.32735	4.81111e-05		280.923	0	318.359	0	7734.68	4509.33	4266.6	7745.52	4.28419	1.99121e-07
Kdm3a	Q6PCM1	Q6PCM1;Q6PCM1-2	Lysine-specific demethylase 3A	147.85	41	39		2042.24	810.784	818.303	1421.98	3072.17	1143.74	2560.39	2934.49	0.944084	0.0435132		853.746	1727.83	1766.6	1429.91	3178.62	3211.54	4445.26	3231.97	1.32465	0.00653984		1103.5	949.858	1572.61	1142.39	3264.94	2160.13	6502.5	1570.01	1.31422	0.00690733
Ccdc82	Q6PG04	Q6PG04	Coiled-coil domain-containing protein 82	61.007	11	11		0	175.841	73.1012	154.927	339.618	821.079	894.267	1764.55	2.69457	0.00236974		215.108	0	468.723	0	1058.71	708.692	1407.34	1528.2	1.82761	0.0484059		160.631	0	514.827	88.7903	502.66	1614.45	2466.44	259.665	2.12712	0.0120301
Larp1	Q6ZQ58	Q6ZQ58;Q6ZQ58-2	La-related protein 1	121.12	56	56		13458.2	9618.62	12156	11205.5	20615.4	26873	14432.4	11826	0.605722	0.14665		12287	18528.7	7351.14	4244.26	44363.9	29468.3	20771	31673.7	1.72997	0.00029865		11360.3	12047.9	15326	11001.8	33783	18103.4	30895.3	25036.3	1.08937	0.0129652
Eri1	Q7TMF2	Q7TMF2	3-5 exoribonuclease 1	39.493	11	11		4424.87	5507.46	2323.8	7110.63	11840.1	10315	4783.77	2963.21	0.526024	0.379456		3363.27	5392.55	4399.27	1831.09	12045.3	12793.6	6619.35	6945.2	1.39991	0.0261117		4460.83	1027.83	8941.67	1792.57	8464.1	5848.28	9391.4	4771.13	1.22889	0.0479772
Prrc2a	Q7TSC1	Q7TSC1	Protein PRRC2A	229.2	59	57		1485.77	2770.69	3554.76	3649.67	7637.19	5503.77	6332.26	3645.69	1.04585	0.0177577		2225.77	1781.22	1874.3	1950.57	7025.75	3459.11	2444.68	4577.13	1.05743	0.0166811		1019.44	1208.82	1918.64	2119	6019.34	2481.17	4382.95	2623.15	1.27475	0.00496359
Gvin1	Q80SU7	Q80SU7	Interferon-induced very large GTPase 1	280.81	137	137		48285.2	45499.1	46323.9	55138.9	121422	170970	127329	72034.3	1.27114	0.0049592		29938.5	66085.9	26707.4	18553.6	126646	141188	83915	74438.9	1.70799	0.000378137		53108.9	34254.6	79286.7	28607.4	135464	112441	140945	85611	1.36927	0.00281065
Amica1	Q80UL9	Q80UL9	Junctional adhesion molecule-like	42.532	17	17		2252.69	3741.55	2381.29	1662.31	57549.2	79253	69240.8	29475.6	4.52248	4.67899e-08		2033.02	1940.7	873.4	0	33755.9	65072.7	32507.3	37182.8	4.7401	7.57991e-08		5690.9	1280.76	6489.23	1690.83	65507.6	52019	66640.7	19681.5	3.94256	4.00363e-07
Dhx33	Q80VY9	Q80VY9	Putative ATP-dependent RNA helicase DHX33	78.346	22	22		0	555.366	206.537	548.952	3984.5	2650.93	2169.19	1148.3	2.50914	0.00579333		440.668	1235.14	118.156	112.656	5978.6	3580.84	0	674.982	3.06154	0.00121563		520.446	222.954	1153.87	374.617	2549.38	1878.34	2659.83	1913.11	2.23106	0.00762685
P2ry10	Q8BFU7	Q8BFU7	Putative P2Y purinoceptor 10	37.244	4	4		3069.23	2600.22	308.021	1717.87	11151.8	12723.3	10038.5	5171.55	2.69211	9.6697e-05		1126.34	2610.75	1826.97	1345.37	5284.65	8725.76	4706.23	6067.2	1.87728	0.00313512		1805.98	2740.08	2356.51	2162.23	6764.4	3195.01	13334.3	6416.06	1.54909	0.0120021
Txnip	Q8BG60;Q8BG60-2	Q8BG60;Q8BG60-2	Thioredoxin-interacting protein	44.363	12	12		0	345.709	280.792	317.235	7407.96	899.716	2109.11	2337.98	2.93335	0.00065924		673.66	1521.74	424.006	874.597	10073.4	1946.8	4983.02	2846.02	2.37872	0.00213249		416.331	1063.11	3242.91	1064.87	7117.53	1557.57	4687.54	3030.6	1.67176	0.0225491
Wdr3	Q8BHB4	Q8BHB4	WD repeat-containing protein 3	105.77	45	45		3382.63	2323.44	2580.28	4709.48	4764.89	7012.91	4697.94	5501.38	0.794193	0.0889157		4577.42	10475.7	4694.07	3643.28	18534.3	13234.3	12641	14355.5	1.44058	0.0038945		3242.27	2924.96	8392.87	1484.56	6895.57	6726.74	14007	6866.63	1.30966	0.00770343
Nol11	Q8BJW5	Q8BJW5	Nucleolar protein 11	80.817	22	22		4371.05	1581.61	2989.48	3877.22	7742.7	7472.25	8227.94	2803.99	1.01452	0.0845276		4594.04	5578.31	5916.43	942.99	13737.3	9777.08	9293.47	5429.73	1.39172	0.0214062		2766.98	4791.68	3194.14	1209.99	6238.86	7009.69	8505.85	3934.64	1.20901	0.0425927
Ankrd52	Q8BTI7	Q8BTI7	Serine/threonine-protein phosphatase 6 regulatory ankyrin repeat subunit C	115.03	24	24		255.797	263.115	0	272.96	758.055	902.878	875.627	679.401	1.59806	0.0169334		179.877	444.725	393.173	243.125	2784.07	3959.05	993.576	1280.83	2.71027	0.00011044		249.358	114.73	872.387	167.118	2186.86	650.204	1475.46	614.7	2.06809	0.00159547
Pwp2	Q8BU03	Q8BU03	Periodic tryptophan protein 2 homolog	102.91	32	32		2967.15	2187.25	658.621	1538.32	3291.84	2351.13	6780.11	795.951	0.666811	0.34066		3921.93	3013.92	3866.31	870.623	8800.72	7633.33	7751.01	11484	1.8079	0.0150154		568.837	466.46	3330.36	1228.98	5985.64	5764.34	8259.76	2212.6	2.29536	0.00291313
Larp4	Q8BWW4	Q8BWW4	La-related protein 4	79.763	27	27		2198.11	2131.39	2366.79	1083.57	9748.57	13253.6	6676.98	7385.33	2.26264	0.00997917		2101.78	3813.11	832.205	405.766	16668.1	14392.6	490.409	3433.49	1.80542	0.0347227		1327	1191.38	1689.11	1870.62	11503.1	7947.21	4486.77	6363.48	2.25733	0.0101304
Parp12	Q8BZ20	Q8BZ20	Poly [ADP-ribose] polymerase 12	79.916	22	22		421.049	986.755	503.626	1295.17	1075.35	3198.42	1075.22	1442.29	1.07469	0.0674544		1499.28	2982.77	907.931	1034.02	4089.7	3341.64	2364.45	5672.69	1.36206	0.023356		382.519	671.357	2530.75	749.534	2892.03	1567.28	4519.6	2361.88	1.65852	0.00713064
Camkk2	Q8C078-2;Q8C078;Q8C078-4;Q8C078-3	Q8C078-2;Q8C078;Q8C078-4;Q8C078-3	Calcium/calmodulin-dependent protein kinase kinase 2	59.616	14	14		1200.62	1062.91	997.254	2905.3	3023.82	3094.58	3523.13	3657.38	1.25682	0.0055387		670.016	1751.02	2291.93	1301.85	3443.02	3062.68	3366.49	4480.32	1.37643	0.00278274		802.346	1334.02	1804.92	1060.28	3555.21	2206.39	3480.31	1854.17	1.15679	0.00972827
Mtrr	Q8C1A3	Q8C1A3	Methionine synthase reductase	77.517	7	7		159.947	97.7487	411.737	217.091	142.386	494.285	175.229	296.438	0.346838	0.671326		42.8152	1103.05	0	279.636	1748.81	820.587	0	0	2.34142	0.0363939		95.9121	144.633	54.4112	311.461	176.777	489.643	583.633	795.101	1.85416	0.0328501
Tbl3	Q8C4J7	Q8C4J7	Transducin beta-like protein 3	88.265	38	38		8817.15	8359.28	4933.55	10103.6	10407.5	19701.6	12223	12009.5	0.758577	0.0663624		6363.68	13224.7	6780.25	7541.52	21847.8	20077.5	24683.3	38285	1.64747	0.000381381		7184.02	5452.18	12228.8	7504.87	15239.1	11311.6	31097.9	11760.8	1.03311	0.0153028
Grsf1	Q8C5Q4	Q8C5Q4	G-rich sequence factor 1	53.076	10	10		285.584	946.908	1130.93	277.635	2660.51	1570.11	3610.78	0	2.19445	0.00196257		0	515.013	0	0	4031.28	2864.25	1679.47	0	2.38312	0.0171752		559.298	1503.07	615.128	633.263	3086.04	1909.94	0	1380.81	1.41091	0.0300747
Utp15	Q8C7V3	Q8C7V3	U3 small nucleolar RNA-associated protein 15 homolog	59.374	25	25		10502.7	8664.04	6913.55	12687.3	20217.7	16197.3	23740	10588.6	0.841609	0.0392549		6795.37	14017.4	11322.5	10338.3	32492.7	34342.9	26649.9	28473.9	1.56172	0.000519538		10098.3	7735.1	16594.5	5505.58	26985	19783.8	21622.2	11137.6	1.04279	0.0126475
Fam60a	Q8C8M1	Q8C8M1	Protein FAM60A	24.829	8	8		1307.53	1125.35	240.504	0	4738.7	4286.85	8610.47	2419.74	2.68089	0.0058942		982.398	1775.9	2315.32	377.84	10468.2	9768.03	5411.38	4516.51	2.66931	0.00347421		329.169	0	2595.18	123.655	11573.8	6766.81	2710.84	3649.67	3.4804	0.000710349
Ttc27	Q8CD92-2;Q8CD92	Q8CD92-2;Q8CD92	Tetratricopeptide repeat protein 27	96.301	20	20		1215.39	1153.13	1796.72	1479.69	2002.69	4594.13	7348.2	1345.43	1.15239	0.0679262		986.844	2115.7	908.096	374.553	6707.45	8909.82	3730.65	1783.81	2.28234	0.000988544		1198.98	1005.27	2153.27	866.539	8339.64	3347.74	3279.47	2143.28	1.6118	0.0135586
Slc38a2	Q8CFE6	Q8CFE6	Sodium-coupled neutral amino acid transporter 2	55.503	5	5		579.607	338.058	363.649	538.472	4117.55	7179.56	3995.81	5726.46	3.52644	1.86269e-06		524.1	611.638	584.053	175.747	6475.01	9181.35	3356.31	3094.08	3.54889	1.70144e-06		0	852.62	127.024	272.862	4946.5	3308.69	8542.04	4310.16	4.00229	9.10779e-07
Gnl3	Q8CI11;Q8CI11-2	Q8CI11;Q8CI11-2;REV__Q8BMK4	Guanine nucleotide-binding protein-like 3	60.786	30	30		5737.12	5837.22	4996.98	5120.99	11154.5	14198.7	10621.9	14899.5	1.21758	0.0168736		9319.57	15690.8	10334.3	7617.34	26346.2	21323	24686.7	33189.8	1.33036	0.00986779		6939.74	4336.24	14355.1	4090.07	20857.3	94943.1	33093.1	14294.8	2.2626	8.65945e-05
Hmgcs1	Q8JZK9	Q8JZK9	Hydroxymethylglutaryl-CoA synthase, cytoplasmic	57.568	26	26		16304.3	24627.9	18178.2	33038.8	44552.1	57958.1	68313.8	43501.6	1.24796	0.00261665		11983	22369.6	18949.2	12416.3	60975.4	48166.5	32778.1	52542.6	1.58139	0.000293127		20886.7	25911.5	34885.2	14576.1	63727.4	42321.3	88691.6	44338.8	1.31707	0.00167022
Cyp51a1	Q8K0C4	Q8K0C4	Lanosterol 14-alpha demethylase	56.775	24	24		29089.3	18841.3	15830.2	23635.9	44490.5	49775.5	40463.2	22363.2	0.822155	0.129011		15365.8	22259.4	17265.8	8463.21	210594	45656.8	47118.5	26478	1.97675	0.00101504		22023.6	15602.2	32785.4	14435.6	45205	31479.6	81969.5	29498.5	1.10079	0.0463549
Asb2	Q8K0L0-2;Q8K0L0	Q8K0L0-2;Q8K0L0	Ankyrin repeat and SOCS box protein 2	64.936	19	19		648.967	1547.14	871.239	1521.98	2923.46	4360.44	1810.63	1552.47	1.18757	0.0354406		1292.35	3566.33	1118.63	519.089	8512.05	10494	3645.23	3146.96	2.14519	0.000544315		2217.1	2588.57	2457.35	1130.55	5921.09	4702.28	6918.41	4668.61	1.45442	0.0118558
Polr1e	Q8K202	Q8K202	DNA-directed RNA polymerase I subunit RPA49	54.033	19	19		2705.86	7099.99	1723.89	3161.87	2157.99	4318.37	3323.26	5325.3	0.163822	0.776016		2471.53	5109.53	3086.11	707.118	8667.05	6342.8	4191.66	8149.43	1.52262	0.0138588		1757.5	2732.08	3586.8	1399.83	3990.16	4413.69	9483.13	14478.1	1.66203	0.00796118
Ddx52	Q8K301	Q8K301	Probable ATP-dependent RNA helicase DDX52	67.473	16	16		4656.14	1942.77	2800.42	3044.79	7016.17	7308.2	6240.04	3257.29	0.939047	0.080828		3455.68	4625.33	2371.22	1770.57	9441.02	11838.8	7752.01	5253.44	1.52097	0.00720503		570.189	2627.86	4553.89	2543.75	5824.75	5031.41	3548.69	7510.94	1.37299	0.0138568
Cd226	Q8K4F0	Q8K4F0	CD226 antigen	38.062	11	11		711.658	1677.46	1473.63	2258.49	11141.2	11107.9	18276.3	15699.5	3.28141	3.56827e-07		19487.1	28599	24166.8	14317.4	55172.3	54711.4	45943.2	53430.5	1.31601	0.00865699		2893.15	4397.24	14807.1	5520.15	22354.3	23303.6	56882.7	24854.7	2.36704	3.47311e-05
Zwilch	Q8R060	Q8R060	Protein zwilch homolog	66.839	9	9		0	0	0	0	313.277	691.26	292.533	121.404				0	0	117.235	54.6779	797.143	685.558	325.675	662.112	2.87144	0.00244592		58.5525	164.2	332.53	40.0521	505.074	383.421	273.494	0	1.81981	0.0199676
Mtg1	Q8R2R6	Q8R2R6	Mitochondrial ribosome-associated GTPase 1	36.679	6	6		0	1034.49	0	1183.2	1441.87	0	2630.42	0	0.815816	0.155865		817.263	432.634	904.732	926.458	2207.42	3693.96	1695.26	1881.24	1.61382	0.000626801		714.977	918.305	886.871	1160.97	1263.46	2570.53	1689.41	2813.44	1.12829	0.0096909
Saraf	Q8R3Q0	Q8R3Q0	Store-operated calcium entry-associated regulatory factor	35.856	13	13		318.452	307.548	238.901	1082.3	13176.9	18606.9	74982.7	4217.65	5.3865	8.39436e-07		2570.44	5221.15	1965.19	1089.71	28168	21840.1	8150.29	6378.58	2.53	0.00422277		373.908	318.939	2932.02	924.835	24519.6	14761.1	10426.3	17695	4.41394	1.3928e-05
Cdt1	Q8R4E9	Q8R4E9	DNA replication factor Cdt1	61.509	15	15		795.754	714.444	573.325	476.242	4132.69	1973.2	1346.46	1071.42	1.56096	0.0191342		728.13	1172.94	0	173.864	6065.67	3027.16	801.867	2528.66	2.2218	0.00314551		173.294	316.112	0	176.679	2857.66	2322.33	1177.18	2265.32	3.2667	8.15977e-05
Etv3	Q8R4Z4	Q8R4Z4	ETS translocation variant 3	57.026	8	8		285.277	123.061	103.925	49.7762	1206.1	823.296	2028.55	2058.53	3.6197	9.07636e-05		115.859	108.4	0	0	992.951	763.773	496.627	73.1996	1.86236	0.0465051		64.839	0	65.2367	0	797.737	538.377	0	268.79	2.90432	0.00556689
Lrrc8c	Q8R502	Q8R502	Volume-regulated anion channel subunit LRRC8C	92.371	47	47		27974.9	17063.8	20172.8	26588.1	57722.8	80933	56426.1	39357.5	1.33515	0.00242265		11761.7	24547.5	9752.61	11845.2	55596.4	50284	33865.3	33870.8	1.64678	0.000351514		14834.7	20136.1	44677.3	17475.5	54425.1	37705.4	67121.1	41079.9	1.15015	0.00737615
Kdm4c	Q8VCD7	Q8VCD7	Lysine-specific demethylase 4C	119.96	22	22		267.527	245.013	332.156	797.049	1190.25	1599.3	1915.89	436.211	1.62961	0.0273461		62.7018	353.39	135.832	142.413	444.394	897.038	758.908	464.677	2.08935	0.00616642		244.799	236.172	660.769	73.8781	1780.17	1814.99	2802.78	377.896	2.56095	0.00121903
Uhrf1	Q8VDF2;Q8VDF2-2	Q8VDF2;Q8VDF2-2	E3 ubiquitin-protein ligase UHRF1	88.303	37	37		0	423.598	40.0449	773.113	9231.66	11764.5	6524.82	4132.05	4.96318	1.08548e-05		821.025	1157.46	338.22	0	32246.1	13196.5	9149.71	9735.67	4.34837	5.28516e-05		809.256	0	1426.26	307.315	20487.2	8492.26	10771.6	4791.45	3.78154	0.000238765
Ipo4	Q8VI75	Q8VI75	Importin-4	119.27	22	22		878.748	357.266	686.159	673.404	2329.26	4030.22	3107.93	1700.52	2.10448	0.000475982		861.056	1607.15	691.628	313.832	10003.9	5528.8	4966.61	6628.81	3.14141	3.83105e-06		138.94	640.512	666.138	594.02	3470.13	2148.08	2994.44	2503.3	2.65796	3.50139e-05
Tti1	Q91V83	Q91V83	TELO2-interacting protein 1 homolog	120.81	11	11		624.412	626.872	975.649	300.239	1033.44	676.619	1339.71	644.334	0.599061	0.2438		353.699	391.51	324.369	145.622	897.423	1260.44	802.682	629.333	1.61221	0.00395212		281.499	422.02	343.297	166.331	1738.84	278.896	714.83	646.048	1.26127	0.0195125
Nifk	Q91VE6;Q91VE6-2	Q91VE6;Q91VE6-2	MKI67 FHA domain-interacting nucleolar phosphoprotein	36.265	21	21		17651	11554.1	9547.74	20521.2	32568.1	28996.8	30084.9	43477.8	1.23754	0.00326711		19939.2	29501.3	34267.5	24752.4	51284	52330.3	69097	74638.9	1.19848	0.00417628		12376.2	10710.8	20973.7	11322.3	35432.3	26631.1	77596.4	26156.6	1.48174	0.000684496
Itm2c	Q91VK4	Q91VK4	Integral membrane protein 2C;CT-BRI3	30.482	9	9		0	2390.52	2575.91	1803.93	10602.5	5010.28	5611.36	2129.97	1.16975	0.184048		0	167.909	0	1220	5762.51	8445.5	1050.17	1106.87	2.59918	0.0142348		1400.4	2538.89	4665.11	622.06	5757.87	7360.07	18463.2	6581.14	2.24077	0.0102687
Pus7	Q91VU7;Q91VU7-2	Q91VU7;Q91VU7-2	0	74.792	31	31		1188	2046.72	2250.11	1546.91	8526.97	8753.06	6986.29	7114.79	2.19398	8.78944e-05		4968.75	2592.82	3863.96	746.182	29117.5	17629.6	12472	16945.5	2.87803	2.59098e-06		2729.61	3841.14	4549.47	1996.8	7233.03	8671.83	10098.5	8759.22	1.46605	0.00408436
Ubap2	Q91VX2	Q91VX2	Ubiquitin-associated protein 2	117.96	16	16		49.357	183.53	63.361	170.435	1829.26	1036.44	1947.86	1197.82	3.86617	5.3022e-06		412.505	0	224.8	99.7375	3905.79	2163.54	1244.79	1925.28	3.33717	8.3376e-05		207.623	0	227.528	119.181	2657.53	1491.1	1400.77	286.915	2.65872	0.000846013
Rrp9	Q91WM3	Q91WM3	U3 small nucleolar RNA-interacting protein 2	52.106	27	27		16101.9	7042.69	11600.4	8878.71	20990.6	18715.9	31540.7	7217.93	0.734216	0.084835		18742.7	21566.5	8008.7	17246.2	34196.2	37958.4	39319.7	40116.7	1.29917	0.00422962		6607.08	10426.5	7727.3	7331.45	16883.4	22645.5	16836.3	16145.8	1.18375	0.00816596
Ppan	Q91YU8	Q91YU8	Suppressor of SWI4 1 homolog	52.755	24	24		2313.7	1767.87	1372.98	2178.48	8989.08	7486.46	2627.71	5118.49	1.55228	0.00766864		4721.84	7182.24	5308.53	12970.5	15257	11258.4	7216.48	46991	1.16017	0.039043		3514.17	1336.22	3019.67	1690.22	5384.68	3800.87	9797.69	4778.05	1.33028	0.0196759
Traf7	Q922B6	Q922B6	E3 ubiquitin-protein ligase TRAF7	66.487	20	20		834.566	1289.32	614.938	737.205	1101.95	1580.96	1357.58	1156.56	0.621843	0.316637		619.525	3179.34	0	706.644	2769.47	2295.58	4080.94	3059.64	1.41868	0.0420198		119.257	1219.66	1246.58	844.806	1577.58	1900.62	2736.18	1462	1.57275	0.0170096
Prmt3	Q922H1-2;Q922H1	Q922H1-2;Q922H1	Protein arginine N-methyltransferase 3	59.47	16	16		3362.84	6205.58	3623.34	5062.45	11449.5	11395.6	8830.47	4182.54	0.913523	0.0506918		1934.65	6192.02	2644.94	1353.65	16720.9	17046.1	10122.6	8013.45	2.26858	3.94632e-05		3686.57	4237.55	5358.19	3129.67	13849.5	9680.49	10330.9	7463.66	1.32559	0.00663392
Far1	Q922J9;Q922J9-4;Q922J9-3;Q922J9-2	Q922J9;Q922J9-4;Q922J9-3;Q922J9-2	Fatty acyl-CoA reductase 1	59.434	17	17		2987.44	1210.16	1320.45	2601.55	7264.62	7322.73	7085.41	6851.38	1.925	0.000911036		2321.91	1558.67	3598.68	2874.82	14013.2	6812.25	13500.1	12909.3	2.19888	0.000242439		951.995	2442.36	2801.28	1058.14	7215.82	4885.88	15787.3	2426.7	1.90363	0.00100971
Nop2	Q922K7	Q922K7	Probable 28S rRNA (cytosine-C(5))-methyltransferase	86.751	30	30		9741.5	5247.1	4523.12	10104.9	14280.7	19435.5	11604.6	20353	1.20261	0.0148977		9895.1	11275.8	15150.9	11444.9	31395.3	27113.7	55692.1	26565.2	1.50612	0.00321088		7608.95	5270.34	14281.1	4560.25	20406.3	11098.8	46366.4	12862.8	1.42317	0.00492783
Riok1	Q922Q2	Q922Q2	Serine/threonine-protein kinase RIO1	64.91	30	30		9643.24	5651.46	4343.12	13246.1	16146.7	13642.2	14175.7	13178.2	0.928559	0.0344606		6190.44	8137.56	8492.52	3707.15	14527.3	13458.8	20003.7	20437.8	1.41385	0.00239635		7372.31	5845.34	9516.46	3014.26	15728.8	8932.65	18953.4	11454.6	1.15626	0.010291
Prmt7	Q922X9	Q922X9	Protein arginine N-methyltransferase 7	78.3	12	12		355.332	0	298.974	213.421	1672.66	3161.01	331.6	432.004	1.72076	0.0440577		0	252.719	340.304	0	4559.93	2647.2	1258.28	1134.68	2.79655	0.00617831		670.347	448.756	147.455	127.029	1822.24	1478.51	0	463.322	1.97451	0.0230802
Rsl24d1	Q99L28	Q99L28	Probable ribosome biogenesis protein RLP24	19.611	4	4		4923.87	2969.39	2319.34	4254.29	7749.41	12352.8	5744.56	8954.8	1.27328	0.00249363		3005.82	6805.37	3194.14	2175.87	15434.7	10597.2	11755.8	9100.01	1.73586	0.000129557		3292	2837.87	0	2380.98	11931.7	9827.69	8373.14	9174.06	1.79245	0.000211088
Nmd3	Q99L48	Q99L48;Q99L48-2	60S ribosomal export protein NMD3	57.611	19	19		3670.15	1376.67	1371.34	3513.27	4441.51	3272.48	7742.07	4606.75	1.10312	0.0681045		3524.51	7594.98	4764.91	1600.5	5620.04	10356.9	13863.3	11354.9	1.37203	0.0260934		1446.73	2213.04	5218.47	722.254	11883	5344.85	12075.8	5172.88	2.09024	0.00147819
Riok2	Q9CQS5	Q9CQS5	Serine/threonine-protein kinase RIO2	62.49	13	13		477.248	385.585	957.127	615.735	2164.02	2100.41	2761.84	2185.93	1.99579	0.000276344		876.965	995.634	445.959	884.233	4136.82	4157.51	4053.02	3501.85	2.3674	3.94283e-05		203.656	57.7277	244.735	390.071	2074.56	1065.92	2477.34	1823.29	3.27988	4.22418e-07
Smyd3	Q9CWR2	Q9CWR2	Histone-lysine N-methyltransferase SMYD3	49.126	12	12		4354.54	4283.66	2808.25	3673.7	8306.78	10009.4	8331.83	4777.4	1.02604	0.0167716		1459.02	2515.92	1919.08	3809.66	9841.04	5044.72	6522.09	6295.97	1.5618	0.000705956		2771.18	1525.84	5426.42	2470.93	9786.68	6601.47	5443.55	7167.85	1.36864	0.00228064
Glipr2	Q9CYL5	Q9CYL5	Golgi-associated plant pathogenesis-related protein 1	17.09	10	10		0	0	0	0	11358.8	13619.6	13046.5	0				6263.88	2244.48	0	0	62492.3	23457	11971.8	0	2.79299	0.00186921		942.315	0	475.998	0	7175.26	6973.74	0	5734.41	3.29988	0.000533744
Chaf1b	Q9D0N7	Q9D0N7	Chromatin assembly factor 1 subunit B	63.131	14	14		0	325.062	190.431	344.612	1362.41	1945.29	2171.91	797.52	2.39995	8.50093e-05		435.945	367.191	0	0	2954.84	2809.25	2511.42	1144.97	2.46586	0.000241784		914.091	733.053	1168.25	316.643	2221.34	1657.33	2237.56	1889.46	1.49313	0.00339081
Fam111a	Q9D2L9	Q9D2L9	Protein FAM111A	69.948	9	9		0	0	0	0	202.296	538.986	354.404	0				0	40.1124	0	0	757.044	338.043	109.381	939.917	3.32775	0.0123213		0	0	37.8935	124.852	760.692	413.219	0	268.892	2.67363	0.013439
Nol7	Q9D7Z3;Q9D7Z3-2	Q9D7Z3;Q9D7Z3-2	Nucleolar protein 7	28.97	6	6		5406.69	5174.94	4106.67	11967.7	5991.76	4327	1781.27	9653.34	-0.406262	0.532379		6521.16	10208.1	4077.19	23472.2	9961.48	126210	52669.8	34321.1	2.11969	0.00322613		7515.29	5773.64	4609.25	6891.38	42271.2	37403.8	27447.6	31148.4	2.48444	0.000824949
Llph	Q9D945;Q9D945-2	Q9D945;Q9D945-2	Protein LLP homolog	15.391	4	4		10303.1	10771.2	4925.17	15788.3	26840.9	16019.6	11511.2	22625.7	0.924474	0.0449865		9233.74	12060.1	15894.8	27576.6	39422.1	38641.7	31297.3	29048.3	1.20661	0.0111934		0	6014.75	13245.4	7212.16	25677.8	23015	25990.9	11793.5	1.31125	0.0107764
Lonp2	Q9DBN5;Q9DBN5-3;Q9DBN5-2	Q9DBN5;Q9DBN5-3;Q9DBN5-2	Lon protease homolog 2, peroxisomal	94.525	22	22		875.399	1433.57	1577	1213.31	3373.12	4471.3	3853.57	1233.05	1.22486	0.0466062		516.164	2287.44	1054.55	673.394	3426.38	4150.35	4563.64	2835.4	1.94447	0.0029382		1118.76	1350.6	2167.76	879.702	14880.1	1923.1	3150.93	1876.3	1.4689	0.0191639
Cxcr6	Q9EQ16	Q9EQ16	C-X-C chemokine receptor type 6	40.467	3	3		718.941	1359.64	0	425.395	4880.05	4783.17	4395.42	4370.24	2.62413	0.00454113		1646.41	970.167	497.198	269.139	4728.01	3904.33	6886.74	5110.49	2.89241	0.00113766		0	197.147	504.473	0	4262.48	3397.48	8805.72	340.977	3.02549	0.00402351
Maged2	Q9ER67	Q9ER67;A2AG46;A2AG48;A2AG47;A2AG49;E9Q1Q4;E9Q160;E9Q098;E9Q886;Q6DIC6;Q9QYH6	0	65.4	16	16		309.053	519.456	99.4913	1287.01	2133.16	2178.08	2057.36	1901.53	2.44707	0.00134705		0	519.241	439.57	302.698	0	1130.94	1365.73	1443.87	1.67084	0.039408		177.4	141.586	1183.64	563.351	1729.99	1313.98	3205.49	2104.44	2.45963	0.00128862
Cd200r1	Q9ES57	Q9ES57	Cell surface glycoprotein CD200 receptor 1	35.504	8	7		30732.6	32631.2	20362.8	38932.4	59241.2	53268.3	36392.9	84740.4	0.903414	0.100292		3671.58	4757.04	3782.64	2402.13	8956.6	12718	4905.15	19905.4	1.53274	0.00814899		10679.3	26362.5	64694.5	20503.1	39109.6	50998.4	146019	42450.6	1.26226	0.0255146
Nek6	Q9ES70	Q9ES70	Serine/threonine-protein kinase Nek6	35.742	7	5		0	1360.21	459.651	0	2084.63	574.545	1281.11	1265.39	0.578094	0.469745		0	524.405	0	0	4186.64	2957.7	1988.5	2148.08	2.3625	0.0332708		0	0	1024.01	177.227	4327.3	2338.22	1864.97	890.363	2.24867	0.0115002
Rtn3	Q9ES97-3;Q9ES97-4;Q9ES97-5	Q9ES97-3;Q9ES97-4;Q9ES97-5	Reticulon-3	25.428	7	7		19521.6	5758.92	8759.96	15075.6	53900.6	53534.2	22232.2	0	1.8586	0.176013		1397.64	8196.16	2176.38	0	424646	17448.7	0	9180.86	3.80464	0.0145467		21479.3	217.269	21000.9	4189.97	33377.4	36691.3	25431.4	20543	2.65138	0.0433725
Rpf2	Q9JJ80	Q9JJ80	Ribosome production factor 2 homolog	35.363	14	14		9141.07	4437.68	4298.78	8194.1	17065.3	15473.1	10546.4	2781.4	0.609623	0.428138		6502.57	12666.9	633.801	924.151	30540	31168.2	10489.9	10069	2.75627	0.00143349		4531.1	3278.91	6778.26	3776.28	21860.3	13581.3	10446.1	14913.7	1.73158	0.0318848
Tdp2	Q9JJX7	Q9JJX7	Tyrosyl-DNA phosphodiesterase 2	41.033	11	11		3761.39	3336.45	2232.64	4506.16	9433.7	11787.7	7517.56	4463.8	1.22133	0.0184035		3370.16	4831.71	3348.08	2684.08	8560.35	9578.36	7781.37	5161.1	1.12301	0.028662		4527.03	3923.35	3133.02	827.302	9022.47	5404.25	7306.62	3022.48	1.13697	0.0269385
Ybx3	Q9JKB3-2	Q9JKB3-2	Y-box-binding protein 3	30.764	19	11		14505.5	9417.72	9099.58	14752.7	51482.2	80175.9	71235.8	45516.2	2.37783	3.15404e-06		5494.17	9550.13	5870.41	4846.6	72801.4	40746.6	18092	26329.3	2.47163	1.80774e-06		10781.8	11736.4	13514.1	9292.53	52201.1	39000.4	38559.1	32808.9	1.83514	8.93998e-05
Higd1a	Q9JLR9	Q9JLR9	HIG1 domain family member 1A, mitochondrial	10.425	3	3		4006.95	3899.66	1635.06	3721.55	5057.77	0	4731.78	7168.55	0.831413	0.0712227		3494.03	3265.04	1549.02	3734.33	5692.45	4883.37	12843.5	9470.79	1.41979	0.0021307		3123.77	1783.93	3060.71	2304.98	7778.67	6069.22	8070.59	10969.5	1.68304	0.000457594
Chaf1a	Q9QWF0	Q9QWF0	Chromatin assembly factor 1 subunit A	101.93	10	10		168.157	51.3388	43.1003	181.866	912.409	922.797	475.872	908.722	3.09838	5.29739e-05		214.18	95.8816	544.503	285.545	1745.84	1406.55	1674.95	1538.6	2.73818	0.000212331		373.102	91.0993	0	655.122	1217.2	1214.31	1648.18	574.631	1.95097	0.00761783
Abhd2	Q9QXM0	Q9QXM0	Abhydrolase domain-containing protein 2	48.377	9	9		0	163.512	127.603	90.7573	894.152	2429.19	1728.81	435.226	3.19205	0.000113038		49.621	0	0	0	787.13	1585.7	1139.4	2401.82	4.77595	8.99674e-05		120.062	112.156	205.175	0	387.981	1186.38	2085.62	1660.66	3.00143	0.000210829
Rdh11	Q9QYF1	Q9QYF1	Retinol dehydrogenase 11	35.147	14	14		12895.5	7828.46	6898.14	13816.8	16755.2	51083.8	15750.3	14455.1	1.08502	0.0151394		8033.25	14884.2	7532.55	11475.5	26049.9	21659.1	29658.8	26401.9	1.35444	0.00336451		11476.4	9501.91	16138.9	6936.63	25716.9	19748.5	27471.4	14293.9	1.0075	0.0228736
Serinc3	Q9QZI9	Q9QZI9	Serine incorporator 3	52.622	4	4		2397.9	0	816.322	1492.49	3364.44	3409.48	2960.13	3335.48	1.1903	0.0569434		494.722	1280.49	1620.02	750.469	2262.33	3126.49	4877.18	5294.47	1.97241	0.00174424		0	910.144	1633.94	764.665	2956.14	1162.91	8127.94	1487.23	1.28243	0.0416756
Atp6ap1	Q9R1Q9	Q9R1Q9	V-type proton ATPase subunit S1	51.007	9	9		354.326	327.699	1330.35	583.538	746.82	16763.8	2021.46	1256.77	2.11573	0.0126076		230.931	812.296	146.678	633.163	4369.2	1061.27	2104.39	1319.09	2.38228	0.00576716		196.363	663.522	923.739	519.926	3895.85	2618.74	2882.43	2175.74	2.49946	0.00405771
Timeless	Q9R1X4-6;Q9R1X4-2;Q9R1X4;Q9R1X4-3	Q9R1X4-6;Q9R1X4-2;Q9R1X4;Q9R1X4-3;Q9R1X4-4;Q9R1X4-5	Protein timeless homolog	137.43	19	19		0	234.143	49.2168	262.391	2381.16	1272.19	1566.58	150.914	2.66942	0.00897846		594.331	355.279	298.929	249.065	3001.61	2175.16	859.644	411.65	1.79983	0.048175		791.418	282.388	331.322	159.199	4129.08	1342.22	362.914	1024.99	1.86257	0.0415315
Trpv2	Q9WTR1	Q9WTR1	Transient receptor potential cation channel subfamily V member 2	85.964	20	20		905.041	1451.48	1262.27	2667.77	2949.79	5263.68	3224.25	4020.93	1.37699	0.0031519		3230.11	8281.05	5247.97	2991.82	12937.4	16535.6	9544.57	10090	1.40409	0.00270003		1425.11	1346.95	3258.7	1423.14	3311.85	3208.56	5780.98	3061.68	1.10026	0.014632
Noc2l	Q9WV70	Q9WV70	Nucleolar complex protein 2 homolog	85.423	16	16		2498.06	2208.93	1047.16	1465.13	3325.81	4363.95	4098.02	2577.63	1.04466	0.0672788		2212.55	5518.07	1052.83	760.427	12663.9	8855.63	5210.81	5741.06	2.10576	0.000819773		1672.22	1245.29	4686.94	1389.81	5054.2	3910.42	6762.47	2732.85	1.18775	0.0395709
Pole	Q9WVF7	Q9WVF7	DNA polymerase epsilon catalytic subunit A	262.1	40	40		0	0	0	291.614	756.41	1579.13	643.911	275.863	1.2187	0.333561		111.862	579.289	0	0	2448.83	949.776	1407.11	545.115	2.18271	0.0365132		20.145	0	0	0	1202.72	5718.81	2220.23	651.713	6.4622	0.000118121
Rabac1	Q9Z0S9	Q9Z0S9	Prenylated Rab acceptor protein 1	20.619	3	3		4367.11	1979.9	2260.25	3663.2	4886.81	13136.4	11087.1	8320.05	1.59252	0.000613521		1624.88	2765.25	3021.7	3429.89	12862.7	5169.79	7954.11	9877.45	1.70245	0.000313912		2761.22	3046.79	4105.4	3108.29	15971.9	8162.62	11562.7	7646.18	1.6866	0.000345776
Slc7a5	Q9Z127	Q9Z127	Large neutral amino acids transporter small subunit 1	55.872	3	3		301.179	0	0	281.873	3156.95	4175.92	3970.5	846.553	3.1465	0.00054642		987.483	2257.73	651.593	696.985	12143.7	9063.18	2387.08	4273.61	2.52873	0.000633644		0	355.178	424.697	441.204	3740.49	837.303	2206.55	1065.96	2.02337	0.00691116
Bub1b	Q9Z1S0	Q9Z1S0	Mitotic checkpoint serine/threonine-protein kinase BUB1 beta	118.39	20	20		0	505.769	0	0	852.124	450.23	1233.29	255.945	0.222019	0.824305		29.4691	32.9814	0	0	1224.3	542.477	408.628	206.483	3.96406	0.000113526		75.8176	0	0	28.601	928.944	755.271	1064.17	339.408	3.92944	0.000123708
Aebp2	Q9Z248-2;Q9Z248;Q9Z248-5;Q9Z248-4;Q9Z248-3	Q9Z248-2;Q9Z248;Q9Z248-5;Q9Z248-4;Q9Z248-3	Zinc finger protein AEBP2	51.959	11	11		0	0	76.5989	0	1110.43	644.161	1871.44	0	3.84679	0.00122283		164.983	385.944	0	0	2687.17	1552.7	3225.91	568.753	2.72069	0.00193549		371.512	0	529.293	212.508	2130.14	1379.38	709.456	1480.98	1.93351	0.00853307
Col1a1	P11087;P11087-2	P11087;P11087-2;CON__Q862S4	Collagen alpha-1(I) chain	138.03	5	5		92.4637	201.62	157.074	186.052	43.154	144.809	590.659	58.1941	-0.33569	0.639328		0	234.028	330.075	324.321	30.0435	33.4288	156.961	32.5135	-2.62051	0.00294373		186.562	117.715	287.852	87.1035	0	0	0	1532.95	3.32297	0.00805294
Tbc1d25	A1A5B6	A1A5B6	TBC1 domain family member 25	82.574	7	7		479.535	813.738	785.499	633.847	1902.46	1702.7	1708.26	0	1.41368	0.0505056		563.919	880.289	0	260.144	2334.29	1517.31	476.312	329.699	0.772761	0.267614		378.407	323.953	131.497	0	2909.11	898.463	459.285	986.558	2.04602	0.00705603
Faap100	A2ACJ2	A2ACJ2	Fanconi anemia-associated protein of 100 kDa	94.28	9	9		54.5773	74.7147	73.1246	130.444	116.585	457.621	195.948	154.577	1.34416	0.0654201		0	225.857	133.591	0	736.874	139.559	133.839	220.592	0.43443	0.612359		196.849	130.342	95.6325	114.874	2933.03	274.06	533.431	221.508	2.09912	0.00644681
Map7d1	A2AJI0-2;A2AJI0	A2AJI0-2;A2AJI0	MAP7 domain-containing protein 1	89.309	16	16		2115.64	1070.04	1382.16	1539.55	2153.95	2041.41	1203.43	3541.68	0.489986	0.29721		993.724	1169.53	1958.77	1950.83	778.653	1176.49	2532.57	2573.06	0.106687	0.818276		500.435	854.551	1047.08	1190.28	1773.16	1830.16	2803.05	939.981	1.00096	0.0402422
Setx	A2AKX3;A2AKX3-2	A2AKX3;A2AKX3-2	Probable helicase senataxin	297.59	60	60		1204.09	1329.51	989.359	1028.6	1554.8	3688.27	26980.1	4111.84	2.1523	0.0727686		5630.76	56499.9	17998.8	1379.25	2637.19	34363	10410.5	4703.9	-0.207902	0.857136		5596.4	4442.42	5201.9	355.57	19420.6	2116.74	20377.2	42107.9	2.39579	0.0476595
Rabgap1	A2AWA9;A2AWA9-2	A2AWA9;A2AWA9-2;A2AWA9-3	Rab GTPase-activating protein 1	120.8	48	48		7437.1	6476	5387.09	9808.62	7482.36	10968.6	9295.96	6372.6	0.233472	0.626782		4149.88	8893.44	6102.92	16212.6	10001.1	12714.7	7281.19	11315.6	0.38014	0.430611		6407.14	8046.23	9791.47	5497.18	24371.9	9013.75	32360.5	6326.5	1.00466	0.0454582
Mms22l	B1AUR6;B1AUR6-2	B1AUR6;B1AUR6-2	Protein MMS22-like	140.58	4	4		94.5004	0	0	87.0836	83.2085	0	94.6363	0	-0.031799	0.958841		0	0	0	0	0	0	81.6347	0				0	0	67.5361	0	612.763	502.864	0	0	3.03902	0.00459312
Kif7	B7ZNG0-2;B7ZNG0	B7ZNG0-2;B7ZNG0	Kinesin-like protein KIF7	151.49	15	14		0	14.619	256.321	0	286.131	50.8961	0	0	0.979216	0.54875		305.276	257.315	0	0	146.597	109.951	0	0	-1.14247	0.485533		48.6316	36.3398	713.64	41.4195	4856.56	0	0	0	5.83607	0.007345
Hmcn1	D3YXG0-2;D3YXG0	D3YXG0-2;D3YXG0	0	598.25	26	26		0	0	0	0	414.917	0	385.211	0				22.3399	0	0	58.1661	0	0	0	13.1698	-1.45267	0.310803		32.4612	0	256.687	26.2793	0	0	396.402	893.697	3.30378	0.00994998
Dnajc21	E9Q8D0	E9Q8D0	0	61.734	11	11		3002.04	738.749	2022.06	5356.7	3992.83	4972.07	3963.88	6104.25	1.08043	0.0685972		2791.79	4000.9	4256.69	1930.49	2834.42	3444.83	6327.5	4956.59	0.434565	0.449148		619.743	1074.85	4619.95	1494.72	2965.85	4180.27	6895.51	4166.71	1.56875	0.0109521
Ankhd1	F6RUI8	F6RUI8	0	66.266	7	3		0	213.524	142.987	345.591	180.763	356.472	687.055	0	0.689654	0.302284		193.945	505.818	0	0	464.746	230.461	500.717	391.353	0.281224	0.687298		265.411	0	83.747	50.9947	446.575	329.666	304.032	0	1.76779	0.0149106
Lfng	O09010	O09010	Beta-1,3-N-acetylglucosaminyltransferase lunatic fringe	41.952	8	8		373.36	360.262	0	0	429.613	236.905	1215.99	97.2433	-0.147038	0.870929		0	0	0	0	1200.67	635.355	0	0				188.755	0	357.248	0	3011.38	1687.71	0	746.065	2.58617	0.0173041
Hax1	O35387	O35387	HCLS1-associated protein X-1	31.654	9	9		2821.72	1105.54	2283.67	0	4229.38	1233.77	54284.6	2639.28	1.44231	0.0796927		1882.09	2486.29	1131.26	1210.55	3335.93	3331.23	2298.84	2682.25	0.854641	0.25153		1044.94	1000.68	994.415	816.545	4492.33	2342.61	3544.75	3471.86	1.81326	0.0207929
Ech1	O35459	O35459	Delta(3,5)-Delta(2,4)-dienoyl-CoA isomerase, mitochondrial	36.118	22	22		42664.7	32926.4	23217.9	42983.5	36745.8	70327.8	37004.3	38332.1	0.346652	0.469695		25841.7	31224.1	33741.7	44940.7	66419.9	27276.6	80590	46941.1	0.621452	0.200862		32078.8	22034.6	51251.1	18965.3	143230	45426.7	150038	39751.1	1.45493	0.00543001
Adam19	O35674	O35674	Disintegrin and metalloproteinase domain-containing protein 19	100.86	20	20		0	30.0343	0	66.4333	946.745	1619.65	1470.79	393.769	4.44178	0.00157045		288.08	673.608	0	0	2220.66	1436.99	37.3698	567.33	0.211317	0.861136		136.943	37.8088	148.092	177.211	2002.68	1430.73	402.048	1159.16	3.31564	0.00318101
Dhx9	O70133;O70133-3	O70133;O70133-3	ATP-dependent RNA helicase A	149.47	78	2		529.559	113.578	36.1972	364.615	0	0	0	1616.09	3.26723	0.0738373		158.333	0	3358.31	1884.21	0	0	2503.98	1834.96	1.09908	0.43206		165.553	0	0	364.206	0	0	4249.12	0	4.11307	0.0444141
Mybpc3	O70468	O70468	Myosin-binding protein C, cardiac-type	140.63	4	4		0	0	0	0	0	0	0	0				0	0	0	0	0	0	0	0				0	0	121.744	0	0	0	0	1296.19	3.41236	0.0421664
Ttc3	O88196-2;O88196;O88196-4;O88196-3;O88196-6;O88196-5	O88196-2;O88196;O88196-4;O88196-3;O88196-6;O88196-5	E3 ubiquitin-protein ligase TTC3	223.84	20	20		297.123	431.091	71.2231	0	86.122	319.722	0	91.8782	-0.616801	0.5951		57.6202	1538.59	33.9268	100.9	121.318	334.878	185.785	277.041	0.69614	0.489654		61.9774	33.7348	84.9746	34.1179	383.323	41.3118	518.272	564.356	2.39442	0.0252507
Lamc1	P02468	P02468	Laminin subunit gamma-1	177.3	12	12		0	0	0	0	82.3327	86.2809	0	199.803				0	0	103.568	0	20.6101	0	0	0	-2.32915	0.0774788		0	0	76.6291	0	0	0	0	1766.53	4.52688	0.006548
Kit	P05532;P05532-2	P05532;P05532-2;P05532-3	Mast/stem cell growth factor receptor Kit	109.34	21	21		0	23.1752	0	145.843	2674.42	1946.76	1474.03	421.163	4.52752	5.36299e-05		138.815	289.106	173.067	83.8342	0	0	62.9042	0	-1.3042	0.22998		0	63.4506	0	151.947	2573.57	2974.09	2680.23	1685.5	4.62623	4.29064e-05
Alkbh1	P0CB42	P0CB42	Alkylated DNA repair protein alkB homolog 1	43.746	5	5		405.914	178.251	273.016	220.41	717.665	278.119	488.798	145.402	0.426009	0.490259		254.296	0	0	0	874.2	204.071	394.179	480.705	0.753749	0.440893		399.402	0	105.283	122.496	715.281	278.925	1021.86	332.432	1.56286	0.0280407
Cd8b	P10300	P10300	T-cell surface glycoprotein CD8 beta chain	24.287	11	11		0	0	0	0	0	2042.95	0	0				44206.1	77771.6	145887	74378.8	199096	128370	10733.6	231642	0.192105	0.873235		0	109.559	3691.5	0	0	0	0	495780	9.60656	0.000684897
0	P10404	P10404	MLV-related proviral Env polyprotein;Surface protein;Transmembrane protein	69.612	9	9		0	1240.91	616.94	463.204	2539	5422.26	3090.19	999.637	1.85114	0.0720334		0	256.528	0	0	7345.1	2941.05	293.47	995.17	2.62717	0.0802458		1598.49	207.522	1167.99	0	10286.8	3852.34	0	4285.65	2.9253	0.0117253
Rrm2	P11157	P11157	Ribonucleoside-diphosphate reductase subunit M2	45.095	16	16		126.22	1072.49	907.252	1690.34	6203.14	9170.82	5062.74	0	3.29035	0.0144649		1479.47	1348.19	0	0	17180.6	9805.96	287.593	0	1.36811	0.35601		474.882	771.024	2968.42	142.411	9601.94	8382.01	0	5594.71	3.61115	0.00827388
L1cam	P11627	P11627	Neural cell adhesion molecule L1	140.97	14	14		90.7763	0	0	1477.33	1900.97	890.394	791.021	241.34	1.04182	0.38658		0	0	0	0	1532.84	1531.61	313.419	155.888				73.7104	0	83.3136	0	1564.55	1858.99	1063.87	358.246	3.7108	0.00637485
Mfge8	P21956-2;P21956	P21956-2;P21956	Lactadherin	47.169	11	11		0	0	98.2925	0	1910.94	2922.71	2366.78	1377.55	4.39343	6.2959e-05		0	4164.56	0	0	1909.33	1766.34	2437.45	2249.17	-1.00602	0.203924		0	0	122.12	0	3930.66	2874.09	6780.31	1422.33	4.7255	3.11888e-05
Col2a1	P28481-6;P28481-5;P28481-2;P28481-7;P28481-4;P28481-1;P28481	P28481-6;P28481-5;P28481-2;P28481-7;P28481-4;P28481-1;P28481	Collagen alpha-1(II) chain;Collagen alpha-1(II) chain;Chondrocalcin	137.78	6	6		0	194.754	0	57.861	0	0	152.603	0	0.523621	0.616351		0	88.8261	0	87.6055	0	74.0429	0	0	-0.252641	0.807541		0	0	96.1978	44.9848	0	0	0	1732.9	4.71933	0.00241242
Bgn	P28653	P28653	Biglycan	41.639	12	12		0	0	0	0	0	0	0	9221.28				0	0	3922.49	0	0	0	3295.37	0	-0.251331	0.83372		0	0	2801.19	0	0	0	0	26200.8	3.2255	0.0492888
Kif3a	P28741	P28741	Kinesin-like protein KIF3A	80.169	19	17		1697.5	626.41	1434.3	1737.54	1897.95	7753.26	2162.49	1322.62	0.997337	0.11204		287.533	1008.21	544.367	360.918	471.78	2036.29	627.231	1587.16	1.01742	0.105403		610.897	487.178	730.904	1127.74	737.236	2598.34	2199.32	2869.56	1.40574	0.0292359
Ccnd2	P30280	P30280;P25322	G1/S-specific cyclin-D2	32.897	10	10		0	540.821	141.999	306.024	5840.33	11210.2	2699.71	3686.45	4.14066	8.06949e-05		0	0	0	0	6929.16	1995.85	2712.14	743.047				0	0	0	139.57	8792.92	2484.07	3412.62	1753.51	4.59848	0.00100577
Ccnd3	P30282	P30282	G1/S-specific cyclin-D3	32.41	9	9		0	3184.18	0	0	2383.2	6505.57	3220.4	7452.43	0.463958	0.669629		0	0	1128.47	0	2684.21	3352.88	6743.07	9788.05	2.12922	0.0656507		310.865	0	625.229	0	5573.1	1477.64	11365.8	2050.78	3.07774	0.00230702
Pola1	P33609	P33609	DNA polymerase alpha catalytic subunit	167.34	43	43		1249.66	640.332	702.847	2041.36	1961.93	1831.03	1890.63	1061.27	0.662588	0.24211		1928.78	3209.56	2384.57	702.647	6097.02	4838.46	3382.66	2018.27	1.06981	0.0652841		820.75	1436.93	4765.61	1031.96	2606.78	2754.58	4742.7	4062.68	1.14405	0.0499242
Fbln2	P37889-2;P37889	P37889-2;P37889	Fibulin-2	126.5	6	6		0	0	0	0	673.661	0	0	0				0	0	0	0	1936.56	0	0	0				0	0	214.854	334.264	0	0	0	1383.14	2.3677	0.0486577
Faslg	P41047	P41047	Tumor necrosis factor ligand superfamily member 6;Tumor necrosis factor ligand superfamily member 6, membrane form;Tumor necrosis factor ligand superfamily member 6, soluble form;ADAM10-processed FasL form;FasL intracellular domain	31.442	5	5		432.443	498.946	118.148	0	1621.72	676.379	4922.46	2148.74	2.64867	0.0029157		0	566.157	342.096	0	1405.45	986.114	330.592	389.939	0.562952	0.518905		0	0	0	212.568	2399.02	1730.53	1923.05	543.828	2.76358	0.0234931
Pdcd2	P46718	P46718	Programmed cell death protein 2	38.341	12	12		11722.7	4589.15	72471.3	7937.82	11967.2	7495.29	9106.75	613.96	-1.48685	0.309417		5775.63	6642.57	151788	0	15005	6642.26	0	200.189	-2.72972	0.112986		4304.31	2675.67	10138.2	2526.09	12828.7	69636.1	240114	5289.9	2.97739	0.0498801
Igfbp2	P47877	P47877	Insulin-like growth factor-binding protein 2	32.846	3	3		0	199.346	243.685	0	0	435.643	2442.05	318.909	1.66196	0.0878562		0	0	0	0	0	0	0	0				561.385	0	732.421	382.898	0	0	0	5973.64	3.46766	0.0118649
Tnfsf10	P50592	P50592	Tumor necrosis factor ligand superfamily member 10	33.477	7	7		1703.07	0	0	1049.18	2875.67	7027.79	6313.59	7491.51	2.05647	0.0114658		1260.99	2893.46	2884.46	0	5057.25	4282.82	4531.89	0	1.07379	0.134511		1032.95	531.249	6295.54	0	6844.21	6056.73	6398.09	5162.93	2.00863	0.00600913
Cebpz	P53569;P53569-2	P53569;P53569-2	CCAAT/enhancer-binding protein zeta	120.26	34	34		2283.97	2286.13	1993.46	1558.97	4489.4	6196.63	5548.7	3358.44	1.24941	0.00724309		3059.14	4407.83	3641.78	1812.95	7954.17	7505.63	2652.38	6379.31	0.876048	0.0497425		2125.57	1857.52	3109.72	1156.34	7100.67	3245.45	5174.71	2750.17	1.13245	0.0135866
Arhgap39	P59281;P59281-2	P59281;P59281-2	Rho GTPase-activating protein 39	125.2	10	10		1176.36	243.312	1937.93	167.322	0	0	0	0				0	0	0	0	0	0	46.7004	0				81.295	107.982	168.325	0	1203.72	830.972	0	0	3.13435	0.0115805
Ube2k	P61087	P61087	Ubiquitin-conjugating enzyme E2 K	22.406	13	13		6119.52	33999.1	7700.84	21443.7	17272.2	10515.1	15552.1	16167.2	0.102615	0.865125		24253.4	25202.5	30565.8	28626.5	56206.2	21060.4	21417.9	21948.5	0.0142949	0.981116		6375.81	5041.53	38428.5	5950.26	49242.5	23248.8	36367.2	16385.3	1.63407	0.012131
Rps29	P62274	P62274	40S ribosomal protein S29	6.6767	3	3		0	7059.92	12628.7	5654.87	87871.1	45364.3	91950.3	0	3.1686	0.00071753		28189.4	39222.5	0	0	131750	0	0	0	1.98631	0.0918122		11432.5	14744.1	53044.8	11538.5	124895	85277.4	0	20307.2	1.74386	0.0233309
Rps11	P62281	P62281	40S ribosomal protein S11	18.431	22	22		1.01727e+06	615264	674199	850148	726070	1.3637e+06	1.40252e+06	1.50867e+06	0.6365	0.159668		451952	917184	1.73976e+06	1.21712e+06	1.47745e+06	1.25838e+06	1.62399e+06	1.95711e+06	0.687762	0.13009		402418	432159	663298	395527	1.10466e+06	586133	2.43023e+06	800549	1.19677	0.0121063
Rap1a	P62835	P62835	Ras-related protein Rap-1A	20.987	15	5		63586.5	47065.4	41382.6	67429.6	65457.4	78589.2	74181.8	101780	0.554385	0.375845		42539.5	69026.3	92942	65182.3	92561	81878.4	174024	110950	0.760046	0.22838		3966.12	40251.8	60237.6	48123.4	81109.8	54966.4	189337	55540.8	1.66565	0.0127024
Rala	P63321	P63321	Ras-related protein Ral-A	23.553	7	7		23708.3	19011.3	15074.2	26414.8	38932.4	39610.1	52390.4	43090.8	1.06946	0.0219062		16070.8	33059.1	52669.1	31849.5	37703.8	43683.1	65376.8	88291.2	0.853778	0.0615824		19824.8	22587.8	10878.5	20572.2	60327.7	29100.1	76570.3	21576.8	1.21377	0.0104668
Plxna1	P70206	P70206	Plexin-A1	211.1	9	9		0	49.5912	0	269.989	0	0	414.102	0	1.83946	0.146918		0	56.8787	0	0	130.436	145.137	219.919	0	1.49995	0.200819		0	0	123.262	0	0	0	0	1114.31	3.17635	0.0455078
Arf5	P84084	P84084	ADP-ribosylation factor 5	20.529	12	7		95912.9	116634	166386	22804.1	190165	214257	258546	87883.9	1.11175	0.30316		109043	286289	109739	8161.86	1.16954e+06	210644	165433	65608.8	1.64485	0.133125		21095.7	144250	393626	68752.3	2.21647e+06	511467	513848	180665	2.5799	0.0229624
Ctnnb1	Q02248	Q02248	Catenin beta-1	85.47	16	12		1319.23	2675.15	1790.99	2369.64	1365.47	2471.59	1293.14	506.544	-0.690068	0.286107		530.616	4659.47	1053.57	808.062	482.097	1125.5	469.301	688.91	-0.896198	0.16973		237.79	1407.71	1400.55	673.088	2866.3	1957.38	1526.41	1395.8	1.31084	0.0498155
Col6a2	Q02788	Q02788	Collagen alpha-2(VI) chain	110.33	7	7		0	0	0	0	0	0	0	144.6				0	0	0	0	0	0	0	0				0	0	106.364	0	0	0	0	2104.67	4.30652	0.0212513
Fabp5	Q05816	Q05816	Fatty acid-binding protein, epidermal	15.137	13	13		203967	117815	76067.7	180981	197906	210230	219567	240408	0.682719	0.115983		194727	263740	300522	274305	264449	206256	269286	338970	0.058475	0.889762		56051.1	103791	199751	122891	269129	189960	421962	120842	1.04754	0.0199512
Eml1	Q05BC3-2;Q05BC3;Q05BC3-3	Q05BC3-2;Q05BC3;Q05BC3-3	Echinoderm microtubule-associated protein-like 1	86.41	5	4		0	0	0	0	0	602.772	0	0				105.519	443.428	0	0	0	173.016	0	0	-0.322198	0.85059		244.499	0	1566.15	0	16410.8	2294.96	0	0	3.30996	0.0448744
Zscan21	Q07231	Q07231	Zinc finger and SCAN domain-containing protein 21	63.012	8	7		404.839	140.746	192.949	409.424	109.743	124.976	32.2366	523.607	-1.07031	0.212901		165.813	255.071	606.976	0	308.798	262.92	665.674	876.044	0.661078	0.470314		0	85.9213	96.5618	46.0187	566.214	248.244	860.614	46.6309	1.91749	0.0455066
Smarca4	Q3TKT4	Q3TKT4	Transcription activator BRG1	181.43	76	1		656.13	0	0	0	0	0	0	1279.55	0.963584	0.328885		0	0	1815.03	2008.16	0	0	1753.58	1960.82	-0.0420539	0.949709		0	0	0	323.747	0	0	1817.98	0	2.4894	0.0348727
Foxred1	Q3TQB2;Q3TQB2-2	Q3TQB2;Q3TQB2-2	FAD-dependent oxidoreductase domain-containing protein 1	54.177	9	9		530.562	1143.47	689.709	1517.72	121.305	289.201	980.918	0	-1.45656	0.0668547		2825.32	2299.9	1761.89	0	336.708	2913.89	2432.66	4588.05	-0.309137	0.684985		536.381	270.967	729.806	574.509	1705.94	1792.86	1740.22	779.726	1.52241	0.0407406
Pbxip1	Q3TVI8	Q3TVI8	Pre-B-cell leukemia transcription factor-interacting protein 1	81.163	19	19		933.857	722.339	614.345	1310.1	1626.27	3067.66	1498.35	907.802	0.910927	0.105526		743.155	1717.36	716.942	640.013	3113.91	2276.94	832.285	803.507	0.754332	0.176028		996.305	701.035	1085.59	275.667	2315.17	1483.31	3138.45	1110.4	1.45984	0.0129774
Cd96	Q3U0X8	Q3U0X8	T-cell surface protein tactile	67.132	10	10		1278.96	4119.46	3867.99	6100.68	18409.7	13118	15533.4	6797.85	1.92007	0.011711		1284.24	5198.49	0	0	10003.8	8303.52	4491.2	2176.41	1.04681	0.230696		1271.03	3284.8	8297.24	1182.89	21926.1	9885.62	7287.44	5463.63	1.92961	0.0113609
Wdr62	Q3U3T8;Q3U3T8-3;Q3U3T8-2	Q3U3T8;Q3U3T8-3;Q3U3T8-2	WD repeat-containing protein 62	167.28	7	7		0	18.5653	0	0	62.2208	146.569	71.3366	0	2.22257	0.0264065		0	31.6279	0	0	91.727	0	58.6187	122.148	1.45856	0.120102		31.095	28.0904	0	0	225.387	53.1908	132.014	0	1.97933	0.0148658
Igflr1	Q3U4N7-2;Q3U4N7	Q3U4N7-2;Q3U4N7	IGF-like family receptor 1	37.043	4	4		3385.05	1845.04	955.263	0	7374.79	6603.97	0	0	1.94404	0.0258521		524.354	1839.43	0	0	3409.71	2018.04	0	0	1.41737	0.115917		1374.41	0	362.588	0	3068.81	3541.38	0	5528.99	2.47206	0.0072603
Cdk10	Q3UMM4	Q3UMM4	Cyclin-dependent kinase 10	40.96	8	8		1732.61	0	228.082	993.087	595.986	1915.01	869.65	815.837	0.373702	0.680111		415.046	166.439	992.66	964.027	96.9992	952.543	1342.22	1154.72	0.278803	0.739492		126.802	0	571.99	0	1055.24	1114.89	1943.51	924.363	2.16256	0.0460043
Usp30	Q3UN04	Q3UN04	Ubiquitin carboxyl-terminal hydrolase 30	58.221	9	9		1828.26	139.749	737.014	755.329	1587.13	975.381	896.991	349.201	0.442359	0.619834		1364.31	1072.12	919.385	0	1565.89	1099.29	2052.83	2165.17	0.591453	0.53981		649.257	505.617	2172.69	592.122	2398.38	1350.52	31606.4	838.292	1.9167	0.0407804
Ddx49	Q4FZF3	Q4FZF3	Probable ATP-dependent RNA helicase DDX49	54.093	13	13		586.436	1348.03	0	327.325	2116.61	2336.54	2470.86	0	1.85381	0.0120136		442.616	2303	0	2116.16	3296.08	1837.77	1310.31	1693.45	0.567448	0.372071		488.533	359	1179.9	0	1253.41	1448.87	2026.82	3205.75	1.64775	0.0161371
Urb1	Q571H0	Q571H0;Q571H0-2	Nucleolar pre-ribosomal-associated protein 1	254.61	57	57		1532.65	1712.64	1234.33	1732.51	2087.92	2877.46	2277.82	2919.69	0.707874	0.0373756		1739.14	3324.79	4312.48	1779.57	5625.06	5084.43	4152.28	5011.15	0.936331	0.00776828		1234.24	1218.25	1674.67	1488.51	2855.94	2465.39	3621.22	3794.49	1.1725	0.00135866
Brip1	Q5SXJ3	Q5SXJ3	Fanconi anemia group J protein homolog	131.36	5	5		0	0	0	0	0	261.563	0	0				0	0	0	0	128.119	0	116.356	120.813				0	0	37.8333	0	139.095	77.7797	236.136	0	1.85332	0.0479996
Zdhhc20	Q5Y5T1-2;Q5Y5T1	Q5Y5T1-2;Q5Y5T1	Probable palmitoyltransferase ZDHHC20	42.559	8	8		3217.47	5874.02	3255.03	7825.65	14705.8	14153.3	11784.6	5683.07	1.21393	0.115809		4672.02	6011.29	4257.12	3339.84	11432.5	11096.7	7433.68	4869.88	0.88093	0.247364		5793.62	2980.64	4010.16	163.118	12862.6	6997.2	6833.45	4964.01	2.01957	0.0124519
Caprin1	Q60865	Q60865	Caprin-1	78.168	22	22		15161.3	19423.3	15561.1	12518.5	22647.5	37339.4	53207.8	19178.3	0.977748	0.0387376		15904.8	15593.6	25600.6	23321.2	42366.5	17387.1	40814.3	25702.6	0.595921	0.193759		4259.42	7419.97	11203.8	11889.9	19446.2	11012.7	39430.1	16169.8	1.25483	0.00996983
Pik3c2a	Q61194;Q61194-2	Q61194;Q61194-2	Phosphatidylinositol 4-phosphate 3-kinase C2 domain-containing subunit alpha	190.76	46	46		788.714	335.404	655.483	1198.98	1358.4	2112.89	1596.42	1177.02	1.17428	0.0210844		707.325	1221.4	809.786	993.399	2161.49	3037.79	906.767	1584.05	0.94061	0.0591053		545.236	582.189	1774.44	519.045	1416.02	1344.85	3066.86	1295.43	1.17342	0.0211682
Bcap29	Q61334	Q61334	B-cell receptor-associated protein 29	27.964	12	12		21260.5	18574.9	14882.4	20709.9	38039.9	17383.9	16588.3	23493.1	0.270553	0.561945		29110.5	15302.3	40402.5	22547.7	38589.2	22820.1	51351.6	51425.6	0.62967	0.18446		23449.3	11497.9	30103	11694.1	31984.1	41457.5	92216.6	21807.4	1.20306	0.0157811
Bcap31	Q61335	Q61335	B-cell receptor-associated protein 31	27.956	19	19		158732	118693	108952	155830	121810	138946	114692	286000	0.198862	0.654102		108648	189560	241386	230766	225945	170963	474255	371610	0.642256	0.156641		66882	93889.4	172961	118642	254704	194193	466669	148649	1.18371	0.0130535
Ndrg1	Q62433	Q62433	Protein NDRG1	43.008	8	8		0	765.496	438.662	740.962	2382.24	3059.36	9805.54	1153.28	2.26018	0.00636833		0	159.906	0	453.764	623.752	555.692	0	590.317	1.12933	0.204136		0	525.054	0	116.128	2472.21	1683.39	0	741.683	2.55985	0.00892305
Lilrb4	Q64281;Q64281-2	Q64281;Q64281-2;Q61450	Leukocyte immunoglobulin-like receptor subfamily B member 4	37.544	8	8		0	0	162.36	311.874	5969.46	4305.36	6580.42	2029.16	4.25754	9.79672e-05		0	0	0	0	12827.1	17880.6	7231.74	6812.13				797.364	214.644	3612.08	723.417	10540.4	11676.7	4237.98	10461.3	3.39368	0.000125719
Fam65a	Q68FE6	Q68FE6	Protein FAM65A	132.35	11	11		55.8969	306.931	158.033	60.8477	563.842	579.174	927.425	73.7909	1.77044	0.0257726		0	0	0	0	117.877	326.54	159.942	0				0	43.1823	0	52.5864	374.824	539.933	626.744	310.222	3.22441	0.00216633
U2surp	Q6NV83-3	Q6NV83-3	U2 snRNP-associated SURP motif-containing protein	113.26	43	2		66.2151	87.0306	403.95	65.6956	182.369	327.73	168.886	0	0.958587	0.247657		80.9253	1007.77	544.222	0	860.2	806.093	0	0	1.23383	0.214697		194.713	105.061	98.7147	44.2199	526.987	664.436	0	0	2.60578	0.0110862
Dnajc8	Q6NZB0	Q6NZB0	DnaJ homolog subfamily C member 8	29.812	22	22		164866	97498.3	85186.8	126532	79200.6	101031	66451.1	65103.6	-0.58085	0.348496		66078.7	101553	131602	128123	628589	50829.8	133376	145378	0.613242	0.32284		39054.5	113092	102019	90253.7	661323	255226	178248	97247.1	1.5422	0.0186083
Frmd5	Q6P5H6;Q6P5H6-4;Q6P5H6-3;Q6P5H6-2	Q6P5H6;Q6P5H6-4;Q6P5H6-3;Q6P5H6-2	FERM domain-containing protein 5	58.582	9	9		2819.34	1405.58	779.636	1782.82	5717.9	8428.22	5723.42	2696.23	1.76925	0.0129547		0	0	0	0	0	0	0	0				276.584	0	172.901	88.5193	1465.07	1526.52	1799.57	286.636	2.67956	0.00129654
Kif15	Q6P9L6	Q6P9L6	Kinesin-like protein KIF15	160.12	29	29		88.6905	57.741	240.062	121.678	423.609	473.228	218.677	130.746	1.31496	0.132355		397.324	446.615	363.787	0	1304.31	857.694	898.616	859.183	1.26494	0.177722		86.6348	24.2448	78.2526	41.6094	808.506	236.356	1171.84	16309.8	4.75664	1.33806e-05
Cramp1l	Q6PG95	Q6PG95	Protein cramped-like	137.12	8	8		314.411	85.99	51.7105	96.4701	116.945	80.1351	0	153.534	0.0670714	0.904719		0	0	112.065	46.7348	113.481	0	141.03	153.291	0.898128	0.192989		54.016	0	58.046	0	192.495	158.381	281.817	0	1.87096	0.012568
Bms1	Q6PGF5	Q6PGF5	0	145.41	46	46		3146.07	3199.05	2189.05	3820.98	2616.18	3720	2874.37	4227.4	0.122584	0.782572		3320.14	5707.54	4190.13	2578.76	9646.23	6549.41	7260.34	6283.94	0.953812	0.0409033		2273.7	1466.53	7635.6	1979.49	6452.58	5764.07	10066.7	3504.65	1.17561	0.0137946
Cd200r1l	Q6XJV6	Q6XJV6	Cell surface glycoprotein CD200 receptor 2	27.407	10	10		32690.7	30719.3	47964.1	20182.6	108929	90721.5	127787	18309	1.14297	0.0636476		1571.5	0	1503.47	0	3494.5	2550.91	2022.77	2318.6	0.726202	0.320303		23686.8	8381.11	38600.6	6598.94	51933.6	39318.6	62035.1	34160.8	1.60477	0.0122127
Tacc1	Q6Y685;Q6Y685-2	Q6Y685;Q6Y685-2	Transforming acidic coiled-coil-containing protein 1	83.951	17	17		432.36	508.135	562.792	819.97	1959.83	774.661	6235.09	1611	1.80821	0.054615		1634.48	843.127	1339.01	849.017	2531.38	304.963	1404.21	471.154	-0.404257	0.654175		1295.82	29.6669	180.854	724.544	1495.83	677.956	2056.38	3214.9	2.59455	0.008098
Ube2o	Q6ZPJ3	Q6ZPJ3	E2/E3 hybrid ubiquitin-protein ligase UBE2O	140.83	36	36		2037.08	1978.66	1257.09	3298.42	5004.16	5732.97	4208.36	2617.57	1.06025	0.0394328		6548.64	5858.22	7885.45	2393.57	9184.66	10384	15886.8	5334.1	0.870125	0.0859897		3243.65	1712.61	6224.62	2374.38	6747.59	7480.81	9216.26	3290.02	1.05512	0.0403056
Cd3eap	Q76KJ5	Q76KJ5	DNA-directed RNA polymerase I subunit RPA34	43.082	13	13		2719.14	3991.35	3406.45	2186.28	6594	5489.09	6022.99	6540.3	1.0352	0.031403		3246.27	4308.92	21503.7	4572.25	9542.9	10171.4	7493.87	8277.64	0.532571	0.249335		1540.49	994.058	2432.18	2146.44	6601.19	4970.92	4668.37	3759.49	1.54268	0.00243767
Zfat	Q7TS63-2;Q7TS63	Q7TS63-2;Q7TS63	Zinc finger protein ZFAT	135.94	8	8		129.236	103.247	109.878	289.322	167.098	75.9511	179.435	64.6773	-0.381512	0.786797		10022.3	102.886	154.424	76.281	170.58	201.955	307.986	243.953	-0.557612	0.692906		366.093	55.6215	69.6071	35.9688	3107.91	38.276	0	9256.06	3.61123	0.025837
Kiaa0226	Q80U62-4;Q80U62-3;Q80U62-2;Q80U62	Q80U62-4;Q80U62-3;Q80U62-2;Q80U62	Run domain Beclin-1 interacting and cysteine-rich containing protein	97.178	8	8		711.258	229.308	0	0	709.584	280.851	1049.52	548.171	0.526934	0.696562		0	177.265	652.45	228.117	66.9908	563.474	985.869	879.327	0.514694	0.665956		7.19639	595.601	133.851	111.335	161.106	473.782	1483.47	822.1	2.62729	0.0259856
Serpina3f	Q80X76	Q80X76	Serine protease inhibitor A3F	50.003	12	12		0	293.466	0	311.57	1354.53	2079.3	293.534	397.34	1.32404	0.12107		0	0	0	0	218.08	0	151.403	0				0	0	260.115	0	1227.11	3648.15	3496.88	1775.82	3.14202	0.0099367
Flnb	Q80X90	Q80X90	Filamin-B	277.82	48	43		68.391	137.954	64.1043	196.844	0	138.107	0	113.682	0.262494	0.720866		194.149	1545.74	858.126	385.682	375.682	895.687	1048.98	711.674	0.334663	0.578037		0	63.8306	103.284	71.0603	0	0	0	1064.33	3.77652	0.0012503
Nabp1	Q8BGW5;Q8BGW5-2	Q8BGW5;Q8BGW5-2	SOSS complex subunit B2	21.748	8	8		2246.31	2086.5	1526.4	3407.31	9246.06	7870.5	6618.03	2468.6	1.402	0.0526496		5862.93	3347	5818.06	4660.85	3572.08	7103.48	1847.04	10735	-0.0202139	0.97669		6500.65	1521.55	2642.88	719.915	12057.3	12837	1683.82	6109.65	1.60069	0.0288758
Txlng	Q8BHN1;Q8BHN1-3	Q8BHN1;Q8BHN1-3;Q8BHN1-2	Gamma-taxilin	60.308	20	20		2234.53	2244.9	645.893	1609.72	1701.7	2260.52	1644.75	1741.39	0.269733	0.554747		975.009	1613.65	2721.89	2584.67	2777.62	2222.69	3865.12	6516.7	0.953101	0.0457003		533.42	984.489	1245.72	1081.98	3239.54	1762.72	1996.93	1786.1	1.21169	0.0133257
Noc4l	Q8BHY2	Q8BHY2	Nucleolar complex protein 4 homolog	58.675	15	15		1286.96	518.698	1299.97	598.648	2406.01	4755.61	1034.34	1750.69	1.32943	0.0653444		8912.79	3479.68	3447.4	1583.82	5843.85	5693.33	6436.73	8505.3	0.856783	0.224244		861.292	351.954	5531.74	1184.87	4625.98	2701.49	9698.63	2483.91	1.81085	0.0149276
Fbxl14	Q8BID8	Q8BID8	F-box/LRR-repeat protein 14	43.864	5	5		113.194	577.374	127.303	184.299	161.359	357.455	359.939	0	0.47394	0.567865		0	468.134	74.1353	0	145.669	117.802	167.224	0	-0.390631	0.692895		202.831	0	144.616	104.377	152.645	502.286	2468.81	487.082	1.92405	0.0303939
Fbxo30	Q8BJL1	Q8BJL1	F-box only protein 30	82.687	16	16		1446.07	1679.75	1416.91	1249.27	1759.06	2985.82	1126.21	470.815	-0.156643	0.771975		105.252	357.832	0	0	384.995	335.46	356.626	230.208	0.725515	0.279905		784.934	604.953	2037.17	517.796	2436.34	1456.66	2562.47	1307.87	1.14239	0.0448264
Hirip3	Q8BLH7	Q8BLH7	HIRA-interacting protein 3	65.214	9	9		381.444	0	0	0	1504.61	1142.52	609.847	0	1.41317	0.254721		506.551	587.225	131.096	0	2052.35	2148.38	315.538	0	1.71898	0.0634656		0	0	170.973	0	1825.91	1554.26	0	0	3.30058	0.0230859
Csnk1g1	Q8BTH8	Q8BTH8	Casein kinase I isoform gamma-1	52.743	17	10		438.209	369.806	662.892	163.307	1763.07	1803.21	0	559.767	1.73543	0.0367925		662.98	2485.08	355.785	0	3138.5	1795.72	0	1050.83	1.11225	0.191692		0	244.812	1213.83	196.814	2200.95	2912.57	0	1148.92	2.3255	0.0113469
Slc4a7	Q8BTY2	Q8BTY2;Q8JZR6-2;Q8JZR6	Sodium bicarbonate cotransporter 3	116.51	10	10		312.6	185.994	0	0	493.43	255.505	376.294	659.881	0.802779	0.305377		285.926	347.429	435.412	0	877.831	345.734	358.491	0	0.443601	0.543499		0	88.1903	259.477	0	131.585	516.052	1259.13	761.664	1.7396	0.0358179
Cers6	Q8C172	Q8C172	Ceramide synthase 6	44.812	6	6		2963.35	5763.78	4920.96	4479.12	2578.24	4130.13	2098.95	2496.51	-0.68856	0.167352		2842.31	6558.66	1973.78	2673.15	4072.92	10299.8	3377.91	2840.77	0.508262	0.303233		3206.89	869.606	2395.12	3031.89	8507.57	4139.05	5059.12	4080.35	1.29143	0.0137989
Guf1	Q8C3X4;Q8C3X4-2	Q8C3X4;Q8C3X4-2	Translation factor Guf1, mitochondrial	72.462	20	20		9234.91	68568.3	3203.69	3858.16	2807.82	2915.03	1820.2	1677.35	-2.07274	0.100285		5502.08	5754.9	3443.74	1732.6	6199.11	39261.8	9442.33	7038.18	1.60494	0.197576		4722.48	1872.67	5597.54	2539.19	185266	502750	4955.6	3341.6	3.39574	0.0102341
40422	Q8C650-2;Q8C650	Q8C650-2;Q8C650	Septin-10	49.815	7	4		3558.75	0	2888.45	0	7207.89	0	0	6520.71	1.09647	0.113146		0	0	0	0	375.056	0	735.381	0				0	216.822	431.175	251.554	12490.4	0	0	0	5.44612	4.15769e-05
Gatsl2	Q8CAB8	Q8CAB8	GATS-like protein 2	36.112	3	3		0	399.785	143.271	0	518.804	815.08	0	0	1.44208	0.0417529		0	737.347	0	0	859.646	507.182	869.672	0	-0.0267719	0.971296		389.632	0	427.098	270.114	0	873.331	1347.18	732.62	1.42041	0.0177205
Gbp5	Q8CFB4;Q8CFB4-2	Q8CFB4;Q8CFB4-2	Guanylate-binding protein 5	66.929	23	23		8441.84	4371.32	5047.14	2457.97	7902.04	10419.3	5271.19	6642.42	0.663672	0.166511		6737.43	11617.1	6749.54	4060.56	21188.3	12133.1	8669.41	12496.7	0.924658	0.0588113		7182.23	2117.97	9467.86	4481.98	17780.6	19694.5	19681.5	13208.6	1.78496	0.000886833
Ltbp1	Q8CG19;Q8CG19-3;Q8CG19-2	Q8CG19;Q8CG19-3;Q8CG19-2	Latent-transforming growth factor beta-binding protein 1	186.72	12	12		0	0	0	0	0	0	0	161.967				0	0	0	0	0	0	0	0				31.6718	0	33.659	0	0	1008.35	2425.41	2490.26	5.80561	5.9983e-05
0	Q8CIL4	Q8CIL4	Uncharacterized protein C1orf131 homolog	31.344	10	10		3369.51	3426.29	1152.47	4559.06	5414.85	7474.06	4202.29	4237.36	0.892625	0.0462865		3656.08	6696.77	4544.39	3472.9	7815.67	9428.59	11813.5	4860.99	0.863259	0.0532709		3446.58	4509.54	3105.49	2755.99	9825.41	5390.19	10215.4	4797.83	1.07159	0.0188843
Tldc1	Q8K0P3	Q8K0P3	TLD domain-containing protein 1	50.844	10	10		421.797	229.483	295.015	817.235	0	1350.72	0	0	1.78904	0.0891932		657.016	0	0	121.071	0	680.105	432.529	0	0.943385	0.299404		466.473	186.214	451.592	170.703	605.959	879.685	1756.48	0	1.77396	0.0191197
Rtn1	Q8K0T0	Q8K0T0	Reticulon-1	83.571	3	3		4267.36	962.438	5314.95	3474.03	6477.1	6110.3	5864.42	4879.23	0.975114	0.105023		8197.44	2982.24	3796.89	4163.32	7690.08	6364.71	5526.73	8804.11	0.655893	0.267575		782.951	4792.52	607.861	2923.9	5331.14	4870.39	9898.79	7135.96	2.02584	0.00198707
Agpat6	Q8K2C8	Q8K2C8	Glycerol-3-phosphate acyltransferase 4	52.181	15	15		461.154	1118.47	1554.86	557.159	3225.72	2770.44	2935.36	1521.13	1.62016	0.0159662		1551.4	2529.05	1739.38	1107.45	2669.66	6708.45	1361.95	3528.87	0.877381	0.17113		305.16	2568.89	924.472	385.931	2076.47	784.486	3293.19	2153.41	1.34204	0.0416649
Fbxo45	Q8K3B1	Q8K3B1	F-box/SPRY domain-containing protein 1	30.604	5	5		1525.21	1918.64	877.292	1480.2	343.781	3630.3	371.955	0	-0.850554	0.355167		525.731	1644.85	0	0	2031.46	1538.6	0	0	0.926893	0.439614		570.056	1337.1	1981.45	978.13	22283	52265.9	0	3573.41	3.86692	0.000538859
Casc3	Q8K3W3	Q8K3W3	Protein CASC3	75.769	14	14		726.021	1073.73	2229.98	1342.1	1269.27	2149.32	1954.9	3596.48	0.75983	0.167783		2351.32	1761.21	3710.89	4047.22	1846.41	3053.08	3532.36	4984.41	0.168577	0.754552		324.634	614.194	1008.83	1216.9	2074.82	2872.22	4112.19	760.396	1.56258	0.00774214
Tspan14	Q8QZY6	Q8QZY6	Tetraspanin-14	30.673	7	7		1097.81	2207.11	2111.49	2313.33	6111.58	5376.07	3497.87	0	1.39027	0.0528751		1489.18	4546.58	0	0	4467.74	3405.31	499.741	1774.26	-0.4412	0.569825		1876.07	2064.33	2104.69	1639.96	15178.2	2369.32	8311.03	6831.16	1.81373	0.00903794
Ccdc137	Q8R0K4	Q8R0K4	Coiled-coil domain-containing protein 137	32.918	8	8		0	0	348.806	861.801	791.194	1528.09	0	1771.78	1.23338	0.13592		1884.93	2766.9	652.748	910.634	0	281.083	1175.72	0	-1.20677	0.124955		672.495	707.083	308.63	0	1145.76	1799.77	3199.1	0	1.8301	0.0196781
Slc25a28	Q8R0Z5	Q8R0Z5	Mitoferrin-2	39.357	3	3		0	68.149	0	0	339.339	604.117	0	0	2.73201	0.0141452		0	0	0	0	466.791	0	0	0				58.352	0	148.585	0	305.056	203.634	0	332.123	1.55852	0.0432377
Bst2	Q8R2Q8	Q8R2Q8	Bone marrow stromal antigen 2	19.152	4	4		0	818.773	0	635.681	2473.95	6809.6	0	0	2.50824	0.126854		407.066	1153.92	0	0	7147.2	0	7254.65	427.447	2.03509	0.169993		92.4848	0	1462.19	0	0	5610.2	14584.4	0	4.62046	0.0114101
Smyd2	Q8R5A0	Q8R5A0	N-lysine methyltransferase SMYD2	49.566	5	5		381.471	0	228.951	0	1025.05	0	0	0	1.79432	0.142017		0	245.96	0	0	1216.84	1643.84	0	0	2.52361	0.0517003		49.5426	0	146.946	0	1314.29	300.08	0	0	2.87976	0.0130069
Kri1	Q8VDQ9	Q8VDQ9	Protein KRI1 homolog	82.056	21	21		2605.67	2916.63	2093.82	3677.91	3138.26	4524.43	659.365	5344.64	-0.0565074	0.924036		3240.06	6751.89	5352.71	4091.24	8391.63	2623.92	10203.2	8864.73	0.513893	0.389948		1670.2	1253.09	3278.09	1345.83	3669.01	4705.67	10553.8	2582.47	1.41784	0.0243448
Cnot6l	Q8VEG6;Q8VEG6-2;Q8VEG6-3	Q8VEG6;Q8VEG6-2;Q8VEG6-3	CCR4-NOT transcription complex subunit 6-like	63.023	16	16		1608.37	945.152	818.72	2398.73	2781.14	2037.41	1240.79	2016.83	0.561957	0.364056		2070.77	3684	3483.92	1711.64	5438.59	1661.23	5050.45	4580.05	0.549933	0.374217		846.219	179.521	2731.16	439.847	2663.07	2798.95	1638.22	2079.42	1.78009	0.00770706
Ing3	Q8VEK6	Q8VEK6	Inhibitor of growth protein 3	46.846	8	8		1795.87	2202.61	2379.97	3250.4	1805.06	3899.63	36595.9	1635.9	0.945904	0.194113		2083.32	3322.52	3355.12	2035.82	3436.29	1722.41	2413.82	1748	-0.230209	0.747453		2034.44	1742.72	1935.03	546.744	4150.61	1879.21	3465.53	8165.41	1.4697	0.0493573
Flnc	Q8VHX6-2;Q8VHX6	Q8VHX6-2;Q8VHX6	Filamin-C	287.36	46	37		0	0	0	204.529	0	0	34.9318	370.121	-0.847004	0.556834		237.15	0	284.318	172.933	57.1352	0	0	0	-1.98872	0.169529		0	0	58.2474	0	0	0	0	5186.41	6.4764	0.00509589
Imp4	Q8VHZ7	Q8VHZ7	U3 small nucleolar ribonucleoprotein protein IMP4	33.656	15	15		2170.79	2233.07	2996.7	3443.88	7603.53	16724.3	4620.6	5444.97	1.49972	0.0611255		6554.57	10114.7	2950.36	2319.41	7473.27	4707.81	477.337	7154.35	-0.479209	0.534564		5572.64	684.332	2476.67	752.558	6081.31	10133.5	6696.3	5776.8	2.09742	0.011463
Noc3l	Q8VI84	Q8VI84	Nucleolar complex protein 3 homolog	93.21	21	21		2534.02	816.387	1450.62	1856.22	2591	2679.78	676.739	843.093	-0.122931	0.831985		1437.98	2613.1	1818.3	1121.72	3530.46	4592.45	3524.72	2571.45	1.06528	0.0763972		484.165	1139.16	2152.95	285.1	1413.26	3091.47	1479.19	2665.87	1.41734	0.0216059
Fam3c	Q91VU0	Q91VU0	Protein FAM3C	24.752	16	16		77685.3	40961.6	46605.5	88338.1	68059.7	67578.9	83850.1	69504.9	0.258212	0.536108		27033.2	35899.5	48398	36557.1	43035.5	47189	59169.5	88800.6	0.658902	0.123113		26455.8	47485.9	78246.6	42380.5	56072.9	63576.7	171135	129211	1.0605	0.0171217
Tdrd3	Q91W18;Q91W18-3;Q91W18-2	Q91W18;Q91W18-3;Q91W18-2	Tudor domain-containing protein 3	82.252	28	28		2206.69	1478.85	1650.73	2845.69	4847.72	4559.32	5846.43	4501.87	1.31149	0.0162805		835.193	1814.35	1622.37	2700.61	1698.56	2226.81	4214.63	3948.25	0.811222	0.121574		441.671	799.231	2749.65	2233.74	5465.93	2758.66	4543.91	2908.32	1.63053	0.00382195
Cdkal1	Q91WE6;Q91WE6-2;Q91WE6-3	Q91WE6;Q91WE6-2;Q91WE6-3;Q91WE6-4;Q91WE6-5	Threonylcarbamoyladenosine tRNA methylthiotransferase	65.288	14	14		1698.36	1494.62	2941.16	2148.19	3242.02	503.826	4185.99	0	-0.0763707	0.913107		1567.2	2730.05	0	0	4755.23	4141.49	3565.28	1638.56	0.662971	0.407822		332.782	1926.54	1774.33	837.874	3762.97	2854.91	5289.57	2106.9	1.74321	0.0135252
Znf330	Q922H9;Q922H9-2	Q922H9;Q922H9-2	Zinc finger protein 330	35.607	14	14		7753.87	6511.23	5461	10205.3	5736.14	6272.26	8795.06	7009.92	-0.0857775	0.835346		4361	6908.38	3852.42	5814.3	6335.67	8580.65	11391.5	8920.85	0.758318	0.076547		2495.45	2886.82	6994.53	1595.44	8560.44	6378.68	10132.6	3947.38	1.19095	0.00799737
Prkx	Q922R0	Q922R0	cAMP-dependent protein kinase catalytic subunit PRKX	40.466	17	16		3427.61	1294.64	2428.62	2326.95	7695.09	7424.58	5147.75	5513.4	1.5037	0.008674		3649.73	3444.9	6477.38	1060.72	3888.09	5232.15	4523.55	3312.17	0.454749	0.392468		6607.02	3395.15	3471.35	1518.96	4472.77	7093.66	16788.7	5538.24	1.16012	0.0367375
[truncated: 37 more rows]

## Sheet: Up in all subsets
								TCRab CD8aa copies								CD8aa DE analysis			TCRab CD8ab copies								CD8ab DE analysis			TCRgd CD8aa copies								TCRgd DE analysis
[truncated: 96 more rows]

[truncated: 4 more sheets: CD8ab signif 2f down, CD8aa signif 2f down, TCRgd signif 2f down, Down in all subsets]
