# Supplementary material for: IL-15 and PIM kinases direct the metabolic programming of intestinal intraepithelial lymphocytes
Source: Nat Commun. 2021 Jul 13;12:4290. doi: 10.1038/s41467-021-24473-2 (PMC8277781; doi:10.1038/s41467-021-24473-2)
Supplement: Supplementary file 5 — Supplementary data 2 [file 41467_2021_24473_MOESM5_ESM.xlsx]

## Sheet: ProteinList
							TCRab CD8ab copies								CD8ab DE analysis			TCRab CD8aa copies								CD8aa DE analysis			TCRgd CD8aa copies								TCRgd DE analysis
Protein IDs	Majority protein IDs	Protein names	Gene names	Mol. weight [kDa]	Peptides	Razor + unique peptides	CD8ab_IL15_BR1	CD8ab_IL15_BR2	CD8ab_IL15_BR3	CD8ab_IL15_BR4	CD8ab_BR1	CD8ab_BR2	CD8ab_BR3	CD8ab_BR4	CD8ab_logFC	CD8ab_P.Value	CD8ab_adj.P.Val	CD8aa_IL15_BR1	CD8aa_IL15_BR2	CD8aa_IL15_BR3	CD8aa_IL15_BR4	CD8aa_BR1	CD8aa_BR2	CD8aa_BR3	CD8aa_BR4	CD8aa_logFC	CD8aa_P.Value	CD8aa_adj.P.Val	TCRgd_IL15_BR1	TCRgd_IL15_BR2	TCRgd_IL15_BR3	TCRgd_IL15_BR4	TCRgd_BR1	TCRgd_BR2	TCRgd_BR3	TCRgd_BR4	TCRgd_logFC	TCRgd_P.Value	TCRgd_adj.P.Val
O08528	O08528	Hexokinase-2	Hk2	102.53	37	34	10927.9	8336.9	3256.55	5494.99	837.929	1578.98	1073.47	874.334	2.58962	0.000528278	0.0531157	5238.92	4495	1886.08	1594.48	302.714	263.47	48.2777	69.7739	4.502	4.73454e-07	0.000652325	3848.16	4303.46	4460.63	12582.3	414.297	173.632	741.025	151.562	4.20295	1.33436e-06	0.00139603
O08992	O08992	Syntenin-1	Sdcbp	32.379	10	10	12044.3	5496.49	21980.3	15280.7	0	354.064	1979.59	0	3.8665	8.28978e-05	0.019763	9165.79	20758.7	11200.9	14587.7	0	1898.4	1025.93	2018.6	3.07268	0.000233624	0.0434983	7846.8	3933.64	15514.6	4593.91	0	0	820.744	0	3.06081	0.00539131	0.320048
O09126	O09126	Semaphorin-4D	Sema4d	95.639	40	40	57208.1	48840.6	40715.4	42056.4	15446.5	27725.6	17538.8	14222.6	1.37124	0.00192695	0.0978278	80608.5	106589	74500.7	42798.9	32309.6	19391.9	24077	24503.7	1.55292	0.00062527	0.0824892	92371.9	57712.8	119468	46964.4	24894.4	16469.8	43378	17484.2	1.64695	0.000347784	0.06719
O35177;Q61140-2;Q61140	O35177	Enhancer of filamentation 1	Nedd9	93.051	42	42	16162.6	12347.7	5738.86	10832.4	5767.37	3502.88	3917.65	3352.09	1.38682	0.00328582	0.124953	24854.5	26729.3	31465.4	14823	9996.18	6121.6	10181.4	7403.58	1.51747	0.00156659	0.149229	22920	8312.21	12216.6	8872.47	5257.04	3843	11657.5	5397.76	1.00546	0.0257327	0.55068
O35598	O35598	Disintegrin and metalloproteinase domain-containing protein 10	Adam10	83.967	29	29	7971.35	6637.21	7863.84	11299.7	2420.17	5192.96	3457.03	4420.47	1.15336	0.00557635	0.15788	5339.68	10403.8	9074.57	7347.43	4665.28	3282.44	2631.82	4272.5	1.10675	0.00743229	0.327258	7407.14	8557.53	11792.5	6144.92	2443.72	2748.58	6974.95	3390.72	1.21344	0.00383415	0.26065
O54864-3;O54864;O54864-2	O54864-3;O54864;O54864-2	Histone-lysine N-methyltransferase SUV39H1	Suv39h1	33.111	14	14	13557.9	7790.74	4807.56	1379.29	1441.63	3046.96	0	438.468	2.04781	0.00767458	0.184458	3903.37	4364.21	2537.41	0	1283.7	892.857	509.673	1798.32	1.79349	0.0172508	0.446839	6930.58	4315.51	2952.82	2592.99	1482.19	811.5	1418.58	1236.83	1.69043	0.0155869	0.443099
O89050	O89050	Muskelin	Mkln1	84.877	31	31	6605.83	5458.63	3316.76	3722.98	1795.7	3190.1	1572.71	643.83	1.56559	0.00172982	0.0922512	4923	7713.13	5928.64	3167.98	2443.03	1631.25	1863.06	1691.89	1.45679	0.00312316	0.209695	6676.84	3634.8	6394.83	3246.33	1601.08	1775.26	3329.75	1809.76	1.21962	0.0109364	0.411738
O89051	O89051	Integral membrane protein 2B;BRI2, membrane form;BRI2 intracellular domain;BRI2C, soluble form;Bri23 peptide	Itm2b	30.26	10	10	27874.6	39573.4	20239.1	38860.1	8227.92	8921.83	17022.8	8168.77	1.60231	0.0035026	0.126057	44691.3	70997.2	52297.1	40688.1	11928.5	14523.7	7788.91	13633.2	2.12992	0.00026141	0.0461756	46919.8	28690.4	95232	11949.5	14736.5	9237.94	24355	11835	1.32171	0.0131199	0.418574
P01731	P01731	T-cell surface glycoprotein CD8 alpha chain	Cd8a	27.456	8	8	223740	140724	358878	330488	76789.2	74628.9	162558	40030.6	1.66147	0.00716062	0.177517	201942	166722	213849	79106.6	107514	61413.7	53524.9	31247.2	1.42215	0.0187302	0.455945	185041	198551	421623	95128.3	39239.4	38264.6	137706	31496.4	1.95549	0.00208596	0.183644
P07742	P07742	Ribonucleoside-diphosphate reductase large subunit	Rrm1	90.209	38	38	77337	38258	22194.6	31469	12345.6	17139.9	11541.6	6311.67	1.76669	0.000539306	0.0531157	29722	32217.2	24520.6	12186.4	10055.4	9217.98	10930.7	10991.6	1.17084	0.0135413	0.412693	30137	24580.4	44413.1	20797.3	11209.5	11579.5	24375	8888.8	1.15117	0.0149731	0.432106
P09055;P09055-2	P09055;P09055-2	Integrin beta-1	Itgb1	88.231	23	23	16221.3	18516.5	19279.9	25594.9	6770.47	11914.1	11658.6	9402.32	1.01679	0.0128955	0.230843	14089.5	20352.3	17955.3	19502.2	10324.7	5803.53	5941.76	12143.5	1.1344	0.00631672	0.304663	11985.4	18233.9	27591.8	10797.2	5697.26	7299.61	12074.9	5003.43	1.17389	0.00494712	0.305502
P12804	P12804	Fibroleukin	Fgl2	48.95	15	15	4299.48	7937.73	3108.57	1466.39	626.47	240.505	272.297	0	3.35612	5.75542e-05	0.0168241	10131.6	15495.6	14709.8	2861.38	4693.41	4629.97	3081.63	2666.46	1.30243	0.0471349	0.657082	20270.4	8882.21	17077	7746.12	3321.24	2522.23	5432.49	933.771	2.28262	0.00135702	0.145377
P13609	P13609	Serglycin	Srgn	16.711	4	4	50075.3	52274.3	30521.1	33172.7	11114.6	15613.6	7966.96	2431.82	2.40563	2.56698e-05	0.0110284	50885.8	41046.9	49597.1	56877.2	21722.3	19757.7	13846.3	32223.8	1.23585	0.0122705	0.39686	74092.9	28150.2	46113.3	46500.9	12304	16346.5	11929.4	16027.7	1.71543	0.00102066	0.124431
P18572-2;P18572	P18572-2;P18572	Basigin	Bsg	29.674	11	11	36900.9	40918.5	22279.5	29818.4	10805.4	25841.4	11320.6	6939.4	1.37876	0.0296677	0.332028	10852.3	25776.1	8067.21	5891.99	689.362	5426.22	4366.91	5435.03	1.80663	0.00593515	0.296284	22184	12104.9	24181.2	16971.3	5306.02	5465.99	10242.6	3516.08	1.68031	0.0096828	0.402101
P20664	P20664	DNA primase small subunit	Prim1	49.295	17	17	13325.9	11199.4	5901.74	5897.39	4703.35	4211.38	3440.6	1088.48	1.53244	0.00883345	0.193254	8097.53	8443.92	3744.37	4188.98	3332.06	1523.66	1255.11	2711.06	1.48902	0.0106297	0.375527	8827.21	5714.7	8412.45	5680.6	1623.35	2069.72	5300.82	956.195	1.7863	0.00291243	0.222646
P21995	P21995	Embigin	Emb	37.064	13	13	64520.8	48744.8	53326.8	64801.5	19869	24694.3	20392.3	20361.7	1.43433	0.000164099	0.0275125	36876.9	51919.9	58645.3	44604.9	14925	15058.8	11369.2	18629.4	1.6793	2.61869e-05	0.0128858	38992	41182.6	60779	30617.9	0	22149.5	21598.7	11655	1.2294	0.00155105	0.151937
P24547	P24547	Inosine-5-monophosphate dehydrogenase 2	Impdh2	55.814	38	38	168538	176113	151627	179228	60912.9	83128.3	80293.9	57513	1.27709	0.0016237	0.0907421	138988	98294.7	87064.1	76906.4	70330.6	35325.4	34378.2	62685.4	1.02367	0.00868046	0.337584	173492	94854.7	225726	110941	60500.1	56156.1	97290.7	45821.6	1.19151	0.0028849	0.222646
P35330	P35330	Intercellular adhesion molecule 2	Icam2	31.39	10	10	5736.5	3786.25	2946.56	3368	602.653	1698.41	707.974	1011.03	2.05017	0.0133455	0.236435	4438.74	7382.3	6457.71	2906.7	271.209	3337.81	413.167	2055.51	2.41099	0.00454547	0.254584	9747.17	7276.46	7814.73	1535.08	0	1572.3	4823.38	564.423	1.73393	0.0463873	0.731573
P37913	P37913	DNA ligase 1	Lig1	102.29	52	52	30816.9	27259.6	31947.7	32880.3	9711.58	11926.8	11485	9433.49	1.53396	0.00019312	0.0308723	17157.2	18675.6	12725.5	16538.9	8948.91	4050.37	4413.29	7925.47	1.43329	0.000394095	0.0617027	24571.5	13945.9	27595.2	14716.2	8606.75	7230.11	14639.4	7011.9	1.11132	0.00376487	0.26065
P40237	P40237	CD82 antigen	Cd82	29.628	6	6	24749.6	23364.6	42309.3	50766.3	3400.1	5859.4	13532.6	0	2.36951	0.00701055	0.177121	8472.05	3741.94	10885.7	14014.7	387.472	243.904	2156.14	0	3.82493	0.000115619	0.0274656	3519.15	8606.71	22317.1	3125.02	0	1947.28	1128.62	0	2.19315	0.023021	0.523006
P49586;Q811Q9-2;Q811Q9	P49586	Choline-phosphate cytidylyltransferase A	Pcyt1a	41.666	19	19	10847.4	8948.95	4273.47	9916.55	1638.54	6478.4	3896.51	2676.85	1.30387	0.0103083	0.205987	24714.1	35442.9	13952.4	15955.6	7664.42	3032.91	6854.05	10161.9	1.72805	0.00120504	0.125733	27733.9	24078.3	25320.8	21652.5	10512.6	8002.18	18013.6	7921.75	1.23267	0.0145444	0.430385
P51954	P51954	Serine/threonine-protein kinase Nek1	Nek1	136.69	12	12	768.346	277.386	344.09	279.365	114.137	105.306	206.438	395.004	1.09642	0.0345682	0.350475	299.27	309.139	0	537.518	152.653	83.2496	257.808	264.709	1.09956	0.0481217	0.661634	384.84	763.58	401.872	321.909	255.786	207.415	143.581	241.706	1.09196	0.0352328	0.656241
P52293	P52293	Importin subunit alpha-1	Kpna2	57.927	17	17	21276.8	12529.8	11374.1	16749.5	2178.16	2999.37	1900.98	719.866	3.11798	9.00787e-08	0.0001548	10260	12062.4	7931.35	13124.6	1434.34	1589.38	2076.29	2183.16	2.57098	1.77216e-06	0.00142579	11655.6	7577.27	12452.1	10747	1978.39	1643.28	2912.06	1225.18	2.49821	2.68306e-06	0.00233259
P57725	P57725	SAM domain-containing protein SAMSN-1	Samsn1	41.601	14	14	5441.67	4810.02	3954.53	0	1082.48	1774.24	2495.95	987.001	1.67064	0.011479	0.217374	10124.2	6940.2	9279.14	4511.46	595.941	3433.93	2967.75	4231.16	1.70969	0.00593296	0.296284	12320.9	5253.06	4729.08	3691.32	2639.96	2515.24	4168.66	1182.64	1.27727	0.0325963	0.638612
P59328;P59328-3;P59328-2	P59328;P59328-3	WD repeat and HMG-box DNA-binding protein 1	Wdhd1	124.25	32	32	6576.39	1558.09	3145.86	4338.72	1255.8	1622.56	1339.33	929.919	1.44606	0.00546017	0.155762	2561.93	2635.67	1614.53	1237.11	333.724	333.991	586.611	817.095	1.99496	0.000330661	0.0542363	3999.13	2730.49	3630.19	1678.23	968.068	727.128	1365.6	416.982	1.84369	0.000723215	0.100599
P60521	P60521	Gamma-aminobutyric acid receptor-associated protein-like 2	Gabarapl2	13.667	6	6	75187.4	43949	75894.2	72355.5	29703.5	38629.9	16075.9	41672.9	1.14026	0.00681446	0.174776	93264.5	77050.6	102556	51325.1	63088.1	34763.9	25400.6	37925.6	1.04054	0.0123567	0.397781	92292.6	56977.2	93253.6	55671.7	23548.1	42041.6	25285.7	30193.7	1.29368	0.00265603	0.217325
P70700	P70700	DNA-directed RNA polymerase I subunit RPA2	Polr1b	128.21	29	29	7822.88	5705.48	2010.47	6196	1301.61	2312.92	1284.87	985.457	1.79711	0.00093991	0.0725948	4641.56	4214.5	3740.55	2495.44	1650.96	943.202	1298.93	965.411	1.63676	0.00213322	0.183697	3328.22	1825.66	3623.55	2216.41	1414.38	1214.31	1689.35	401.278	1.34734	0.00900744	0.394258
Q00651	Q00651	Integrin alpha-4	Itga4	115.69	20	20	4957.24	4676.25	3184.32	4235.81	862.682	1321.7	1037.95	881.269	2.05696	0.00686492	0.174776	2065.51	3410.01	2037.27	936.119	225.062	1081.26	276.553	641.336	2.07045	0.0065616	0.311744	1437.5	2120.43	4068.52	692.249	645.817	403.435	1296.88	74.5919	2.10299	0.005882	0.338093
Q01320	Q01320	DNA topoisomerase 2-alpha	Top2a	172.79	69	52	10428.9	5409.86	10552.3	11844.9	2902.53	3046.37	5149.47	6687.61	1.13337	0.0171859	0.261942	7291.48	5866.88	3504.56	3997.38	1698.01	1651.61	1875.73	1883.9	1.47955	0.00281235	0.202305	8752.94	4418.53	11199.2	3673.29	2035.31	1082.14	3528.39	1309.78	1.82207	0.000430866	0.0809911
Q09143	Q09143	High affinity cationic amino acid transporter 1	Slc7a1	67.091	5	5	2529.13	1216.57	1634.39	5086.93	176.641	270.153	0	0	3.36388	5.874e-05	0.0168241	1426.81	1218.64	1976.24	1085.97	406.15	0	248.635	0	2.12886	0.00343758	0.218047	1138.48	444.743	1907.97	1005.95	0	99.5554	0	148.409	3.03004	0.000170206	0.0445016
Q18PI6;Q18PI6-3;Q18PI6-2	Q18PI6;Q18PI6-3	SLAM family member 5	Cd84	37.378	11	11	11037.3	12991.6	15797.4	10969.1	4071.52	5408.7	8356.83	5215.86	1.17352	0.0462851	0.396713	9859.13	18970.4	13597.4	9481.64	7320.98	4681.52	4092.77	6361.45	1.18902	0.0437215	0.653171	7800.22	4929.38	21992.4	2226.2	3480.08	1257.54	4988.55	1086.16	1.57771	0.00957662	0.402101
Q3U2P1;Q3U2P1-2	Q3U2P1	Protein transport protein Sec24A	Sec24a	118.78	19	18	2728.92	2871.55	2505.4	2394.81	603.487	747.537	866.134	153.806	2.40291	6.23668e-05	0.0171484	3258.04	3381.91	2325.19	1723.23	736.275	942.044	1042.17	1164.47	1.42821	0.00764744	0.327258	4447	2262.85	8222.5	3348.57	1057.55	1101.16	2578.76	1003.41	1.63069	0.00289023	0.222646
Q3V1V3	Q3V1V3	ESF1 homolog	Esf1	98.047	24	24	8664.03	9360.99	7569.98	5532.48	2616.66	4748.91	3230.26	2518.63	1.26757	0.00130654	0.0769272	5575.32	4795.38	4633.9	5552.04	2682.59	2642.68	2458.78	2108.08	1.05661	0.00559616	0.29206	6834.47	3656.81	10851.1	4561.08	2610.24	2011.87	3514.43	2118.54	1.24587	0.0015206	0.151937
Q5SW19;Q5SW19-3;Q5SW19-2	Q5SW19;Q5SW19-3;Q5SW19-2	Clustered mitochondria protein homolog	Cluh	148.07	45	45	15313	9341.79	5078.62	5986.76	1364.3	3647.81	2437.35	603.771	2.3035	0.000379725	0.0444341	4369.24	7383.81	6234.59	4536.73	1306.84	1156.54	1730.72	2659.35	1.75884	0.00411414	0.246455	4956.8	6008.33	5790.42	5317.49	736.463	1323.19	5033.56	1367.56	1.77372	0.00386009	0.26065
Q5SW28	Q5SW28	Phosphoinositide 3-kinase regulatory subunit 5	Pik3r5	96.953	13	13	1611.24	1267.99	631.736	1248.33	362.808	176.253	0	0	2.15553	0.000796603	0.0644218	729.588	1029.77	783.758	900.791	0	0	306.013	342.765	1.39783	0.0164366	0.444046	854.56	719.379	1321.07	445.223	0	0	167.649	310.175	1.76576	0.00380395	0.26065
Q60715-2;Q60715	Q60715-2;Q60715	Prolyl 4-hydroxylase subunit alpha-1	P4ha1	60.885	13	13	3846.55	3820.74	0	1082.41	247.626	361.604	0	0	3.0712	0.00125074	0.0767642	7198.81	1872.88	3592.15	1021.23	0	304.747	274.783	173.68	3.44153	7.81129e-05	0.0249962	4398.07	3035.23	2507.22	2508.44	98.5232	82.0163	357.514	0	4.40964	4.50234e-06	0.00347931
Q60848-2;Q60848	Q60848-2;Q60848	Lymphocyte-specific helicase	Hells	93.785	33	33	14455.6	10197.7	7701.1	8061.08	1825.44	2786.96	2090.13	1272.47	2.3504	0.000673481	0.0586721	5053.78	5621.33	5609.12	1206.9	0	835.658	502.241	753.053	2.45075	0.000935153	0.103908	7726.64	4600.14	4733.41	3654.89	1186.48	980.23	1756.4	178.177	2.68059	0.000177816	0.0445016
Q61190	Q61190	Interleukin-10 receptor subunit beta	Il10rb	39.773	3	3	672.66	430.231	853.451	1048.5	0	193.666	0	294.99	1.57752	0.0166217	0.260493	405.29	928.311	885.812	0	0	0	154.152	0	2.16917	0.014075	0.418223	561.18	569.593	1628.89	593.111	0	211.927	0	152.933	2.0499	0.00334381	0.243124
Q61462-2;Q61462	Q61462-2;Q61462	Cytochrome b-245 light chain	Cyba	17.593	3	3	7852.3	9666.53	19425.5	6182.05	1800.81	3776.12	6158.8	2271.85	1.6455	0.0165406	0.260493	6516.58	0	8028.35	3496.9	803.746	382.921	777.155	2253.96	2.72793	0.000687972	0.0846328	11689.4	6013.25	9701.4	2158.79	0	1286.05	4144.54	1113.63	1.77445	0.0166937	0.455313
Q61790	Q61790	Lymphocyte activation gene 3 protein	Lag3	56.977	28	28	43942.3	41153.5	40528.9	24430.8	3091.96	4888.97	1955.4	1806.64	3.75829	1.66986e-08	0.00010478	179980	201756	161522	68843.7	26499.2	39396	23331.1	41339.1	2.16188	5.564e-05	0.0212947	196649	114668	135167	105046	23443.7	16169	45648.8	15462.7	2.55619	6.4535e-06	0.00448841
Q62312-2;Q62312	Q62312-2;Q62312	TGF-beta receptor type-2	Tgfbr2	64.218	17	17	3491.92	3626.16	3610.57	6795.89	549.885	2023.33	1198.47	941.896	1.98765	0.000429405	0.048389	2273.89	2637.72	4666.21	4148.45	875.64	1211.5	742.469	1175.96	1.74246	0.00147908	0.145563	4664.69	1839.24	7529.71	2782.34	1097.56	514.857	1584.18	592.501	2.10115	0.000241614	0.0525132
Q62351	Q62351	Transferrin receptor protein 1	Tfrc	85.73	33	33	19147.3	12581.9	13587.7	23862.4	50.7324	1475.91	1730.72	712.63	4.9225	9.92853e-07	0.000974982	5802.14	5942.69	11179.1	5738.43	299.227	649.109	1129.98	773.058	3.41758	0.000121088	0.0278059	9592.53	7468.45	13019.9	8097.23	1134.2	1456.16	1709.83	824.06	2.91607	0.000638321	0.100599
Q64261;Q3V3A1-3;Q3V3A1	Q64261	Cyclin-dependent kinase 6	Cdk6	37.028	24	23	177367	175060	100089	83610.1	9050.93	22648	4082.65	5369.15	3.95487	3.0486e-08	0.00010478	133029	130325	103747	83452.7	35988.8	13337.5	20826.2	27033.4	2.27937	8.28481e-05	0.0249962	104431	134879	105094	127240	14609.1	8450.84	25296.7	11072.1	3.10281	1.40506e-06	0.00139603
Q64701;Q64701-2	Q64701;Q64701-2	Retinoblastoma-like protein 1	Rbl1	119.46	29	29	4221.81	2958.11	1348.81	2076.79	208.03	213.819	37.6113	65.3883	4.57169	6.77354e-05	0.0179082	2377.34	9656.39	1941.55	361.089	413.814	338.762	29.5051	163.914	3.63374	0.000777752	0.0923781	2339.5	3229.21	1559.7	3455.35	820.01	245.809	1520.61	126.723	2.50844	0.0133159	0.419366
Q69Z38	Q69Z38	Pseudopodium-enriched atypical kinase 1	Peak1	191.09	59	59	4355.92	2240.29	3874.19	4354.9	531.997	791.581	862.988	839.382	2.26902	0.000102312	0.0215093	3485.75	4063.57	3991.88	4056.17	851.834	748.798	673.941	1906.18	2.03218	0.00033952	0.0543943	4685.48	3095.87	8105.26	2279.66	909.841	676.473	2746.54	513.301	2.06773	0.000283507	0.0579938
Q6NSQ7	Q6NSQ7	Protein LTV1 homolog	Ltv1	54.022	11	11	13768.6	8470.09	5152.97	4443.51	1820.49	3114.37	1004.78	738.79	2.32735	4.81111e-05	0.0165358	7420.8	6570.43	6275.29	3981.54	423.17	701.831	648.137	545.048	3.37581	3.38764e-07	0.000614546	7734.68	4509.33	4266.6	7745.52	280.923	0	318.359	0	4.28419	1.99121e-07	0.000692445
Q6PG04	Q6PG04	Coiled-coil domain-containing protein 82	Ccdc82	61.007	11	11	1058.71	708.692	1407.34	1528.2	215.108	0	468.723	0	1.82761	0.0484059	0.400644	339.618	821.079	894.267	1764.55	0	175.841	73.1012	154.927	2.69457	0.00236974	0.194066	502.66	1614.45	2466.44	259.665	160.631	0	514.827	88.7903	2.12712	0.0120301	0.416351
Q7TSC1	Q7TSC1	Protein PRRC2A	Prrc2a	229.2	59	57	7025.75	3459.11	2444.68	4577.13	2225.77	1781.22	1874.3	1950.57	1.05743	0.0166811	0.260493	7637.19	5503.77	6332.26	3645.69	1485.77	2770.69	3554.76	3649.67	1.04585	0.0177577	0.448314	6019.34	2481.17	4382.95	2623.15	1019.44	1208.82	1918.64	2119	1.27475	0.00496359	0.305502
Q80SU7	Q80SU7	Interferon-induced very large GTPase 1	Gvin1	280.81	137	137	126646	141188	83915	74438.9	29938.5	66085.9	26707.4	18553.6	1.70799	0.000378137	0.0444341	121422	170970	127329	72034.3	48285.2	45499.1	46323.9	55138.9	1.27114	0.0049592	0.266906	135464	112441	140945	85611	53108.9	34254.6	79286.7	28607.4	1.36927	0.00281065	0.222646
Q80UL9	Q80UL9	Junctional adhesion molecule-like	Amica1	42.532	17	17	33755.9	65072.7	32507.3	37182.8	2033.02	1940.7	873.4	0	4.7401	7.57991e-08	0.0001548	57549.2	79253	69240.8	29475.6	2252.69	3741.55	2381.29	1662.31	4.52248	4.67899e-08	0.000161168	65507.6	52019	66640.7	19681.5	5690.9	1280.76	6489.23	1690.83	3.94256	4.00363e-07	0.000734479
Q80VY9	Q80VY9	Putative ATP-dependent RNA helicase DHX33	Dhx33	78.346	22	22	5978.6	3580.84	0	674.982	440.668	1235.14	118.156	112.656	3.06154	0.00121563	0.0767642	3984.5	2650.93	2169.19	1148.3	0	555.366	206.537	548.952	2.50914	0.00579333	0.295631	2549.38	1878.34	2659.83	1913.11	520.446	222.954	1153.87	374.617	2.23106	0.00762685	0.373935
Q8BFU7	Q8BFU7	Putative P2Y purinoceptor 10	P2ry10	37.244	4	4	5284.65	8725.76	4706.23	6067.2	1126.34	2610.75	1826.97	1345.37	1.87728	0.00313512	0.123555	11151.8	12723.3	10038.5	5171.55	3069.23	2600.22	308.021	1717.87	2.69211	9.6697e-05	0.0249962	6764.4	3195.01	13334.3	6416.06	1805.98	2740.08	2356.51	2162.23	1.54909	0.0120021	0.416351
Q8BG60;Q8BG60-2	Q8BG60;Q8BG60-2	Thioredoxin-interacting protein	Txnip	44.363	12	12	10073.4	1946.8	4983.02	2846.02	673.66	1521.74	424.006	874.597	2.37872	0.00213249	0.103963	7407.96	899.716	2109.11	2337.98	0	345.709	280.792	317.235	2.93335	0.00065924	0.0825728	7117.53	1557.57	4687.54	3030.6	416.331	1063.11	3242.91	1064.87	1.67176	0.0225491	0.522764
Q8BTI7	Q8BTI7	Serine/threonine-protein phosphatase 6 regulatory ankyrin repeat subunit C	Ankrd52	115.03	24	24	2784.07	3959.05	993.576	1280.83	179.877	444.725	393.173	243.125	2.71027	0.00011044	0.0216772	758.055	902.878	875.627	679.401	255.797	263.115	0	272.96	1.59806	0.0169334	0.445244	2186.86	650.204	1475.46	614.7	249.358	114.73	872.387	167.118	2.06809	0.00159547	0.154118
Q8BWW4	Q8BWW4	La-related protein 4	Larp4	79.763	27	27	16668.1	14392.6	490.409	3433.49	2101.78	3813.11	832.205	405.766	1.80542	0.0347227	0.350938	9748.57	13253.6	6676.98	7385.33	2198.11	2131.39	2366.79	1083.57	2.26264	0.00997917	0.361824	11503.1	7947.21	4486.77	6363.48	1327	1191.38	1689.11	1870.62	2.25733	0.0101304	0.402101
Q8C078-2;Q8C078;Q8C078-4;Q8C078-3	Q8C078-2;Q8C078;Q8C078-4;Q8C078-3	Calcium/calmodulin-dependent protein kinase kinase 2	Camkk2	59.616	14	14	3443.02	3062.68	3366.49	4480.32	670.016	1751.02	2291.93	1301.85	1.37643	0.00278273	0.116637	3023.82	3094.58	3523.13	3657.38	1200.62	1062.91	997.254	2905.3	1.25682	0.0055387	0.291268	3555.21	2206.39	3480.31	1854.17	802.346	1334.02	1804.92	1060.28	1.15679	0.00972827	0.402101
Q8C5Q4	Q8C5Q4	G-rich sequence factor 1	Grsf1	53.076	10	10	4031.28	2864.25	1679.47	0	0	515.013	0	0	2.38312	0.0171752	0.261942	2660.51	1570.11	3610.78	0	285.584	946.908	1130.93	277.635	2.19445	0.00196257	0.173336	3086.04	1909.94	0	1380.81	559.298	1503.07	615.128	633.263	1.41091	0.0300747	0.602794
Q8C8M1	Q8C8M1	Protein FAM60A	Fam60a	24.829	8	8	10468.2	9768.03	5411.38	4516.51	982.398	1775.9	2315.32	377.84	2.66931	0.00347421	0.126057	4738.7	4286.85	8610.47	2419.74	1307.53	1125.35	240.504	0	2.68089	0.0058942	0.296284	11573.8	6766.81	2710.84	3649.67	329.169	0	2595.18	123.655	3.4804	0.000710349	0.100599
Q8CFE6	Q8CFE6	Sodium-coupled neutral amino acid transporter 2	Slc38a2	55.503	5	5	6475.01	9181.35	3356.31	3094.08	524.1	611.638	584.053	175.747	3.54889	1.70144e-06	0.00124264	4117.55	7179.56	3995.81	5726.46	579.607	338.058	363.649	538.472	3.52644	1.86269e-06	0.00142579	4946.5	3308.69	8542.04	4310.16	0	852.62	127.024	272.862	4.00229	9.10779e-07	0.00126689
Q8CI11;Q8CI11-2;REV__Q8BMK4	Q8CI11;Q8CI11-2	Guanine nucleotide-binding protein-like 3	Gnl3	60.786	30	30	26346.2	21323	24686.7	33189.8	9319.57	15690.8	10334.3	7617.34	1.33036	0.00986779	0.201879	11154.5	14198.7	10621.9	14899.5	5737.12	5837.22	4996.98	5120.99	1.21758	0.0168736	0.445244	20857.3	94943.1	33093.1	14294.8	6939.74	4336.24	14355.1	4090.07	2.2626	8.65945e-05	0.0282625
Q8JZK9	Q8JZK9	Hydroxymethylglutaryl-CoA synthase, cytoplasmic	Hmgcs1	57.568	26	26	60975.4	48166.5	32778.1	52542.6	11983	22369.6	18949.2	12416.3	1.58139	0.000293127	0.0402533	44552.1	57958.1	68313.8	43501.6	16304.3	24627.9	18178.2	33038.8	1.24796	0.00261665	0.198978	63727.4	42321.3	88691.6	44338.8	20886.7	25911.5	34885.2	14576.1	1.31707	0.00167022	0.156118
Q8K0L0-2;Q8K0L0	Q8K0L0-2;Q8K0L0	Ankyrin repeat and SOCS box protein 2	Asb2	64.936	19	19	8512.05	10494	3645.23	3146.96	1292.35	3566.33	1118.63	519.089	2.14519	0.000544315	0.0531157	2923.46	4360.44	1810.63	1552.47	648.967	1547.14	871.239	1521.98	1.18757	0.0354406	0.608854	5921.09	4702.28	6918.41	4668.61	2217.1	2588.57	2457.35	1130.55	1.45442	0.0118558	0.416351
Q8K4F0	Q8K4F0	CD226 antigen	Cd226	38.062	11	11	55172.3	54711.4	45943.2	53430.5	19487.1	28599	24166.8	14317.4	1.31601	0.00865699	0.191798	11141.2	11107.9	18276.3	15699.5	711.658	1677.46	1473.63	2258.49	3.28141	3.56827e-07	0.000614546	22354.3	23303.6	56882.7	24854.7	2893.15	4397.24	14807.1	5520.15	2.36704	3.47311e-05	0.0162348
Q8R3Q0	Q8R3Q0	Store-operated calcium entry-associated regulatory factor	Saraf	35.856	13	13	28168	21840.1	8150.29	6378.58	2570.44	5221.15	1965.19	1089.71	2.53	0.00422277	0.138576	13176.9	18606.9	74982.7	4217.65	318.452	307.548	238.901	1082.3	5.3865	8.39436e-07	0.000963812	24519.6	14761.1	10426.3	17695	373.908	318.939	2932.02	924.835	4.41394	1.3928e-05	0.00807246
Q8R4E9	Q8R4E9	DNA replication factor Cdt1	Cdt1	61.509	15	15	6065.67	3027.16	801.867	2528.66	728.13	1172.94	0	173.864	2.2218	0.00314551	0.123555	4132.69	1973.2	1346.46	1071.42	795.754	714.444	573.325	476.242	1.56096	0.0191342	0.458682	2857.66	2322.33	1177.18	2265.32	173.294	316.112	0	176.679	3.2667	8.15977e-05	0.0282625
Q8R4Z4	Q8R4Z4	ETS translocation variant 3	Etv3	57.026	8	8	992.951	763.773	496.627	73.1996	115.859	108.4	0	0	1.86236	0.0465051	0.397714	1206.1	823.296	2028.55	2058.53	285.277	123.061	103.925	49.7762	3.6197	9.07636e-05	0.0249962	797.737	538.377	0	268.79	64.839	0	65.2367	0	2.90432	0.00556689	0.325359
Q8R502	Q8R502	Volume-regulated anion channel subunit LRRC8C	Lrrc8c	92.371	47	47	55596.4	50284	33865.3	33870.8	11761.7	24547.5	9752.61	11845.2	1.64678	0.000351514	0.0442337	57722.8	80933	56426.1	39357.5	27974.9	17063.8	20172.8	26588.1	1.33515	0.00242265	0.194066	54425.1	37705.4	67121.1	41079.9	14834.7	20136.1	44677.3	17475.5	1.15015	0.00737615	0.371831
Q8VCD7	Q8VCD7	Lysine-specific demethylase 4C	Kdm4c	119.96	22	22	444.394	897.038	758.908	464.677	62.7018	353.39	135.832	142.413	2.08935	0.00616642	0.165897	1190.25	1599.3	1915.89	436.211	267.527	245.013	332.156	797.049	1.62961	0.0273461	0.540025	1780.17	1814.99	2802.78	377.896	244.799	236.172	660.769	73.8781	2.56095	0.00121903	0.143134
Q8VDF2;Q8VDF2-2	Q8VDF2;Q8VDF2-2	E3 ubiquitin-protein ligase UHRF1	Uhrf1	88.303	37	37	32246.1	13196.5	9149.71	9735.67	821.025	1157.46	338.22	0	4.34837	5.28516e-05	0.0168241	9231.66	11764.5	6524.82	4132.05	0	423.598	40.0449	773.113	4.96318	1.08548e-05	0.0057522	20487.2	8492.26	10771.6	4791.45	809.256	0	1426.26	307.315	3.78154	0.000238765	0.0525132
Q8VI75	Q8VI75	Importin-4	Ipo4	119.27	22	22	10003.9	5528.8	4966.61	6628.81	861.056	1607.15	691.628	313.832	3.14141	3.83105e-06	0.00202574	2329.26	4030.22	3107.93	1700.52	878.748	357.266	686.159	673.404	2.10448	0.000475982	0.0712834	3470.13	2148.08	2994.44	2503.3	138.94	640.512	666.138	594.02	2.65796	3.50139e-05	0.0162348
Q91VE6;Q91VE6-2	Q91VE6;Q91VE6-2	MKI67 FHA domain-interacting nucleolar phosphoprotein	Nifk	36.265	21	21	51284	52330.3	69097	74638.9	19939.2	29501.3	34267.5	24752.4	1.19848	0.00417628	0.138576	32568.1	28996.8	30084.9	43477.8	17651	11554.1	9547.74	20521.2	1.23754	0.00326711	0.210347	35432.3	26631.1	77596.4	26156.6	12376.2	10710.8	20973.7	11322.3	1.48174	0.000684496	0.100599
Q91VU7;Q91VU7-2	Q91VU7;Q91VU7-2	0	Pus7	74.792	31	31	29117.5	17629.6	12472	16945.5	4968.75	2592.82	3863.96	746.182	2.87803	2.59098e-06	0.00161913	8526.97	8753.06	6986.29	7114.79	1188	2046.72	2250.11	1546.91	2.19398	8.78944e-05	0.0249962	7233.03	8671.83	10098.5	8759.22	2729.61	3841.14	4549.47	1996.8	1.46605	0.00408436	0.267988
Q91VX2	Q91VX2	Ubiquitin-associated protein 2	Ubap2	117.96	16	16	3905.79	2163.54	1244.79	1925.28	412.505	0	224.8	99.7375	3.33717	8.3376e-05	0.019763	1829.26	1036.44	1947.86	1197.82	49.357	183.53	63.361	170.435	3.86617	5.3022e-06	0.0030439	2657.53	1491.1	1400.77	286.915	207.623	0	227.528	119.181	2.65872	0.000846013	0.113154
Q91YU8	Q91YU8	Suppressor of SWI4 1 homolog	Ppan	52.755	24	24	15257	11258.4	7216.48	46991	4721.84	7182.24	5308.53	12970.5	1.16017	0.039043	0.3617	8989.08	7486.46	2627.71	5118.49	2313.7	1767.87	1372.98	2178.48	1.55228	0.00766864	0.327258	5384.68	3800.87	9797.69	4778.05	3514.17	1336.22	3019.67	1690.22	1.33028	0.0196759	0.490542
Q922J9;Q922J9-4;Q922J9-3;Q922J9-2	Q922J9;Q922J9-4;Q922J9-3;Q922J9-2	Fatty acyl-CoA reductase 1	Far1	59.434	17	17	14013.2	6812.25	13500.1	12909.3	2321.91	1558.67	3598.68	2874.82	2.19888	0.000242439	0.0354579	7264.62	7322.73	7085.41	6851.38	2987.44	1210.16	1320.45	2601.55	1.925	0.000911036	0.103908	7215.82	4885.88	15787.3	2426.7	951.995	2442.36	2801.28	1058.14	1.90363	0.00100971	0.124431
Q922K7	Q922K7	Probable 28S rRNA (cytosine-C(5))-methyltransferase	Nop2	86.751	30	30	31395.3	27113.7	55692.1	26565.2	9895.1	11275.8	15150.9	11444.9	1.50612	0.00321088	0.124587	14280.7	19435.5	11604.6	20353	9741.5	5247.1	4523.12	10104.9	1.20261	0.0148977	0.424328	20406.3	11098.8	46366.4	12862.8	7608.95	5270.34	14281.1	4560.25	1.42317	0.00492783	0.305502
Q922X9	Q922X9	Protein arginine N-methyltransferase 7	Prmt7	78.3	12	12	4559.93	2647.2	1258.28	1134.68	0	252.719	340.304	0	2.79655	0.00617831	0.165897	1672.66	3161.01	331.6	432.004	355.332	0	298.974	213.421	1.72076	0.0440577	0.653171	1822.24	1478.51	0	463.322	670.347	448.756	147.455	127.029	1.97451	0.0230802	0.523006
Q99L28	Q99L28	Probable ribosome biogenesis protein RLP24	Rsl24d1	19.611	4	4	15434.7	10597.2	11755.8	9100.01	3005.82	6805.37	3194.14	2175.87	1.73586	0.000129557	0.0234361	7749.41	12352.8	5744.56	8954.8	4923.87	2969.39	2319.34	4254.29	1.27328	0.00249363	0.196548	11931.7	9827.69	8373.14	9174.06	3292	2837.87	0	2380.98	1.79245	0.000211088	0.0489371
Q9CQS5	Q9CQS5	Serine/threonine-protein kinase RIO2	Riok2	62.49	13	13	4136.82	4157.51	4053.02	3501.85	876.965	995.634	445.959	884.233	2.3674	3.94283e-05	0.0142774	2164.02	2100.41	2761.84	2185.93	477.248	385.585	957.127	615.735	1.99579	0.000276344	0.0475933	2074.56	1065.92	2477.34	1823.29	203.656	57.7277	244.735	390.071	3.27988	4.22418e-07	0.000734479
Q9CWR2	Q9CWR2	Histone-lysine N-methyltransferase SMYD3	Smyd3	49.126	12	12	9841.04	5044.72	6522.09	6295.97	1459.02	2515.92	1919.08	3809.66	1.5618	0.000705956	0.0599104	8306.78	10009.4	8331.83	4777.4	4354.54	4283.66	2808.25	3673.7	1.02604	0.0167716	0.445244	9786.68	6601.47	5443.55	7167.85	2771.18	1525.84	5426.42	2470.93	1.36864	0.00228064	0.195674
Q9D0N7	Q9D0N7	Chromatin assembly factor 1 subunit B	Chaf1b	63.131	14	14	2954.84	2809.25	2511.42	1144.97	435.945	367.191	0	0	2.46586	0.000241784	0.0354579	1362.41	1945.29	2171.91	797.52	0	325.062	190.431	344.612	2.39995	8.50093e-05	0.0249962	2221.34	1657.33	2237.56	1889.46	914.091	733.053	1168.25	316.643	1.49313	0.00339081	0.243124
Q9DBN5;Q9DBN5-3;Q9DBN5-2	Q9DBN5;Q9DBN5-3;Q9DBN5-2	Lon protease homolog 2, peroxisomal	Lonp2	94.525	22	22	3426.38	4150.35	4563.64	2835.4	516.164	2287.44	1054.55	673.394	1.94447	0.0029382	0.119379	3373.12	4471.3	3853.57	1233.05	875.399	1433.57	1577	1213.31	1.22486	0.0466062	0.653171	14880.1	1923.1	3150.93	1876.3	1118.76	1350.6	2167.76	879.702	1.4689	0.0191639	0.486441
Q9EQ16	Q9EQ16	C-X-C chemokine receptor type 6	Cxcr6	40.467	3	3	4728.01	3904.33	6886.74	5110.49	1646.41	970.167	497.198	269.139	2.89241	0.00113766	0.0767642	4880.05	4783.17	4395.42	4370.24	718.941	1359.64	0	425.395	2.62413	0.00454113	0.254584	4262.48	3397.48	8805.72	340.977	0	197.147	504.473	0	3.02549	0.00402351	0.267988
Q9ER67;A2AG46;A2AG48;A2AG47;A2AG49;E9Q1Q4;E9Q160;E9Q098;E9Q886;Q6DIC6;Q9QYH6	Q9ER67	0	Maged2	65.4	16	16	0	1130.94	1365.73	1443.87	0	519.241	439.57	302.698	1.67084	0.039408	0.364101	2133.16	2178.08	2057.36	1901.53	309.053	519.456	99.4913	1287.01	2.44707	0.00134705	0.136468	1729.99	1313.98	3205.49	2104.44	177.4	141.586	1183.64	563.351	2.45963	0.00128862	0.143134
Q9JJX7	Q9JJX7	Tyrosyl-DNA phosphodiesterase 2	Tdp2	41.033	11	11	8560.35	9578.36	7781.37	5161.1	3370.16	4831.71	3348.08	2684.08	1.12301	0.028662	0.325274	9433.7	11787.7	7517.56	4463.8	3761.39	3336.45	2232.64	4506.16	1.22133	0.0184035	0.454415	9022.47	5404.25	7306.62	3022.48	4527.03	3923.35	3133.02	827.302	1.13697	0.0269385	0.562635
Q9JKB3-2	Q9JKB3-2	Y-box-binding protein 3	Ybx3	30.764	19	11	72801.4	40746.6	18092	26329.3	5494.17	9550.13	5870.41	4846.6	2.47163	1.80774e-06	0.00124264	51482.2	80175.9	71235.8	45516.2	14505.5	9417.72	9099.58	14752.7	2.37783	3.15404e-06	0.00217282	52201.1	39000.4	38559.1	32808.9	10781.8	11736.4	13514.1	9292.53	1.83514	8.93998e-05	0.0282625
Q9QWF0	Q9QWF0	Chromatin assembly factor 1 subunit A	Chaf1a	101.93	10	10	1745.84	1406.55	1674.95	1538.6	214.18	95.8816	544.503	285.545	2.73818	0.000212331	0.033172	912.409	922.797	475.872	908.722	168.157	51.3388	43.1003	181.866	3.09838	5.29739e-05	0.0212947	1217.2	1214.31	1648.18	574.631	373.102	91.0993	0	655.122	1.95097	0.00761783	0.373935
Q9QXM0	Q9QXM0	Abhydrolase domain-containing protein 2	Abhd2	48.377	9	9	787.13	1585.7	1139.4	2401.82	49.621	0	0	0	4.77595	8.99674e-05	0.0199495	894.152	2429.19	1728.81	435.226	0	163.512	127.603	90.7573	3.19205	0.000113038	0.0274656	387.981	1186.38	2085.62	1660.66	120.062	112.156	205.175	0	3.00143	0.000210829	0.0489371
Q9QYF1	Q9QYF1	Retinol dehydrogenase 11	Rdh11	35.147	14	14	26049.9	21659.1	29658.8	26401.9	8033.25	14884.2	7532.55	11475.5	1.35444	0.00336451	0.126057	16755.2	51083.8	15750.3	14455.1	12895.5	7828.46	6898.14	13816.8	1.08502	0.0151394	0.425222	25716.9	19748.5	27471.4	14293.9	11476.4	9501.91	16138.9	6936.63	1.0075	0.0228736	0.523006
Q9R1Q9	Q9R1Q9	V-type proton ATPase subunit S1	Atp6ap1	51.007	9	9	4369.2	1061.27	2104.39	1319.09	230.931	812.296	146.678	633.163	2.38228	0.00576716	0.160207	746.82	16763.8	2021.46	1256.77	354.326	327.699	1330.35	583.538	2.11573	0.0126076	0.400675	3895.85	2618.74	2882.43	2175.74	196.363	663.522	923.739	519.926	2.49946	0.00405771	0.267988
Q9R1X4-6;Q9R1X4-2;Q9R1X4;Q9R1X4-3;Q9R1X4-4;Q9R1X4-5	Q9R1X4-6;Q9R1X4-2;Q9R1X4;Q9R1X4-3	Protein timeless homolog	Timeless	137.43	19	19	3001.61	2175.16	859.644	411.65	594.331	355.279	298.929	249.065	1.79983	0.048175	0.400606	2381.16	1272.19	1566.58	150.914	0	234.143	49.2168	262.391	2.66942	0.00897846	0.33985	4129.08	1342.22	362.914	1024.99	791.418	282.388	331.322	159.199	1.86257	0.0415315	0.710156
Q9WTR1	Q9WTR1	Transient receptor potential cation channel subfamily V member 2	Trpv2	85.964	20	20	12937.4	16535.6	9544.57	10090	3230.11	8281.05	5247.97	2991.82	1.40409	0.00270003	0.115027	2949.79	5263.68	3224.25	4020.93	905.041	1451.48	1262.27	2667.77	1.37699	0.0031519	0.209695	3311.85	3208.56	5780.98	3061.68	1425.11	1346.95	3258.7	1423.14	1.10026	0.014632	0.430385
Q9Z0S9	Q9Z0S9	Prenylated Rab acceptor protein 1	Rabac1	20.619	3	3	12862.7	5169.79	7954.11	9877.45	1624.88	2765.25	3021.7	3429.89	1.70245	0.000313912	0.0414968	4886.81	13136.4	11087.1	8320.05	4367.11	1979.9	2260.25	3663.2	1.59252	0.000613521	0.0824892	15971.9	8162.62	11562.7	7646.18	2761.22	3046.79	4105.4	3108.29	1.6866	0.000345776	0.06719
Q9Z127	Q9Z127	Large neutral amino acids transporter small subunit 1	Slc7a5	55.872	3	3	12143.7	9063.18	2387.08	4273.61	987.483	2257.73	651.593	696.985	2.52873	0.000633644	0.0580756	3156.95	4175.92	3970.5	846.553	301.179	0	0	281.873	3.1465	0.00054642	0.0769473	3740.49	837.303	2206.55	1065.96	0	355.178	424.697	441.204	2.02337	0.00691116	0.366924
Q9Z248-2;Q9Z248;Q9Z248-5;Q9Z248-4;Q9Z248-3	Q9Z248-2;Q9Z248;Q9Z248-5;Q9Z248-4;Q9Z248-3	Zinc finger protein AEBP2	Aebp2	51.959	11	11	2687.17	1552.7	3225.91	568.753	164.983	385.944	0	0	2.72069	0.00193549	0.0978278	1110.43	644.161	1871.44	0	0	0	76.5989	0	3.84679	0.00122283	0.125733	2130.14	1379.38	709.456	1480.98	371.512	0	529.293	212.508	1.93351	0.00853308	0.385374
E9PVP1;A0A0G2JG52	E9PVP1;A0A0G2JG52	0	Aim1	184.73	23	23	1658.26	552.061	3374.61	3601.67	93.1277	161.943	0	867.718	2.95425	0.00977921	0.201879	612.366	1900.11	751.538	1927.05	373.399	543.911	469.339	45.3966	2.1513	0.0363446	0.612941	970.94	788.766	1283.55	487.418	117.056	50.4646	905.487	968.162	1.63293	0.104326	0.90862
E9PYK3	E9PYK3	0	Parp4	216.13	55	55	2783.41	4343.99	3498.53	3480.14	1411.45	2679.16	1595.05	1245.45	1.07314	0.00597807	0.163718	2830.06	4886.42	4348.76	6417.22	1839.52	2134.95	1693.39	1957.17	1.22249	0.00220429	0.187473	2997.28	3286.84	2004.87	5513.25	1839.95	2218.6	3136.8	2185.76	0.490004	0.178241	0.983347
E9Q7M2;A0A0G2JFZ4;P62500-2	E9Q7M2;A0A0G2JFZ4	0	Tsc22d2	78.196	8	6	1636.01	1511.46	0	0	457.163	395.395	0	0	1.88699	0.0066765	0.174776	1544.63	2277.57	2576.9	0	0	1041.11	769.638	707.096	1.33335	0.0155091	0.427368	1313.21	1078.73	0	480.448	676.327	739.392	1511.66	0	-0.0504856	0.918186	0.998604
O08967	O08967	Cytohesin-3	Cyth3	46.279	15	11	3743.81	4822.53	0	1664.75	177.678	1781.49	0	0	2.46632	0.029494	0.331819	12180.2	9316.47	8161.59	2384.95	361.39	0	2377.47	2615.97	2.38779	0.0135987	0.412693	4552.15	3255.79	6089.16	2847.88	9572.28	1964.32	4628.62	1389.59	0.27189	0.740048	0.998604
O70472	O70472	Transmembrane protein 131	Tmem131	204.65	11	11	135.974	181.277	83.8869	174.033	8.50526	11.0178	0	0	3.83065	0.000963179	0.0735655	509.752	376.285	154.241	267.542	33.8385	110.734	31.8393	168.299	2.15571	0.0144515	0.420511	220.93	97.7409	235.581	17.1068	124.85	0	108.103	16.3224	0.67736	0.442675	0.998604
O88875	O88875	CD160 antigen	Cd160	20.569	4	4	9614.82	8169.2	8616.57	22164.3	5856.56	5398.67	3041.42	0	1.27238	0.0217748	0.288957	11313.1	8262.72	18584.6	12929.2	4270.21	4707.8	5274.12	6451.94	1.25928	0.0150128	0.425222	10393.2	5499.13	33155.5	8214.55	5784.97	4481.24	8475.77	4748.6	0.974768	0.0529112	0.765068
P01852;P01851	P01852;P01851	T-cell receptor beta-1 chain C region;T-cell receptor beta-2 chain C region	0	19.346	8	8	140639	67353.6	46303.9	57205	41740.5	30906.6	29672.7	37249.7	1.03431	0.0447675	0.389672	74447.1	146451	131128	63022.4	41363.6	39544	18611.1	27640.3	1.68564	0.00241257	0.194066	2730.89	1358.66	5439.3	1335.16	0	0	0	0	#N/A	#N/A	#N/A
P08920	P08920	T-cell surface antigen CD2	Cd2	38.414	6	6	11406.6	24736.9	17183.8	10685.8	2830.45	5764.19	5214.57	4043.06	1.80871	0.00364841	0.127334	3301.84	5723.85	5724.28	5549.94	1799.21	519.489	1060.82	1865.12	2.08571	0.00117714	0.125733	144.834	291.766	949.222	0	0	0	0	0	#N/A	#N/A	#N/A
P17809	P17809	Solute carrier family 2, facilitated glucose transporter member 1	Slc2a1	53.984	7	7	1771.95	1395.18	3531.74	5044.73	251.02	859.388	1304.09	886.671	1.86604	0.028334	0.323617	2680.23	1438.47	0	3120.35	232.687	0	0	349.268	3.00677	0.00825008	0.336072	0	779.909	4946.8	1705.36	0	175.006	2795.95	702.328	1.41964	0.132499	0.961178
P35951	P35951	Low-density lipoprotein receptor	Ldlr	94.946	20	20	6097.29	5055.54	5547.75	4530.37	1601.21	2084.02	2226.81	1388.19	1.55771	0.000137619	0.0241386	3804.27	3652.95	2311.96	3400.18	1676.73	1212.52	1133.32	1416.15	1.26631	0.00111645	0.122082	3235.05	2699.68	1560.25	2709.32	1956.23	1116.53	2334.99	990.499	0.717385	0.045029	0.731573
P52019	P52019	Squalene monooxygenase	Sqle	63.769	8	8	4925.37	4382.08	6060.79	6206.73	1670.51	2104.56	2241.59	1458.6	1.53557	0.00297055	0.119379	3664.3	4978.52	4188.1	3741.04	2166.77	1342.61	1085.23	2187.77	1.34274	0.00791247	0.327258	3303.5	689.541	4531.63	2899.31	1267.73	1307.65	2988.47	2396.05	0.333538	0.475194	0.998604
P62245	P62245	40S ribosomal protein S15a	Rps15a	14.839	14	14	630146	576191	455776	868343	357890	216862	435825	262531	1.00407	0.0291158	0.328743	469993	519382	409705	436465	481504	159541	168785	179362	1.05759	0.0222959	0.486388	433763	500576	612404	263394	283131	238227	364387	97090.5	0.968879	0.034598	0.650349
P62960	P62960	Nuclease-sensitive element-binding protein 1	Ybx1	35.73	25	25	634292	801580	451836	511018	262869	415229	262032	239810	1.02432	0.00506975	0.152178	675548	795544	787982	400171	251486	267219	310193	429060	1.06098	0.00390452	0.240163	640005	430558	592144	487264	327533	386429	418556	236924	0.665813	0.0551668	0.776459
P63094	P63094	Guanine nucleotide-binding protein G(s) subunit alpha isoforms short	Gnas	45.663	29	2	4674.95	6435.1	0	0	535.576	3308.27	0	0	2.04284	0.0482601	0.400606	5540.25	3133.07	6736.41	0	423.244	1511.69	1701.24	1702.68	2.06731	0.0120516	0.395802	5077.84	5215.58	0	1597.75	4300.01	1450.39	4156.19	1150.57	0.576428	0.440542	0.998604
P97287;P97287-2	P97287;P97287-2	Induced myeloid leukemia cell differentiation protein Mcl-1 homolog	Mcl1	35.217	8	8	11550.7	9051.26	0	0	3436.56	4053.58	0	0	1.45393	0.0193691	0.274523	4244.04	10311	7429.67	0	2866.84	3342.93	2753.85	1652.87	1.41987	0.00433213	0.249253	14474.6	8118.92	0	8538.81	5541.79	4725.24	7291.11	3356.55	0.992628	0.0335981	0.641964
Q32M21;Q32M21-3	Q32M21;Q32M21-3	Gasdermin-A2	Gsdma2	49.843	7	7	0	9708.27	0	0	799.424	233.61	0	0	4.48961	0.0051883	0.152412	0	0	11717	0	0	1014.58	0	785.777	3.71399	0.0118884	0.395802	0	0	0	124.365	0	0	0	0	#N/A	#N/A	#N/A
Q3TFK5;Q3TFK5-2	Q3TFK5;Q3TFK5-2	G patch domain-containing protein 4	Gpatch4	46.553	9	9	2857.03	2854.37	2672.59	5195.19	489.154	849.035	403.517	401.451	2.67921	6.1102e-06	0.00300011	1352	1206.18	1149.11	2313.08	239.169	341.142	418.156	534.1	1.97351	0.000212358	0.040637	2142.26	629.52	1353.4	789.505	0	0	436.92	0	1.32633	0.0667	0.808514
Q3U821	Q3U821	0	Wdr75	94.036	41	41	24178.4	22357.3	15106.8	15800.7	7697.2	7659.77	5436.38	3409.19	1.72092	0.000642326	0.0580967	11361.4	28008.5	6541.42	5321.4	2871.94	4871.66	3587.92	4834.46	1.37808	0.00428347	0.249253	10560.1	9494.68	14399.6	7480.11	5175.06	5664.09	7945.5	6420.92	0.713087	0.113209	0.920238
Q3UH60;Q3UH60-2;A0A1Y7VMZ0	Q3UH60;Q3UH60-2	Disco-interacting protein 2 homolog B	Dip2b	171.12	43	43	2531.14	2412.97	1757.3	1649.61	54.727	791.396	501.476	503.09	2.66552	0.000515038	0.0531157	2722.79	3738.01	2521.23	1928.23	233.998	1398.59	1105.54	704.55	1.90017	0.00829325	0.336072	3611.42	2178.66	3057.5	1754.1	1648	951.566	1762	545.863	1.20154	0.0799814	0.84557
Q3UKC1	Q3UKC1	Tax1-binding protein 1 homolog	Tax1bp1	93.629	29	29	6323.09	10908	6509.38	8783	2765.32	4699.67	1878.12	3037.1	1.43329	0.00202275	0.101337	8383.62	9679.3	7096.47	6818.67	4836.22	2091.87	1874.34	2104.95	1.65506	0.00054731	0.0769473	8597.02	6100.26	9298.43	5320.89	3343.22	2549.25	8904	3711.3	0.800919	0.0630001	0.804279
Q3V3R4	Q3V3R4	Integrin alpha-1	Itga1	130.81	31	31	4554.16	4781.41	3291.36	4576.91	1418.39	4563.53	1478.65	2003.16	1.02418	0.0382771	0.358998	3624.18	8998.45	4766.61	3295.99	3281.77	879.269	2419.5	2405.7	1.23275	0.0145565	0.421345	4286.47	3812.35	6724.09	4609.08	2002.14	2532.97	5236.55	1966.77	0.819367	0.0916436	0.874137
Q505D1	Q505D1	Serine/threonine-protein phosphatase 6 regulatory ankyrin repeat subunit A	Ankrd28	112.9	25	22	2051.97	3385.32	2134.24	1499.8	535.215	981.638	838.128	384.723	1.75905	0.0022465	0.106499	2641.59	2914.69	3025.63	588.05	1278.84	691.307	623.893	825.5	1.22776	0.0245156	0.512188	3836.43	2039.68	2225.13	1811.72	1897.82	1412.53	3831.6	1098.15	0.370928	0.473038	0.998604
Q5DTW7;Q5DTW7-3	Q5DTW7;Q5DTW7-3	Uncharacterized protein KIAA1551	Kiaa1551	169.04	36	36	1468.9	1973.47	2007.73	1160.29	465.954	557.03	1095.43	535.41	1.3678	0.0217626	0.288957	1057.98	1579.85	1298.93	647.997	440.491	593.159	362.985	545.246	1.19147	0.0426604	0.647329	1659.15	986.454	1658.99	247.439	826.781	276.143	1145.84	280.288	0.798945	0.162997	0.983347
Q641K1-2;Q641K1;Q641K1-5;Q641K1-4;Q641K1-3	Q641K1-2;Q641K1;Q641K1-5;Q641K1-4;Q641K1-3	Cytosolic carboxypeptidase 1	Agtpbp1	132.22	10	10	0	0	272.709	428.609	71.9844	0	60.7093	132.234	2.03723	0.0169301	0.260627	177.52	0	0	378.334	49.6493	0	0	0	2.38398	0.0319967	0.580192	0	47.6549	244.829	89.4115	0	0	136.024	159.519	-0.538464	0.471192	0.998604
Q64674	Q64674	Spermidine synthase	Srm	33.995	21	21	47110.7	44009.7	38550.4	42532.8	17297.7	21627	18607.4	18841.4	1.174	0.0155732	0.252478	27549.3	27181.8	16494.9	13829.9	10551.9	10426.7	4266.97	7016.91	1.42412	0.00434175	0.249253	34247.3	30541.8	19421.1	10297.8	6989.39	8808.82	29717.7	11495.2	0.828532	0.0776031	0.838627
Q6DFX2	Q6DFX2	Anthrax toxin receptor 2	Antxr2	53.184	9	9	2325.03	3381.31	2178.14	2516.37	873.593	544.008	296.828	1256.34	1.9814	0.00366774	0.127334	1228.25	1267.46	1749.44	1159.71	547.79	520.117	272.209	0	1.64434	0.019962	0.466811	1288.24	286.804	2120.46	807.274	2169.43	357.264	484.948	0	0.305334	0.643347	0.998604
Q6NZL6	Q6NZL6	Tonsoku-like protein	Tonsl	151.11	13	13	402.364	234.14	223.644	7596.31	37.4231	76.3637	126.201	0	3.15152	0.0252017	0.306387	255.36	114.929	301.811	15121.8	24.7944	84.9277	107.891	161.612	2.95823	0.0234664	0.498035	323.09	304.232	320.174	75.9796	284.427	223.299	230.596	82.3507	0.246848	0.840237	0.998604
Q6P5F6	Q6P5F6	Zinc transporter ZIP10	Slc39a10	94.393	4	4	253.267	423.987	0	0	66.4544	0	0	0	2.3019	0.012213	0.226897	490.455	875.094	410.398	527.874	131.075	0	0	164.906	1.90917	0.00491434	0.266906	332.296	211.085	530.126	0	0	0	123.212	0	1.43773	0.0722098	0.82062
Q6PAC3	Q6PAC3	DDB1- and CUL4-associated factor 13	Dcaf13	51.456	15	15	19471	15517.3	9727.25	9072.22	3583.71	8376.67	4318.04	2153.6	1.6444	0.0364988	0.354008	10667	12444.5	13256	3670.11	2727.93	3984.94	1404.16	3964.78	1.6844	0.0325849	0.580461	16862.1	9813.66	8032.17	4841.69	4542.94	2634.94	36361.7	1250.19	0.890977	0.240137	0.998604
Q6PE54	Q6PE54	Probable ATP-dependent RNA helicase DHX40	Dhx40	88.529	16	16	1150	1341.86	1413.19	1352.5	401.759	964.063	711.471	542.04	1.07587	0.0170556	0.261115	580.831	0	795.52	581.4	516.791	191.388	230.715	0	1.18578	0.0219803	0.486388	1182.57	620.321	1898.51	884.016	492.782	565.033	1115.22	717.33	0.616639	0.151164	0.973161
Q6ZQF0	Q6ZQF0	DNA topoisomerase 2-binding protein 1	Topbp1	168.86	37	37	3111.99	1897.92	2218.58	1993.01	472.1	735.977	764.724	233.048	2.18006	0.00546096	0.155762	1519.09	893.7	721.612	4170.5	261.534	126.187	380.205	118.851	2.85495	0.000558557	0.076958	1608.08	788.581	1826.31	821.888	451.903	358.256	4173.68	251.558	0.871295	0.230634	0.998604
Q7TMX5;Q7TMX5-2	Q7TMX5;Q7TMX5-2	Protein SHQ1 homolog	Shq1	63.457	5	5	2754.54	1262.75	432.089	364.567	0	241.537	149.004	180.356	2.20546	0.00430163	0.140139	620.987	609.077	1411.46	355.206	0	159.601	257.526	290.731	1.52928	0.037034	0.613286	1397.53	1294.7	412.804	258.213	505.013	299.427	240.438	441.789	0.896455	0.172304	0.983347
Q7TPV4	Q7TPV4	Myb-binding protein 1A	Mybbp1a	152.04	74	74	144506	113317	87121.7	114527	45668.7	76527.3	43416.6	31819.4	1.27017	0.000731418	0.0610954	82308.7	125732	92968.4	69801.2	43666.9	38329.4	42474	54644.5	1.02792	0.0043808	0.249416	95593.5	75170.2	82138.6	72114.7	49870	45245.2	76594.6	38962.5	0.665041	0.0518397	0.75586
Q80UZ2;Q80UZ2-2;Q80UZ2-3	Q80UZ2;Q80UZ2-2	Protein SDA1 homolog	Sdad1	79.558	17	17	7264.36	7855.2	7894.89	7301.38	2847.31	3493.62	2089.77	3249.14	1.40146	0.00155884	0.0885577	3741.69	6089.71	3903.01	3205.91	1490.73	3125.15	1042.18	1811.2	1.25472	0.00383319	0.2379	2506.08	3088.68	3778.14	2847.54	943.41	1920.72	1113.81	3193.98	0.922838	0.0264862	0.556782
Q8BHT6;Q8BHT6-2	Q8BHT6	Beta-1,3-glucosyltransferase	B3galtl	55.357	4	4	1328.51	1476.09	365.463	361.496	95.0107	453.969	350.797	0	1.52832	0.0431613	0.383321	842.1	842.56	1448.52	0	200.761	448.442	328.711	346.433	1.66514	0.0290229	0.559039	323.738	466.892	1429.81	244.361	748.7	393.667	764.726	176.512	0.102152	0.877579	0.998604
Q8BTT6	Q8BTT6	Digestive organ expansion factor homolog	Diexf	88.817	27	27	5840.28	6356.63	6690.86	14172.2	1798.73	2424.22	1657.72	1131.53	2.18738	0.00168227	0.0922512	3136.55	4307.7	12243.8	2320.08	1891.95	1249.5	746.288	1485.27	1.79862	0.00752579	0.327258	3180.77	2399.79	4903.41	4037.12	1667.07	1438.41	10791.5	926.802	0.663861	0.288622	0.998604
Q8BW10	Q8BW10	RNA-binding protein NOB1	Nob1	45.463	14	14	30936.4	7253.77	1583.47	1254.23	537.63	5270.42	204.142	0	2.46322	0.0395099	0.364552	9930.12	8592.34	5449.22	2855.38	2699.22	214.464	2104.45	543.525	2.74235	0.0154401	0.427227	19140.4	4708.75	4090.4	5225.66	1701.11	0	2952.32	1929.27	1.63581	0.158855	0.983347
Q8C0K5;Q8C0K5-2	Q8C0K5	Graves disease carrier protein homolog	Slc25a16	36.219	6	6	1547.9	2170.92	3075.98	2288.24	0	310.642	1009.22	0	1.9777	0.0146091	0.246423	1534.06	0	1804.01	1682.28	0	0	128.577	511.833	2.70244	0.00277982	0.202305	2132.17	956.472	6227.23	0	1999.78	1525.61	1767.96	0	0.411801	0.550451	0.998604
Q8K297	Q8K297	Procollagen galactosyltransferase 1	Colgalt1	71.06	22	22	1985.29	1201.38	2269.73	3173.6	273.7	520.615	711.169	500.518	2.10099	0.000353921	0.0442337	6476.99	13764.3	13128.2	7458.62	8403.6	3410.26	5584.47	2749.03	1.07761	0.0413036	0.632313	8074.24	5827.27	15789.7	3350.03	2641.58	3699.12	7625.77	5105.38	0.677439	0.186634	0.991367
Q8K4L0	Q8K4L0	ATP-dependent RNA helicase DDX54	Ddx54	97.747	25	25	8057.32	8183.77	2631.65	1110.94	723.853	1539.92	789.38	737.751	2.05355	0.0059198	0.162771	3592.3	6235.02	2286.78	1174.99	366.399	728.478	827.894	942.378	2.04373	0.00612311	0.301301	3472.16	4748.37	1434.76	3090.44	1880.3	1340.76	3669.09	443.361	1.03897	0.137115	0.963087
Q8K4R9;Q8K4R9-2;Q8K4R9-3	Q8K4R9;Q8K4R9-2;Q8K4R9-3	Disks large-associated protein 5	Dlgap5	90.195	10	10	3054.02	1859.96	926.768	795.197	0	0	209.024	0	2.77467	0.00741979	0.181508	1940.73	1522.2	951.482	574.632	0	0	0	134.742	3.06466	0.00394525	0.240521	2031.29	812.297	1344.75	848.321	0	0	0	0	#N/A	#N/A	#N/A
Q8R2N2	Q8R2N2	Cirhin	Cirh1a	76.908	20	20	12759.2	8602.24	6677.19	6499.57	3173.36	6132.57	1912.42	1363.49	1.63814	0.0201169	0.278797	5407.83	9047.08	4003.82	2289.65	422.194	2662.67	3228.82	2811.43	1.36446	0.0486235	0.665939	8207.75	3244.22	3146.38	4395.54	4056.02	1077.38	4926.64	1274.77	0.936539	0.165792	0.983347
Q8R3C6;Q8R3C6-2	Q8R3C6;Q8R3C6-2	Probable RNA-binding protein 19	Rbm19	106.08	35	35	6867.95	7229.85	3376.85	6077.73	2016.31	5949.77	2100.96	856.781	1.39011	0.00901687	0.195527	6900.86	6647.71	4669.45	4629.78	2770.51	1615.98	2636.14	4887.9	1.02591	0.0460014	0.653171	5070.07	4303.7	6495.72	3873.42	1748.63	2340.84	4678.22	1803.8	0.997607	0.0517743	0.75586
Q91X43	Q91X43	SH3 domain-containing protein 19	Sh3d19	86.075	3	3	0	0	47672	119302	24144.9	316.067	349.205	0	5.76541	0.0275226	0.319791	34643.4	67529.1	107558	0	66.8614	68583.9	22713.2	403.715	4.63181	0.0333105	0.583909	29681.5	14061.3	219719	58225.1	114543	74390.1	0	0	-0.941331	0.681483	0.998604
Q91ZU1	Q91ZU1	Ankyrin repeat and SOCS box protein 6	Asb6	46.276	12	12	3871.18	3099.01	2295.31	1142.13	603.299	1289.22	288.6	666.861	1.92874	0.00262973	0.115027	2650.78	3911.69	3323.76	0	352.111	435.733	429.731	749.665	2.78698	0.000178471	0.0366273	3782.65	809.443	2534.99	2271.53	931.085	0	3035.07	718.127	0.69467	0.264914	0.998604
Q922M3	Q922M3	BTB/POZ domain-containing adapter for CUL3-mediated RhoA degradation protein 3	Kctd10	35.701	12	12	4481.03	4968.31	11760.9	8285.88	0	1899.19	5354.54	886.609	1.71328	0.0263733	0.315287	3516.04	4664.83	3473	4090.12	1368.06	590.753	875.869	2326.52	1.7861	0.013737	0.413527	1750.28	2197.61	12920.3	1209.42	1439.01	809.439	2725.32	837.398	1.12473	0.104933	0.90862
Q99M03	Q99M03	RWD domain-containing protein 2B	Rwdd2b	32.891	9	9	5289.62	1937.92	2199.46	1163.92	132.408	651.229	1205.06	381.005	2.34313	0.00820052	0.189486	1869.11	1240.93	2276.72	460.585	0	178.727	0	0	2.80474	0.0367394	0.612941	1863.01	2131.33	628.933	1304.63	0	0	2710.29	296.617	0.583441	0.550242	0.998604
Q9CQ48	Q9CQ48	NudC domain-containing protein 2	Nudcd2	17.66	6	6	13685.1	3249.47	10034.8	7081.11	2590.54	4688.6	994.368	5570.06	1.38842	0.0227399	0.293881	3334.04	5201.32	9592.6	1699.17	2677.38	1690.18	1251.81	1374.74	1.29543	0.0322778	0.580461	3880.67	4608.72	3962.29	9096.91	3253.31	3490.5	2114.56	2271.46	0.890767	0.130159	0.958353
Q9CQR2	Q9CQR2	40S ribosomal protein S21	Rps21	9.1413	8	8	39546.1	30620.1	114364	28007.1	14877.6	16361.3	13640.1	23330.8	1.41146	0.0266649	0.316964	23164.1	98738.9	83523.2	31079.4	4307.39	25248.9	12319.5	38729.2	1.70954	0.00877477	0.337584	29312	33188.4	37409.7	34230.5	19123.9	31487.8	48413.1	24381.7	0.202375	0.73642	0.998604
Q9CR47	Q9CR47	Ribosome biogenesis protein NSA2 homolog	Nsa2	30.036	10	10	4959.27	8325.06	20163.4	27582.9	0	357.748	2355.37	1037.16	3.68654	0.00648615	0.172146	5773.02	5469.48	3738.02	3383.9	282.146	16.1178	382.61	2612.86	4.1057	0.00158133	0.149229	5768.24	2405.77	26313.3	2104.53	4139.89	725.537	1570.78	0	1.6504	0.188305	0.991367
Q9CWY3	Q9CWY3	N-lysine methyltransferase SETD6	Setd6	52.96	6	6	1434.94	754.241	0	0	473.145	319.273	0	0	1.42044	0.0266487	0.316964	786.77	418.366	741.25	0	0	142.746	142.456	202.445	1.96306	0.000929103	0.103908	313.854	193.681	0	330.39	0	349.703	436.555	213.525	-0.232916	0.625898	0.998604
Q9CZ15	Q9CZ15	DNA replication complex GINS protein PSF1	Gins1	22.893	5	5	3088.53	571.292	2103.36	2583.67	947.547	0	225.827	989.745	1.56177	0.0126076	0.228813	1372.66	817.934	1269.38	768.014	0	414.146	214.882	516.888	1.51334	0.015177	0.425222	954.801	642.39	610.544	745.506	520.092	709.605	496.173	398.841	0.483632	0.369675	0.998604
Q9D136	Q9D136	2-oxoglutarate and iron-dependent oxygenase domain-containing protein 3	Ogfod3	35.384	8	8	4062.74	2939.07	0	1873.5	0	665.956	0	0	2.08102	0.0138383	0.241177	1680.04	4085.1	2173.1	1113.23	951.424	588.742	529.137	1750.93	1.24992	0.015442	0.427227	2644.99	1757.37	1348.83	2205.33	1072.65	0	1042.63	1047.74	0.87112	0.100189	0.899879
Q9D4V0;A7MCT6	Q9D4V0	Ethanolamine kinase 1	Etnk1	41.983	11	11	7094.19	7556.92	17032.6	11127.9	2613.33	7422.25	6381.57	2456.39	1.26565	0.0388516	0.361221	3999.83	18706.9	4298.82	5248.58	2291.37	1918.26	2490.45	2217.57	1.52998	0.0144667	0.420511	3715.03	4812.66	16097.6	3004.29	1148.91	2454.4	4528.48	3090.15	1.11342	0.0662052	0.808514
Q9DBE9	Q9DBE9	pre-rRNA processing protein FTSJ3	Ftsj3	95.531	35	35	16511.4	17671.5	12711.9	13083.3	3420.95	9782.7	1932.38	4758.53	1.82524	0.000400142	0.0458429	7820.48	12732.1	7464.38	8562.98	4181.33	3786.11	3387.8	4387.52	1.18934	0.0125192	0.400675	10881.3	7666.94	8459.28	6131.63	4328.79	2434.08	9438.45	3180.85	0.943482	0.0420947	0.713547
Q9DBU5	Q9DBU5	E3 ubiquitin-protein ligase RNF6	Rnf6	74.091	13	13	866.746	1392.65	294.371	0	75.1328	325.686	244.402	0	1.96425	0.0124915	0.228693	916.049	587.988	0	281.389	0	0	104.318	0	2.35361	0.02952	0.561065	676.827	460.384	429.133	612.006	501.842	259.337	775.653	0	0.199992	0.761135	0.998604
Q9JIM3;Q9JIM3-2;Q9JIM3-3;Q9JIM3-4	Q9JIM3	DNA excision repair protein ERCC-6-like 2	Ercc6l2	173.87	7	7	0	0	476.138	0	0	144.894	0	36.2242	2.71637	0.0481536	0.400606	0	1463.4	0	0	118.252	0	0	0	3.6294	0.028986	0.559039	0	0	0	0	217.388	315.431	0	0	#N/A	#N/A	#N/A
Q9JJG9	Q9JJG9	Nitric oxide-associated protein 1	Noa1	77.378	11	11	3351.45	3234.06	2577.44	576.663	585.447	1164.5	670.427	465.03	1.561	0.0198563	0.276619	214.199	855.144	1358.01	388.742	141.973	189.923	187.339	410.67	1.38567	0.0362721	0.612941	742.812	701.76	2232.35	478.851	453.345	394.946	497.906	220.398	1.20645	0.0650631	0.808514
A6H5Z3;A6H5Z3-2	A6H5Z3;A6H5Z3-2	Exocyst complex component 6B	Exoc6b	94.128	22	21	1362.41	4193.42	2905.56	2911.86	754.599	1449.5	760.111	551.822	1.67979	0.000764437	0.0625564	2939.31	2288.42	2732.17	1114.15	2278.2	2645.31	1921.64	1931.66	-0.0319244	0.941418	0.999617	3995.17	2801.04	2772.15	2638.04	2220.98	781.067	2216.07	1128.8	1.0593	0.0220251	0.515774
B1AQJ2	B1AQJ2	Ubiquitin carboxyl-terminal hydrolase 36	Usp36	119.91	23	23	2920.6	1207.94	1859.36	3766.41	169.227	614.912	103.216	0	3.33696	0.0012221	0.0767642	1405	1209.75	3348.18	327.043	310.515	2367.7	4849.76	2958.82	-0.625736	0.456826	0.999617	732.735	1081.66	1380.47	940.404	186.646	136.087	516.685	53.9048	2.62656	0.00453798	0.292237
B1AX39;B1AX39-3	B1AX39	Zinc finger CCHC domain-containing protein 7	Zcchc7	63	11	11	2438.28	2696.07	1498.61	4282.39	609.012	631.095	583.93	248.671	2.39053	0.00449622	0.142429	1243.44	1429.24	572.357	1740.04	1058.91	931.092	179.11	1391.58	0.712121	0.355497	0.999617	1091.48	1308.49	2382.51	350.367	452.163	85.348	1272.42	143.922	1.84956	0.0227344	0.523006
G3X9B1;A0A1Y7VNI1;A0A1Y7VNG8	G3X9B1	0	Heatr1	242.07	74	74	24066.1	15547.6	7332.82	11714.9	5785.05	10463.2	4955.57	3182.74	1.26832	0.0154783	0.252478	9557.26	16239.8	19688.7	5655.41	12516.2	13697.2	4403.63	5280.91	0.528994	0.285093	0.999617	9819.14	9848.46	11404.2	9005.46	4894.31	4308.47	6798.39	3220.79	1.10672	0.0319285	0.629072
O70566	O70566	Protein diaphanous homolog 2	Diaph2	124.87	45	45	14078.2	13337.7	9862.89	9883.13	3251.72	8964.78	2947.57	1770.19	1.72772	0.00101564	0.0742715	15511.8	22547.1	12397.9	13305.9	6945.47	15874	10550.1	7987.21	0.658658	0.162354	0.93909	20319.7	16372.5	23128.4	13770.5	8244.57	5678.06	17748.6	5095.77	1.16133	0.0183604	0.481117
O88673	O88673	Diacylglycerol kinase alpha	Dgka	82.761	29	29	21402	17826.6	13444.8	12326.6	2638.59	8000.15	5608.83	2145.97	1.9898	0.000291379	0.0402533	5461.16	8555.02	7109.72	4219.17	5958.72	4505.62	2330.25	3419.51	0.677933	0.156375	0.936005	8229.22	7562.14	9847.08	3664.94	3542.72	2157.46	5916.9	2282.94	1.11078	0.0251218	0.542615
O88947	O88947	Coagulation factor X;Factor X light chain;Factor X heavy chain;Activated factor Xa heavy chain	F10	54.017	5	5	0	0	0	18981.8	0	0	209.017	0	6.50485	0.00244215	0.11284	0	0	0	983.726	0	0	0	0	#N/A	#N/A	#N/A	0	0	0	21417	581.179	0	1183.11	0	4.69086	0.00519495	0.314182
P13439	P13439	Uridine 5-monophosphate synthase;Orotate phosphoribosyltransferase;Orotidine 5-phosphate decarboxylase	Umps	52.292	29	29	72731.4	42942.1	48168.1	54479.5	17134.2	28632.7	20063.8	5591.18	1.8046	0.00410588	0.138352	19576.7	31024.4	12702	11703	20289.1	11477.1	9077.87	19078.1	0.290669	0.610563	0.999617	45721.8	28284.2	49421	14442.2	7405.4	7940.74	36923.6	8039.5	1.43114	0.0186074	0.481117
P13597-2;P13597	P13597-2;P13597	Intercellular adhesion molecule 1	Icam1	58.752	18	18	14688.6	17907.1	20398.6	18360.8	7316.6	7389.8	10836.2	7993.63	1.09867	0.0127659	0.22972	23419.6	25417.4	35964.7	20936.5	18101.3	10461	9848.25	19616.1	0.903763	0.0362203	0.612941	32904.2	14542.7	42883.5	22004.5	7009.33	11835	27105.1	12337.1	1.0062	0.0211342	0.505926
P15379-2;P15379-3;P15379-6;P15379-11;P15379-5;P15379-10;P15379-9;P15379-4;P15379-8;P15379-7;P15379;P15379-12;P15379-13	P15379-2;P15379-3;P15379-6;P15379-11;P15379-5;P15379-10;P15379-9;P15379-4;P15379-8;P15379-7;P15379	CD44 antigen	Cd44	39.998	10	10	16787.7	13540.2	4447.72	12145.7	1407.25	11033.9	2942.08	6273.36	1.35528	0.0252277	0.306387	2465.97	5829.07	2998.15	3531	2156.86	1544.97	2883	5780.08	0.3636	0.525745	0.999617	5808.07	4835.19	6295.32	5991.17	1475.73	1542.45	4008.84	2581.79	1.37263	0.0236123	0.525469
P25911;P16277	P25911	Tyrosine-protein kinase Lyn	Lyn	58.812	27	26	219.511	0	2139.62	0	84.2054	0	232.27	0	2.29289	0.024966	0.305654	15656.9	12808.1	16952.2	3167.4	4726.72	3856.87	4063.85	4363.69	1.26444	0.0724298	0.767644	6960.1	11728.2	12158.6	15153.1	2210.52	2310.76	6162.15	1592.69	2.0572	0.00616751	0.34874
P28656	P28656	Nucleosome assembly protein 1-like 1	Nap1l1	45.345	17	15	251005	81564	165827	117938	72100.1	90987.4	69541.3	28939.2	1.23064	0.0190418	0.273347	110274	158803	160263	57860.2	79227.7	101298	62098.1	82898	0.493678	0.320641	0.999617	142094	71438.1	116527	65140.8	21396.1	64408.1	86831.2	39022	1.01113	0.0493857	0.745071
P49717	P49717	DNA replication licensing factor MCM4	Mcm4	96.735	53	53	136580	165841	98662.7	65184.7	64559.8	101975	40752.4	32675.8	1.01364	0.0268795	0.31802	86153.7	117582	107871	43444.8	53567.8	46113.3	42726.5	55717.7	0.753277	0.0917555	0.827801	141405	101972	111965	89289.8	40698.9	61225.2	100091	35202.2	1.00933	0.027465	0.568509
P51912	P51912	Neutral amino acid transporter B(0)	Slc1a5	58.482	9	9	32651.6	19894.5	16849.4	20652.2	2982.9	6950.67	5485.8	2833.83	2.36348	3.63346e-06	0.00202574	7778.93	16752.9	13907.9	14630.6	9623.34	9283.32	5058.95	5297.53	0.86733	0.0343297	0.598727	20095.2	12506.8	14565.5	18730.8	6692.68	6007.72	8323.17	4013.44	1.41847	0.00129401	0.143134
P52332	P52332	Tyrosine-protein kinase JAK1	Jak1	133.37	60	60	15181.9	17325.3	14144.1	11889.3	7364.66	9444.51	10814.1	2355.02	1.16053	0.0103712	0.206641	9711.68	10655.7	9267.75	5605.92	5518.69	5825.11	5352.51	6284.49	0.578455	0.17598	0.955859	17251.7	11111.6	12191.2	6197.89	5112.62	5461	5638.93	3549.04	1.17403	0.00963118	0.402101
P58058	P58058	NAD kinase	Nadk	48.597	10	10	5219.06	6473.88	2362.14	4000.79	816.264	2103.15	1047.82	1259.36	1.78476	0.0225673	0.292693	1320.1	3641.64	2411.71	371.187	1280.91	2084.44	475.716	1465.36	0.302314	0.681537	0.999617	3685.93	2675.34	4153.64	3925.38	1166.84	1961.95	2278.23	157.495	1.90319	0.0157999	0.443099
P62852	P62852	40S ribosomal protein S25	Rps25	13.742	10	10	645228	240073	837242	301188	180866	240250	145942	287266	1.10559	0.0216915	0.288957	298324	154859	138138	363657	322766	187205	129828	356905	-0.0676825	0.881022	0.999617	388324	448933	482730	292778	139660	255151	226757	181771	1.01706	0.0331056	0.639335
Q01237	Q01237	3-hydroxy-3-methylglutaryl-coenzyme A reductase	Hmgcr	97.039	16	16	2095.93	786.182	1316.06	1299.27	94.372	102.874	202.875	194.187	3.21171	2.19067e-05	0.0100391	1036.6	1228.1	747.5	482.635	0	0	0	298.037	1.46579	0.121896	0.874169	1701.18	676.689	1238.92	223.757	127.502	367.015	421.59	339.032	1.39407	0.025013	0.542615
Q4QY64;Q4QY64-2	Q4QY64	ATPase family AAA domain-containing protein 5	Atad5	203.91	11	11	367.498	93.8887	495.296	431.902	0	112.792	51.4917	49.8538	2.14749	0.00349734	0.126057	0	153.037	0	166.099	0	0	0	0	#N/A	#N/A	#N/A	440.561	342.656	407.682	0	0	0	22.2583	0	4.14877	0.000592994	0.098197
Q5RJG1	Q5RJG1	Nucleolar protein 10	Nol10	80.076	22	22	11606.1	9028.5	4421.41	5086.74	1280.55	6821.91	2195.86	2139.81	1.46083	0.0302344	0.334326	3555.12	2559.81	2190.9	1777.55	2116.92	2092.17	1357.71	1523.45	0.487967	0.446954	0.999617	4944.95	4182.26	4354.52	2301.33	1172.96	676.838	2326.99	140.762	2.4096	0.000943136	0.121472
Q60790	Q60790	Ras GTPase-activating protein 3	Rasa3	95.986	33	32	7165.16	5443.75	5604.98	3531.02	1233.57	2152.19	640.676	237.527	2.72498	0.000485954	0.0513915	6594.02	9757.64	4348.34	2465.56	2754.43	2132.05	1158.86	2616.14	1.31898	0.0600605	0.713374	8573.33	3021.99	8871.34	2292.05	704.839	507.764	3423.34	1499.31	2.04096	0.00566874	0.328551
Q6A009	Q6A009	E3 ubiquitin-protein ligase listerin	Ltn1	198.92	56	56	5935.97	5708.51	4675.99	2685.04	2008.88	4526.98	2088.51	1060.13	1.10029	0.0143898	0.246423	6339.19	5804.34	5204.8	2532.09	4645.45	2730.27	3812.5	3358.29	0.39457	0.350531	0.999617	6685.34	4559.7	6437.62	5073.07	2104.65	3232.8	3580.25	2159.57	1.06054	0.017797	0.472166
Q6PCM1;Q6PCM1-2	Q6PCM1	Lysine-specific demethylase 3A	Kdm3a	147.85	41	39	3178.62	3211.54	4445.26	3231.97	853.746	1727.83	1766.6	1429.91	1.32465	0.00653984	0.172903	3072.17	1143.74	2560.39	2934.49	2042.24	810.784	818.303	1421.98	0.944084	0.0435132	0.653171	3264.94	2160.13	6502.5	1570.01	1103.5	949.858	1572.61	1142.39	1.31422	0.00690733	0.366924
Q6ZQ58;Q6ZQ58-2	Q6ZQ58	La-related protein 1	Larp1	121.12	56	56	44363.9	29468.3	20771	31673.7	12287	18528.7	7351.14	4244.26	1.72997	0.00029865	0.0402533	20615.4	26873	14432.4	11826	13458.2	9618.62	12156	11205.5	0.605722	0.14665	0.926856	33783	18103.4	30895.3	25036.3	11360.3	12047.9	15326	11001.8	1.08937	0.0129652	0.418373
Q7TMF2	Q7TMF2	3-5 exoribonuclease 1	Eri1	39.493	11	11	12045.3	12793.6	6619.35	6945.2	3363.27	5392.55	4399.27	1831.09	1.39991	0.0261117	0.312704	11840.1	10315	4783.77	2963.21	4424.87	5507.46	2323.8	7110.63	0.526024	0.379456	0.999617	8464.1	5848.28	9391.4	4771.13	4460.83	1027.83	8941.67	1792.57	1.22889	0.0479772	0.74069
Q8BHB4	Q8BHB4	WD repeat-containing protein 3	Wdr3	105.77	45	45	18534.3	13234.3	12641	14355.5	4577.42	10475.7	4694.07	3643.28	1.44058	0.0038945	0.133854	4764.89	7012.91	4697.94	5501.38	3382.63	2323.44	2580.28	4709.48	0.794193	0.0889157	0.819361	6895.57	6726.74	14007	6866.63	3242.27	2924.96	8392.87	1484.56	1.30966	0.00770343	0.373935
Q8BJW5	Q8BJW5	Nucleolar protein 11	Nol11	80.817	22	22	13737.3	9777.08	9293.47	5429.73	4594.04	5578.31	5916.43	942.99	1.39172	0.0214062	0.288266	7742.7	7472.25	8227.94	2803.99	4371.05	1581.61	2989.48	3877.22	1.01452	0.0845276	0.804297	6238.86	7009.69	8505.85	3934.64	2766.98	4791.68	3194.14	1209.99	1.20901	0.0425927	0.719011
Q8BU03	Q8BU03	Periodic tryptophan protein 2 homolog	Pwp2	102.91	32	32	8800.72	7633.33	7751.01	11484	3921.93	3013.92	3866.31	870.623	1.8079	0.0150153	0.249917	3291.84	2351.13	6780.11	795.951	2967.15	2187.25	658.621	1538.32	0.666811	0.34066	0.999617	5985.64	5764.34	8259.76	2212.6	568.837	466.46	3330.36	1228.98	2.29536	0.00291313	0.222646
Q8BZ20	Q8BZ20	Poly [ADP-ribose] polymerase 12	Parp12	79.916	22	22	4089.7	3341.64	2364.45	5672.69	1499.28	2982.77	907.931	1034.02	1.36206	0.023356	0.297865	1075.35	3198.42	1075.22	1442.29	421.049	986.755	503.626	1295.17	1.07469	0.0674544	0.748299	2892.03	1567.28	4519.6	2361.88	382.519	671.357	2530.75	749.534	1.65852	0.00713064	0.371831
Q8C1A3	Q8C1A3	Methionine synthase reductase	Mtrr	77.517	7	7	1748.81	820.587	0	0	42.8152	1103.05	0	279.636	2.34142	0.0363939	0.354008	142.386	494.285	175.229	296.438	159.947	97.7487	411.737	217.091	0.346838	0.671326	0.999617	176.777	489.643	583.633	795.101	95.9121	144.633	54.4112	311.461	1.85416	0.0328501	0.639335
Q8C4J7	Q8C4J7	Transducin beta-like protein 3	Tbl3	88.265	38	38	21847.8	20077.5	24683.3	38285	6363.68	13224.7	6780.25	7541.52	1.64747	0.000381381	0.0444341	10407.5	19701.6	12223	12009.5	8817.15	8359.28	4933.55	10103.6	0.758577	0.0663624	0.744577	15239.1	11311.6	31097.9	11760.8	7184.02	5452.18	12228.8	7504.87	1.03311	0.0153028	0.438202
Q8C7V3	Q8C7V3	U3 small nucleolar RNA-associated protein 15 homolog	Utp15	59.374	25	25	32492.7	34342.9	26649.9	28473.9	6795.37	14017.4	11322.5	10338.3	1.56172	0.000519538	0.0531157	20217.7	16197.3	23740	10588.6	10502.7	8664.04	6913.55	12687.3	0.841609	0.0392549	0.625989	26985	19783.8	21622.2	11137.6	10098.3	7735.1	16594.5	5505.58	1.04279	0.0126475	0.418373
Q8CD92-2;Q8CD92	Q8CD92-2;Q8CD92	Tetratricopeptide repeat protein 27	Ttc27	96.301	20	20	6707.45	8909.82	3730.65	1783.81	986.844	2115.7	908.096	374.553	2.28234	0.000988544	0.0738614	2002.69	4594.13	7348.2	1345.43	1215.39	1153.13	1796.72	1479.69	1.15239	0.0679262	0.749476	8339.64	3347.74	3279.47	2143.28	1198.98	1005.27	2153.27	866.539	1.6118	0.0135586	0.419976
Q8K0C4	Q8K0C4	Lanosterol 14-alpha demethylase	Cyp51a1	56.775	24	24	210594	45656.8	47118.5	26478	15365.8	22259.4	17265.8	8463.21	1.97675	0.00101504	0.0742715	44490.5	49775.5	40463.2	22363.2	29089.3	18841.3	15830.2	23635.9	0.822155	0.129011	0.895194	45205	31479.6	81969.5	29498.5	22023.6	15602.2	32785.4	14435.6	1.10079	0.0463549	0.731573
Q8K202	Q8K202	DNA-directed RNA polymerase I subunit RPA49	Polr1e	54.033	19	19	8667.05	6342.8	4191.66	8149.43	2471.53	5109.53	3086.11	707.118	1.52262	0.0138588	0.241177	2157.99	4318.37	3323.26	5325.3	2705.86	7099.99	1723.89	3161.87	0.163822	0.776016	0.999617	3990.16	4413.69	9483.13	14478.1	1757.5	2732.08	3586.8	1399.83	1.66203	0.00796118	0.377997
Q8K301	Q8K301	Probable ATP-dependent RNA helicase DDX52	Ddx52	67.473	16	16	9441.02	11838.8	7752.01	5253.44	3455.68	4625.33	2371.22	1770.57	1.52097	0.00720503	0.177517	7016.17	7308.2	6240.04	3257.29	4656.14	1942.77	2800.42	3044.79	0.939047	0.080828	0.795475	5824.75	5031.41	3548.69	7510.94	570.189	2627.86	4553.89	2543.75	1.37299	0.0138568	0.420848
Q8R060	Q8R060	Protein zwilch homolog	Zwilch	66.839	9	9	797.143	685.558	325.675	662.112	0	0	117.235	54.6779	2.87144	0.00244592	0.11284	313.277	691.26	292.533	121.404	0	0	0	0	#N/A	#N/A	#N/A	505.074	383.421	273.494	0	58.5525	164.2	332.53	40.0521	1.81981	0.0199676	0.493461
Q8R2R6	Q8R2R6	Mitochondrial ribosome-associated GTPase 1	Mtg1	36.679	6	6	2207.42	3693.96	1695.26	1881.24	817.263	432.634	904.732	926.458	1.61382	0.000626801	0.0580756	1441.87	0	2630.42	0	0	1034.49	0	1183.2	0.815816	0.155865	0.936005	1263.46	2570.53	1689.41	2813.44	714.977	918.305	886.871	1160.97	1.12829	0.0096909	0.402101
Q91V83	Q91V83	TELO2-interacting protein 1 homolog	Tti1	120.81	11	11	897.423	1260.44	802.682	629.333	353.699	391.51	324.369	145.622	1.61221	0.00395212	0.135159	1033.44	676.619	1339.71	644.334	624.412	626.872	975.649	300.239	0.599061	0.2438	0.989419	1738.84	278.896	714.83	646.048	281.499	422.02	343.297	166.331	1.26127	0.0195125	0.490542
Q91VK4	Q91VK4	Integral membrane protein 2C;CT-BRI3	Itm2c	30.482	9	9	5762.51	8445.5	1050.17	1106.87	0	167.909	0	1220	2.59918	0.0142348	0.245855	10602.5	5010.28	5611.36	2129.97	0	2390.52	2575.91	1803.93	1.16975	0.184048	0.961452	5757.87	7360.07	18463.2	6581.14	1400.4	2538.89	4665.11	622.06	2.24077	0.0102687	0.402101
Q91WM3	Q91WM3	U3 small nucleolar RNA-interacting protein 2	Rrp9	52.106	27	27	34196.2	37958.4	39319.7	40116.7	18742.7	21566.5	8008.7	17246.2	1.29917	0.00422962	0.138576	20990.6	18715.9	31540.7	7217.93	16101.9	7042.69	11600.4	8878.71	0.734216	0.084835	0.804998	16883.4	22645.5	16836.3	16145.8	6607.08	10426.5	7727.3	7331.45	1.18375	0.00816596	0.378585
Q922B6	Q922B6	E3 ubiquitin-protein ligase TRAF7	Traf7	66.487	20	20	2769.47	2295.58	4080.94	3059.64	619.525	3179.34	0	706.644	1.41868	0.0420198	0.375044	1101.95	1580.96	1357.58	1156.56	834.566	1289.32	614.938	737.205	0.621843	0.316637	0.999617	1577.58	1900.62	2736.18	1462	119.257	1219.66	1246.58	844.806	1.57275	0.0170096	0.461855
Q922H1-2;Q922H1	Q922H1-2;Q922H1	Protein arginine N-methyltransferase 3	Prmt3	59.47	16	16	16720.9	17046.1	10122.6	8013.45	1934.65	6192.02	2644.94	1353.65	2.26858	3.94632e-05	0.0142774	11449.5	11395.6	8830.47	4182.54	3362.84	6205.58	3623.34	5062.45	0.913523	0.0506918	0.682298	13849.5	9680.49	10330.9	7463.66	3686.57	4237.55	5358.19	3129.67	1.32559	0.00663392	0.36046
Q922Q2	Q922Q2	Serine/threonine-protein kinase RIO1	Riok1	64.91	30	30	14527.3	13458.8	20003.7	20437.8	6190.44	8137.56	8492.52	3707.15	1.41385	0.00239635	0.112058	16146.7	13642.2	14175.7	13178.2	9643.24	5651.46	4343.12	13246.1	0.928559	0.0344606	0.599313	15728.8	8932.65	18953.4	11454.6	7372.31	5845.34	9516.46	3014.26	1.15626	0.010291	0.402101
Q99L48;Q99L48-2	Q99L48	60S ribosomal export protein NMD3	Nmd3	57.611	19	19	5620.04	10356.9	13863.3	11354.9	3524.51	7594.98	4764.91	1600.5	1.37203	0.0260934	0.312704	4441.51	3272.48	7742.07	4606.75	3670.15	1376.67	1371.34	3513.27	1.10312	0.0681045	0.749476	11883	5344.85	12075.8	5172.88	1446.73	2213.04	5218.47	722.254	2.09024	0.00147819	0.151188
Q9CYL5	Q9CYL5	Golgi-associated plant pathogenesis-related protein 1	Glipr2	17.09	10	10	62492.3	23457	11971.8	0	6263.88	2244.48	0	0	2.79299	0.00186921	0.0962329	11358.8	13619.6	13046.5	0	0	0	0	0	#N/A	#N/A	#N/A	7175.26	6973.74	0	5734.41	942.315	0	475.998	0	3.29988	0.000533744	0.0914089
Q9D2L9	Q9D2L9	Protein FAM111A	Fam111a	69.948	9	9	757.044	338.043	109.381	939.917	0	40.1124	0	0	3.32775	0.0123213	0.227069	202.296	538.986	354.404	0	0	0	0	0	#N/A	#N/A	#N/A	760.692	413.219	0	268.892	0	0	37.8935	124.852	2.67363	0.013439	0.419976
Q9D7Z3;Q9D7Z3-2	Q9D7Z3;Q9D7Z3-2	Nucleolar protein 7	Nol7	28.97	6	6	9961.48	126210	52669.8	34321.1	6521.16	10208.1	4077.19	23472.2	2.11969	0.00322613	0.124587	5991.76	4327	1781.27	9653.34	5406.69	5174.94	4106.67	11967.7	-0.406262	0.532379	0.999617	42271.2	37403.8	27447.6	31148.4	7515.29	5773.64	4609.25	6891.38	2.48444	0.000824949	0.1125
Q9D945;Q9D945-2	Q9D945;Q9D945-2	Protein LLP homolog	Llph	15.391	4	4	39422.1	38641.7	31297.3	29048.3	9233.74	12060.1	15894.8	27576.6	1.20661	0.0111934	0.214327	26840.9	16019.6	11511.2	22625.7	10303.1	10771.2	4925.17	15788.3	0.924474	0.0449865	0.653171	25677.8	23015	25990.9	11793.5	0	6014.75	13245.4	7212.16	1.31125	0.0107764	0.41035
Q9ES57	Q9ES57	Cell surface glycoprotein CD200 receptor 1	Cd200r1	35.504	8	7	8956.6	12718	4905.15	19905.4	3671.58	4757.04	3782.64	2402.13	1.53274	0.00814899	0.189486	59241.2	53268.3	36392.9	84740.4	30732.6	32631.2	20362.8	38932.4	0.903414	0.100292	0.844745	39109.6	50998.4	146019	42450.6	10679.3	26362.5	64694.5	20503.1	1.26226	0.0255146	0.547698
Q9ES70	Q9ES70	Serine/threonine-protein kinase Nek6	Nek6	35.742	7	5	4186.64	2957.7	1988.5	2148.08	0	524.405	0	0	2.3625	0.0332708	0.34577	2084.63	574.545	1281.11	1265.39	0	1360.21	459.651	0	0.578094	0.469745	0.999617	4327.3	2338.22	1864.97	890.363	0	0	1024.01	177.227	2.24867	0.0115002	0.416351
Q9ES97-3;Q9ES97-4;Q9ES97-5	Q9ES97-3;Q9ES97-4;Q9ES97-5	Reticulon-3	Rtn3	25.428	7	7	424646	17448.7	0	9180.86	1397.64	8196.16	2176.38	0	3.80464	0.0145467	0.246423	53900.6	53534.2	22232.2	0	19521.6	5758.92	8759.96	15075.6	1.8586	0.176013	0.955859	33377.4	36691.3	25431.4	20543	21479.3	217.269	21000.9	4189.97	2.65138	0.0433725	0.723396
Q9JJ80	Q9JJ80	Ribosome production factor 2 homolog	Rpf2	35.363	14	14	30540	31168.2	10489.9	10069	6502.57	12666.9	633.801	924.151	2.75627	0.00143349	0.083507	17065.3	15473.1	10546.4	2781.4	9141.07	4437.68	4298.78	8194.1	0.609623	0.428138	0.999617	21860.3	13581.3	10446.1	14913.7	4531.1	3278.91	6778.26	3776.28	1.73158	0.0318848	0.629072
Q9JLR9	Q9JLR9	HIG1 domain family member 1A, mitochondrial	Higd1a	10.425	3	3	5692.45	4883.37	12843.5	9470.79	3494.03	3265.04	1549.02	3734.33	1.41979	0.0021307	0.103963	5057.77	0	4731.78	7168.55	4006.95	3899.66	1635.06	3721.55	0.831413	0.0712227	0.761884	7778.67	6069.22	8070.59	10969.5	3123.77	1783.93	3060.71	2304.98	1.68304	0.000457594	0.0837518
Q9QZI9	Q9QZI9	Serine incorporator 3	Serinc3	52.622	4	4	2262.33	3126.49	4877.18	5294.47	494.722	1280.49	1620.02	750.469	1.97241	0.00174424	0.0922512	3364.44	3409.48	2960.13	3335.48	2397.9	0	816.322	1492.49	1.1903	0.0569434	0.701122	2956.14	1162.91	8127.94	1487.23	0	910.144	1633.94	764.665	1.28243	0.0416756	0.710156
Q9WV70	Q9WV70	Nucleolar complex protein 2 homolog	Noc2l	85.423	16	16	12663.9	8855.63	5210.81	5741.06	2212.55	5518.07	1052.83	760.427	2.10576	0.000819773	0.0655247	3325.81	4363.95	4098.02	2577.63	2498.06	2208.93	1047.16	1465.13	1.04466	0.0672788	0.747554	5054.2	3910.42	6762.47	2732.85	1672.22	1245.29	4686.94	1389.81	1.18775	0.0395709	0.702081
Q9WVF7	Q9WVF7	DNA polymerase epsilon catalytic subunit A	Pole	262.1	40	40	2448.83	949.776	1407.11	545.115	111.862	579.289	0	0	2.18271	0.0365132	0.354008	756.41	1579.13	643.911	275.863	0	0	0	291.614	1.2187	0.333561	0.999617	1202.72	5718.81	2220.23	651.713	20.145	0	0	0	6.4622	0.000118121	0.0349749
Q9Z1S0	Q9Z1S0	Mitotic checkpoint serine/threonine-protein kinase BUB1 beta	Bub1b	118.39	20	20	1224.3	542.477	408.628	206.483	29.4691	32.9814	0	0	3.96406	0.000113526	0.0216772	852.124	450.23	1233.29	255.945	0	505.769	0	0	0.222019	0.824305	0.999617	928.944	755.271	1064.17	339.408	75.8176	0	0	28.601	3.92944	0.000123708	0.0349749
O35674	O35674	Disintegrin and metalloproteinase domain-containing protein 19	Adam19	100.86	20	20	2220.66	1436.99	37.3698	567.33	288.08	673.608	0	0	0.211317	0.861136	0.960606	946.745	1619.65	1470.79	393.769	0	30.0343	0	66.4333	4.44178	0.00157045	0.149229	2002.68	1430.73	402.048	1159.16	136.943	37.8088	148.092	177.211	3.31564	0.00318101	0.240463
P05532;P05532-2;P05532-3	P05532;P05532-2	Mast/stem cell growth factor receptor Kit	Kit	109.34	21	21	0	0	62.9042	0	138.815	289.106	173.067	83.8342	-1.3042	0.22998	0.660351	2674.42	1946.76	1474.03	421.163	0	23.1752	0	145.843	4.52752	5.36299e-05	0.0212947	2573.57	2974.09	2680.23	1685.5	0	63.4506	0	151.947	4.62623	4.29064e-05	0.0175538
P11157	P11157	Ribonucleoside-diphosphate reductase subunit M2	Rrm2	45.095	16	16	17180.6	9805.96	287.593	0	1479.47	1348.19	0	0	1.36811	0.35601	0.746393	6203.14	9170.82	5062.74	0	126.22	1072.49	907.252	1690.34	3.29035	0.0144649	0.420511	9601.94	8382.01	0	5594.71	474.882	771.024	2968.42	142.411	3.61115	0.00827388	0.378585
P21956-2;P21956	P21956-2;P21956	Lactadherin	Mfge8	47.169	11	11	1909.33	1766.34	2437.45	2249.17	0	4164.56	0	0	-1.00602	0.203924	0.632763	1910.94	2922.71	2366.78	1377.55	0	0	98.2925	0	4.39343	6.2959e-05	0.0228276	3930.66	2874.09	6780.31	1422.33	0	0	122.12	0	4.7255	3.11888e-05	0.0162348
P30280;P25322	P30280	G1/S-specific cyclin-D2	Ccnd2	32.897	10	10	6929.16	1995.85	2712.14	743.047	0	0	0	0	#N/A	#N/A	#N/A	5840.33	11210.2	2699.71	3686.45	0	540.821	141.999	306.024	4.14066	8.06949e-05	0.0249962	8792.92	2484.07	3412.62	1753.51	0	0	0	139.57	4.59848	0.00100577	0.124431
P41047	P41047	Tumor necrosis factor ligand superfamily member 6;Tumor necrosis factor ligand superfamily member 6, membrane form;Tumor necrosis factor ligand superfamily member 6, soluble form;ADAM10-processed FasL form;FasL intracellular domain	Faslg	31.442	5	5	1405.45	986.114	330.592	389.939	0	566.157	342.096	0	0.562952	0.518905	0.83594	1621.72	676.379	4922.46	2148.74	432.443	498.946	118.148	0	2.64867	0.0029157	0.204962	2399.02	1730.53	1923.05	543.828	0	0	0	212.568	2.76358	0.0234931	0.525383
P50592	P50592	Tumor necrosis factor ligand superfamily member 10	Tnfsf10	33.477	7	7	5057.25	4282.82	4531.89	0	1260.99	2893.46	2884.46	0	1.07379	0.134511	0.553995	2875.67	7027.79	6313.59	7491.51	1703.07	0	0	1049.18	2.05647	0.0114658	0.392975	6844.21	6056.73	6398.09	5162.93	1032.95	531.249	6295.54	0	2.00863	0.00600914	0.34257
P53569;P53569-2	P53569;P53569-2	CCAAT/enhancer-binding protein zeta	Cebpz	120.26	34	34	7954.17	7505.63	2652.38	6379.31	3059.14	4407.83	3641.78	1812.95	0.876048	0.0497425	0.401798	4489.4	6196.63	5548.7	3358.44	2283.97	2286.13	1993.46	1558.97	1.24941	0.00724309	0.324011	7100.67	3245.45	5174.71	2750.17	2125.57	1857.52	3109.72	1156.34	1.13245	0.0135866	0.419976
P62274	P62274	40S ribosomal protein S29	Rps29	6.6767	3	3	131750	0	0	0	28189.4	39222.5	0	0	1.98631	0.0918122	0.493033	87871.1	45364.3	91950.3	0	0	7059.92	12628.7	5654.87	3.1686	0.00071753	0.0867204	124895	85277.4	0	20307.2	11432.5	14744.1	53044.8	11538.5	1.74386	0.0233309	0.523441
P63321	P63321	Ras-related protein Ral-A	Rala	23.553	7	7	37703.8	43683.1	65376.8	88291.2	16070.8	33059.1	52669.1	31849.5	0.853778	0.0615824	0.435158	38932.4	39610.1	52390.4	43090.8	23708.3	19011.3	15074.2	26414.8	1.06946	0.0219062	0.486388	60327.7	29100.1	76570.3	21576.8	19824.8	22587.8	10878.5	20572.2	1.21377	0.0104668	0.406019
Q3U0X8	Q3U0X8	T-cell surface protein tactile	Cd96	67.132	10	10	10003.8	8303.52	4491.2	2176.41	1284.24	5198.49	0	0	1.04681	0.230696	0.660554	18409.7	13118	15533.4	6797.85	1278.96	4119.46	3867.99	6100.68	1.92007	0.011711	0.395194	21926.1	9885.62	7287.44	5463.63	1271.03	3284.8	8297.24	1182.89	1.92961	0.0113609	0.416351
Q3U3T8;Q3U3T8-3;Q3U3T8-2	Q3U3T8;Q3U3T8-3;Q3U3T8-2	WD repeat-containing protein 62	Wdr62	167.28	7	7	91.727	0	58.6187	122.148	0	31.6279	0	0	1.45856	0.120102	0.53401	62.2208	146.569	71.3366	0	0	18.5653	0	0	2.22257	0.0264064	0.533472	225.387	53.1908	132.014	0	31.095	28.0904	0	0	1.97933	0.0148658	0.432106
Q3U4N7-2;Q3U4N7	Q3U4N7-2;Q3U4N7	IGF-like family receptor 1	Igflr1	37.043	4	4	3409.71	2018.04	0	0	524.354	1839.43	0	0	1.41737	0.115917	0.528179	7374.79	6603.97	0	0	3385.05	1845.04	955.263	0	1.94404	0.0258521	0.531627	3068.81	3541.38	0	5528.99	1374.41	0	362.588	0	2.47206	0.0072603	0.371831
Q4FZF3	Q4FZF3	Probable ATP-dependent RNA helicase DDX49	Ddx49	54.093	13	13	3296.08	1837.77	1310.31	1693.45	442.616	2303	0	2116.16	0.567448	0.372071	0.750915	2116.61	2336.54	2470.86	0	586.436	1348.03	0	327.325	1.85381	0.0120136	0.395802	1253.41	1448.87	2026.82	3205.75	488.533	359	1179.9	0	1.64775	0.0161371	0.448315
Q61194;Q61194-2	Q61194;Q61194-2	Phosphatidylinositol 4-phosphate 3-kinase C2 domain-containing subunit alpha	Pik3c2a	190.76	46	46	2161.49	3037.79	906.767	1584.05	707.325	1221.4	809.786	993.399	0.94061	0.0591053	0.426948	1358.4	2112.89	1596.42	1177.02	788.714	335.404	655.483	1198.98	1.17428	0.0210844	0.480963	1416.02	1344.85	3066.86	1295.43	545.236	582.189	1774.44	519.045	1.17342	0.0211682	0.505926
Q62433	Q62433	Protein NDRG1	Ndrg1	43.008	8	8	623.752	555.692	0	590.317	0	159.906	0	453.764	1.12933	0.204136	0.632763	2382.24	3059.36	9805.54	1153.28	0	765.496	438.662	740.962	2.26018	0.00636833	0.304663	2472.21	1683.39	0	741.683	0	525.054	0	116.128	2.55985	0.00892305	0.394258
Q64281;Q64281-2;Q61450	Q64281;Q64281-2	Leukocyte immunoglobulin-like receptor subfamily B member 4	Lilrb4	37.544	8	8	12827.1	17880.6	7231.74	6812.13	0	0	0	0	#N/A	#N/A	#N/A	5969.46	4305.36	6580.42	2029.16	0	0	162.36	311.874	4.25754	9.79672e-05	0.0249962	10540.4	11676.7	4237.98	10461.3	797.364	214.644	3612.08	723.417	3.39368	0.000125719	0.0349749
Q68FE6	Q68FE6	Protein FAM65A	Fam65a	132.35	11	11	117.877	326.54	159.942	0	0	0	0	0	#N/A	#N/A	#N/A	563.842	579.174	927.425	73.7909	55.8969	306.931	158.033	60.8477	1.77044	0.0257726	0.531579	374.824	539.933	626.744	310.222	0	43.1823	0	52.5864	3.22441	0.00216633	0.188335
Q6P5H6;Q6P5H6-4;Q6P5H6-3;Q6P5H6-2	Q6P5H6;Q6P5H6-4;Q6P5H6-3;Q6P5H6-2	FERM domain-containing protein 5	Frmd5	58.582	9	9	0	0	0	0	0	0	0	0	#N/A	#N/A	#N/A	5717.9	8428.22	5723.42	2696.23	2819.34	1405.58	779.636	1782.82	1.76925	0.0129547	0.402004	1465.07	1526.52	1799.57	286.636	276.584	0	172.901	88.5193	2.67956	0.00129654	0.143134
Q6ZPJ3	Q6ZPJ3	E2/E3 hybrid ubiquitin-protein ligase UBE2O	Ube2o	140.83	36	36	9184.66	10384	15886.8	5334.1	6548.64	5858.22	7885.45	2393.57	0.870125	0.0859897	0.487174	5004.16	5732.97	4208.36	2617.57	2037.08	1978.66	1257.09	3298.42	1.06025	0.0394328	0.627374	6747.59	7480.81	9216.26	3290.02	3243.65	1712.61	6224.62	2374.38	1.05512	0.0403056	0.704336
Q76KJ5	Q76KJ5	DNA-directed RNA polymerase I subunit RPA34	Cd3eap	43.082	13	13	9542.9	10171.4	7493.87	8277.64	3246.27	4308.92	21503.7	4572.25	0.532571	0.249335	0.673501	6594	5489.09	6022.99	6540.3	2719.14	3991.35	3406.45	2186.28	1.0352	0.031403	0.580192	6601.19	4970.92	4668.37	3759.49	1540.49	994.058	2432.18	2146.44	1.54268	0.00243767	0.201833
Q8BTH8	Q8BTH8	Casein kinase I isoform gamma-1	Csnk1g1	52.743	17	10	3138.5	1795.72	0	1050.83	662.98	2485.08	355.785	0	1.11225	0.191692	0.621247	1763.07	1803.21	0	559.767	438.209	369.806	662.892	163.307	1.73543	0.0367925	0.612941	2200.95	2912.57	0	1148.92	0	244.812	1213.83	196.814	2.3255	0.0113469	0.416351
Q8CAB8	Q8CAB8	GATS-like protein 2	Gatsl2	36.112	3	3	859.646	507.182	869.672	0	0	737.347	0	0	-0.0267719	0.971296	0.993212	518.804	815.08	0	0	0	399.785	143.271	0	1.44208	0.0417529	0.636363	0	873.331	1347.18	732.62	389.632	0	427.098	270.114	1.42041	0.0177205	0.472166
Q8K2C8	Q8K2C8	Glycerol-3-phosphate acyltransferase 4	Agpat6	52.181	15	15	2669.66	6708.45	1361.95	3528.87	1551.4	2529.05	1739.38	1107.45	0.877381	0.17113	0.604585	3225.72	2770.44	2935.36	1521.13	461.154	1118.47	1554.86	557.159	1.62016	0.0159662	0.436473	2076.47	784.486	3293.19	2153.41	305.16	2568.89	924.472	385.931	1.34204	0.0416649	0.710156
Q8R0Z5	Q8R0Z5	Mitoferrin-2	Slc25a28	39.357	3	3	466.791	0	0	0	0	0	0	0	#N/A	#N/A	#N/A	339.339	604.117	0	0	0	68.149	0	0	2.73201	0.0141452	0.418223	305.056	203.634	0	332.123	58.352	0	148.585	0	1.55852	0.0432377	0.72288
Q91W18;Q91W18-3;Q91W18-2	Q91W18;Q91W18-3;Q91W18-2	Tudor domain-containing protein 3	Tdrd3	82.252	28	28	1698.56	2226.81	4214.63	3948.25	835.193	1814.35	1622.37	2700.61	0.811222	0.121574	0.534732	4847.72	4559.32	5846.43	4501.87	2206.69	1478.85	1650.73	2845.69	1.31149	0.0162805	0.441561	5465.93	2758.66	4543.91	2908.32	441.671	799.231	2749.65	2233.74	1.63053	0.00382194	0.26065
Q922R0	Q922R0	cAMP-dependent protein kinase catalytic subunit PRKX	Prkx	40.466	17	16	3888.09	5232.15	4523.55	3312.17	3649.73	3444.9	6477.38	1060.72	0.454749	0.392468	0.761825	7695.09	7424.58	5147.75	5513.4	3427.61	1294.64	2428.62	2326.95	1.5037	0.008674	0.337584	4472.77	7093.66	16788.7	5538.24	6607.02	3395.15	3471.35	1518.96	1.16012	0.0367375	0.670279
Q99LW0	Q99LW0	Ankyrin repeat domain-containing protein 10	Ankrd10	43.975	9	9	3731.46	1491.38	950.635	872.588	1586.24	2207.91	806.794	386.834	0.519595	0.497334	0.822478	2489.81	3003.98	3101.82	0	717.828	1848.6	470.863	867.298	1.73298	0.0450547	0.653171	1353.05	1671.58	2873.99	799.933	216.229	1722.55	1398.4	126.771	1.57479	0.0487831	0.742421
Q9CYQ7	Q9CYQ7	Nuclear prelamin A recognition factor	Narf	51.815	12	11	405.893	94.7416	464.092	0	0	0	0	142.41	0.875813	0.400125	0.764133	458.061	567.12	212.318	211.476	96.9311	118.996	71.7765	0	1.8073	0.0172252	0.446839	1846.44	439.206	1497.19	0	0	0	65.0513	32.8393	4.52868	6.21324e-05	0.0227437
Q9DAU9	Q9DAU9	Zinc finger protein 654	Znf654	65.163	13	13	1149.69	778.325	2272.76	1591.43	408.885	772.087	423.171	860.578	1.20379	0.0503171	0.403109	1135.38	1448.68	771.917	1705.19	520.279	214.116	361.227	1691.61	1.24779	0.0431313	0.652857	1621.26	432.084	1546.5	416.713	333.678	532.889	208.851	340.795	1.28917	0.0372346	0.670898
Q9JJZ6	Q9JJZ6	Krueppel-like factor 13	Klf13	31.136	8	8	20593.7	15329	0	2027.4	5511.42	8283.98	0	0	0.350945	0.717852	0.911145	16378.9	6545.56	8060.45	0	6069.66	3080.66	1345.03	2228.56	1.79956	0.0380729	0.618102	17006.8	15592.1	0	10616.1	5024.84	4389.02	2004.64	657.171	2.60449	0.00470547	0.297514
Q9R062	Q9R062	Glycogenin-1	Gyg1	37.402	15	15	24814.3	34759.2	18706.8	26781.4	23197.2	12496	12355.5	10374.6	0.884931	0.0433401	0.383917	132380	98373.3	120530	70937.9	90393.4	47058.4	32857.3	42031.4	1.0611	0.0174649	0.447269	117952	58921.7	154887	52926.8	39359.9	31836.1	51529.1	25812.9	1.2738	0.00542472	0.320048
Q9WUF3	Q9WUF3	CASP8-associated protein 2	Casp8ap2	219.09	17	17	239.919	156.73	446.515	281.755	72.1523	52.9866	252.75	361.367	0.939996	0.290897	0.70367	1838.15	216.126	334.023	76.3384	136.455	52.3608	19.396	111.189	2.34017	0.0133277	0.409886	759.463	213.606	491.282	2039.56	118.922	48.9914	75.5888	27.692	3.42557	0.000705324	0.100599

## Sheet: FunctionalAnnotation
Annotation Cluster 1: DNA replication	Enrichment Score: 4.795492956106717
Category	Term	Count	%	PValue	Genes	List Total	Pop Hits	Pop Total	Fold Enrichment	Bonferroni	Benjamini	FDR
UP_KEYWORDS	DNA replication	11	4.34783	1.05954e-07	P49717, Q9D0N7, Q9CZ15, Q9D2L9, Q9QWF0, P37913, P20664, Q9WVF7, P11157, Q8R4E9, P07742	253	95	22680	10.3799	2.43691e-05	4.87387e-06	4.15339e-06
GOTERM_BP_DIRECT	GO:0006260~DNA replication	11	4.34783	3.75333e-06	P49717, Q9D0N7, Q9CZ15, Q9D2L9, Q9QWF0, P37913, P20664, Q9WVF7, P11157, Q8R4E9, P07742	230	123	18082	7.03082	0.00434814	0.00217881	0.00217505
KEGG_PATHWAY	mmu03030:DNA replication	4	1.58103	0.0103273	P49717, P37913, P20664, Q9WVF7	101	35	7691	8.70269	0.851936	0.203003	0.199693
Annotation Cluster 2: Ribosome Biogenesis	Enrichment Score: 3.8411182498360383
Category	Term	Count	%	PValue	Genes	List Total	Pop Hits	Pop Total	Fold Enrichment	Bonferroni	Benjamini	FDR
KEGG_PATHWAY	mmu03008:Ribosome biogenesis in eukaryotes	12	4.74308	7.64039e-09	Q8CI11, Q8BU03, Q9CQS5, G3X9B1, Q8BHB4, Q8C7V3, Q8BW10, Q8R2N2, Q99L48, Q8C4J7, Q3U821, Q922Q2	101	83	7691	11.0094	1.40583e-06	1.40583e-06	1.38291e-06
UP_KEYWORDS	rRNA processing	10	3.95257	4.41748e-07	Q6PAC3, Q8BJW5, Q9CR47, Q9DBE9, Q8C7V3, Q922K7, Q91WM3, Q8R2N2, O54864, Q7TMF2	253	85	22680	10.5464	0.000101597	1.69337e-05	1.44304e-05
GOTERM_BP_DIRECT	GO:0006364~rRNA processing	12	4.74308	5.98931e-07	Q6PAC3, Q8K301, Q8BJW5, Q9CR47, Q9DBE9, Q8C7V3, Q922K7, Q91WM3, Q8R2N2, Q8C4J7, O54864, Q7TMF2	230	126	18082	7.48737	0.000695117	0.000695358	0.000694161
GOTERM_CC_DIRECT	GO:0032040~small-subunit processome	7	2.7668	4.14303e-06	Q6PAC3, Q8BU03, G3X9B1, Q8BHB4, Q8BTT6, Q91WM3, Q8C4J7	238	36	19662	16.0637	0.00108902	0.000272404	0.000261011
UP_SEQ_FEATURE	repeat:WD 7	11	4.34783	7.82903e-06	Q6PAC3, Q8BU03, Q8BHB4, Q8C7V3, Q9D0N7, Q91WM3, Q8R2N2, Q8C4J7, Q3U3T8, P59328, Q922B6	241	127	18012	6.47342	0.00602581	0.00605184	0.00595789
GOTERM_BP_DIRECT	GO:0000462~maturation of SSU-rRNA from tricistronic rRNA transcript (SSU-rRNA, 5.8S rRNA, LSU-rRNA)	6	2.37154	2.41641e-05	Q6PAC3, Q8BU03, G3X9B1, Q8BHB4, Q8BTT6, Q8C4J7	230	28	18082	16.8466	0.027665	0.00701364	0.00700155
UP_KEYWORDS	WD repeat	13	5.13834	3.17892e-05	Q9D0N7, Q91WM3, Q8C4J7, Q3U3T8, Q3U821, P59328, Q922B6, Q5RJG1, Q6PAC3, Q8BU03, Q8BHB4, Q8C7V3, Q8R2N2	253	256	22680	4.55225	0.00728498	0.000609294	0.000519224
UP_SEQ_FEATURE	repeat:WD 6	11	4.34783	8.31912e-05	Q6PAC3, Q8BU03, Q8BHB4, Q8C7V3, Q9D0N7, Q91WM3, Q8R2N2, Q8C4J7, Q3U3T8, P59328, Q922B6	241	167	18012	4.9229	0.0622072	0.0321534	0.0316542
INTERPRO	IPR001680:WD40 repeat	13	5.13834	9.88315e-05	Q9D0N7, Q91WM3, Q8C4J7, Q3U3T8, Q3U821, P59328, Q922B6, Q5RJG1, Q6PAC3, Q8BU03, Q8BHB4, Q8C7V3, Q8R2N2	252	263	20594	4.0395	0.054312	0.0485806	0.0481507
UP_SEQ_FEATURE	repeat:WD 5	12	4.74308	0.000128123	Q6PAC3, Q8BU03, Q8BHB4, Q8C7V3, Q9D0N7, Q91WM3, Q8R2N2, Q8C4J7, Q3U3T8, P59328, Q5RJG1, Q922B6	241	211	18012	4.25054	0.0941824	0.033013	0.0325005
GOTERM_MF_DIRECT	GO:0030515~snoRNA binding	5	1.97628	0.000174278	Q8BU03, G3X9B1, Q8BHB4, Q91WM3, Q8C4J7	219	23	17446	17.3178	0.0658785	0.0113571	0.0110957
SMART	SM00320:WD40	13	5.13834	0.000252723	Q9D0N7, Q91WM3, Q8C4J7, Q3U3T8, Q3U821, P59328, Q922B6, Q5RJG1, Q6PAC3, Q8BU03, Q8BHB4, Q8C7V3, Q8R2N2	144	262	10425	3.59216	0.0315901	0.0320958	0.0320958
UP_SEQ_FEATURE	repeat:WD 4	12	4.74308	0.000270837	Q6PAC3, Q8BU03, Q8BHB4, Q8C7V3, Q9D0N7, Q91WM3, Q8R2N2, Q8C4J7, Q3U3T8, P59328, Q5RJG1, Q922B6	241	230	18012	3.8994	0.188698	0.0441079	0.0434232
INTERPRO	IPR015943:WD40/YVTN repeat-like-containing domain	14	5.5336	0.000293518	Q9D0N7, Q91WM3, Q8C4J7, Q3U3T8, Q3U821, P59328, Q922B6, Q5RJG1, O09126, Q6PAC3, Q8BU03, Q8BHB4, Q8C7V3, Q8R2N2	252	340	20594	3.36503	0.152837	0.0552792	0.05479
INTERPRO	IPR017986:WD40-repeat-containing domain	13	5.13834	0.000410264	Q9D0N7, Q91WM3, Q8C4J7, Q3U3T8, Q3U821, P59328, Q922B6, Q5RJG1, Q6PAC3, Q8BU03, Q8BHB4, Q8C7V3, Q8R2N2	252	307	20594	3.46055	0.206932	0.0579497	0.0574369
UP_SEQ_FEATURE	repeat:WD 10	5	1.97628	0.000423936	Q8BU03, Q8BHB4, Q8R2N2, Q8C4J7, Q3U3T8	241	27	18012	13.8405	0.279167	0.0441079	0.0434232
UP_SEQ_FEATURE	repeat:WD 11	5	1.97628	0.000423936	Q8BU03, Q8BHB4, Q8R2N2, Q8C4J7, Q3U3T8	241	27	18012	13.8405	0.279167	0.0441079	0.0434232
UP_SEQ_FEATURE	repeat:WD 3	12	4.74308	0.000432912	Q6PAC3, Q8BU03, Q8BHB4, Q8C7V3, Q9D0N7, Q91WM3, Q8R2N2, Q8C4J7, Q3U3T8, P59328, Q5RJG1, Q922B6	241	243	18012	3.69079	0.284147	0.0441079	0.0434232
UP_SEQ_FEATURE	repeat:WD 1	12	4.74308	0.000513546	Q6PAC3, Q8BU03, Q8BHB4, Q8C7V3, Q9D0N7, Q91WM3, Q8R2N2, Q8C4J7, Q3U3T8, P59328, Q5RJG1, Q922B6	241	248	18012	3.61638	0.32737	0.0441079	0.0434232
UP_SEQ_FEATURE	repeat:WD 2	12	4.74308	0.000513546	Q6PAC3, Q8BU03, Q8BHB4, Q8C7V3, Q9D0N7, Q91WM3, Q8R2N2, Q8C4J7, Q3U3T8, P59328, Q5RJG1, Q922B6	241	248	18012	3.61638	0.32737	0.0441079	0.0434232
INTERPRO	IPR019775:WD40 repeat, conserved site	9	3.55731	0.000823753	Q6PAC3, Q8BU03, Q8BHB4, Q8C7V3, Q9D0N7, Q91WM3, Q8C4J7, P59328, Q922B6	252	161	20594	4.56832	0.372249	0.0930841	0.0922604
UP_SEQ_FEATURE	repeat:WD 9	5	1.97628	0.0010414	Q8BU03, Q8BHB4, Q8R2N2, Q8C4J7, Q3U3T8	241	34	18012	10.991	0.552635	0.0805004	0.0792507
GOTERM_CC_DIRECT	GO:0034388~Pwp2p-containing subcomplex of 90S preribosome	3	1.18577	0.00141258	Q8BU03, Q8BHB4, Q8C4J7	238	5	19662	49.5681	0.310488	0.0337735	0.0323609
UP_SEQ_FEATURE	repeat:WD 13	4	1.58103	0.00193329	Q8BU03, Q8BHB4, Q8C4J7, Q3U3T8	241	19	18012	15.7344	0.775515	0.11858	0.116739
UP_SEQ_FEATURE	repeat:WD 12	4	1.58103	0.00260196	Q8BU03, Q8BHB4, Q8C4J7, Q3U3T8	241	21	18012	14.2359	0.866189	0.125707	0.123756
UP_SEQ_FEATURE	repeat:WD 8	5	1.97628	0.00349964	Q8BU03, Q8BHB4, Q8R2N2, Q8C4J7, Q3U3T8	241	47	18012	7.95091	0.933228	0.15029	0.147957
INTERPRO	IPR020472:G-protein beta WD-40 repeat	6	2.37154	0.00513381	Q8BU03, Q8BHB4, Q8C7V3, Q91WM3, Q8C4J7, Q922B6	252	91	20594	5.38828	0.945419	0.322289	0.319437
INTERPRO	IPR011047:Quinonprotein alcohol dehydrogenase-like superfamily	4	1.58103	0.016406	Q8BU03, Q8C4J7, Q3U3T8, Q3U821	252	44	20594	7.42929	0.999913	0.617959	0.61249
Annotation Cluster 3: Receptor complex activity	Enrichment Score: 2.776780308394897
Category	Term	Count	%	PValue	Genes	List Total	Pop Hits	Pop Total	Fold Enrichment	Bonferroni	Benjamini	FDR
GOTERM_CC_DIRECT	GO:0009897~external side of plasma membrane	18	7.11462	3.30267e-07	Q9ES57, P35951, Q61790, Q8K4F0, Q62351, Q3V3R4, P15379, Q62312, P13597, Q6DFX2, P21956, P41047, Q00651, O35674, P09055, P01731, P08920, P05532	238	317	19662	4.69098	8.68565e-05	2.89534e-05	2.77425e-05
GOTERM_MF_DIRECT	GO:0004872~receptor activity	6	2.37154	0.0644379	O09126, Q6DFX2, Q9ES57, P09055, Q8K4F0, Q62312	219	172	17446	2.77891	1	0.70788	0.691586
GOTERM_CC_DIRECT	GO:0043235~receptor complex	4	1.58103	0.21961	Q9ES57, P09055, P35951, Q62312	238	134	19662	2.46607	1	1	0.961832
Annotation Cluster 4: Lipid Biosynthesis	Enrichment Score: 2.282273362266777
Category	Term	Count	%	PValue	Genes	List Total	Pop Hits	Pop Total	Fold Enrichment	Bonferroni	Benjamini	FDR
UP_KEYWORDS	Lipid biosynthesis	9	3.55731	0.000434432	Q8K2C8, Q922J9, P49586, Q8JZK9, Q01237, A7MCT6, Q9D4V0, Q811Q9, Q8K0C4	253	160	22680	5.04249	0.0951092	0.00713709	0.00608204
UP_KEYWORDS	Phospholipid biosynthesis	5	1.97628	0.00168372	Q8K2C8, P49586, A7MCT6, Q9D4V0, Q811Q9	253	46	22680	9.74394	0.321304	0.0227797	0.0194123
UP_KEYWORDS	Phospholipid metabolism	5	1.97628	0.00229535	Q8K2C8, P49586, A7MCT6, Q9D4V0, Q811Q9	253	50	22680	8.96443	0.410534	0.0251396	0.0214233
GOTERM_BP_DIRECT	GO:0008654~phospholipid biosynthetic process	5	1.97628	0.0066177	Q8K2C8, P49586, A7MCT6, Q9D4V0, Q811Q9	230	59	18082	6.66249	0.999551	0.657049	0.655917
KEGG_PATHWAY	mmu00564:Glycerophospholipid metabolism	6	2.37154	0.00740587	Q8K2C8, P49586, A7MCT6, Q9D4V0, Q811Q9, O88673	101	94	7691	4.86054	0.745321	0.193061	0.189914
UP_KEYWORDS	Lipid metabolism	11	4.34783	0.0189426	Q9QXM0, Q8K2C8, Q922J9, P49586, Q8JZK9, Q01237, P35951, A7MCT6, Q9D4V0, Q811Q9, Q8K0C4	253	417	22680	2.36472	0.987705	0.121022	0.103132
GOTERM_BP_DIRECT	GO:0006629~lipid metabolic process	11	4.34783	0.0678147	Q9QXM0, Q8K2C8, Q922J9, P49586, Q8JZK9, Q01237, P35951, A7MCT6, Q9D4V0, Q811Q9, Q8K0C4	230	459	18082	1.88408	1	1	0.999138
Annotation Cluster 5: Transferase & Kinase activity	Enrichment Score: 2.266080541007556
Category	Term	Count	%	PValue	Genes	List Total	Pop Hits	Pop Total	Fold Enrichment	Bonferroni	Benjamini	FDR
UP_KEYWORDS	Transferase	46	18.1818	1.8949e-08	Q3V3A1, Q922H1, P52332, Q9CQS5, Q8BHT6, P49586, Q61194, P58058, O08528, Q811Q9, Q9CWY3, P70700, Q8K2C8, Q8JZK9, Q922R0, A7MCT6, Q9Z1S0, Q8C078, O54864, Q922X9, Q9WVF7, Q8K297, O88673, P05532, Q9DBE9, E9PYK3, Q9R062, Q5SW28, Q8BTH8, P13439, Q922K7, Q69Z38, Q9CWR2, P51954, Q9D4V0, Q6PCM1, Q64674, Q62312, Q8BZ20, P16277, Q9ES70, Q64261, Q922Q2, P25911, P20664, Q6ZPJ3	253	1654	22680	2.49313	4.35826e-06	1.08957e-06	9.285e-07
GOTERM_MF_DIRECT	GO:0016740~transferase activity	42	16.6008	8.55197e-07	Q3V3A1, Q922H1, P52332, Q8BHT6, P49586, Q61194, P58058, O08528, Q811Q9, Q9CWY3, P70700, Q8K2C8, Q8JZK9, Q922R0, A7MCT6, Q9Z1S0, Q8C078, O54864, Q922X9, Q9WVF7, Q8K297, O88673, P05532, Q9DBE9, Q9R062, Q8BTH8, P13439, Q922K7, Q69Z38, Q9CWR2, P51954, Q9D4V0, Q64674, Q62312, Q8BZ20, P16277, Q9ES70, Q64261, Q922Q2, P25911, P20664, Q6ZPJ3	219	1472	17446	2.27297	0.000334326	0.000167191	0.000163343
UP_KEYWORDS	ATP-binding	37	14.6245	1.22738e-06	Q3V3A1, P52332, Q9CQS5, Q8K4L0, Q61194, P58058, O08528, Q80VY9, P37913, Q6PE54, Q4QY64, P49717, Q922R0, Q9DBN5, A7MCT6, Q9Z1S0, Q8C078, Q60848, O88673, P05532, Q8K301, Q8BTH8, Q69Z38, P51954, Q9D4V0, Q01320, Q9R1Q9, Q62312, Q4FZF3, P16277, Q9JIM3, Q9ES70, Q64261, Q922Q2, P25911, P07742, Q6ZPJ3	253	1363	22680	2.43348	0.000282258	4.03282e-05	3.43666e-05
UP_KEYWORDS	Nucleotide-binding	43	16.996	1.84096e-06	Q3V3A1, P52332, Q9CQS5, Q8K4L0, Q61194, Q80SU7, P58058, O08528, Q80VY9, P63094, P37913, Q6PE54, P63321, Q4QY64, P49717, Q922R0, Q9DBN5, A7MCT6, Q9Z1S0, Q8C078, Q60848, O88673, P05532, Q8CI11, Q8K301, Q9JJG9, Q8BTH8, Q69Z38, P51954, Q9D4V0, Q01320, Q9R1Q9, Q62312, Q4FZF3, P16277, Q9JIM3, Q9ES70, Q64261, Q8R2R6, Q922Q2, P25911, P07742, Q6ZPJ3	253	1754	22680	2.19766	0.000423332	5.29277e-05	4.51036e-05
GOTERM_MF_DIRECT	GO:0000166~nucleotide binding	47	18.5771	1.24818e-05	Q3V3A1, P52332, Q8K4L0, Q61194, P58058, Q8R3C6, O08528, Q80VY9, P63094, P37913, Q6PE54, P63321, Q4QY64, P49717, Q922R0, Q9DBN5, A7MCT6, Q9Z1S0, Q8C078, Q60848, Q9WVF7, O88673, P05532, Q8CI11, Q8K301, Q9JJG9, Q8BTH8, Q69Z38, P51954, Q9D4V0, Q01320, Q91VE6, Q9R1Q9, Q62312, Q8C5Q4, Q4FZF3, P16277, Q9JIM3, Q9ES70, Q8BWW4, Q64261, Q8R2R6, Q922Q2, P24547, P25911, P07742, Q6ZPJ3	219	1936	17446	1.93395	0.00486854	0.0016268	0.00158935
UP_KEYWORDS	Kinase	23	9.09091	1.48679e-05	Q3V3A1, P52332, Q9CQS5, Q5SW28, Q8BTH8, Q69Z38, Q61194, P58058, O08528, P51954, Q9D4V0, Q62312, P16277, Q9ES70, Q922R0, Q64261, A7MCT6, Q9Z1S0, Q8C078, Q922Q2, P25911, O88673, P05532	253	707	22680	2.91629	0.00341381	0.000341962	0.000291411
GOTERM_MF_DIRECT	GO:0005524~ATP binding	39	15.415	2.28903e-05	Q3V3A1, O89051, P52332, Q9CQS5, Q8K4L0, Q61194, P58058, O08528, Q80VY9, P37913, Q6PE54, Q4QY64, P49717, Q922R0, Q9DBN5, A7MCT6, Q9Z1S0, Q8C078, Q60848, O88673, P05532, Q8K301, Q91VK4, Q8BTH8, Q69Z38, P51954, Q9D4V0, Q01320, Q9R1Q9, Q62312, Q4FZF3, P16277, Q9JIM3, Q9ES70, Q64261, Q922Q2, P25911, P07742, Q6ZPJ3	219	1507	17446	2.06159	0.00891026	0.00223752	0.00218602
GOTERM_MF_DIRECT	GO:0016301~kinase activity	23	9.09091	3.94263e-05	Q3V3A1, P52332, Q5SW28, Q8BTH8, Q69Z38, Q61194, P58058, O08528, P51954, Q9D4V0, Q62312, P16277, Q9ES70, Q922R0, Q64261, A7MCT6, Q9Z1S0, Q8C078, Q922Q2, P25911, O88673, P25322, P05532	219	674	17446	2.71844	0.0152978	0.00308314	0.00301217
GOTERM_BP_DIRECT	GO:0016310~phosphorylation	21	8.3004	0.000107508	Q3V3A1, P52332, Q8BTH8, Q69Z38, Q61194, P58058, O08528, P51954, Q9D4V0, Q62312, P16277, Q9ES70, Q922R0, Q64261, A7MCT6, Q9Z1S0, Q8C078, Q922Q2, P25911, O88673, P05532	230	612	18082	2.69766	0.117347	0.0208028	0.0207669
INTERPRO	IPR011009:Protein kinase-like domain	19	7.50988	0.000171967	Q3V3A1, P52332, Q9CQS5, Q8BTH8, Q69Z38, Q61194, P51954, Q9D4V0, Q62312, P16277, Q9ES70, Q922R0, Q64261, A7MCT6, Q9Z1S0, Q8C078, Q922Q2, P25911, P05532	252	556	20594	2.79267	0.0925979	0.0485806	0.0481507
UP_SEQ_FEATURE	binding site:ATP	18	7.11462	0.00216439	Q3V3A1, P52332, Q9CQS5, Q8BTH8, Q69Z38, P51954, P37913, Q01320, Q62312, P16277, Q9ES70, Q922R0, Q64261, Q9Z1S0, Q8C078, Q922Q2, P25911, P05532	241	583	18012	2.30754	0.812265	0.119505	0.11765
UP_KEYWORDS	Magnesium	15	5.92885	0.00219034	Q3V3A1, P52332, Q9CQS5, P51954, P63094, P37913, Q01320, Q7TMF2, Q3V3R4, Q62312, Q9ES70, P09055, Q9JJX7, Q922Q2, P05532	253	521	22680	2.58093	0.39609	0.0251396	0.0214233
UP_SEQ_FEATURE	nucleotide phosphate-binding region:ATP	25	9.88142	0.00240979	Q3V3A1, P52332, Q8K4L0, Q80VY9, Q6PE54, Q4QY64, P49717, Q922R0, Q9DBN5, Q9Z1S0, Q8C078, Q60848, P05532, Q8K301, Q8BTH8, Q69Z38, P51954, Q01320, Q62312, Q4FZF3, P16277, Q9JIM3, Q9ES70, Q64261, P25911	241	963	18012	1.94025	0.844733	0.124185	0.122257
UP_SEQ_FEATURE	active site:Proton acceptor	20	7.90514	0.00317281	Q3V3A1, P52332, Q9CQS5, Q8BTH8, Q69Z38, P51954, Q7TMF2, Q62312, P16277, Q9ES70, Q922R0, Q64261, Q9JJX7, Q9Z1S0, Q8C078, Q9QYF1, Q922Q2, P25911, P07742, P05532	241	710	18012	2.10531	0.913991	0.144269	0.14203
GOTERM_BP_DIRECT	GO:0006468~protein phosphorylation	16	6.32411	0.00679121	Q3V3A1, P52332, Q8BTH8, Q69Z38, P51954, Q62312, P16277, Q9ES70, Q922R0, O35598, Q64261, Q9Z1S0, Q8C078, P25911, P25322, P05532	230	576	18082	2.18382	0.999633	0.657049	0.655917
GOTERM_MF_DIRECT	GO:0004672~protein kinase activity	15	5.92885	0.0071036	Q3V3A1, P52332, Q8BTH8, Q69Z38, P51954, Q62312, P16277, Q9ES70, Q922R0, Q64261, Q9Z1S0, Q8C078, P25911, P25322, P05532	219	531	17446	2.25034	0.93842	0.231459	0.226131
INTERPRO	IPR001245:Serine-threonine/tyrosine-protein kinase catalytic domain	7	2.7668	0.00721824	P16277, P52332, Q9ES70, Q922R0, P25911, Q62312, P05532	252	139	20594	4.11551	0.983312	0.375611	0.372287
UP_SEQ_FEATURE	domain:Protein kinase	15	5.92885	0.00764914	Q3V3A1, Q9CQS5, Q8BTH8, Q69Z38, P51954, Q62312, P16277, Q9ES70, Q922R0, Q64261, Q9Z1S0, Q8C078, Q922Q2, P25911, P05532	241	502	18012	2.23322	0.997336	0.295639	0.29105
UP_KEYWORDS	Tyrosine-protein kinase	6	2.37154	0.0086453	P16277, P52332, Q69Z38, P51954, P25911, P05532	253	113	22680	4.75987	0.864267	0.07026	0.0598738
GOTERM_BP_DIRECT	GO:0046777~protein autophosphorylation	8	3.16206	0.00889551	P52332, Q9ES70, Q8BTH8, Q922R0, Q69Z38, Q8C078, P25911, P05532	230	183	18082	3.43683	0.999969	0.737692	0.736422
INTERPRO	IPR017441:Protein kinase, ATP binding site	12	4.74308	0.00922508	Q3V3A1, P16277, P52332, Q9ES70, Q8BTH8, Q922R0, Q64261, P51954, Q8C078, P25911, Q62312, P05532	252	394	20594	2.489	0.99468	0.434347	0.430504
INTERPRO	IPR000719:Protein kinase, catalytic domain	14	5.5336	0.0108639	Q3V3A1, P52332, Q8BTH8, Q69Z38, P51954, Q62312, P16277, Q9ES70, Q922R0, Q64261, Q9Z1S0, Q8C078, P25911, P05532	252	515	20594	2.22157	0.997912	0.438438	0.434558
UP_KEYWORDS	Serine/threonine-protein kinase	11	4.34783	0.0155998	Q3V3A1, Q9CQS5, Q9ES70, Q8BTH8, Q922R0, Q64261, P51954, Q9Z1S0, Q8C078, Q922Q2, Q62312	253	405	22680	2.43478	0.973116	0.105528	0.0899284
GOTERM_MF_DIRECT	GO:0004713~protein tyrosine kinase activity	6	2.37154	0.0179949	P16277, P52332, Q69Z38, P51954, P25911, P05532	219	121	17446	3.95019	0.999175	0.427306	0.41747
GOTERM_MF_DIRECT	GO:0004715~non-membrane spanning protein tyrosine kinase activity	4	1.58103	0.0185785	P16277, P52332, Q69Z38, P25911	219	45	17446	7.08108	0.999346	0.427306	0.41747
GOTERM_MF_DIRECT	GO:0004674~protein serine/threonine kinase activity	11	4.34783	0.0429543	Q3V3A1, Q9CQS5, Q9ES70, Q8BTH8, Q922R0, Q64261, P51954, Q9Z1S0, Q8C078, Q922Q2, Q62312	219	428	17446	2.04739	1	0.639388	0.62467
GOTERM_CC_DIRECT	GO:0031234~extrinsic component of cytoplasmic side of plasma membrane	4	1.58103	0.0489249	P16277, P52332, P25911, O08967	238	68	19662	4.85961	0.999998	0.402102	0.385284
GOTERM_BP_DIRECT	GO:0042127~regulation of cell proliferation	7	2.7668	0.0698653	Q8CI11, P16277, P52332, Q64261, Q8BG60, Q62433, Q62312	230	227	18082	2.42432	1	1	0.999138
INTERPRO	IPR020635:Tyrosine-protein kinase, catalytic domain	4	1.58103	0.0764694	P16277, P52332, P25911, P05532	252	81	20594	4.03567	1	1	0.992908
GOTERM_BP_DIRECT	GO:0038083~peptidyl-tyrosine autophosphorylation	3	1.18577	0.0949656	P16277, P52332, P25911	230	41	18082	5.75249	1	1	0.999138
SMART	SM00219:TyrKc	4	1.58103	0.0998541	P16277, P52332, P25911, P05532	144	81	10425	3.5751	0.999998	1	1
INTERPRO	IPR008271:Serine/threonine-protein kinase, active site	8	3.16206	0.113733	Q3V3A1, Q9ES70, Q8BTH8, Q922R0, Q64261, P51954, Q8C078, Q62312	252	333	20594	1.9633	1	1	0.992908
INTERPRO	IPR008266:Tyrosine-protein kinase, active site	4	1.58103	0.120461	P52332, Q69Z38, P25911, P05532	252	99	20594	3.30191	1	1	0.992908
GOTERM_BP_DIRECT	GO:0030154~cell differentiation	15	5.92885	0.121206	O70566, Q9Z127, P52332, P97287, Q6PCM1, Q62312, O09126, Q8R4Z4, P16277, Q7TSC1, Q922R0, Q64261, O54864, Q922X9, P05532	230	780	18082	1.51187	1	1	0.999138
GOTERM_BP_DIRECT	GO:0007169~transmembrane receptor protein tyrosine kinase signaling pathway	4	1.58103	0.1337	P16277, P52332, P25911, P05532	230	100	18082	3.1447	1	1	0.999138
SMART	SM00220:S_TKc	9	3.55731	0.151271	Q3V3A1, Q9ES70, Q8BTH8, Q922R0, Q64261, Q69Z38, P51954, Q8C078, Q62312	144	380	10425	1.71464	1	1	1
GOTERM_BP_DIRECT	GO:0018108~peptidyl-tyrosine phosphorylation	3	1.18577	0.199029	P52332, P25911, P05532	230	65	18082	3.62849	1	1	0.999138
GOTERM_BP_DIRECT	GO:0018105~peptidyl-serine phosphorylation	4	1.58103	0.237802	Q9ES70, Q8BTH8, Q922R0, Q62312	230	133	18082	2.36443	1	1	0.999138
GOTERM_BP_DIRECT	GO:0035556~intracellular signal transduction	8	3.16206	0.24031	Q8K0L0, P52332, O08992, Q60790, P25911, O88673, Q91ZU1, P05532	230	400	18082	1.57235	1	1	0.999138
UP_KEYWORDS	SH2 domain	3	1.18577	0.32576	P16277, P52332, P25911	253	105	22680	2.56126	1	0.924999	0.78826
UP_SEQ_FEATURE	domain:SH2	3	1.18577	0.352267	P16277, P52332, P25911	241	93	18012	2.41092	1	1	0.985751
INTERPRO	IPR000980:SH2 domain	3	1.18577	0.40144	P16277, P52332, P25911	252	113	20594	2.16962	1	1	0.992908
SMART	SM00252:SH2	3	1.18577	0.414263	P16277, P52332, P25911	144	103	10425	2.10862	1	1	1
GOTERM_BP_DIRECT	GO:0045087~innate immune response	6	2.37154	0.574209	Q18PI6, Q9QZI9, P16277, P52332, P25911, Q61462	230	400	18082	1.17926	1	1	0.999138
Annotation Cluster 6: Cell Cycle	Enrichment Score: 2.21364284718793
Category	Term	Count	%	PValue	Genes	List Total	Pop Hits	Pop Total	Fold Enrichment	Bonferroni	Benjamini	FDR
UP_KEYWORDS	Cell cycle	22	8.69565	7.65146e-06	Q64701, Q9R1X4, Q9D0N7, Q8K4R9, P51954, Q8BG60, P37913, Q8R060, Q8R4E9, P63321, P49717, Q9ES70, Q8VDF2, P30280, O35177, Q9WUF3, Q64261, Q60848, Q9Z1S0, Q9QWF0, O54864, P25322	253	626	22680	3.15044	0.00175829	0.000195537	0.000166632
GOTERM_BP_DIRECT	GO:0007049~cell cycle	22	8.69565	3.75404e-05	Q64701, Q9R1X4, Q9D0N7, Q8K4R9, P51954, Q8BG60, P37913, Q8R060, Q8R4E9, P63321, P49717, Q9ES70, Q8VDF2, P30280, O35177, Q9WUF3, Q64261, Q60848, Q9Z1S0, Q9QWF0, O54864, P25322	230	614	18082	2.81691	0.0426491	0.00871689	0.00870187
UP_KEYWORDS	Cell division	12	4.74308	0.00312051	P63321, Q9R1X4, Q9ES70, P30280, O35177, Q64261, Q60848, P51954, Q9Z1S0, P37913, Q8R060, P25322	253	372	22680	2.89175	0.512683	0.0326235	0.0278009
GOTERM_BP_DIRECT	GO:0051301~cell division	12	4.74308	0.00837489	P63321, Q9R1X4, Q9ES70, P30280, O35177, Q64261, Q60848, P51954, Q9Z1S0, P37913, Q8R060, P25322	230	374	18082	2.52248	0.999943	0.737692	0.736422
KEGG_PATHWAY	mmu04110:Cell cycle	6	2.37154	0.0224318	Q64701, P49717, P30280, Q64261, Q9Z1S0, P25322	101	124	7691	3.68461	0.984616	0.294818	0.290011
BIOCARTA	m_cellcyclePathway:Cyclins and Cell Cycle Regulation	4	1.58103	0.0232445	Q64701, P30280, Q64261, P25322	35	24	1289	6.1381	0.900226	0.645644	0.645644
GOTERM_CC_DIRECT	GO:0000307~cyclin-dependent protein kinase holoenzyme complex	3	1.18577	0.0238318	P30280, Q64261, P25322	238	20	19662	12.392	0.998242	0.300105	0.287553
UP_KEYWORDS	Mitosis	7	2.7668	0.070212	Q9R1X4, Q9ES70, O35177, Q60848, P51954, Q9Z1S0, Q8R060	253	259	22680	2.42282	1	0.299051	0.254844
UP_KEYWORDS	Cyclin	3	1.18577	0.0792417	P30280, Q64261, P25322	253	42	22680	6.40316	1	0.325457	0.277346
GOTERM_BP_DIRECT	GO:0007067~mitotic nuclear division	7	2.7668	0.14074	Q9R1X4, Q9ES70, O35177, Q60848, P51954, Q9Z1S0, Q8R060	230	277	18082	1.98672	1	1	0.999138
Annotation Cluster 7: Cell Adhesion Molecules	Enrichment Score: 2.148733321046434
Category	Term	Count	%	PValue	Genes	List Total	Pop Hits	Pop Total	Fold Enrichment	Bonferroni	Benjamini	FDR
GOTERM_MF_DIRECT	GO:0005178~integrin binding	7	2.7668	0.00159661	P21956, P35330, P09055, Q8K4F0, P25911, Q80UL9, P13597	219	100	17446	5.57635	0.464617	0.0693637	0.0677671
GOTERM_MF_DIRECT	GO:0050839~cell adhesion molecule binding	5	1.97628	0.0120045	Q00651, P09055, O08992, Q8K4F0, Q80UL9	219	71	17446	5.61001	0.991104	0.312917	0.305714
KEGG_PATHWAY	mmu04514:Cell adhesion molecules (CAMs)	7	2.7668	0.0186749	Q00651, P35330, P09055, Q8K4F0, P01731, P08920, P13597	101	162	7691	3.29037	0.968842	0.264322	0.260012
Annotation Cluster 8: Methyltransferase Activity	Enrichment Score: 1.7972330899425408
Category	Term	Count	%	PValue	Genes	List Total	Pop Hits	Pop Total	Fold Enrichment	Bonferroni	Benjamini	FDR
UP_KEYWORDS	S-adenosyl-L-methionine	8	3.16206	0.00198064	Q9DBE9, Q922H1, Q922K7, Q9CWR2, O54864, Q922X9, Q8C1A3, Q9CWY3	253	158	22680	4.53895	0.366186	0.0240214	0.0204704
UP_KEYWORDS	Methyltransferase	8	3.16206	0.00361584	Q9DBE9, Q922H1, Q922K7, Q9CWR2, Q6PCM1, O54864, Q922X9, Q9CWY3	253	176	22680	4.07474	0.565322	0.0346518	0.0295293
GOTERM_MF_DIRECT	GO:0008168~methyltransferase activity	8	3.16206	0.00524243	Q9DBE9, Q922H1, Q922K7, Q9CWR2, Q6PCM1, O54864, Q922X9, Q9CWY3	219	168	17446	3.79343	0.87193	0.186344	0.182055
UP_KEYWORDS	Chromatin regulator	9	3.55731	0.0109285	Q64701, Q9Z248, Q8VCD7, Q8VDF2, Q91W18, Q9CWR2, Q6PCM1, O54864, Q922X9	253	270	22680	2.98814	0.920132	0.0785484	0.0669369
GOTERM_BP_DIRECT	GO:0034968~histone lysine methylation	3	1.18577	0.0131457	Q9CWR2, O54864, Q9CWY3	230	14	18082	16.8466	1	1	0.999138
GOTERM_BP_DIRECT	GO:0016569~covalent chromatin modification	9	3.55731	0.0204436	Q64701, Q9Z248, Q8VCD7, Q8VDF2, Q91W18, Q9CWR2, Q6PCM1, O54864, Q922X9	230	266	18082	2.65999	1	1	0.999138
GOTERM_BP_DIRECT	GO:0032259~methylation	7	2.7668	0.0210239	Q9DBE9, Q922H1, Q922K7, Q9CWR2, O54864, Q922X9, Q9CWY3	230	169	18082	3.25634	1	1	0.999138
GOTERM_MF_DIRECT	GO:0008757~S-adenosylmethionine-dependent methyltransferase activity	3	1.18577	0.0331007	Q922K7, O54864, Q922X9	219	23	17446	10.3907	0.999998	0.588289	0.574748
UP_SEQ_FEATURE	domain:SET	3	1.18577	0.111971	Q9CWR2, O54864, Q9CWY3	241	43	18012	5.21432	1	1	0.985751
INTERPRO	IPR001214:SET domain	3	1.18577	0.124041	Q9CWR2, O54864, Q9CWY3	252	50	20594	4.90333	1	1	0.992908
Annotation Cluster 9: Helicase activity	Enrichment Score: 1.7770831859201879
Category	Term	Count	%	PValue	Genes	List Total	Pop Hits	Pop Total	Fold Enrichment	Bonferroni	Benjamini	FDR
UP_KEYWORDS	Helicase	8	3.16206	0.000637386	Q8K301, Q4FZF3, P49717, Q9JIM3, Q8K4L0, Q60848, Q80VY9, Q6PE54	253	130	22680	5.51657	0.1364	0.00977325	0.00832851
GOTERM_MF_DIRECT	GO:0004386~helicase activity	8	3.16206	0.00119135	Q8K301, Q4FZF3, P49717, Q9JIM3, Q8K4L0, Q60848, Q80VY9, Q6PE54	219	129	17446	4.94029	0.372553	0.0582273	0.056887
UP_SEQ_FEATURE	domain:Helicase C-terminal	7	2.7668	0.00170174	Q8K301, Q4FZF3, Q9JIM3, Q8K4L0, Q60848, Q80VY9, Q6PE54	241	95	18012	5.50705	0.731489	0.11858	0.116739
UP_SEQ_FEATURE	domain:Helicase ATP-binding	7	2.7668	0.00199424	Q8K301, Q4FZF3, Q9JIM3, Q8K4L0, Q60848, Q80VY9, Q6PE54	241	98	18012	5.33847	0.785852	0.11858	0.116739
INTERPRO	IPR001650:Helicase, C-terminal	7	2.7668	0.0021979	Q8K301, Q4FZF3, Q9JIM3, Q8K4L0, Q60848, Q80VY9, Q6PE54	252	109	20594	5.24822	0.711535	0.170113	0.168608
INTERPRO	IPR014001:Helicase, superfamily 1/2, ATP-binding domain	7	2.7668	0.00240868	Q8K301, Q4FZF3, Q9JIM3, Q8K4L0, Q60848, Q80VY9, Q6PE54	252	111	20594	5.15365	0.743992	0.170113	0.168608
UP_SEQ_FEATURE	nucleotide phosphate-binding region:ATP	25	9.88142	0.00240979	Q3V3A1, P52332, Q8K4L0, Q80VY9, Q6PE54, Q4QY64, P49717, Q922R0, Q9DBN5, Q9Z1S0, Q8C078, Q60848, P05532, Q8K301, Q8BTH8, Q69Z38, P51954, Q01320, Q62312, Q4FZF3, P16277, Q9JIM3, Q9ES70, Q64261, P25911	241	963	18012	1.94025	0.844733	0.124185	0.122257
SMART	SM00490:HELICc	7	2.7668	0.00364945	Q8K301, Q4FZF3, Q9JIM3, Q8K4L0, Q60848, Q80VY9, Q6PE54	144	108	10425	4.69232	0.371442	0.169123	0.169123
SMART	SM00487:DEXDc	7	2.7668	0.00399503	Q8K301, Q4FZF3, Q9JIM3, Q8K4L0, Q60848, Q80VY9, Q6PE54	144	110	10425	4.60701	0.398534	0.169123	0.169123
GOTERM_MF_DIRECT	GO:0004004~ATP-dependent RNA helicase activity	5	1.97628	0.00794805	Q8K301, Q4FZF3, Q8K4L0, Q80VY9, Q6PE54	219	63	17446	6.32239	0.955847	0.239053	0.23355
INTERPRO	IPR011545:DNA/RNA helicase, DEAD/DEAH box type, N-terminal	5	1.97628	0.0100306	Q8K301, Q4FZF3, Q8K4L0, Q80VY9, Q6PE54	252	69	20594	5.9219	0.99664	0.435945	0.432087
UP_SEQ_FEATURE	short sequence motif:DEAH box	4	1.58103	0.010311	Q9JIM3, Q60848, Q80VY9, Q6PE54	241	34	18012	8.79278	0.999665	0.34654	0.341161
GOTERM_BP_DIRECT	GO:0006396~RNA processing	5	1.97628	0.0138055	Q8C5Q4, Q8K4L0, Q80VY9, P59328, Q6PE54	230	73	18082	5.38475	1	1	0.999138
INTERPRO	IPR002464:DNA/RNA helicase, ATP-dependent, DEAH-box type, conserved site	3	1.18577	0.0243314	Q9JIM3, Q80VY9, Q6PE54	252	20	20594	12.2583	0.999999	0.763736	0.756978
GOTERM_MF_DIRECT	GO:0008026~ATP-dependent helicase activity	3	1.18577	0.0474932	Q9JIM3, Q80VY9, Q6PE54	219	28	17446	8.53523	1	0.639388	0.62467
INTERPRO	IPR014014:RNA helicase, DEAD-box type, Q motif	3	1.18577	0.0817071	Q8K301, Q4FZF3, Q8K4L0	252	39	20594	6.28632	1	1	0.992908
UP_SEQ_FEATURE	short sequence motif:DEAD box	3	1.18577	0.0868933	Q8K301, Q4FZF3, Q8K4L0	241	37	18012	6.05989	1	1	0.985751
INTERPRO	IPR027417:P-loop containing nucleoside triphosphate hydrolase	17	6.71937	0.0901652	Q8K301, Q8CI11, Q8K4L0, Q9JJG9, Q80SU7, Q80VY9, P63094, Q6PE54, P63321, Q4FZF3, Q4QY64, P49717, Q9JIM3, Q9DBN5, Q8BTT6, Q8R2R6, Q60848	252	909	20594	1.52836	1	1	0.992908
UP_SEQ_FEATURE	short sequence motif:Q motif	3	1.18577	0.103414	Q8K301, Q4FZF3, Q8K4L0	241	41	18012	5.46868	1	1	0.985751
GOTERM_BP_DIRECT	GO:0010501~RNA secondary structure unwinding	3	1.18577	0.111022	Q8K301, Q4FZF3, Q8K4L0	230	45	18082	5.24116	1	1	0.999138
GOTERM_MF_DIRECT	GO:0003676~nucleic acid binding	17	6.71937	0.480588	Q8K301, Q9Z248, Q8K4L0, Q8R3C6, Q80VY9, Q91VE6, Q7TMF2, Q6PE54, Q8C5Q4, Q3TFK5, Q4FZF3, Q9DAU9, P62960, Q9JIM3, Q9JJZ6, Q9WVF7, B1AX39	219	1237	17446	1.09479	1	1	0.979487
UP_KEYWORDS	Hydrolase	17	6.71937	0.746158	Q8K301, Q641K1, Q8K4L0, Q80VY9, Q7TMF2, Q6PE54, Q4FZF3, P49717, O88947, Q9QXM0, Q9JIM3, O35674, O35598, Q9DBN5, B1AQJ2, Q60848, Q9JJX7	253	1646	22680	0.925852	1	1	0.855895
GOTERM_MF_DIRECT	GO:0016787~hydrolase activity	17	6.71937	0.808801	Q8K301, Q641K1, Q8K4L0, Q80VY9, Q7TMF2, Q6PE54, Q4FZF3, P49717, O88947, Q9QXM0, Q9JIM3, O35674, O35598, Q9DBN5, B1AQJ2, Q60848, Q9JJX7	219	1533	17446	0.883402	1	1	0.979487
Annotation Cluster 10: Considered cluster 7	Enrichment Score: 1.7311527750751745
Category	Term	Count	%	PValue	Genes	List Total	Pop Hits	Pop Total	Fold Enrichment	Bonferroni	Benjamini	FDR
GOTERM_CC_DIRECT	GO:0009897~external side of plasma membrane	18	7.11462	3.30267e-07	Q9ES57, P35951, Q61790, Q8K4F0, Q62351, Q3V3R4, P15379, Q62312, P13597, Q6DFX2, P21956, P41047, Q00651, O35674, P09055, P01731, P08920, P05532	238	317	19662	4.69098	8.68565e-05	2.89534e-05	2.77425e-05
GOTERM_CC_DIRECT	GO:0005925~focal adhesion	14	5.5336	0.00096791	P52332, Q69Z38, P18572, Q61140, Q61462, Q3V3R4, P15379, P13597, P63321, Q00651, P09055, O35598, O08992, P62274	238	391	19662	2.95803	0.224838	0.0282845	0.0271015
BIOCARTA	m_lymphocytePathway:Adhesion Molecules on Lymphocyte	4	1.58103	0.00126534	Q00651, P09055, P15379, P13597	35	9	1289	16.3683	0.116693	0.116244	0.116244
GOTERM_BP_DIRECT	GO:0007155~cell adhesion	16	6.32411	0.00135487	Q18PI6, Q61140, Q8K4F0, Q3V3R4, P15379, P13597, P21956, Q00651, Q3U0X8, Q922R0, P35330, P09055, O35177, P08920, Q80UL9, P21995	230	485	18082	2.59356	0.792799	0.196625	0.196286
UP_KEYWORDS	Cell adhesion	14	5.5336	0.00198438	Q18PI6, Q61140, Q8K4F0, Q3V3R4, P15379, P13597, P21956, Q00651, Q3U0X8, P35330, P09055, O35177, P08920, Q80UL9	253	459	22680	2.73425	0.366731	0.0240214	0.0204704
BIOCARTA	m_monocytePathway:Monocyte and its Surface Molecules	4	1.58103	0.00239679	Q00651, P09055, P15379, P13597	35	11	1289	13.3922	0.209562	0.116244	0.116244
GOTERM_CC_DIRECT	GO:0009986~cell surface	17	6.71937	0.00417192	Q9WTR1, P35951, Q8K4F0, Q62351, Q3V3R4, P15379, Q62312, P13597, Q6DFX2, P63321, P41047, Q00651, P09055, O35598, P01731, P08920, P05532	238	629	19662	2.2328	0.666966	0.0844012	0.0808711
KEGG_PATHWAY	mmu04151:PI3K-Akt signaling pathway	11	4.34783	0.0154989	P41047, Q00651, P52332, P97287, Q5SW28, P09055, P30280, Q64261, P25322, Q3V3R4, P05532	101	351	7691	2.38642	0.943535	0.259254	0.255027
GOTERM_BP_DIRECT	GO:0007160~cell-matrix adhesion	5	1.97628	0.0172348	Q00651, Q3U0X8, O89050, P09055, Q3V3R4	230	78	18082	5.03958	1	1	0.999138
KEGG_PATHWAY	mmu04670:Leukocyte transendothelial migration	6	2.37154	0.0185176	Q00651, Q5SW28, P09055, Q61140, Q61462, P13597	101	118	7691	3.87196	0.967909	0.264322	0.260012
KEGG_PATHWAY	mmu04514:Cell adhesion molecules (CAMs)	7	2.7668	0.0186749	Q00651, P35330, P09055, Q8K4F0, P01731, P08920, P13597	101	162	7691	3.29037	0.968842	0.264322	0.260012
UP_KEYWORDS	Integrin	4	1.58103	0.0211176	Q00651, O35674, P09055, Q3V3R4	253	53	22680	6.76561	0.992621	0.124539	0.106129
GOTERM_BP_DIRECT	GO:0007229~integrin-mediated signaling pathway	5	1.97628	0.0305149	Q00651, O35674, P09055, Q61140, Q3V3R4	230	93	18082	4.22674	1	1	0.999138
GOTERM_CC_DIRECT	GO:0008305~integrin complex	3	1.18577	0.0361822	Q00651, P09055, Q3V3R4	238	25	19662	9.91361	0.999938	0.339854	0.325639
GOTERM_BP_DIRECT	GO:0007159~leukocyte cell-cell adhesion	3	1.18577	0.0367088	Q00651, P09055, P13597	230	24	18082	9.82717	1	1	0.999138
KEGG_PATHWAY	mmu05140:Leishmaniasis	4	1.58103	0.0502642	Q00651, P52332, P09055, Q61462	101	64	7691	4.75928	0.999924	0.437852	0.430713
KEGG_PATHWAY	mmu04510:Focal adhesion	7	2.7668	0.0523519	Q00651, Q5SW28, P09055, P30280, Q61140, P25322, Q3V3R4	101	207	7691	2.57507	0.99995	0.437852	0.430713
KEGG_PATHWAY	mmu05414:Dilated cardiomyopathy	4	1.58103	0.0932248	Q00651, P09055, P63094, Q3V3R4	101	83	7691	3.66981	1	0.607876	0.597965
GOTERM_MF_DIRECT	GO:0019901~protein kinase binding	10	3.95257	0.0945571	Q9ES70, P09055, P30280, O35598, Q61140, Q8K4F0, P01731, P08920, P25322, P15379	219	434	17446	1.83553	1	0.831697	0.812553
GOTERM_BP_DIRECT	GO:0016477~cell migration	6	2.37154	0.0964231	Q00651, P52332, P09055, Q69Z38, Q61140, P15379	230	191	18082	2.46966	1	1	0.999138
KEGG_PATHWAY	mmu04512:ECM-receptor interaction	4	1.58103	0.106422	Q00651, P09055, Q3V3R4, P15379	101	88	7691	3.4613	1	0.631666	0.621367
KEGG_PATHWAY	mmu04810:Regulation of actin cytoskeleton	6	2.37154	0.143649	O70566, Q00651, Q5SW28, P09055, Q61140, Q3V3R4	101	213	7691	2.14503	1	0.72125	0.709491
KEGG_PATHWAY	mmu04015:Rap1 signaling pathway	6	2.37154	0.145658	P63321, Q5SW28, P09055, Q61140, P63094, P05532	101	214	7691	2.13501	1	0.72125	0.709491
KEGG_PATHWAY	mmu05412:Arrhythmogenic right ventricular cardiomyopathy (ARVC)	3	1.18577	0.216434	Q00651, P09055, Q3V3R4	101	67	7691	3.40963	1	0.862785	0.848718
BIOCARTA	m_integrinPathway:Integrin Signaling Pathway	3	1.18577	0.264926	P09055, Q61140, Q3V3R4	35	38	1289	2.90752	1	1	1
KEGG_PATHWAY	mmu05100:Bacterial invasion of epithelial cells	3	1.18577	0.269483	Q5SW28, P09055, Q61140	101	78	7691	2.92879	1	0.885529	0.871091
KEGG_PATHWAY	mmu05410:Hypertrophic cardiomyopathy (HCM)	3	1.18577	0.274321	Q00651, P09055, Q3V3R4	101	79	7691	2.89172	1	0.885529	0.871091
Annotation Cluster 11: Pyrimidine & Purine metabolism	Enrichment Score: 1.7228238315193671
Category	Term	Count	%	PValue	Genes	List Total	Pop Hits	Pop Total	Fold Enrichment	Bonferroni	Benjamini	FDR
KEGG_PATHWAY	mmu00240:Pyrimidine metabolism	7	2.7668	0.00184976	Q8K202, P13439, P20664, Q9WVF7, P11157, P70700, P07742	101	100	7691	5.3304	0.288707	0.0680711	0.0669613
UP_KEYWORDS	Nucleotidyltransferase	5	1.97628	0.0102237	P49586, Q811Q9, P20664, Q9WVF7, P70700	253	76	22680	5.89765	0.905914	0.0758531	0.0646401
GOTERM_MF_DIRECT	GO:0016779~nucleotidyltransferase activity	5	1.97628	0.0218789	P49586, Q811Q9, P20664, Q9WVF7, P70700	219	85	17446	4.68601	0.999825	0.453538	0.443099
KEGG_PATHWAY	mmu00230:Purine metabolism	7	2.7668	0.0288003	Q8K202, P24547, P20664, Q9WVF7, P11157, P70700, P07742	101	179	7691	2.97787	0.995379	0.331203	0.325803
UP_KEYWORDS	DNA-directed RNA polymerase	3	1.18577	0.0546643	Q8K202, P20664, P70700	253	34	22680	7.90979	0.999998	0.261933	0.223213
GOTERM_MF_DIRECT	GO:0003899~DNA-directed RNA polymerase activity	3	1.18577	0.0706657	Q8K202, P20664, P70700	219	35	17446	6.82818	1	0.746764	0.729575
Annotation Cluster 12: DNA damage & repair	Enrichment Score: 1.6873436513152107
Category	Term	Count	%	PValue	Genes	List Total	Pop Hits	Pop Total	Fold Enrichment	Bonferroni	Benjamini	FDR
GOTERM_BP_DIRECT	GO:0006974~cellular response to DNA damage stimulus	15	5.92885	0.00097026	Q9R1X4, Q9D0N7, P51954, P37913, Q01320, Q4QY64, Q9JIM3, Q8VDF2, Q9JJX7, Q9QWF0, O54864, P25911, Q9WVF7, Q6ZQF0, P25322	230	420	18082	2.80776	0.676002	0.160925	0.160647
UP_KEYWORDS	DNA damage	11	4.34783	0.0045378	Q4QY64, Q9R1X4, Q9JIM3, Q8VDF2, Q9D0N7, Q9JJX7, Q9QWF0, P37913, Q9WVF7, Q6ZQF0, Q6NZL6	253	336	22680	2.93478	0.648684	0.0386554	0.0329411
UP_KEYWORDS	DNA repair	9	3.55731	0.0130836	Q9JIM3, Q8VDF2, Q9D0N7, Q9JJX7, Q9QWF0, P37913, Q9WVF7, Q6ZQF0, Q6NZL6	253	279	22680	2.89175	0.95164	0.0911887	0.0777087
GOTERM_CC_DIRECT	GO:0000790~nuclear chromatin	7	2.7668	0.058386	Q8R4Z4, Q8VCD7, Q9R1X4, Q8VDF2, Q9D0N7, Q9QWF0, Q8VI75	238	228	19662	2.53638	1	0.438729	0.420379
GOTERM_BP_DIRECT	GO:0006281~DNA repair	8	3.16206	0.110334	Q9JIM3, Q8VDF2, Q9D0N7, Q9JJX7, Q9QWF0, P37913, Q9WVF7, Q6ZQF0	230	318	18082	1.9778	1	1	0.999138
GOTERM_MF_DIRECT	GO:0042393~histone binding	4	1.58103	0.202516	Q8VDF2, Q9WV70, Q9D0N7, Q6NZL6	219	124	17446	2.56975	1	1	0.979487
Annotation Cluster 13	Enrichment Score: 1.4893887934992385
Category	Term	Count	%	PValue	Genes	List Total	Pop Hits	Pop Total	Fold Enrichment	Bonferroni	Benjamini	FDR
UP_KEYWORDS	Lipid biosynthesis	9	3.55731	0.000434432	Q8K2C8, Q922J9, P49586, Q8JZK9, Q01237, A7MCT6, Q9D4V0, Q811Q9, Q8K0C4	253	160	22680	5.04249	0.0951092	0.00713709	0.00608204
UP_KEYWORDS	NADP	8	3.16206	0.00350432	Q922J9, Q01237, P58058, Q9QYF1, Q8C1A3, Q61462, Q8K0C4, P52019	253	175	22680	4.09802	0.553988	0.0346518	0.0295293
GOTERM_BP_DIRECT	GO:0016126~sterol biosynthetic process	4	1.58103	0.00468543	Q8JZK9, Q01237, Q8K0C4, P52019	230	27	18082	11.647	0.995715	0.604421	0.60338
UP_KEYWORDS	Lipid metabolism	11	4.34783	0.0189426	Q9QXM0, Q8K2C8, Q922J9, P49586, Q8JZK9, Q01237, P35951, A7MCT6, Q9D4V0, Q811Q9, Q8K0C4	253	417	22680	2.36472	0.987705	0.121022	0.103132
UP_KEYWORDS	Cholesterol biosynthesis	3	1.18577	0.0204805	Q8JZK9, Q01237, Q8K0C4	253	20	22680	13.4466	0.991429	0.123961	0.105636
UP_KEYWORDS	Cholesterol metabolism	4	1.58103	0.0232725	Q8JZK9, Q01237, P35951, Q8K0C4	253	55	22680	6.51958	0.995555	0.133817	0.114035
UP_SEQ_FEATURE	region of interest:Catalytic	4	1.58103	0.0246365	P49586, Q01237, O08528, Q811Q9	241	47	18012	6.36073	1	0.65669	0.646495
GOTERM_BP_DIRECT	GO:0008203~cholesterol metabolic process	5	1.97628	0.0265217	Q8JZK9, Q01237, P35951, Q8K0C4, P52019	230	89	18082	4.41671	1	1	0.999138
UP_KEYWORDS	Sterol metabolism	4	1.58103	0.031718	Q8JZK9, Q01237, P35951, Q8K0C4	253	62	22680	5.7835	0.999397	0.169654	0.144575
UP_KEYWORDS	Sterol biosynthesis	3	1.18577	0.0335434	Q8JZK9, Q01237, Q8K0C4	253	26	22680	10.3436	0.999609	0.175341	0.149421
UP_KEYWORDS	Steroid metabolism	4	1.58103	0.0494049	Q8JZK9, Q01237, P35951, Q8K0C4	253	74	22680	4.84564	0.999991	0.252514	0.215186
GOTERM_BP_DIRECT	GO:0006695~cholesterol biosynthetic process	3	1.18577	0.0617896	Q8JZK9, Q01237, Q8K0C4	230	32	18082	7.37038	1	1	0.999138
UP_KEYWORDS	Steroid biosynthesis	3	1.18577	0.0665698	Q8JZK9, Q01237, Q8K0C4	253	38	22680	7.07718	1	0.288888	0.246183
GOTERM_BP_DIRECT	GO:0006629~lipid metabolic process	11	4.34783	0.0678147	Q9QXM0, Q8K2C8, Q922J9, P49586, Q8JZK9, Q01237, P35951, A7MCT6, Q9D4V0, Q811Q9, Q8K0C4	230	459	18082	1.88408	1	1	0.999138
GOTERM_BP_DIRECT	GO:0008202~steroid metabolic process	4	1.58103	0.0908049	Q8JZK9, Q01237, P35951, Q8K0C4	230	84	18082	3.74369	1	1	0.999138
GOTERM_BP_DIRECT	GO:0006694~steroid biosynthetic process	3	1.18577	0.185259	Q8JZK9, Q01237, Q8K0C4	230	62	18082	3.80407	1	1	0.999138
KEGG_PATHWAY	mmu01130:Biosynthesis of antibiotics	5	1.97628	0.303097	Q8JZK9, Q01237, O08528, Q8K0C4, P52019	101	214	7691	1.77917	1	0.945252	0.92984
GOTERM_CC_DIRECT	GO:0005789~endoplasmic reticulum membrane	10	3.95257	0.493463	Q8BHT6, P49586, O08992, Q01237, Q9ES97, Q9QYF1, Q8K0C4, P52019, Q3U2P1, Q8R502	238	710	19662	1.16357	1	1	0.961832
Annotation Cluster 14	Enrichment Score: 1.4580236850215416
Category	Term	Count	%	PValue	Genes	List Total	Pop Hits	Pop Total	Fold Enrichment	Bonferroni	Benjamini	FDR
GOTERM_CC_DIRECT	GO:0045121~membrane raft	11	4.34783	0.0013473	P41047, P09055, O08992, P18572, P63094, P25911, P17809, P08920, Q3V3R4, Q62312, P13597	238	262	19662	3.4685	0.298531	0.0337735	0.0323609
BIOCARTA	m_ephA4Pathway:Eph Kinases and ephrins support platelet aggregation	3	1.18577	0.0266245	P09055, P25911, Q3V3R4	35	10	1289	11.0486	0.928964	0.645644	0.645644
GOTERM_MF_DIRECT	GO:0005102~receptor binding	10	3.95257	0.0747448	O09126, P16277, Q8K4L0, P09055, Q9DBN5, O88875, Q8K4F0, P25911, P08920, Q3V3R4	219	412	17446	1.93355	1	0.760584	0.743077
GOTERM_CC_DIRECT	GO:0005913~cell-cell adherens junction	8	3.16206	0.0887777	Q6ZQ58, Q91VX2, P09055, O08992, P18572, Q8K4F0, P25911, Q62433	238	316	19662	2.09148	1	0.583713	0.559299
GOTERM_BP_DIRECT	GO:0008285~negative regulation of cell proliferation	8	3.16206	0.215403	Q9WTR1, Q8R4Z4, P09055, Q9JJZ6, P25911, Q62433, Q3V3R4, Q62312	230	384	18082	1.63786	1	1	0.999138
Annotation Cluster 15	Enrichment Score: 1.4214751709777425
Category	Term	Count	%	PValue	Genes	List Total	Pop Hits	Pop Total	Fold Enrichment	Bonferroni	Benjamini	FDR
GOTERM_MF_DIRECT	GO:0015171~amino acid transmembrane transporter activity	4	1.58103	0.00865811	Q09143, Q9Z127, Q8CFE6, P51912	219	34	17446	9.37201	0.966629	0.241809	0.236243
UP_KEYWORDS	Amino-acid transport	3	1.18577	0.0635179	Q09143, Q9Z127, Q8CFE6	253	37	22680	7.26845	1	0.286453	0.244108
GOTERM_BP_DIRECT	GO:0006865~amino acid transport	3	1.18577	0.0989134	Q09143, Q9Z127, Q8CFE6	230	42	18082	5.61553	1	1	0.999138
Annotation Cluster 16	Enrichment Score: 1.4085815386170089
Category	Term	Count	%	PValue	Genes	List Total	Pop Hits	Pop Total	Fold Enrichment	Bonferroni	Benjamini	FDR
GOTERM_CC_DIRECT	GO:0042470~melanosome	8	3.16206	0.000222525	Q9WTR1, P09055, O08992, P18572, P51912, Q62351, P17809, P28656	238	101	19662	6.54364	0.0568507	0.00836059	0.00801091
GOTERM_CC_DIRECT	GO:0005913~cell-cell adherens junction	8	3.16206	0.0887777	Q6ZQ58, Q91VX2, P09055, O08992, P18572, Q8K4F0, P25911, Q62433	238	316	19662	2.09148	1	0.583713	0.559299
GOTERM_MF_DIRECT	GO:0098641~cadherin binding involved in cell-cell adhesion	6	2.37154	0.270779	Q6ZQ58, Q91VX2, P09055, O08992, P18572, Q62433	219	279	17446	1.71316	1	1	0.979487
GOTERM_BP_DIRECT	GO:0098609~cell-cell adhesion	4	1.58103	0.433886	Q6ZQ58, Q91VX2, P18572, Q62433	230	189	18082	1.66386	1	1	0.999138
Annotation Cluster 17	Enrichment Score: 1.3857402732464192
Category	Term	Count	%	PValue	Genes	List Total	Pop Hits	Pop Total	Fold Enrichment	Bonferroni	Benjamini	FDR
GOTERM_CC_DIRECT	GO:0009897~external side of plasma membrane	18	7.11462	3.30267e-07	Q9ES57, P35951, Q61790, Q8K4F0, Q62351, Q3V3R4, P15379, Q62312, P13597, Q6DFX2, P21956, P41047, Q00651, O35674, P09055, P01731, P08920, P05532	238	317	19662	4.69098	8.68565e-05	2.89534e-05	2.77425e-05
UP_KEYWORDS	Immunoglobulin domain	18	7.11462	2.99519e-05	Q18PI6, P18572, Q61790, Q8K4F0, Q61450, P13597, O09126, Q3U0X8, Q64281, P35330, O88875, P01852, P01731, P01851, P08920, Q80UL9, P21995, P05532	253	481	22680	3.35467	0.00686537	0.000609294	0.000519224
GOTERM_CC_DIRECT	GO:0016020~membrane	113	44.664	0.000134674	Q922J9, Q61790, Q3U2P1, O09126, P63321, Q8K2C8, Q8R3Q0, Q9CYL5, P25322, Q18PI6, Q9Z127, Q8BFU7, Q91VK4, Q9ES97, P51912, Q8VI75, P15379, P13597, Q6DFX2, P62245, Q8R0Z5, Q8BWW4, Q64281, O35598, Q01237, P52293, Q9WTR1, P97287, P52332, Q3U4N7, Q7TPV4, Q8K4F0, Q9ER67, O70472, O08967, Q00651, Q9QYF1, P17809, Q8K297, O88673, P28656, Q9Z0S9, Q9JJG9, Q9D4V0, Q6PCM1, Q62351, A2AG47, A2AG48, Q9QXM0, O88947,…	238	6998	19662	1.334	0.0348017	0.00590321	0.00565631
KEGG_PATHWAY	mmu04640:Hematopoietic cell lineage	7	2.7668	0.000793468	Q00651, Q62351, P01731, P08920, Q3V3R4, P15379, P05532	101	85	7691	6.27105	0.135891	0.0680711	0.0669613
GOTERM_BP_DIRECT	GO:0007155~cell adhesion	16	6.32411	0.00135487	Q18PI6, Q61140, Q8K4F0, Q3V3R4, P15379, P13597, P21956, Q00651, Q3U0X8, Q922R0, P35330, P09055, O35177, P08920, Q80UL9, P21995	230	485	18082	2.59356	0.792799	0.196625	0.196286
UP_KEYWORDS	Cell adhesion	14	5.5336	0.00198438	Q18PI6, Q61140, Q8K4F0, Q3V3R4, P15379, P13597, P21956, Q00651, Q3U0X8, P35330, P09055, O35177, P08920, Q80UL9	253	459	22680	2.73425	0.366731	0.0240214	0.0204704
GOTERM_CC_DIRECT	GO:0009986~cell surface	17	6.71937	0.00417192	Q9WTR1, P35951, Q8K4F0, Q62351, Q3V3R4, P15379, Q62312, P13597, Q6DFX2, P63321, P41047, Q00651, P09055, O35598, P01731, P08920, P05532	238	629	19662	2.2328	0.666966	0.0844012	0.0808711
UP_KEYWORDS	Glycoprotein	60	23.7154	0.00428549	Q9QZI9, Q61790, P63094, Q6P5F6, O09126, Q8K2C8, P09055, P08920, P05532, Q18PI6, Q9Z127, Q8BFU7, Q9ES57, Q9EQ16, Q91VK4, P18572, P51912, Q3V3R4, P15379, P13597, Q6DFX2, P41047, Q3U0X8, O35674, Q64281, P35330, O35598, Q01237, Q60715, Q80UL9, P40237, Q9WTR1, O89051, P13609, Q8BHT6, Q3U4N7, P50592, P35951, Q8K4F0, Q61450, Q00651, Q8CFE6, O88875, P17809, P01852, P01731, Q8K297, P01851, Q09143, Q9D136,…	253	3815	22680	1.40987	0.627598	0.0386554	0.0329411
INTERPRO	IPR013151:Immunoglobulin	5	1.97628	0.00731278	O09126, Q3U0X8, Q61790, Q61450, P05532	252	63	20594	6.48589	0.984187	0.375611	0.372287
UP_SEQ_FEATURE	domain:Ig-like C2-type 1	7	2.7668	0.00855259	P35330, Q64281, Q61790, Q8K4F0, Q61450, P13597, P05532	241	132	18012	3.96341	0.998681	0.311297	0.306465
UP_SEQ_FEATURE	domain:Ig-like C2-type 2	7	2.7668	0.00885969	P35330, Q64281, Q61790, Q8K4F0, Q61450, P13597, P05532	241	133	18012	3.93361	0.998962	0.311297	0.306465
GOTERM_CC_DIRECT	GO:0070062~extracellular exosome	46	18.1818	0.0121075	Q9CQ48, O89051, P50592, Q61194, Q3UKC1, P63094, Q61450, P63321, Q00651, P09055, O08992, P62274, P17809, Q9CYL5, P62852, Q18PI6, Q3UH60, Q9Z127, E9PYK3, Q9D136, Q9R062, Q91VK4, P12804, Q9ES97, Q68FE6, P18572, Q62351, P51912, Q62433, Q3V3R4, Q9R1Q9, P15379, P13597, P21956, P41047, P62245, P62960, Q7TSC1, Q61190, Q64281, P35330, O35598, P24547, P25911, P40237, P07742	238	2674	19662	1.42117	0.959388	0.18731	0.179475
UP_SEQ_FEATURE	domain:Ig-like C2-type	6	2.37154	0.0122665	O09126, Q18PI6, Q3U0X8, Q9ES57, P18572, P08920	241	103	18012	4.3537	0.999927	0.395084	0.388951
UP_SEQ_FEATURE	domain:Ig-like V-type	6	2.37154	0.0148133	Q9ES57, P18572, O88875, Q61790, P01731, P08920	241	108	18012	4.15214	0.99999	0.458026	0.450916
KEGG_PATHWAY	mmu04514:Cell adhesion molecules (CAMs)	7	2.7668	0.0186749	Q00651, P35330, P09055, Q8K4F0, P01731, P08920, P13597	101	162	7691	3.29037	0.968842	0.264322	0.260012
UP_SEQ_FEATURE	domain:Ig-like V-type 2	3	1.18577	0.0286897	Q3U0X8, P21995, Q80UL9	241	20	18012	11.2108	1	0.672035	0.661603
UP_SEQ_FEATURE	domain:Ig-like V-type 1	3	1.18577	0.0314358	Q3U0X8, P21995, Q80UL9	241	21	18012	10.6769	1	0.714702	0.703607
INTERPRO	IPR007110:Immunoglobulin-like domain	19	7.50988	0.0333756	Q18PI6, Q9ES57, P18572, Q61790, Q8K4F0, Q61450, P13597, O09126, Q3U0X8, Q64281, P35330, O88875, P01852, P01731, P01851, P08920, Q80UL9, P21995, P05532	252	920	20594	1.68774	1	0.784958	0.778011
UP_SEQ_FEATURE	topological domain:Extracellular	40	15.8103	0.052502	Q9WTR1, Q9QZI9, Q3U4N7, P50592, P35951, Q61790, Q8K4F0, Q61450, Q9JLR9, O09126, Q00651, P09055, Q8CFE6, P17809, P01731, P08920, P05532, Q18PI6, Q09143, Q8BFU7, Q9ES57, Q9EQ16, P18572, Q62351, P51912, Q3V3R4, P15379, P13597, Q62312, Q6DFX2, P41047, Q3U0X8, Q61190, O35674, Q64281, P35330, O35598, Q80UL9, P21995, P40237	241	2256	18012	1.32515	1	0.922364	0.908045
INTERPRO	IPR003599:Immunoglobulin subtype	12	4.74308	0.0534569	Q18PI6, Q3U0X8, Q9ES57, P18572, O88875, Q61790, Q8K4F0, P01731, P21995, Q80UL9, P13597, P05532	252	518	20594	1.89318	1	1	0.992908
INTERPRO	IPR013783:Immunoglobulin-like fold	20	7.90514	0.079686	Q18PI6, Q9ES57, P18572, Q61790, Q8K4F0, Q61450, P13597, O09126, Q3U0X8, Q61190, Q64281, P35330, O88875, P01852, P01731, P01851, P08920, Q80UL9, P21995, P05532	252	1099	20594	1.48721	1	1	0.992908
SMART	SM00409:IG	12	4.74308	0.0991987	Q18PI6, Q3U0X8, Q9ES57, P18572, O88875, Q61790, Q8K4F0, P01731, P21995, Q80UL9, P13597, P05532	144	518	10425	1.67712	0.999998	1	1
UP_SEQ_FEATURE	topological domain:Cytoplasmic	47	18.5771	0.105042	Q9WTR1, Q9QZI9, O89051, Q8BHT6, Q3U4N7, P50592, P35951, Q61790, Q8K4F0, Q61450, Q9JLR9, O09126, Q00651, P09055, Q8CFE6, Q9QYF1, P01852, P17809, P01731, P01851, P08920, P05532, Q18PI6, Q9Z0S9, Q09143, Q8BFU7, Q9D136, Q9ES57, Q9EQ16, P18572, Q62351, P51912, Q3V3R4, P15379, P13597, Q62312, Q6DFX2, P41047, Q3U0X8, Q61190, O35674, Q64281, P35330, O35598, Q80UL9, P21995, P40237	241	2880	18012	1.21969	1	1	0.985751
KEGG_PATHWAY	mmu04512:ECM-receptor interaction	4	1.58103	0.106422	Q00651, P09055, Q3V3R4, P15379	101	88	7691	3.4613	1	0.631666	0.621367
UP_SEQ_FEATURE	glycosylation site:N-linked (GlcNAc...)	56	22.1344	0.126778	Q9QZI9, Q61790, Q6P5F6, O09126, Q8K2C8, P09055, P08920, P05532, Q18PI6, Q9Z127, Q8BFU7, Q9ES57, Q9EQ16, Q91VK4, P18572, P51912, Q3V3R4, P15379, P13597, Q6DFX2, P41047, Q3U0X8, O35674, Q64281, P35330, O35598, Q01237, Q60715, Q80UL9, P40237, Q9WTR1, O89051, Q8BHT6, Q3U4N7, P50592, P35951, Q8K4F0, Q61450, Q00651, Q8CFE6, O88875, P17809, P01852, P01731, Q8K297, P01851, Q09143, Q9D136, P12804, Q62351,…	241	3563	18012	1.17467	1	1	0.985751
UP_KEYWORDS	Disulfide bond	42	16.6008	0.144088	O89051, P13609, Q32M21, P35951, Q61790, Q8K4F0, Q61450, O09126, Q00651, P09055, O88875, P01852, P01731, P08920, P05532, Q18PI6, Q8BFU7, Q9Z127, Q9ES57, Q9EQ16, Q91VK4, P12804, P18572, Q8BG60, Q62351, Q3V3R4, P15379, P13597, Q62312, P21956, Q6DFX2, P41047, Q3U0X8, O88947, Q61190, O35674, Q64281, P35330, O35598, Q80UL9, P21995, P07742	253	3124	22680	1.2052	1	0.499769	0.42589
GOTERM_BP_DIRECT	GO:0016337~single organismal cell-cell adhesion	4	1.58103	0.157338	Q00651, P35330, P08920, P13597	230	108	18082	2.91176	1	1	0.999138
UP_SEQ_FEATURE	transmembrane region	64	25.2964	0.219599	Q9QZI9, Q922J9, Q61790, Q6P5F6, Q9JLR9, O09126, Q8K2C8, Q8R3Q0, P09055, P08920, P05532, Q8R502, Q18PI6, Q9Z127, Q8BFU7, Q9ES57, Q9EQ16, Q91VK4, Q9ES97, P18572, P51912, Q8K0C4, Q3V3R4, P15379, P13597, Q6DFX2, P41047, Q8C0K5, Q8R0Z5, Q3U0X8, O35674, Q64281, P35330, O35598, Q01237, Q80UL9, P40237, Q9WTR1, O89051, P97287, Q8BHT6, Q3U4N7, P50592, P35951, Q8K4F0, Q61450, O70472, P52019, Q00651, Q8CFE6,…	241	4312	18012	1.10929	1	1	0.985751
UP_SEQ_FEATURE	disulfide bond	38	15.0198	0.278263	P13609, P49586, P35951, Q61790, Q8K4F0, Q61450, O09126, Q00651, P09055, O88875, P01852, P01731, P08920, P05532, Q18PI6, Q8BFU7, Q9ES57, Q9EQ16, P12804, P18572, Q62351, Q3V3R4, P15379, P13597, Q62312, P21956, Q6DFX2, P41047, Q3U0X8, O88947, Q61190, O35674, Q64281, P35330, O35598, Q80UL9, P21995, P07742	241	2510	18012	1.1315	1	1	0.985751
GOTERM_CC_DIRECT	GO:0005887~integral component of plasma membrane	17	6.71937	0.284112	Q9WTR1, Q8BFU7, Q09143, Q9Z127, P18572, Q8K4F0, Q62351, Q6P5F6, Q62312, P13597, O09126, P35330, Q8CFE6, P17809, P40237, P21995, Q8R502	238	1126	19662	1.24727	1	1	0.961832
UP_SEQ_FEATURE	domain:Ig-like C2-type 3	3	1.18577	0.327989	Q61790, P13597, P05532	241	88	18012	2.54791	1	1	0.985751
UP_KEYWORDS	Cell membrane	44	17.3913	0.443075	Q9WTR1, Q9QZI9, O89051, Q32M21, Q3U4N7, P35951, Q61194, P63094, Q8K4F0, O08967, O09126, P63321, P09055, O08992, Q8CFE6, O88875, P17809, Q9QYH6, P05532, Q8R502, Q18PI6, Q9Z0S9, Q09143, Q8BFU7, Q9Z127, Q5SW28, Q9ES57, Q9EQ16, Q91VK4, P18572, Q62351, P51912, Q61462, Q62433, P15379, Q62312, P41047, P16277, Q9QXM0, Q64281, O35598, P25911, Q80UL9, P21995	253	3759	22680	1.04931	1	1	0.855895
GOTERM_CC_DIRECT	GO:0005886~plasma membrane	60	23.7154	0.510115	Q9QZI9, P49586, Q61194, P63094, Q6P5F6, Q922B6, O09126, P63321, Q8VDF2, P09055, O08992, Q9QYH6, P05532, Q8R502, Q18PI6, Q9Z127, Q8BFU7, Q9ES57, Q9EQ16, Q91VK4, Q69Z38, P18572, P51912, Q8K0C4, Q3V3R4, P15379, P13597, P41047, P16277, Q64281, P35330, O35598, Q80UL9, Q9WTR1, O89051, Q32M21, Q3U4N7, P35951, O08967, Q00651, Q8JZK9, Q8CFE6, O88875, P17809, Q9WVF7, O88673, Q9Z0S9, Q09143, Q5SW28, Q9D4V0,…	238	4874	19662	1.01699	1	1	0.961832
INTERPRO	IPR003598:Immunoglobulin subtype 2	4	1.58103	0.571785	O09126, P18572, Q80UL9, P05532	252	242	20594	1.35078	1	1	0.992908
SMART	SM00408:IGc2	4	1.58103	0.64937	O09126, P18572, Q80UL9, P05532	144	242	10425	1.19663	1	1	1
UP_KEYWORDS	Transmembrane helix	74	29.249	0.73417	Q9QZI9, Q922J9, Q99L48, Q61790, P63094, Q6P5F6, Q7TMF2, Q9JLR9, O09126, Q8K2C8, Q8R3Q0, P09055, O08992, P08920, P05532, Q8R502, Q18PI6, Q9Z127, Q8BFU7, Q9ES57, Q9EQ16, Q91VK4, Q9ES97, P18572, Q3U821, P51912, Q8K0C4, Q3V3R4, P15379, P13597, Q6DFX2, P41047, Q8C0K5, Q8R0Z5, Q3U0X8, O35674, Q64281, P35330, O35598, Q99L28, Q01237, Q80UL9, P40237, Q9WTR1, O89051, P97287, Q8BHT6, Q3U4N7, P50592, P35951,…	253	6938	22680	0.956137	1	1	0.855895
UP_KEYWORDS	Membrane	93	36.7589	0.740762	Q9QZI9, Q922J9, P49586, Q61194, Q99L48, Q61790, P63094, Q6P5F6, Q7TMF2, Q3U2P1, Q9JLR9, O09126, P63321, Q8K2C8, Q8R3Q0, P09055, O08992, Q9CYL5, P25322, P08920, Q9QYH6, P05532, Q8R502, Q18PI6, Q9Z127, Q8BFU7, Q9ES57, Q9EQ16, Q91VK4, Q9ES97, P18572, Q3U821, P51912, Q8K0C4, Q3V3R4, P15379, P13597, Q6DFX2, P41047, Q8C0K5, P16277, Q8R0Z5, Q3U0X8, O35674, Q64281, P35330, P30280, O35598, Q99L28, Q01237,…	253	8683	22680	0.960142	1	1	0.855895
UP_KEYWORDS	Transmembrane	74	29.249	0.742576	Q9QZI9, Q922J9, Q99L48, Q61790, P63094, Q6P5F6, Q7TMF2, Q9JLR9, O09126, Q8K2C8, Q8R3Q0, P09055, O08992, P08920, P05532, Q8R502, Q18PI6, Q9Z127, Q8BFU7, Q9ES57, Q9EQ16, Q91VK4, Q9ES97, P18572, Q3U821, P51912, Q8K0C4, Q3V3R4, P15379, P13597, Q6DFX2, P41047, Q8C0K5, Q8R0Z5, Q3U0X8, O35674, Q64281, P35330, O35598, Q99L28, Q01237, Q80UL9, P40237, Q9WTR1, O89051, P97287, Q8BHT6, Q3U4N7, P50592, P35951,…	253	6955	22680	0.9538	1	1	0.855895
INTERPRO	IPR013106:Immunoglobulin V-set	6	2.37154	0.808657	Q9ES57, O88875, Q8K4F0, P01731, P08920, Q80UL9	252	554	20594	0.885078	1	1	0.992908
UP_SEQ_FEATURE	signal peptide	38	15.0198	0.809418	P13609, Q3U4N7, P35951, Q61790, Q8K4F0, Q61450, Q6P5F6, O09126, Q00651, Q8K2C8, Q8R3Q0, P09055, O88875, P01731, Q8K297, P08920, P05532, Q18PI6, Q9ES57, P12804, P18572, Q3V3R4, Q9R1Q9, P15379, P13597, Q62312, P21956, Q6DFX2, Q3U0X8, O88947, Q61190, O35674, Q64281, P35330, O35598, Q60715, Q80UL9, P21995	241	3124	18012	0.909112	1	1	0.985751
UP_KEYWORDS	Signal	44	17.3913	0.898509	Q641K1, P13609, Q3U4N7, P35951, Q61790, P63094, Q8K4F0, Q61450, Q6P5F6, O09126, Q00651, Q8K2C8, Q8R3Q0, P09055, O88875, Q9QYF1, P01731, Q8K297, P08920, P05532, P28656, Q18PI6, Q9ES57, P12804, P18572, Q3V3R4, Q9R1Q9, P15379, P11157, P13597, Q62312, P21956, Q6DFX2, Q3U0X8, O88947, Q61190, O35674, Q64281, P35330, O35598, Q60715, Q91VU7, Q80UL9, P21995	253	4543	22680	0.868225	1	1	0.898509
GOTERM_CC_DIRECT	GO:0016021~integral component of membrane	73	28.8538	0.94223	Q9QZI9, Q922J9, Q99L48, Q61790, P63094, Q6P5F6, Q7TMF2, Q9JLR9, O09126, Q8K2C8, Q8R3Q0, P09055, O08992, P08920, P05532, Q8R502, Q18PI6, Q9Z127, Q8BFU7, Q9ES57, Q9EQ16, Q91VK4, Q9ES97, P18572, Q3U821, P51912, Q8K0C4, Q3V3R4, P15379, P13597, Q6DFX2, P41047, Q8C0K5, Q8R0Z5, Q3U0X8, O35674, Q64281, P35330, O35598, Q99L28, Q01237, Q80UL9, P40237, Q9WTR1, O89051, P97287, Q8BHT6, Q3U4N7, P50592, P35951,…	238	6878	19662	0.876822	1	1	0.961832
UP_KEYWORDS	Receptor	21	8.3004	0.975528	Q18PI6, Q8BFU7, Q09143, Q9ES57, Q3U4N7, Q9EQ16, P35951, Q8K4F0, Q62351, Q3V3R4, P15379, Q62312, Q6DFX2, Q00651, Q61190, Q64281, P09055, O88875, P01852, P01851, P05532	253	2613	22680	0.720448	1	1	0.975528
Annotation Cluster 18	Enrichment Score: 1.3576297554359438
Category	Term	Count	%	PValue	Genes	List Total	Pop Hits	Pop Total	Fold Enrichment	Bonferroni	Benjamini	FDR
UP_SEQ_FEATURE	repeat:ANK 12	3	1.18577	0.0074147	Q8K0L0, Q8BTI7, Q505D1	241	10	18012	22.4216	0.996803	0.295639	0.29105
UP_SEQ_FEATURE	repeat:ANK 11	3	1.18577	0.0187615	Q8K0L0, Q8BTI7, Q505D1	241	16	18012	14.0135	1	0.557793	0.549133
UP_SEQ_FEATURE	repeat:ANK 6	5	1.97628	0.0203522	Q9WTR1, Q8K0L0, Q8BTI7, Q505D1, Q91ZU1	241	78	18012	4.79094	1	0.562387	0.553656
UP_SEQ_FEATURE	repeat:ANK 3	7	2.7668	0.0203711	Q9WTR1, Q8K0L0, Q99LW0, Q8BTI7, Q505D1, Q6NZL6, Q91ZU1	241	160	18012	3.26981	1	0.562387	0.553656
UP_SEQ_FEATURE	repeat:ANK 4	6	2.37154	0.0276483	Q9WTR1, Q8K0L0, Q99LW0, Q8BTI7, Q505D1, Q91ZU1	241	127	18012	3.53096	1	0.667878	0.65751
UP_SEQ_FEATURE	repeat:ANK 10	3	1.18577	0.0402567	Q8K0L0, Q8BTI7, Q505D1	241	24	18012	9.34232	1	0.805204	0.792704
UP_SEQ_FEATURE	repeat:ANK 1	7	2.7668	0.0447034	Q9WTR1, Q8K0L0, Q99LW0, Q8BTI7, Q505D1, Q6NZL6, Q91ZU1	241	193	18012	2.71073	1	0.842823	0.829739
UP_SEQ_FEATURE	repeat:ANK 2	7	2.7668	0.0447034	Q9WTR1, Q8K0L0, Q99LW0, Q8BTI7, Q505D1, Q6NZL6, Q91ZU1	241	193	18012	2.71073	1	0.842823	0.829739
UP_KEYWORDS	ANK repeat	7	2.7668	0.0520735	Q9WTR1, Q8K0L0, Q99LW0, Q8BTI7, Q505D1, Q6NZL6, Q91ZU1	253	240	22680	2.61462	0.999995	0.255521	0.217749
UP_SEQ_FEATURE	repeat:ANK 5	5	1.97628	0.0564394	Q9WTR1, Q8K0L0, Q8BTI7, Q505D1, Q91ZU1	241	108	18012	3.46012	1	0.969504	0.954454
INTERPRO	IPR002110:Ankyrin repeat	7	2.7668	0.0654341	Q9WTR1, Q8K0L0, Q99LW0, Q8BTI7, Q505D1, Q6NZL6, Q91ZU1	252	232	20594	2.46576	1	1	0.992908
UP_SEQ_FEATURE	repeat:ANK 9	3	1.18577	0.0750901	Q8K0L0, Q8BTI7, Q505D1	241	34	18012	6.59458	1	1	0.985751
INTERPRO	IPR020683:Ankyrin repeat-containing domain	7	2.7668	0.0768312	Q9WTR1, Q8K0L0, Q99LW0, Q8BTI7, Q505D1, Q6NZL6, Q91ZU1	252	242	20594	2.36387	1	1	0.992908
SMART	SM00248:ANK	7	2.7668	0.0892252	Q9WTR1, Q8K0L0, Q99LW0, Q8BTI7, Q505D1, Q6NZL6, Q91ZU1	144	225	10425	2.25231	0.999993	1	1
UP_SEQ_FEATURE	repeat:ANK 8	3	1.18577	0.095049	Q8K0L0, Q8BTI7, Q505D1	241	39	18012	5.74912	1	1	0.985751
UP_SEQ_FEATURE	repeat:ANK 7	3	1.18577	0.157106	Q8K0L0, Q8BTI7, Q505D1	241	53	18012	4.23049	1	1	0.985751
Annotation Cluster 19	Enrichment Score: 1.3343491981401978
Category	Term	Count	%	PValue	Genes	List Total	Pop Hits	Pop Total	Fold Enrichment	Bonferroni	Benjamini	FDR
KEGG_PATHWAY	mmu04514:Cell adhesion molecules (CAMs)	7	2.7668	0.0186749	Q00651, P35330, P09055, Q8K4F0, P01731, P08920, P13597	101	162	7691	3.29037	0.968842	0.264322	0.260012
GOTERM_BP_DIRECT	GO:0034113~heterotypic cell-cell adhesion	3	1.18577	0.0237001	Q00651, P09055, P08920	230	19	18082	12.4133	1	1	0.999138
GOTERM_CC_DIRECT	GO:0005911~cell-cell junction	5	1.97628	0.224359	Q00651, P09055, P17809, P08920, P05532	238	201	19662	2.05506	1	1	0.961832
Annotation Cluster 20	Enrichment Score: 1.2990624742200385
Category	Term	Count	%	PValue	Genes	List Total	Pop Hits	Pop Total	Fold Enrichment	Bonferroni	Benjamini	FDR
GOTERM_BP_DIRECT	GO:0042254~ribosome biogenesis	9	3.55731	1.71272e-05	Q6PAC3, Q8CI11, Q80UZ2, Q9CR47, Q9DBE9, Q9JJG9, Q99L28, Q8R2R6, Q8VI75	230	89	18082	7.95007	0.0196885	0.00662824	0.00661682
INTERPRO	IPR006073:GTP binding domain	3	1.18577	0.0199077	Q8CI11, Q9JJG9, Q8R2R6	252	18	20594	13.6204	0.999988	0.702989	0.696768
INTERPRO	IPR027417:P-loop containing nucleoside triphosphate hydrolase	17	6.71937	0.0901652	Q8K301, Q8CI11, Q8K4L0, Q9JJG9, Q80SU7, Q80VY9, P63094, Q6PE54, P63321, Q4FZF3, Q4QY64, P49717, Q9JIM3, Q9DBN5, Q8BTT6, Q8R2R6, Q60848	252	909	20594	1.52836	1	1	0.992908
GOTERM_MF_DIRECT	GO:0003924~GTPase activity	5	1.97628	0.265547	Q8CI11, P63321, Q9JJG9, Q8R2R6, P63094	219	209	17446	1.90579	1	1	0.979487
UP_KEYWORDS	GTP-binding	6	2.37154	0.308115	Q8CI11, P63321, Q9JJG9, Q80SU7, Q8R2R6, P63094	253	332	22680	1.62008	1	0.913128	0.778144
GOTERM_MF_DIRECT	GO:0005525~GTP binding	6	2.37154	0.519238	Q8CI11, P63321, Q9JJG9, Q80SU7, Q8R2R6, P63094	219	383	17446	1.24797	1	1	0.979487
UP_SEQ_FEATURE	nucleotide phosphate-binding region:GTP	5	1.97628	0.617442	Q8CI11, P63321, Q80SU7, Q8R2R6, P63094	241	319	18012	1.17145	1	1	0.985751
Annotation Cluster 21	Enrichment Score: 1.1678932693928374
Category	Term	Count	%	PValue	Genes	List Total	Pop Hits	Pop Total	Fold Enrichment	Bonferroni	Benjamini	FDR
GOTERM_CC_DIRECT	GO:0045121~membrane raft	11	4.34783	0.0013473	P41047, P09055, O08992, P18572, P63094, P25911, P17809, P08920, Q3V3R4, Q62312, P13597	238	262	19662	3.4685	0.298531	0.0337735	0.0323609
KEGG_PATHWAY	mmu05212:Pancreatic cancer	6	2.37154	0.00149745	P63321, P52332, Q5SW28, Q64261, P25322, Q62312	101	65	7691	7.02909	0.240987	0.0680711	0.0669613
KEGG_PATHWAY	mmu04068:FoxO signaling pathway	7	2.7668	0.00782727	P41047, Q5SW28, P30280, P50592, P60521, P25322, Q62312	101	134	7691	3.97791	0.764462	0.193061	0.189914
KEGG_PATHWAY	mmu05162:Measles	7	2.7668	0.00839397	P41047, P52332, Q5SW28, P30280, P50592, Q64261, P25322	101	136	7691	3.91941	0.787966	0.193061	0.189914
KEGG_PATHWAY	mmu04115:p53 signaling pathway	5	1.97628	0.0110327	P30280, Q64261, P40237, P25322, P11157	101	67	7691	5.68272	0.870141	0.203003	0.199693
KEGG_PATHWAY	mmu04151:PI3K-Akt signaling pathway	11	4.34783	0.0154989	P41047, Q00651, P52332, P97287, Q5SW28, P09055, P30280, Q64261, P25322, Q3V3R4, P05532	101	351	7691	2.38642	0.943535	0.259254	0.255027
KEGG_PATHWAY	mmu04110:Cell cycle	6	2.37154	0.0224318	Q64701, P49717, P30280, Q64261, Q9Z1S0, P25322	101	124	7691	3.68461	0.984616	0.294818	0.290011
BIOCARTA	m_cellcyclePathway:Cyclins and Cell Cycle Regulation	4	1.58103	0.0232445	Q64701, P30280, Q64261, P25322	35	24	1289	6.1381	0.900226	0.645644	0.645644
GOTERM_CC_DIRECT	GO:0000307~cyclin-dependent protein kinase holoenzyme complex	3	1.18577	0.0238318	P30280, Q64261, P25322	238	20	19662	12.392	0.998242	0.300105	0.287553
KEGG_PATHWAY	mmu05166:HTLV-I infection	9	3.55731	0.0268394	P52332, Q5SW28, P30280, Q9Z1S0, P17809, Q9WVF7, P25322, Q62312, P13597	101	276	7691	2.4831	0.993302	0.32923	0.323862
KEGG_PATHWAY	mmu05200:Pathways in cancer	11	4.34783	0.0320454	P41047, P63321, P52332, Q5SW28, P09055, Q64261, P63094, P17809, P25322, Q62312, P05532	101	395	7691	2.12059	0.997504	0.339371	0.333837
KEGG_PATHWAY	mmu05161:Hepatitis B	6	2.37154	0.0412183	P41047, P52332, Q5SW28, Q64261, P25322, Q9R1Q9	101	146	7691	3.12939	0.999567	0.399167	0.392659
GOTERM_BP_DIRECT	GO:0000082~G1/S transition of mitotic cell cycle	4	1.58103	0.0439346	P09055, P30280, Q9WVF7, P25322	230	62	18082	5.07209	1	1	0.999138
KEGG_PATHWAY	mmu04650:Natural killer cell mediated cytotoxicity	5	1.97628	0.047513	P41047, Q5SW28, P35330, P50592, P13597	101	105	7691	3.62612	0.999871	0.43712	0.429993
KEGG_PATHWAY	mmu04510:Focal adhesion	7	2.7668	0.0523519	Q00651, Q5SW28, P09055, P30280, Q61140, P25322, Q3V3R4	101	207	7691	2.57507	0.99995	0.437852	0.430713
KEGG_PATHWAY	mmu05220:Chronic myeloid leukemia	4	1.58103	0.0668739	Q5SW28, Q64261, P25322, Q62312	101	72	7691	4.23047	0.999997	0.5127	0.504341
SMART	SM00385:CYCLIN	3	1.18577	0.0709304	Q64701, P30280, P25322	144	32	10425	6.78711	0.999912	1	1
KEGG_PATHWAY	mmu05164:Influenza A	6	2.37154	0.0715605	P41047, P52332, Q5SW28, P50592, P52293, P13597	101	171	7691	2.67188	0.999999	0.526685	0.518098
UP_KEYWORDS	Cyclin	3	1.18577	0.0792417	P30280, Q64261, P25322	253	42	22680	6.40316	1	0.325457	0.277346
KEGG_PATHWAY	mmu05203:Viral carcinogenesis	7	2.7668	0.0798656	Q64701, P52332, Q5SW28, P30280, Q64261, P25911, P25322	101	231	7691	2.30753	1	0.544269	0.535395
INTERPRO	IPR013763:Cyclin-like	3	1.18577	0.0853401	Q64701, P30280, P25322	252	40	20594	6.12917	1	1	0.992908
GOTERM_CC_DIRECT	GO:0005901~caveola	4	1.58103	0.0856339	P41047, P35951, P17809, Q62312	238	86	19662	3.84249	1	0.57748	0.553326
GOTERM_MF_DIRECT	GO:0019901~protein kinase binding	10	3.95257	0.0945571	Q9ES70, P09055, P30280, O35598, Q61140, Q8K4F0, P01731, P08920, P25322, P15379	219	434	17446	1.83553	1	0.831697	0.812553
KEGG_PATHWAY	mmu05222:Small cell lung cancer	4	1.58103	0.0958066	Q5SW28, P09055, Q64261, P25322	101	84	7691	3.62612	1	0.607876	0.597965
KEGG_PATHWAY	mmu04630:Jak-STAT signaling pathway	5	1.97628	0.119728	P52332, Q5SW28, Q61190, P30280, P25322	101	145	7691	2.62581	1	0.667573	0.656688
KEGG_PATHWAY	mmu04015:Rap1 signaling pathway	6	2.37154	0.145658	P63321, Q5SW28, P09055, Q61140, P63094, P05532	101	214	7691	2.13501	1	0.72125	0.709491
KEGG_PATHWAY	mmu05142:Chagas disease (American trypanosomiasis)	4	1.58103	0.149914	P41047, Q5SW28, P63094, Q62312	101	103	7691	2.95722	1	0.72125	0.709491
KEGG_PATHWAY	mmu05221:Acute myeloid leukemia	3	1.18577	0.164633	Q5SW28, P25322, P05532	101	56	7691	4.07938	1	0.72125	0.709491
KEGG_PATHWAY	mmu05223:Non-small cell lung cancer	3	1.18577	0.164633	Q5SW28, Q64261, P25322	101	56	7691	4.07938	1	0.72125	0.709491
GOTERM_BP_DIRECT	GO:0051726~regulation of cell cycle	4	1.58103	0.169611	Q64701, P09055, P30280, P25322	230	112	18082	2.80776	1	1	0.999138
KEGG_PATHWAY	mmu04210:Apoptosis	3	1.18577	0.183232	P41047, Q5SW28, P50592	101	60	7691	3.80743	1	0.784061	0.771277
KEGG_PATHWAY	mmu05210:Colorectal cancer	3	1.18577	0.202122	Q5SW28, P25322, Q62312	101	64	7691	3.56946	1	0.845236	0.831455
KEGG_PATHWAY	mmu05214:Glioma	3	1.18577	0.206881	Q5SW28, Q64261, P25322	101	65	7691	3.51455	1	0.845912	0.83212
KEGG_PATHWAY	mmu04380:Osteoclast differentiation	4	1.58103	0.225134	P52332, Q5SW28, Q61462, Q62312	101	126	7691	2.41741	1	0.863015	0.848944
KEGG_PATHWAY	mmu05218:Melanoma	3	1.18577	0.235653	Q5SW28, Q64261, P25322	101	71	7691	3.21754	1	0.867205	0.853066
KEGG_PATHWAY	mmu04917:Prolactin signaling pathway	3	1.18577	0.245303	Q5SW28, P30280, P25322	101	73	7691	3.12939	1	0.867995	0.853843
KEGG_PATHWAY	mmu05205:Proteoglycans in cancer	5	1.97628	0.270964	P41047, Q5SW28, P09055, P25322, P15379	101	203	7691	1.87558	1	0.885529	0.871091
KEGG_PATHWAY	mmu05206:MicroRNAs in cancer	6	2.37154	0.28934	Q09143, P97287, P30280, Q64261, P25322, P15379	101	276	7691	1.6554	1	0.917907	0.902941
KEGG_PATHWAY	mmu04014:Ras signaling pathway	5	1.97628	0.347554	P41047, P63321, Q5SW28, Q60790, P05532	101	229	7691	1.66263	1	1	0.989071
KEGG_PATHWAY	mmu04919:Thyroid hormone signaling pathway	3	1.18577	0.438466	Q5SW28, P17809, P25322	101	114	7691	2.00391	1	1	0.989071
KEGG_PATHWAY	mmu04390:Hippo signaling pathway	3	1.18577	0.588331	P30280, P25322, Q62312	101	151	7691	1.51288	1	1	0.989071
Annotation Cluster 22	Enrichment Score: 1.1519703612729366
Category	Term	Count	%	PValue	Genes	List Total	Pop Hits	Pop Total	Fold Enrichment	Bonferroni	Benjamini	FDR
GOTERM_CC_DIRECT	GO:0045121~membrane raft	11	4.34783	0.0013473	P41047, P09055, O08992, P18572, P63094, P25911, P17809, P08920, Q3V3R4, Q62312, P13597	238	262	19662	3.4685	0.298531	0.0337735	0.0323609
GOTERM_BP_DIRECT	GO:0050731~positive regulation of peptidyl-tyrosine phosphorylation	5	1.97628	0.0395123	O09126, P09055, P25911, P15379, P13597	230	101	18082	3.89195	1	1	0.999138
GOTERM_BP_DIRECT	GO:0042493~response to drug	8	3.16206	0.139792	Q8JZK9, Q8BG60, P63094, P25911, Q61462, P25322, Q62312, P13597	230	339	18082	1.85528	1	1	0.999138
GOTERM_BP_DIRECT	GO:0043547~positive regulation of GTPase activity	4	1.58103	0.282094	O09126, P09055, P63094, P13597	230	146	18082	2.1539	1	1	0.999138
GOTERM_MF_DIRECT	GO:0032403~protein complex binding	4	1.58103	0.828091	P09055, P25911, P25322, P13597	219	358	17446	0.890079	1	1	0.979487
Annotation Cluster 23	Enrichment Score: 1.067950745317556
Category	Term	Count	%	PValue	Genes	List Total	Pop Hits	Pop Total	Fold Enrichment	Bonferroni	Benjamini	FDR
UP_KEYWORDS	Oxidoreductase	14	5.5336	0.0270501	Q9D136, Q922J9, Q6PCM1, Q8C1A3, Q61462, Q8K0C4, P52019, P11157, Q8VCD7, Q01237, Q60715, Q9QYF1, P24547, P07742	253	639	22680	1.96404	0.998177	0.151744	0.129313
GOTERM_MF_DIRECT	GO:0016491~oxidoreductase activity	14	5.5336	0.0405	Q9D136, Q922J9, Q6PCM1, Q8C1A3, Q61462, Q8K0C4, P52019, P11157, Q8VCD7, Q01237, Q60715, Q9QYF1, P24547, P07742	219	604	17446	1.84647	1	0.639388	0.62467
GOTERM_BP_DIRECT	GO:0055114~oxidation-reduction process	15	5.92885	0.0494739	Q9D136, Q922J9, Q6PCM1, Q8C1A3, Q61462, Q8K0C4, P52019, P11157, Q9JLR9, Q8VCD7, Q01237, Q60715, Q9QYF1, P24547, P07742	230	676	18082	1.74447	1	1	0.999138
UP_KEYWORDS	Iron	9	3.55731	0.0590418	Q8VCD7, Q9D136, Q8R0Z5, Q60715, Q6PCM1, Q61462, Q9WVF7, Q8K0C4, P11157	253	375	22680	2.15146	0.999999	0.277135	0.236167
UP_KEYWORDS	Dioxygenase	4	1.58103	0.0652079	Q8VCD7, Q9D136, Q60715, Q6PCM1	253	83	22680	4.32021	1	0.28842	0.245784
GOTERM_MF_DIRECT	GO:0051213~dioxygenase activity	4	1.58103	0.0786496	Q8VCD7, Q9D136, Q60715, Q6PCM1	219	80	17446	3.98311	1	0.7688	0.751104
GOTERM_MF_DIRECT	GO:0016705~oxidoreductase activity, acting on paired donors, with incorporation or reduction of molecular oxygen	3	1.18577	0.351493	Q9D136, Q60715, Q8K0C4	219	99	17446	2.414	1	1	0.979487
GOTERM_MF_DIRECT	GO:0005506~iron ion binding	4	1.58103	0.495816	Q9D136, Q60715, Q6PCM1, Q8K0C4	219	212	17446	1.50306	1	1	0.979487
Annotation Cluster 24	Enrichment Score: 0.9727486875277824
Category	Term	Count	%	PValue	Genes	List Total	Pop Hits	Pop Total	Fold Enrichment	Bonferroni	Benjamini	FDR
GOTERM_MF_DIRECT	GO:0017124~SH3 domain binding	5	1.97628	0.0606743	O35674, O35598, Q61140, P25911, Q61462	219	118	17446	3.37551	1	0.700848	0.684716
UP_SEQ_FEATURE	short sequence motif:SH3-binding	3	1.18577	0.138639	O35674, O35598, Q61140	241	49	18012	4.57583	1	1	0.985751
UP_KEYWORDS	SH3-binding	3	1.18577	0.143503	O35674, O35598, Q61140	253	60	22680	4.48221	1	0.499769	0.42589
Annotation Cluster 25	Enrichment Score: 0.9037214389979534
Category	Term	Count	%	PValue	Genes	List Total	Pop Hits	Pop Total	Fold Enrichment	Bonferroni	Benjamini	FDR
GOTERM_CC_DIRECT	GO:0022627~cytosolic small ribosomal subunit	4	1.58103	0.0260418	P62245, P62274, P62852, Q9CQR2	238	53	19662	6.23498	0.999031	0.311318	0.298297
GOTERM_CC_DIRECT	GO:0015935~small ribosomal subunit	3	1.18577	0.0474611	P62274, P62852, Q9CQR2	238	29	19662	8.54622	0.999997	0.402102	0.385284
GOTERM_CC_DIRECT	GO:0005840~ribosome	6	2.37154	0.077594	Q922H1, P62245, P62274, Q99L28, P62852, Q9CQR2	238	188	19662	2.6366	1	0.551546	0.528478
GOTERM_MF_DIRECT	GO:0003735~structural constituent of ribosome	7	2.7668	0.114061	Q8C0K5, Q8R0Z5, P62245, P62274, Q99L28, P62852, Q9CQR2	219	264	17446	2.11225	1	0.929122	0.907735
KEGG_PATHWAY	mmu03010:Ribosome	5	1.97628	0.119728	P62245, P62274, Q99L28, P62852, Q9CQR2	101	145	7691	2.62581	1	0.667573	0.656688
UP_KEYWORDS	Ribonucleoprotein	7	2.7668	0.129783	Q6PAC3, Q9CR47, P62245, P62274, Q91WM3, P62852, Q9CQR2	253	308	22680	2.03737	1	0.466406	0.397459
GOTERM_CC_DIRECT	GO:0030529~intracellular ribonucleoprotein complex	7	2.7668	0.190659	Q6PAC3, Q9CR47, P62960, P62274, Q91WM3, P62852, Q9CQR2	238	320	19662	1.80717	1	0.964294	0.923963
UP_KEYWORDS	Ribosomal protein	4	1.58103	0.393654	P62245, P62274, P62852, Q9CQR2	253	203	22680	1.76639	1	1	0.855895
GOTERM_BP_DIRECT	GO:0006412~translation	6	2.37154	0.576433	Q8C0K5, Q8R0Z5, P62245, P62274, Q99L28, Q9CQR2	230	401	18082	1.17632	1	1	0.999138
Annotation Cluster 26	Enrichment Score: 0.8873169549813001
Category	Term	Count	%	PValue	Genes	List Total	Pop Hits	Pop Total	Fold Enrichment	Bonferroni	Benjamini	FDR
UP_KEYWORDS	SH3 domain	6	2.37154	0.0830272	P57725, P16277, O35177, Q61140, P25911, Q91X43	253	208	22680	2.58589	1	0.335022	0.285497
INTERPRO	IPR001452:Src homology-3 domain	6	2.37154	0.117939	P57725, P16277, O35177, Q61140, P25911, Q91X43	252	212	20594	2.31289	1	1	0.992908
SMART	SM00326:SH3	6	2.37154	0.134213	P57725, P16277, O35177, Q61140, P25911, Q91X43	144	197	10425	2.20495	1	1	1
GOTERM_BP_DIRECT	GO:0050853~B cell receptor signaling pathway	3	1.18577	0.153758	P16277, Q61140, P25911	230	55	18082	4.28822	1	1	0.999138
UP_SEQ_FEATURE	domain:SH3	5	1.97628	0.181094	P57725, P16277, O35177, Q61140, P25911	241	166	18012	2.25116	1	1	0.985751
Annotation Cluster 27	Enrichment Score: 0.8718941634770229
Category	Term	Count	%	PValue	Genes	List Total	Pop Hits	Pop Total	Fold Enrichment	Bonferroni	Benjamini	FDR
GOTERM_CC_DIRECT	GO:0000790~nuclear chromatin	7	2.7668	0.058386	Q8R4Z4, Q8VCD7, Q9R1X4, Q8VDF2, Q9D0N7, Q9QWF0, Q8VI75	238	228	19662	2.53638	1	0.438729	0.420379
GOTERM_BP_DIRECT	GO:0006335~DNA replication-dependent nucleosome assembly	3	1.18577	0.0652427	Q9D0N7, Q9QWF0, Q8VI75	230	33	18082	7.14704	1	1	0.999138
GOTERM_CC_DIRECT	GO:0043234~protein complex	8	3.16206	0.636029	Q9D0N7, Q9QWF0, Q01320, P08920, Q8VI75, P15379, Q9QYH6, Q9JLR9	238	628	19662	1.0524	1	1	0.961832
Annotation Cluster 28	Enrichment Score: 0.8665933633759871
Category	Term	Count	%	PValue	Genes	List Total	Pop Hits	Pop Total	Fold Enrichment	Bonferroni	Benjamini	FDR
GOTERM_CC_DIRECT	GO:0000775~chromosome, centromeric region	6	2.37154	0.0281876	Q9CQ48, Q60848, Q9Z1S0, O54864, P59328, Q8R060	238	141	19662	3.51547	0.999458	0.312563	0.29949
GOTERM_CC_DIRECT	GO:0005694~chromosome	9	3.55731	0.0575236	Q9CQ48, Q9D945, Q8R2N2, Q8R3C6, Q9Z1S0, O54864, Q8R060, Q6ZQF0, Q91VE6	238	344	19662	2.1614	1	0.438729	0.420379
UP_KEYWORDS	Chromosome	9	3.55731	0.0868022	Q9CQ48, Q9D945, Q8R2N2, Q8R3C6, Q9Z1S0, O54864, Q8R060, Q6ZQF0, Q91VE6	253	409	22680	1.97261	1	0.340094	0.28982
UP_KEYWORDS	Centromere	4	1.58103	0.18726	Q9CQ48, Q9Z1S0, O54864, Q8R060	253	134	22680	2.67595	1	0.624201	0.531928
GOTERM_CC_DIRECT	GO:0000777~condensed chromosome kinetochore	3	1.18577	0.268867	Q9CQ48, Q9Z1S0, Q8R060	238	84	19662	2.95048	1	1	0.961832
UP_KEYWORDS	Kinetochore	3	1.18577	0.284813	Q9CQ48, Q9Z1S0, Q8R060	253	95	22680	2.83087	1	0.882007	0.751623
GOTERM_CC_DIRECT	GO:0000776~kinetochore	3	1.18577	0.42547	Q9CQ48, Q9Z1S0, Q8R060	238	120	19662	2.06534	1	1	0.961832
Annotation Cluster 29	Enrichment Score: 0.8594966564944283
Category	Term	Count	%	PValue	Genes	List Total	Pop Hits	Pop Total	Fold Enrichment	Bonferroni	Benjamini	FDR
UP_KEYWORDS	RNA-binding	14	5.5336	0.0174187	Q8K301, Q6ZQ58, Q8K4L0, Q922K7, Q91WM3, Q8R3C6, Q91VE6, Q7TMF2, Q8C5Q4, Q4FZF3, P62960, Q8BWW4, Q5SW19, P24547	253	601	22680	2.08822	0.982431	0.114466	0.097545
GOTERM_MF_DIRECT	GO:0003723~RNA binding	16	6.32411	0.0651757	Q8K301, Q6ZQ58, Q8K4L0, Q91W18, Q922K7, Q91WM3, Q8R3C6, P59328, Q91VE6, Q7TMF2, Q8C5Q4, Q4FZF3, P62960, Q8BWW4, Q5SW19, P24547	219	780	17446	1.63409	1	0.70788	0.691586
GOTERM_MF_DIRECT	GO:0003676~nucleic acid binding	17	6.71937	0.480588	Q8K301, Q9Z248, Q8K4L0, Q8R3C6, Q80VY9, Q91VE6, Q7TMF2, Q6PE54, Q8C5Q4, Q3TFK5, Q4FZF3, Q9DAU9, P62960, Q9JIM3, Q9JJZ6, Q9WVF7, B1AX39	219	1237	17446	1.09479	1	1	0.979487
INTERPRO	IPR012677:Nucleotide-binding, alpha-beta plait	4	1.58103	0.668556	Q8C5Q4, Q8BWW4, Q8R3C6, Q91VE6	252	281	20594	1.16331	1	1	0.992908
Annotation Cluster 30	Enrichment Score: 0.8219768558617693
Category	Term	Count	%	PValue	Genes	List Total	Pop Hits	Pop Total	Fold Enrichment	Bonferroni	Benjamini	FDR
GOTERM_CC_DIRECT	GO:0001726~ruffle	6	2.37154	0.0058683	P57725, O89050, Q64261, Q61140, P63094, O08967	238	95	19662	5.21769	0.787308	0.102891	0.0985875
GOTERM_CC_DIRECT	GO:0042995~cell projection	8	3.16206	0.759052	P57725, O89050, P09055, Q64261, Q8C078, P63094, Q9DBU5, P07742	238	712	19662	0.928241	1	1	0.961832
UP_KEYWORDS	Cell projection	7	2.7668	0.767866	P57725, O89050, P09055, Q64261, Q8C078, P63094, Q9DBU5	253	678	22680	0.925531	1	1	0.855895
Annotation Cluster 31	Enrichment Score: 0.8103274982056418
Category	Term	Count	%	PValue	Genes	List Total	Pop Hits	Pop Total	Fold Enrichment	Bonferroni	Benjamini	FDR
UP_KEYWORDS	Biological rhythms	5	1.97628	0.0522152	Q9R1X4, Q7TPV4, O54864, Q01320, Q9QYH6	253	126	22680	3.55731	0.999996	0.255521	0.217749
GOTERM_BP_DIRECT	GO:0048511~rhythmic process	5	1.97628	0.0798152	Q9R1X4, Q7TPV4, O54864, Q01320, Q9QYH6	230	128	18082	3.07099	1	1	0.999138
GOTERM_BP_DIRECT	GO:0042752~regulation of circadian rhythm	3	1.18577	0.140609	Q9R1X4, Q01320, Q9QYH6	230	52	18082	4.53562	1	1	0.999138
GOTERM_BP_DIRECT	GO:0045892~negative regulation of transcription, DNA-templated	4	1.58103	0.97903	Q9R1X4, Q7TPV4, O54864, Q9QYH6	230	579	18082	0.543125	1	1	0.999138
Annotation Cluster 32	Enrichment Score: 0.7978406483279207
Category	Term	Count	%	PValue	Genes	List Total	Pop Hits	Pop Total	Fold Enrichment	Bonferroni	Benjamini	FDR
GOTERM_CC_DIRECT	GO:0005794~Golgi apparatus	22	8.69565	0.0516783	Q9QZI9, Q9Z0S9, O70566, O89051, P13609, Q91VK4, P35951, Q9ES97, Q61194, P63094, P51912, P37913, Q61462, P15379, Q3U2P1, O35674, O35598, P60521, P25911, Q9CYL5, Q6ZQF0, Q91X43	238	1190	19662	1.52731	0.999999	0.41186	0.394634
UP_KEYWORDS	Golgi apparatus	12	4.74308	0.217983	Q9QZI9, Q9Z0S9, O89051, P13609, O35598, Q61194, P35951, Q9ES97, P60521, P25911, Q9CYL5, Q3U2P1	253	753	22680	1.42859	1	0.696335	0.593399
GOTERM_CC_DIRECT	GO:0000139~Golgi membrane	7	2.7668	0.358713	Q9QZI9, O89051, P13609, Q9ES97, P60521, Q9CYL5, Q3U2P1	238	403	19662	1.43497	1	1	0.961832
Annotation Cluster 33	Enrichment Score: 0.783238818219094
Category	Term	Count	%	PValue	Genes	List Total	Pop Hits	Pop Total	Fold Enrichment	Bonferroni	Benjamini	FDR
KEGG_PATHWAY	mmu01100:Metabolic pathways	25	9.88142	0.0331993	P49586, Q61194, P58058, O08528, Q811Q9, P52019, P70700, Q8K2C8, Q8JZK9, A7MCT6, Q9QYF1, Q9WVF7, O88673, Q8K202, P13439, Q9D4V0, Q8K0C4, Q64674, Q9R1Q9, P11157, Q01237, Q60715, P24547, P20664, P07742	101	1269	7691	1.50017	0.997996	0.339371	0.333837
GOTERM_MF_DIRECT	GO:0003824~catalytic activity	9	3.55731	0.250121	Q3UH60, P49586, Q8JZK9, P13439, O08528, P24547, Q811Q9, Q64674, P07742	219	479	17446	1.49678	1	1	0.979487
GOTERM_BP_DIRECT	GO:0008152~metabolic process	7	2.7668	0.538276	Q3UH60, Q8K2C8, Q8JZK9, P13439, P58058, O08528, P07742	230	463	18082	1.1886	1	1	0.999138
Annotation Cluster 34	Enrichment Score: 0.7152835671934956
Category	Term	Count	%	PValue	Genes	List Total	Pop Hits	Pop Total	Fold Enrichment	Bonferroni	Benjamini	FDR
GOTERM_MF_DIRECT	GO:0003714~transcription corepressor activity	6	2.37154	0.0473802	Q9Z248, Q8K4L0, Q9WV70, Q7TPV4, Q9WUF3, P25322	219	157	17446	3.04441	1	0.639388	0.62467
UP_KEYWORDS	Transcription	29	11.4625	0.0616368	Q64701, Q9R1X4, Q9WV70, Q8K4L0, Q7TPV4, P53569, Q922B6, P70700, Q8VCD7, Q8VDF2, Q3V1V3, Q9WUF3, Q60848, O54864, Q9JJZ6, Q922X9, P25322, Q8K202, Q9Z248, Q8BJW5, Q9D0N7, Q6PCM1, Q8BG60, Q8R4Z4, P41047, Q9DAU9, P62960, Q8R2N2, P20664	253	1859	22680	1.39843	1	0.283529	0.241616
UP_KEYWORDS	Repressor	11	4.34783	0.0749316	Q64701, Q8R4Z4, Q9Z248, P41047, P62960, Q8VDF2, Q9WV70, Q7TPV4, Q9WUF3, O54864, P25322	253	534	22680	1.8466	1	0.31335	0.267029
GOTERM_BP_DIRECT	GO:0000122~negative regulation of transcription from RNA polymerase II promoter	14	5.5336	0.136331	Q64701, Q9Z248, Q9R1X4, Q9WV70, Q8BG60, Q922B6, O09126, Q8R4Z4, P41047, P62960, Q8VDF2, Q64261, O54864, P25322	230	729	18082	1.5098	1	1	0.999138
UP_KEYWORDS	Transcription regulation	26	10.2767	0.145585	Q64701, Q9R1X4, Q9WV70, Q8K4L0, Q7TPV4, P53569, Q922B6, Q8VCD7, Q8VDF2, Q3V1V3, Q9WUF3, Q60848, O54864, Q9JJZ6, Q922X9, P25322, Q9Z248, Q8BJW5, Q9D0N7, Q6PCM1, Q8BG60, Q8R4Z4, P41047, Q9DAU9, P62960, Q8R2N2	253	1799	22680	1.29558	1	0.499769	0.42589
GOTERM_BP_DIRECT	GO:0006351~transcription, DNA-templated	29	11.4625	0.21177	Q64701, Q9R1X4, Q9WV70, Q8K4L0, Q7TPV4, P53569, Q922B6, P70700, Q8VCD7, Q8VDF2, Q3V1V3, Q9WUF3, Q60848, O54864, Q9JJZ6, Q922X9, P25322, Q8K202, Q9Z248, Q8BJW5, Q9D0N7, Q6PCM1, Q8BG60, Q8R4Z4, P41047, Q9DAU9, P62960, Q8R2N2, P20664	230	1885	18082	1.2095	1	1	0.999138
GOTERM_BP_DIRECT	GO:0006355~regulation of transcription, DNA-templated	28	11.0672	0.675123	Q64701, Q9R1X4, Q922H1, Q9WV70, Q8K4L0, Q7TPV4, P53569, Q922B6, Q8VCD7, Q8VDF2, Q3V1V3, Q9WUF3, Q60848, O54864, Q9JJZ6, Q922X9, P25322, Q9Z248, Q8BJW5, Q9D0N7, Q6PCM1, Q8BG60, Q8R4Z4, P41047, Q9DAU9, P62960, Q8R2N2, Q9DBU5	230	2279	18082	0.9659	1	1	0.999138
UP_KEYWORDS	Activator	7	2.7668	0.695609	Q8BJW5, P62960, Q7TPV4, Q9WUF3, Q6PCM1, Q9JJZ6, P53569	253	624	22680	1.00562	1	1	0.855895
GOTERM_MF_DIRECT	GO:0003677~DNA binding	20	7.90514	0.845325	Q8K202, Q9Z248, Q7TPV4, P37913, Q01320, P59328, Q8R4E9, P70700, Q8R4Z4, Q9DAU9, P49717, P62960, Q9JIM3, Q8VDF2, Q9WUF3, Q9JJZ6, P24547, Q9WVF7, Q6ZQF0, Q9DBU5	219	1847	17446	0.862611	1	1	0.979487
Annotation Cluster 35	Enrichment Score: 0.6304011888541681
Category	Term	Count	%	PValue	Genes	List Total	Pop Hits	Pop Total	Fold Enrichment	Bonferroni	Benjamini	FDR
UP_KEYWORDS	Metal-binding	50	19.7628	0.0309677	P58058, P63094, P37913, Q7TMF2, P70700, Q922B6, Q8VCD7, Q6A009, Q8VDF2, P09055, P62274, Q9JJZ6, P05532, Q9Z248, P51954, Q60790, Q01320, Q8K0C4, Q3V3R4, Q6DFX2, Q9DAU9, O35674, O35598, Q60715, Q922Q2, Q3V3A1, Q641K1, Q922H1, P52332, Q9CQS5, Q3UKC1, Q00651, Q8BW10, Q9JJX7, O54864, Q9WVF7, O88673, Q9D136, Q9R062, Q9CWR2, Q6PCM1, Q61462, P11157, Q62312, Q8BZ20, Q9ES70, P24547, P20664, B1AX39, Q9DBU5	253	3395	22680	1.32024	0.999279	0.169585	0.144516
GOTERM_MF_DIRECT	GO:0046872~metal ion binding	50	19.7628	0.128576	P58058, P63094, P37913, Q7TMF2, P70700, Q922B6, Q8VCD7, Q6A009, Q8VDF2, P09055, P62274, Q9JJZ6, P05532, Q9Z248, P51954, Q60790, Q01320, Q8K0C4, Q3V3R4, Q6DFX2, Q9DAU9, O35674, O35598, Q60715, Q922Q2, Q3V3A1, Q641K1, Q922H1, P52332, Q9CQS5, Q3UKC1, Q00651, Q8BW10, Q9JJX7, O54864, Q9WVF7, O88673, Q9D136, Q9R062, Q9CWR2, Q6PCM1, Q61462, P11157, Q62312, Q8BZ20, Q9ES70, P24547, P20664, B1AX39, Q9DBU5	219	3355	17446	1.18721	1	1	0.979487
UP_KEYWORDS	Zinc	26	10.2767	0.388035	Q641K1, Q922H1, Q3UKC1, Q6P5F6, Q922B6, P70700, Q6A009, Q8VCD7, Q8VDF2, Q8BW10, P62274, O54864, Q9JJZ6, Q9WVF7, O88673, Q9Z248, Q9CWR2, Q6PCM1, Q60790, Q8BZ20, Q9DAU9, O35674, O35598, P20664, B1AX39, Q9DBU5	253	2099	22680	1.11041	1	1	0.855895
UP_KEYWORDS	Zinc-finger	18	7.11462	0.574635	Q9Z248, Q922H1, Q9CWR2, Q3UKC1, Q6PCM1, Q60790, Q922B6, P70700, Q8BZ20, Q6A009, Q8VCD7, Q9DAU9, Q8VDF2, Q9JJZ6, Q9WVF7, B1AX39, O88673, Q9DBU5	253	1565	22680	1.03105	1	1	0.855895
GOTERM_MF_DIRECT	GO:0008270~zinc ion binding	12	4.74308	0.793708	Q641K1, Q6A009, Q8VCD7, Q8VDF2, Q7TPV4, P62274, O54864, Q9WVF7, Q9DBU5, B1AX39, Q3U2P1, Q922B6	219	1075	17446	0.889251	1	1	0.979487
Annotation Cluster 36	Enrichment Score: 0.5164048625349206
Category	Term	Count	%	PValue	Genes	List Total	Pop Hits	Pop Total	Fold Enrichment	Bonferroni	Benjamini	FDR
GOTERM_CC_DIRECT	GO:0000922~spindle pole	5	1.97628	0.0394434	Q9CQ48, Q9ES70, O35177, Q3U3T8, Q6ZQF0	238	106	19662	3.89686	0.999975	0.357711	0.34275
GOTERM_CC_DIRECT	GO:0005815~microtubule organizing center	4	1.58103	0.287352	Q9CQ48, Q9ES70, Q9JIM3, Q8K4R9	238	155	19662	2.13196	1	1	0.961832
GOTERM_CC_DIRECT	GO:0005856~cytoskeleton	14	5.5336	0.587082	Q9CQ48, P52332, Q8K4R9, Q69Z38, P51954, Q3U3T8, Q62433, Q6P5H6, Q9ES70, Q9JIM3, O08992, O35177, Q64261, Q6ZQF0	238	1113	19662	1.03916	1	1	0.961832
GOTERM_CC_DIRECT	GO:0005813~centrosome	6	2.37154	0.604686	Q6PAC3, Q64261, P51954, Q3U3T8, Q6ZQF0, Q62433	238	435	19662	1.1395	1	1	0.961832
UP_KEYWORDS	Cytoskeleton	12	4.74308	0.650667	Q9CQ48, Q9ES70, Q9JIM3, O08992, O35177, Q8K4R9, Q64261, Q69Z38, P51954, Q3U3T8, Q6ZQF0, Q62433	253	1073	22680	1.00255	1	1	0.855895
Annotation Cluster 37	Enrichment Score: 0.45160205359620925
Category	Term	Count	%	PValue	Genes	List Total	Pop Hits	Pop Total	Fold Enrichment	Bonferroni	Benjamini	FDR
GOTERM_CC_DIRECT	GO:0048471~perinuclear region of cytoplasm	12	4.74308	0.214647	P41047, P62960, Q32M21, Q91VK4, P09055, Q9Z1S0, P63094, P25911, Q62351, Q62433, Q3U2P1, Q922B6	238	692	19662	1.4326	1	1	0.961832
GOTERM_CC_DIRECT	GO:0031410~cytoplasmic vesicle	10	3.95257	0.377282	Q9Z0S9, P41047, Q9QXM0, Q8VDF2, P09055, Q61194, P60521, P63094, Q62351, Q922B6	238	646	19662	1.27885	1	1	0.961832
GOTERM_CC_DIRECT	GO:0016023~cytoplasmic, membrane-bounded vesicle	3	1.18577	0.545511	P41047, Q62351, Q922B6	238	151	19662	1.64133	1	1	0.961832
Annotation Cluster 38	Enrichment Score: 0.42940500810205506
Category	Term	Count	%	PValue	Genes	List Total	Pop Hits	Pop Total	Fold Enrichment	Bonferroni	Benjamini	FDR
UP_KEYWORDS	Adaptive immunity	4	1.58103	0.0959375	Q18PI6, Q64281, P25911, P01731	253	98	22680	3.65895	1	0.361732	0.308258
GOTERM_BP_DIRECT	GO:0002250~adaptive immune response	4	1.58103	0.258116	Q18PI6, Q64281, P25911, P01731	230	139	18082	2.26237	1	1	0.999138
UP_KEYWORDS	Immunity	6	2.37154	0.464615	Q18PI6, Q9QZI9, Q64281, P25911, P01731, Q80UL9	253	401	22680	1.34131	1	1	0.855895
GOTERM_BP_DIRECT	GO:0002376~immune system process	6	2.37154	0.534773	Q18PI6, Q9QZI9, Q64281, P25911, P01731, Q80UL9	230	383	18082	1.2316	1	1	0.999138
GOTERM_BP_DIRECT	GO:0045087~innate immune response	6	2.37154	0.574209	Q18PI6, Q9QZI9, P16277, P52332, P25911, Q61462	230	400	18082	1.17926	1	1	0.999138
UP_KEYWORDS	Innate immunity	3	1.18577	0.750643	Q18PI6, Q9QZI9, P25911	253	241	22680	1.1159	1	1	0.855895
Annotation Cluster 39	Enrichment Score: 0.38686660065038636
Category	Term	Count	%	PValue	Genes	List Total	Pop Hits	Pop Total	Fold Enrichment	Bonferroni	Benjamini	FDR
GOTERM_BP_DIRECT	GO:0030154~cell differentiation	15	5.92885	0.121206	O70566, Q9Z127, P52332, P97287, Q6PCM1, Q62312, O09126, Q8R4Z4, P16277, Q7TSC1, Q922R0, Q64261, O54864, Q922X9, P05532	230	780	18082	1.51187	1	1	0.999138
UP_KEYWORDS	Differentiation	10	3.95257	0.287611	O09126, O70566, Q9Z127, P97287, Q922R0, Q64261, Q6PCM1, O54864, Q922X9, Q62312	253	646	22680	1.38768	1	0.882007	0.751623
UP_KEYWORDS	Developmental protein	9	3.55731	0.853658	O09126, O70566, Q9Z127, Q9R1X4, P97287, Q922R0, Q8BTT6, Q8R3C6, Q60848	253	976	22680	0.826638	1	1	0.855895
GOTERM_BP_DIRECT	GO:0007275~multicellular organism development	9	3.55731	0.952624	O09126, O70566, Q9Z127, Q9R1X4, P97287, Q922R0, Q8BTT6, Q8R3C6, Q60848	230	1029	18082	0.687616	1	1	0.999138
Annotation Cluster 40	Enrichment Score: 0.3800055294425817
Category	Term	Count	%	PValue	Genes	List Total	Pop Hits	Pop Total	Fold Enrichment	Bonferroni	Benjamini	FDR
UP_KEYWORDS	TPR repeat	4	1.58103	0.215718	Q60715, Q5SW19, Q8CD92, Q6NZL6	253	144	22680	2.49012	1	0.696335	0.593399
UP_SEQ_FEATURE	repeat:TPR 4	3	1.18577	0.318207	Q5SW19, Q8CD92, Q6NZL6	241	86	18012	2.60716	1	1	0.985751
INTERPRO	IPR013026:Tetratricopeptide repeat-containing domain	3	1.18577	0.430976	Q60715, Q8CD92, Q6NZL6	252	120	20594	2.04306	1	1	0.992908
INTERPRO	IPR011990:Tetratricopeptide-like helical	4	1.58103	0.4535	Q60715, Q5SW19, Q8CD92, Q6NZL6	252	204	20594	1.6024	1	1	0.992908
INTERPRO	IPR019734:Tetratricopeptide repeat	3	1.18577	0.455668	Q60715, Q8CD92, Q6NZL6	252	126	20594	1.94577	1	1	0.992908
UP_SEQ_FEATURE	repeat:TPR 3	3	1.18577	0.498109	Q5SW19, Q8CD92, Q6NZL6	241	125	18012	1.79373	1	1	0.985751
UP_SEQ_FEATURE	repeat:TPR 1	3	1.18577	0.54724	Q5SW19, Q8CD92, Q6NZL6	241	137	18012	1.63661	1	1	0.985751
UP_SEQ_FEATURE	repeat:TPR 2	3	1.18577	0.54724	Q5SW19, Q8CD92, Q6NZL6	241	137	18012	1.63661	1	1	0.985751
Annotation Cluster 41	Enrichment Score: 0.3354032668882835
Category	Term	Count	%	PValue	Genes	List Total	Pop Hits	Pop Total	Fold Enrichment	Bonferroni	Benjamini	FDR
UP_KEYWORDS	Endoplasmic reticulum	14	5.5336	0.314587	Q8BHT6, Q9ES97, Q811Q9, Q8K0C4, P52019, Q3U2P1, Q8K2C8, Q8R3Q0, O08992, Q01237, Q60715, Q9QYF1, Q8K297, Q8R502	253	997	22680	1.2588	1	0.913128	0.778144
GOTERM_CC_DIRECT	GO:0005789~endoplasmic reticulum membrane	10	3.95257	0.493463	Q8BHT6, P49586, O08992, Q01237, Q9ES97, Q9QYF1, Q8K0C4, P52019, Q3U2P1, Q8R502	238	710	19662	1.16357	1	1	0.961832
GOTERM_CC_DIRECT	GO:0005783~endoplasmic reticulum	16	6.32411	0.63503	Q8BHT6, P49586, Q9ES97, Q811Q9, Q8K0C4, P52019, Q3U2P1, Q8K2C8, O88947, Q8R3Q0, O08992, Q01237, Q60715, Q9QYF1, Q8K297, Q8R502	238	1323	19662	0.999104	1	1	0.961832
Annotation Cluster 42	Enrichment Score: 0.30348594501697623
Category	Term	Count	%	PValue	Genes	List Total	Pop Hits	Pop Total	Fold Enrichment	Bonferroni	Benjamini	FDR
UP_SEQ_FEATURE	repeat:3	4	1.58103	0.322938	P13609, P49586, Q62433, Q9QYH6	241	150	18012	1.99303	1	1	0.985751
UP_SEQ_FEATURE	repeat:1	4	1.58103	0.503369	P13609, P49586, Q62433, Q9QYH6	241	200	18012	1.49477	1	1	0.985751
UP_SEQ_FEATURE	repeat:2	3	1.18577	0.756025	P13609, Q62433, Q9QYH6	241	203	18012	1.10451	1	1	0.985751
Annotation Cluster 43	Enrichment Score: 0.3013703859683319
Category	Term	Count	%	PValue	Genes	List Total	Pop Hits	Pop Total	Fold Enrichment	Bonferroni	Benjamini	FDR
UP_SEQ_FEATURE	lipid moiety-binding region:N-myristoyl glycine	3	1.18577	0.432155	P16277, P25911, Q9CYL5	241	110	18012	2.03833	1	1	0.985751
UP_KEYWORDS	Lipoprotein	10	3.95257	0.504645	P63321, P16277, P35951, O88875, P60521, P63094, P25911, Q62351, Q9CYL5, P28656	253	780	22680	1.14929	1	1	0.855895
UP_KEYWORDS	Myristate	3	1.18577	0.571825	P16277, P25911, Q9CYL5	253	172	22680	1.56356	1	1	0.855895
Annotation Cluster 44	Enrichment Score: 0.29845843892013774
Category	Term	Count	%	PValue	Genes	List Total	Pop Hits	Pop Total	Fold Enrichment	Bonferroni	Benjamini	FDR
GOTERM_CC_DIRECT	GO:0048471~perinuclear region of cytoplasm	12	4.74308	0.214647	P41047, P62960, Q32M21, Q91VK4, P09055, Q9Z1S0, P63094, P25911, Q62351, Q62433, Q3U2P1, Q922B6	238	692	19662	1.4326	1	1	0.961832
UP_KEYWORDS	Lipoprotein	10	3.95257	0.504645	P63321, P16277, P35951, O88875, P60521, P63094, P25911, Q62351, Q9CYL5, P28656	253	780	22680	1.14929	1	1	0.855895
UP_SEQ_FEATURE	lipid moiety-binding region:S-palmitoyl cysteine	3	1.18577	0.691846	P63094, P25911, Q62351	241	179	18012	1.2526	1	1	0.985751
UP_KEYWORDS	Palmitate	3	1.18577	0.853978	P63094, P25911, Q62351	253	304	22680	0.884647	1	1	0.855895
Annotation Cluster 45	Enrichment Score: 0.2778388213027499
Category	Term	Count	%	PValue	Genes	List Total	Pop Hits	Pop Total	Fold Enrichment	Bonferroni	Benjamini	FDR
INTERPRO	IPR013032:EGF-like, conserved site	4	1.58103	0.431215	P21956, O88947, O35674, P35951	252	197	20594	1.65933	1	1	0.992908
UP_KEYWORDS	EGF-like domain	4	1.58103	0.457867	P21956, O88947, O35674, P35951	253	224	22680	1.60079	1	1	0.855895
INTERPRO	IPR000742:Epidermal growth factor-like domain	4	1.58103	0.548965	P21956, O88947, O35674, P35951	252	237	20594	1.37928	1	1	0.992908
SMART	SM00181:EGF	3	1.18577	0.713949	P21956, O88947, P35951	144	181	10425	1.19993	1	1	1
Annotation Cluster 46	Enrichment Score: 0.27096363988157934
Category	Term	Count	%	PValue	Genes	List Total	Pop Hits	Pop Total	Fold Enrichment	Bonferroni	Benjamini	FDR
UP_KEYWORDS	Ubl conjugation pathway	11	4.34783	0.166465	Q8K0L0, Q6PAC3, Q6A009, Q8VDF2, B1AQJ2, Q9DBU5, Q922M3, Q91ZU1, Q9QYH6, Q922B6, Q6ZPJ3	253	631	22680	1.56274	1	0.563044	0.479812
GOTERM_MF_DIRECT	GO:0061630~ubiquitin protein ligase activity	5	1.97628	0.238384	Q8K0L0, Q6A009, Q8VDF2, Q9DBU5, Q6ZPJ3	219	199	17446	2.00156	1	1	0.979487
UP_KEYWORDS	Ligase	5	1.97628	0.495961	Q6A009, Q8VDF2, P37913, Q9DBU5, Q922B6	253	330	22680	1.35825	1	1	0.855895
GOTERM_MF_DIRECT	GO:0004842~ubiquitin-protein transferase activity	5	1.97628	0.584002	Q6A009, Q8VDF2, Q9DBU5, Q922B6, Q6ZPJ3	219	326	17446	1.22181	1	1	0.979487
GOTERM_MF_DIRECT	GO:0016874~ligase activity	5	1.97628	0.665914	Q6A009, Q8VDF2, P37913, Q9DBU5, Q922B6	219	362	17446	1.10031	1	1	0.979487
INTERPRO	IPR001841:Zinc finger, RING-type	4	1.58103	0.680135	Q6A009, Q8VDF2, Q9DBU5, Q922B6	252	286	20594	1.14297	1	1	0.992908
UP_SEQ_FEATURE	zinc finger region:RING-type	3	1.18577	0.711877	Q6A009, Q8VDF2, Q922B6	241	186	18012	1.20546	1	1	0.985751
GOTERM_MF_DIRECT	GO:0008270~zinc ion binding	12	4.74308	0.793708	Q641K1, Q6A009, Q8VCD7, Q8VDF2, Q7TPV4, P62274, O54864, Q9WVF7, Q9DBU5, B1AX39, Q3U2P1, Q922B6	219	1075	17446	0.889251	1	1	0.979487
INTERPRO	IPR013083:Zinc finger, RING/FYVE/PHD-type	5	1.97628	0.79433	Q6A009, Q8VCD7, Q8VDF2, Q9DBU5, Q922B6	252	445	20594	0.918227	1	1	0.992908
SMART	SM00184:RING	3	1.18577	0.83526	Q8VDF2, Q9DBU5, Q922B6	144	234	10425	0.928152	1	1	1
Annotation Cluster 47	Enrichment Score: 0.24203528962353793
Category	Term	Count	%	PValue	Genes	List Total	Pop Hits	Pop Total	Fold Enrichment	Bonferroni	Benjamini	FDR
UP_KEYWORDS	Mitochondrion inner membrane	5	1.97628	0.310263	Q8C0K5, Q8R0Z5, Q9JJG9, Q8R2R6, Q9JLR9	253	254	22680	1.76465	1	0.913128	0.778144
GOTERM_CC_DIRECT	GO:0005739~mitochondrion	21	8.3004	0.602096	Q641K1, O70566, G3X9B1, P97287, Q9JJG9, O08528, P18572, P37913, Q62351, Q61462, Q9JLR9, Q9D7Z3, Q8C5Q4, Q8C0K5, Q8R0Z5, P62245, Q9JIM3, Q9WUF3, Q60715, Q8R2R6, Q76KJ5	238	1721	19662	1.00807	1	1	0.961832
GOTERM_CC_DIRECT	GO:0005743~mitochondrial inner membrane	5	1.97628	0.688979	Q8C0K5, Q8R0Z5, Q9JJG9, Q8R2R6, Q9JLR9	238	387	19662	1.06736	1	1	0.961832
UP_KEYWORDS	Mitochondrion	10	3.95257	0.836099	Q8C5Q4, Q641K1, Q8C0K5, P97287, Q9JIM3, Q8R0Z5, Q9JJG9, Q9WUF3, Q8R2R6, Q9JLR9	253	1058	22680	0.847299	1	1	0.855895
Annotation Cluster 48	Enrichment Score: 0.23536006004120058
Category	Term	Count	%	PValue	Genes	List Total	Pop Hits	Pop Total	Fold Enrichment	Bonferroni	Benjamini	FDR
GOTERM_CC_DIRECT	GO:1903561~extracellular vesicle	3	1.18577	0.117833	P21956, O08992, Q62351	238	49	19662	5.05797	1	0.688666	0.659862
GOTERM_CC_DIRECT	GO:0005615~extracellular space	12	4.74308	0.976455	O09126, P21956, Q8CI11, P41047, O89051, P13609, Q3V1V3, O08992, P50592, Q62351, P13597, P05532	238	1504	19662	0.65915	1	1	0.976455
GOTERM_CC_DIRECT	GO:0005576~extracellular region	12	4.74308	0.995864	P21956, P41047, O89051, P62960, P13609, O88947, O08992, P12804, P63094, Q62351, Q9CYL5, P08920	238	1753	19662	0.565523	1	1	0.995864
UP_KEYWORDS	Secreted	9	3.55731	0.998717	P21956, P41047, O89051, P62960, P13609, O88947, O08992, P12804, P63094	253	1685	22680	0.478812	1	1	0.998717
Annotation Cluster 49	Enrichment Score: 0.23501657792906241
Category	Term	Count	%	PValue	Genes	List Total	Pop Hits	Pop Total	Fold Enrichment	Bonferroni	Benjamini	FDR
UP_KEYWORDS	Cleavage on pair of basic residues	5	1.97628	0.297559	O88947, O35674, Q91VK4, O35598, P63094	253	248	22680	1.80734	1	0.900509	0.76739
UP_KEYWORDS	Metalloprotease	3	1.18577	0.473136	Q641K1, O35674, O35598	253	143	22680	1.88065	1	1	0.855895
GOTERM_MF_DIRECT	GO:0008237~metallopeptidase activity	3	1.18577	0.596748	Q641K1, O35674, O35598	219	160	17446	1.49366	1	1	0.979487
GOTERM_MF_DIRECT	GO:0008233~peptidase activity	7	2.7668	0.627856	Q641K1, O88947, O35674, O35598, Q9DBN5, B1AQJ2, P12804	219	516	17446	1.08069	1	1	0.979487
UP_KEYWORDS	Zymogen	3	1.18577	0.68735	O88947, O35674, O35598	253	213	22680	1.2626	1	1	0.855895
UP_KEYWORDS	Protease	6	2.37154	0.722651	Q641K1, O88947, O35674, O35598, Q9DBN5, B1AQJ2	253	542	22680	0.992372	1	1	0.855895
GOTERM_BP_DIRECT	GO:0006508~proteolysis	6	2.37154	0.864106	Q641K1, O88947, O35674, O35598, Q9DBN5, B1AQJ2	230	582	18082	0.810489	1	1	0.999138
Annotation Cluster 50	Enrichment Score: 0.13228211781786156
Category	Term	Count	%	PValue	Genes	List Total	Pop Hits	Pop Total	Fold Enrichment	Bonferroni	Benjamini	FDR
UP_KEYWORDS	Transport	22	8.69565	0.544382	Q9WTR1, Q80UZ2, Q09143, Q9Z127, P35951, Q9ES97, Q99L48, P51912, Q61462, Q6P5F6, Q8VI75, Q9R1Q9, Q3U2P1, Q9JLR9, Q8C0K5, Q8R0Z5, Q8R3Q0, Q8CFE6, P52293, P60521, P17809, Q8R502	253	1901	22680	1.03744	1	1	0.855895
UP_KEYWORDS	Ion transport	7	2.7668	0.688228	Q9WTR1, Q8R0Z5, Q8R3Q0, Q8CFE6, Q6P5F6, Q9R1Q9, Q8R502	253	619	22680	1.01375	1	1	0.855895
GOTERM_BP_DIRECT	GO:0006811~ion transport	7	2.7668	0.753169	Q9WTR1, Q8R0Z5, Q8R3Q0, Q8CFE6, Q6P5F6, Q9R1Q9, Q8R502	230	584	18082	0.942332	1	1	0.999138
UP_KEYWORDS	Protein transport	6	2.37154	0.771356	Q80UZ2, P52293, Q99L48, P60521, Q8VI75, Q3U2P1	253	577	22680	0.932176	1	1	0.855895
GOTERM_BP_DIRECT	GO:0006810~transport	21	8.3004	0.782039	Q9WTR1, Q80UZ2, Q09143, Q9Z127, P35951, Q9ES97, Q99L48, P51912, Q61462, Q6P5F6, Q8VI75, Q9R1Q9, Q3U2P1, Q9JLR9, Q8C0K5, Q8R0Z5, Q8R3Q0, Q8CFE6, P60521, P17809, Q8R502	230	1822	18082	0.906128	1	1	0.999138
GOTERM_BP_DIRECT	GO:0015031~protein transport	5	1.97628	0.944702	Q80UZ2, Q99L48, P60521, Q8VI75, Q3U2P1	230	592	18082	0.663998	1	1	0.999138
Annotation Cluster 51	Enrichment Score: 0.11915911238173456
Category	Term	Count	%	PValue	Genes	List Total	Pop Hits	Pop Total	Fold Enrichment	Bonferroni	Benjamini	FDR
INTERPRO	IPR012677:Nucleotide-binding, alpha-beta plait	4	1.58103	0.668556	Q8C5Q4, Q8BWW4, Q8R3C6, Q91VE6	252	281	20594	1.16331	1	1	0.992908
INTERPRO	IPR000504:RNA recognition motif domain	3	1.18577	0.794902	Q8C5Q4, Q8R3C6, Q91VE6	252	241	20594	1.01729	1	1	0.992908
SMART	SM00360:RRM	3	1.18577	0.826174	Q8C5Q4, Q8R3C6, Q91VE6	144	229	10425	0.948417	1	1	1
Annotation Cluster 52	Enrichment Score: 0.10923619535145591
Category	Term	Count	%	PValue	Genes	List Total	Pop Hits	Pop Total	Fold Enrichment	Bonferroni	Benjamini	FDR
GOTERM_CC_DIRECT	GO:0030054~cell junction	9	3.55731	0.639266	Q6PAC3, Q9Z0S9, Q8C7V3, P09055, O08992, Q69Z38, Q61140, P21995, Q80UL9	238	718	19662	1.03554	1	1	0.961832
UP_KEYWORDS	Cell junction	7	2.7668	0.746596	Q9Z0S9, P09055, O08992, Q69Z38, Q61140, P21995, Q80UL9	253	661	22680	0.949334	1	1	0.855895
GOTERM_CC_DIRECT	GO:0045202~synapse	3	1.18577	0.9852	Q9Z0S9, P09055, P21995	238	505	19662	0.490773	1	1	0.9852
Annotation Cluster 53	Enrichment Score: 0.07727408284535242
Category	Term	Count	%	PValue	Genes	List Total	Pop Hits	Pop Total	Fold Enrichment	Bonferroni	Benjamini	FDR
UP_KEYWORDS	Activator	7	2.7668	0.695609	Q8BJW5, P62960, Q7TPV4, Q9WUF3, Q6PCM1, Q9JJZ6, P53569	253	624	22680	1.00562	1	1	0.855895
GOTERM_MF_DIRECT	GO:0000978~RNA polymerase II core promoter proximal region sequence-specific DNA binding	4	1.58103	0.829512	Q9Z248, P62960, Q9JJZ6, P53569	219	359	17446	0.8876	1	1	0.979487
GOTERM_MF_DIRECT	GO:0001077~transcriptional activator activity, RNA polymerase II core promoter proximal region sequence-specific binding	3	1.18577	0.854002	P62960, Q9JJZ6, P53569	219	270	17446	0.885134	1	1	0.979487
GOTERM_BP_DIRECT	GO:0045944~positive regulation of transcription from RNA polymerase II promoter	6	2.37154	0.995994	P62960, Q9CWR2, Q6PCM1, Q9JJZ6, Q01320, P53569	230	995	18082	0.474075	1	1	0.999138
Annotation Cluster 54	Enrichment Score: 0.02113416068980332
Category	Term	Count	%	PValue	Genes	List Total	Pop Hits	Pop Total	Fold Enrichment	Bonferroni	Benjamini	FDR
UP_SEQ_FEATURE	zinc finger region:C2H2-type 3	3	1.18577	0.865435	Q9Z248, Q9DAU9, Q9JJZ6	241	261	18012	0.859064	1	1	0.985751
UP_SEQ_FEATURE	zinc finger region:C2H2-type 1	3	1.18577	0.868253	Q9Z248, Q9DAU9, Q9JJZ6	241	263	18012	0.852531	1	1	0.985751
INTERPRO	IPR013087:Zinc finger C2H2-type/integrase DNA-binding domain	3	1.18577	0.997245	Q9Z248, Q9DAU9, Q9JJZ6	252	652	20594	0.376022	1	1	0.997245
INTERPRO	IPR015880:Zinc finger, C2H2-like	3	1.18577	0.998266	Q9Z248, Q9DAU9, Q9JJZ6	252	693	20594	0.353776	1	1	0.998266
INTERPRO	IPR007087:Zinc finger, C2H2	3	1.18577	0.998876	Q9Z248, Q9DAU9, Q9JJZ6	252	731	20594	0.335385	1	1	0.998876
SMART	SM00355:ZnF_C2H2	3	1.18577	0.999435	Q9Z248, Q9DAU9, Q9JJZ6	144	693	10425	0.313402	1	1	1
Annotation Cluster 55	Enrichment Score: 0.004132486248615773
Category	Term	Count	%	PValue	Genes	List Total	Pop Hits	Pop Total	Fold Enrichment	Bonferroni	Benjamini	FDR
GOTERM_MF_DIRECT	GO:0004871~signal transducer activity	5	1.97628	0.963682	Q8BFU7, Q9ES70, Q9EQ16, Q61140, P63094	219	648	17446	0.614677	1	1	0.979487
GOTERM_BP_DIRECT	GO:0007165~signal transduction	7	2.7668	0.998933	Q8BFU7, P63321, Q9EQ16, P63094, Q60790, P25911, Q62433	230	1255	18082	0.438503	1	1	0.999138
GOTERM_BP_DIRECT	GO:0007186~G-protein coupled receptor signaling pathway	5	1.97628	1	Q8BFU7, Q5SW28, Q9EQ16, Q61140, P63094	230	1706	18082	0.230414	1	1	1
UP_KEYWORDS	Transducer	3	1.18577	1	Q8BFU7, Q9EQ16, P63094	253	1801	22680	0.149324	1	1	1
