# Supplementary material for: IL-15 and PIM kinases direct the metabolic programming of intestinal intraepithelial lymphocytes
Source: Nat Commun. 2021 Jul 13;12:4290. doi: 10.1038/s41467-021-24473-2 (PMC8277781; doi:10.1038/s41467-021-24473-2)
Supplement: Supplementary file 6 — Supplementary data 3 [file 41467_2021_24473_MOESM6_ESM.xlsx]

## Sheet: proteinGroups
Protein IDs	Majority protein IDs	Peptide counts (all)	Peptide counts (razor+unique)	Peptide counts (unique)	Protein names	Gene names	Fasta headers	Number of proteins	Peptides	Razor + unique peptides	Unique peptides	Peptides TCRabCD8aa+IL15-Rep1	Peptides TCRabCD8aa+IL15-Rep2	Peptides TCRabCD8aa+IL15-Rep3	Peptides TCRabCD8aa+IL15-Rep4	Peptides TCRabCD8aa-Rep1	Peptides TCRabCD8aa-Rep2	Peptides TCRabCD8aa-Rep3	Peptides TCRabCD8aa-Rep4	Peptides TCRabCD8ab+IL15-Rep1	Peptides TCRabCD8ab+IL15-Rep2	Peptides TCRabCD8ab+IL15-Rep3	Peptides TCRabCD8ab+IL15-Rep4	Peptides TCRabCD8ab-Rep1	Peptides TCRabCD8ab-Rep2	Peptides TCRabCD8ab-Rep3	Peptides TCRabCD8ab-Rep4	Peptides TCRgdCD8aa+IL15-Rep1	Peptides TCRgdCD8aa+IL15-Rep2	Peptides TCRgdCD8aa+IL15-Rep3	Peptides TCRgdCD8aa+IL15-Rep4	Peptides TCRgdCD8aa-Rep1	Peptides TCRgdCD8aa-Rep2	Peptides TCRgdCD8aa-Rep3	Peptides TCRgdCD8aa-Rep4	Razor + unique peptides TCRabCD8aa+IL15-Rep1	Razor + unique peptides TCRabCD8aa+IL15-Rep2	Razor + unique peptides TCRabCD8aa+IL15-Rep3	Razor + unique peptides TCRabCD8aa+IL15-Rep4	Razor + unique peptides TCRabCD8aa-Rep1	Razor + unique peptides TCRabCD8aa-Rep2	Razor + unique peptides TCRabCD8aa-Rep3	Razor + unique peptides TCRabCD8aa-Rep4	Razor + unique peptides TCRabCD8ab+IL15-Rep1	Razor + unique peptides TCRabCD8ab+IL15-Rep2	Razor + unique peptides TCRabCD8ab+IL15-Rep3	Razor + unique peptides TCRabCD8ab+IL15-Rep4	Razor + unique peptides TCRabCD8ab-Rep1	Razor + unique peptides TCRabCD8ab-Rep2
A0A087WNL7;A0A087WQ44;A0A087WNX7;A0A087WQY5;E9Q9V7	A0A087WNL7;A0A087WQ44;A0A087WNX7	55;54;51;19;11	55;54;51;19;11	55;54;51;19;11		Srcap	Snf2-related CREBBP activator protein OS=Mus musculus OX=10090 GN=Srcap PE=1 SV=1;Snf2-related CREBBP activator protein OS=Mus musculus OX=10090 GN=Srcap PE=1 SV=1;Snf2-related CREBBP activator protein OS=Mus musculus OX=10090 GN=Srcap PE=1 SV=1	5	55	55	55	14	9	9	5	11	14	17	18	13	15	7	6	11	21	5	3	13	15	7	9	14	11	22	10	14	9	9	5	11	14	17	18	13	15	7	6	11	21
A0A087WS27;D3Z5S8	A0A087WS27;D3Z5S8	3;3	3;3	3;3		Fam46a	Terminal nucleotidyltransferase 5A OS=Mus musculus OX=10090 GN=Tent5a PE=1 SV=1;MCG11933 OS=Mus musculus OX=10090 GN=Tent5a PE=1 SV=2	2	3	3	3	2	2	1	0	0	1	1	1	1	1	0	0	0	0	0	0	0	0	0	0	1	1	1	0	2	2	1	0	0	1	1	1	1	1	0	0	0	0
A0A0A6YY64;A2AUP3;A2AUP5;A2AUP1;Q7TS91;A2AUP4;A7UAK8;Q3U3S6;A7UAK5;A7UAK4;A0A0A6YW89	A0A0A6YY64;A2AUP3;A2AUP5;A2AUP1;Q7TS91;A2AUP4;A7UAK8;Q3U3S6;A7UAK5;A7UAK4;A0A0A6YW89	29;29;29;29;29;29;29;29;29;27;18	29;29;29;29;29;29;29;29;29;27;18	27;27;27;27;27;27;27;27;27;25;17		Pfkfb3	6-phosphofructo-2-kinase/fructose-2,6-biphosphatase 3 OS=Mus musculus OX=10090 GN=Pfkfb3 PE=1 SV=1;6-phosphofructo-2-kinase/fructose-2,6-biphosphatase 3 OS=Mus musculus OX=10090 GN=Pfkfb3 PE=1 SV=1;6-phosphofructo-2-kinase/fructose-2, 6-biphosphatase 3 spl	11	29	29	27	7	7	4	3	5	10	7	9	10	5	6	7	10	9	5	5	9	9	6	7	8	6	15	10	7	7	4	3	5	10	7	9	10	5	6	7	10	9
A0A0G2JDV3	A0A0G2JDV3	38	36	36			Guanylate-binding protein 6 OS=Mus musculus OX=10090 GN=Gbp6 PE=1 SV=1	1	38	36	36	18	19	17	18	21	18	22	21	20	20	19	19	23	24	20	18	22	27	18	19	18	18	21	19	17	18	16	16	20	17	21	20	19	19	18	18	21	23
A0A0G2JEH3;B2RVB9	A0A0G2JEH3;B2RVB9	1;1	1;1	1;1		Tmem243	MCG1490, isoform CRA_a OS=Mus musculus OX=10090 GN=Tmem243 PE=1 SV=1;MCG1490, isoform CRA_b OS=Mus musculus OX=10090 GN=Tmem243 PE=1 SV=1	2	1	1	1	1	1	0	0	0	1	1	0	0	0	0	0	1	0	0	0	0	0	0	1	0	0	1	0	1	1	0	0	0	1	1	0	0	0	0	0	1	0
E9Q7M2;A0A0G2JFZ4;P62500-2	E9Q7M2;A0A0G2JFZ4	8;8;3	6;6;1	5;5;0		Tsc22d2	TSC22 domain family, member 2 OS=Mus musculus OX=10090 GN=Tsc22d2 PE=1 SV=1;MCG8104 OS=Mus musculus OX=10090 GN=Tsc22d2 PE=1 SV=1	3	8	6	5	3	3	3	0	0	3	3	1	4	2	1	0	2	1	0	1	2	3	0	2	2	2	4	0	3	2	3	0	0	2	2	1	3	2	0	0	2	1
A0A0G2JG13;E9Q4F2;A0A0G2JGN5	A0A0G2JG13;E9Q4F2;A0A0G2JGN5	1;1;1	1;1;1	1;1;1		Klhl18	Kelch-like 18 OS=Mus musculus OX=10090 GN=Klhl18 PE=1 SV=1;Kelch-like 18 OS=Mus musculus OX=10090 GN=Klhl18 PE=1 SV=1;Kelch-like 18 OS=Mus musculus OX=10090 GN=Klhl18 PE=1 SV=1	3	1	1	1	0	1	1	0	0	0	0	0	0	0	0	0	0	0	0	0	0	0	0	0	0	0	1	0	0	1	1	0	0	0	0	0	0	0	0	0	0	0
E9PVP1;A0A0G2JG52	E9PVP1;A0A0G2JG52	23;23	23;23	21;21		Aim1	Crystallin beta-gamma domain-containing 1 OS=Mus musculus OX=10090 GN=Crybg1 PE=1 SV=1;Crystallin beta-gamma domain-containing 1 OS=Mus musculus OX=10090 GN=Crybg1 PE=1 SV=1	2	23	23	21	6	6	3	2	2	5	4	1	10	5	5	5	1	2	0	1	7	6	4	3	1	1	5	2	6	6	3	2	2	5	4	1	10	5	5	5	1	2
A0A0J9YU76	A0A0J9YU76	4	1	1			Solute carrier family 4 (anion exchanger), member 1, adaptor protein (Fragment) OS=Mus musculus OX=10090 GN=Slc4a1ap PE=1 SV=1	1	4	1	1	3	3	1	0	2	2	2	2	2	2	0	0	4	3	2	0	2	2	1	2	2	2	2	3	1	1	0	0	0	0	0	0	0	0	0	0	1	1
A0A0J9YVE6	A0A0J9YVE6	10	5	3			Maltase-glucoamylase OS=Mus musculus OX=10090 GN=Mgam PE=1 SV=1	1	10	5	3	1	2	1	0	3	2	1	0	1	0	2	2	1	3	2	2	0	0	1	1	1	2	3	0	0	0	0	0	1	0	0	0	0	0	2	1	0	1
A0A0R4J094;Q3TC72	A0A0R4J094;Q3TC72	12;11	12;11	12;11	Fumarylacetoacetate hydrolase domain-containing protein 2A	Fahd2	Fumarylacetoacetate hydrolase domain-containing 2A OS=Mus musculus OX=10090 GN=Fahd2a PE=1 SV=1;Fumarylacetoacetate hydrolase domain-containing protein 2A OS=Mus musculus OX=10090 GN=Fahd2 PE=1 SV=1	2	12	12	12	6	7	7	2	7	9	5	6	6	2	3	2	4	5	1	2	6	6	3	4	6	6	4	6	6	7	7	2	7	9	5	6	6	2	3	2	4	5
A2RTH5;A0A0U1RNF2	A2RTH5;A0A0U1RNF2	17;17	17;17	17;17		Lcmt1	Leucine carboxyl methyltransferase 1 OS=Mus musculus OX=10090 GN=Lcmt1 PE=1 SV=1;Leucine carboxyl methyltransferase 1 OS=Mus musculus OX=10090 GN=Lcmt1 PE=1 SV=1	2	17	17	17	8	7	7	2	7	7	10	7	6	6	3	1	6	5	2	0	8	7	4	6	5	5	8	7	8	7	7	2	7	7	10	7	6	6	3	1	6	5
A0A140LHY5	A0A140LHY5	7	5	5			Bromodomain PHD finger transcription factor (Fragment) OS=Mus musculus OX=10090 GN=Bptf PE=1 SV=1	1	7	5	5	3	1	1	1	1	0	1	2	2	4	3	1	2	3	1	1	1	2	1	0	2	0	3	0	3	1	1	0	1	0	1	2	2	3	1	0	2	3
E9Q723;A0A1L1SSC7;A0A338P6N2;D3YVV0;Q3UMK4	E9Q723;A0A1L1SSC7;A0A338P6N2;D3YVV0;Q3UMK4	11;11;9;9;8	11;11;9;9;8	11;11;9;9;8		Ttc13	Tetratricopeptide repeat domain 13 OS=Mus musculus OX=10090 GN=Ttc13 PE=1 SV=2;Tetratricopeptide repeat domain 13 OS=Mus musculus OX=10090 GN=Ttc13 PE=1 SV=1;Tetratricopeptide repeat domain 13 OS=Mus musculus OX=10090 GN=Ttc13 PE=1 SV=1;Tetratricopeptide r	5	11	11	11	1	3	0	1	0	1	0	0	4	3	2	0	0	0	0	0	0	2	0	1	0	0	0	1	1	3	0	1	0	1	0	0	4	3	2	0	0	0
Q9D1F9;A0A1L1SUI3;A0A1L1SUV7;A0A1L1SV42	Q9D1F9;A0A1L1SUI3;A0A1L1SUV7	5;5;3;1	5;5;3;1	5;5;3;1		Slc37a4	Solute carrier family 37 (Glucose-6-phosphate transporter), member 4 OS=Mus musculus OX=10090 GN=Slc37a4 PE=1 SV=1;Solute carrier family 37 (glucose-6-phosphate transporter), member 4 OS=Mus musculus OX=10090 GN=Slc37a4 PE=1 SV=1;Solute carrier family 37 (	4	5	5	5	1	2	1	2	0	4	2	3	4	4	2	2	2	3	2	1	1	2	1	1	3	2	4	2	1	2	1	2	0	4	2	3	4	4	2	2	2	3
A0A1W2P8A5;A0A1W2P6H3	A0A1W2P8A5	23;3	3;3	3;3			Utrophin (Fragment) OS=Mus musculus OX=10090 GN=Utrn PE=1 SV=1	2	23	3	3	12	10	9	6	10	9	12	13	9	7	9	8	9	11	7	7	10	7	7	8	10	13	12	12	1	0	1	0	2	0	1	1	0	0	1	1	1	0
A0A1Y7VNZ0;Q99LF7;A0A1Y7VIR8	A0A1Y7VNZ0;Q99LF7	11;10;3	11;10;3	11;10;3		Dcaf4	DDB1 and CUL4-associated factor 4 OS=Mus musculus OX=10090 GN=Dcaf4 PE=1 SV=1;DDB1 and CUL4-associated factor 4 OS=Mus musculus OX=10090 GN=Dcaf4 PE=1 SV=1	3	11	11	11	1	1	1	0	1	2	3	2	3	2	2	1	1	5	1	0	2	1	2	1	2	1	4	1	1	1	1	0	1	2	3	2	3	2	2	1	1	5
A0A286YCV9;E9Q4K7	A0A286YCV9;E9Q4K7	80;78	80;78	71;69	Kinesin-like protein	Kif13b	Kinesin family member 13B OS=Mus musculus OX=10090 GN=Kif13b PE=1 SV=1;Kinesin family member 13B OS=Mus musculus OX=10090 GN=Kif13b PE=1 SV=1	2	80	80	71	39	35	28	16	30	40	44	41	31	33	14	15	33	43	15	15	44	43	20	40	30	39	43	29	39	35	28	16	30	40	44	41	31	33	14	15	33	43
A0A286YCX6;E9PY51;A0A286YCE0	A0A286YCX6;E9PY51	64;40;4	64;40;4	64;40;4		Trappc8	Trafficking protein particle complex 8 OS=Mus musculus OX=10090 GN=Trappc8 PE=1 SV=2;Trafficking protein particle complex 8 OS=Mus musculus OX=10090 GN=Trappc8 PE=1 SV=1	3	64	64	64	30	30	18	19	21	30	28	31	31	26	14	19	24	32	16	11	29	34	20	21	23	25	34	16	30	30	18	19	21	30	28	31	31	26	14	19	24	32
A0A2I3BPN6;E9QAP7	A0A2I3BPN6;E9QAP7	26;25	26;25	25;24		Taf4a	TATA-box-binding protein-associated factor 4 OS=Mus musculus OX=10090 GN=Taf4 PE=1 SV=1;TATA-box-binding protein-associated factor 4 OS=Mus musculus OX=10090 GN=Taf4 PE=1 SV=1	2	26	26	25	9	9	12	2	6	10	12	10	11	5	0	1	11	6	1	2	10	10	1	6	8	14	12	11	9	9	12	2	6	10	12	10	11	5	0	1	11	6
A0A494B9V8;A0A494BBC8;E9QAB6	A0A494B9V8	15;3;1	15;3;1	15;3;1			Protein prenyltransferase alpha subunit repeat containing 1 OS=Mus musculus OX=10090 GN=Ptar1 PE=1 SV=1	3	15	15	15	5	1	1	1	3	4	7	4	3	4	2	3	6	5	3	2	4	4	0	0	5	4	5	2	5	1	1	1	3	4	7	4	3	4	2	3	6	5
A1A5B6	A1A5B6	7	7	7	TBC1 domain family member 25	Tbc1d25	TBC1 domain family member 25 OS=Mus musculus OX=10090 GN=Tbc1d25 PE=1 SV=1	1	7	7	7	4	3	2	0	2	4	2	2	5	5	1	1	3	3	0	1	4	3	1	2	1	1	1	0	4	3	2	0	2	4	2	2	5	5	1	1	3	3
A1L3P4;B0QZV3;A0A140LJ55	A1L3P4;B0QZV3;A0A140LJ55	6;4;3	6;4;3	4;4;3	Sodium/hydrogen exchanger	Slc9a6	Sodium/hydrogen exchanger OS=Mus musculus OX=10090 GN=Slc9a6 PE=1 SV=1;Sodium/hydrogen exchanger OS=Mus musculus OX=10090 GN=Slc9a6 PE=1 SV=1;Solute carrier family 9 (sodium/hydrogen exchanger), member 6 (Fragment) OS=Mus musculus OX=10090 GN=Slc9a6 PE=1 S	3	6	6	4	1	1	1	0	0	2	3	2	3	2	1	0	0	2	1	0	2	2	1	0	1	1	2	0	1	1	1	0	0	2	3	2	3	2	1	0	0	2
A1Z198;Q0GKD5-2;Q0GKD5;Q2LKW6	A1Z198	4;1;1;1	4;1;1;1	3;0;0;0		Nlrp1b	NACHT, LRR and PYD domains-containing protein 1b allele 2 OS=Mus musculus OX=10090 GN=Nlrp1b PE=2 SV=1	4	4	4	3	0	1	0	1	1	1	0	0	0	1	1	2	0	0	1	2	1	1	1	1	0	1	0	1	0	1	0	1	1	1	0	0	0	1	1	2	0	0
A2A432;A2A432-2	A2A432;A2A432-2	49;47	49;47	37;36	Cullin-4B	Cul4b	Cullin-4B OS=Mus musculus OX=10090 GN=Cul4b PE=1 SV=1;Isoform 2 of Cullin-4B OS=Mus musculus OX=10090 GN=Cul4b	2	49	49	37	24	22	19	20	26	30	29	28	25	26	18	18	26	25	17	14	25	27	20	20	21	25	28	28	24	22	19	20	26	30	29	28	25	26	18	18	26	25
A2A483;E9Q8D1;Q3UH28;A2A484;A2A482;A2A481	A2A483;E9Q8D1;Q3UH28;A2A484;A2A482	44;44;42;42;40;18	2;2;0;2;0;0	2;2;0;2;0;0		Zmynd8	Zinc finger, MYND-type-containing 8 OS=Mus musculus OX=10090 GN=Zmynd8 PE=1 SV=1;Zinc finger, MYND-type-containing 8 OS=Mus musculus OX=10090 GN=Zmynd8 PE=1 SV=2;Zinc finger, MYND-type-containing 8 OS=Mus musculus OX=10090 GN=Zmynd8 PE=1 SV=1;Zinc finger,	6	44	2	2	20	16	15	10	14	19	20	19	21	23	13	12	21	25	15	7	21	21	14	15	14	20	19	20	0	0	0	0	0	0	0	1	1	0	0	0	0	1
A2A4P0	A2A4P0	44	44	44	ATP-dependent RNA helicase DHX8	Dhx8	ATP-dependent RNA helicase DHX8 OS=Mus musculus OX=10090 GN=Dhx8 PE=2 SV=1	1	44	44	44	18	17	19	8	15	19	18	20	24	20	10	10	21	25	7	8	20	21	11	14	16	17	25	12	18	17	19	8	15	19	18	20	24	20	10	10	21	25
A2A559-2;A2A559	A2A559-2;A2A559	3;2	3;2	3;2	Post-GPI attachment to proteins factor 3	Pgap3	Isoform 2 of Post-GPI attachment to proteins factor 3 OS=Mus musculus OX=10090 GN=Pgap3;Post-GPI attachment to proteins factor 3 OS=Mus musculus OX=10090 GN=Pgap3 PE=2 SV=1	2	3	3	3	0	1	0	0	2	1	0	1	0	0	0	0	0	0	0	0	0	0	0	0	0	0	1	0	0	1	0	0	2	1	0	1	0	0	0	0	0	0
A2A5K6	A2A5K6	7	7	7	Zinc finger protein 335	Znf335	Zinc finger protein 335 OS=Mus musculus OX=10090 GN=Znf335 PE=1 SV=1	1	7	7	7	1	2	0	0	0	0	0	2	1	2	0	0	0	1	0	0	1	1	0	0	0	2	2	0	1	2	0	0	0	0	0	2	1	2	0	0	0	1
A2A5R2	A2A5R2	73	73	54	Brefeldin A-inhibited guanine nucleotide-exchange protein 2	Arfgef2	Brefeldin A-inhibited guanine nucleotide-exchange protein 2 OS=Mus musculus OX=10090 GN=Arfgef2 PE=1 SV=1	1	73	73	54	23	24	22	17	20	27	35	30	33	23	20	18	20	32	15	12	27	30	18	19	22	28	37	21	23	24	22	17	20	27	35	30	33	23	20	18	20	32
A2A5Z6;A2A5Z6-2	A2A5Z6;A2A5Z6-2	19;18	19;18	14;14	E3 ubiquitin-protein ligase SMURF2	Smurf2	E3 ubiquitin-protein ligase SMURF2 OS=Mus musculus OX=10090 GN=Smurf2 PE=1 SV=1;Isoform 2 of E3 ubiquitin-protein ligase SMURF2 OS=Mus musculus OX=10090 GN=Smurf2	2	19	19	14	4	1	3	5	4	4	4	6	5	2	5	4	5	9	3	2	0	3	3	4	7	8	4	6	4	1	3	5	4	4	4	6	5	2	5	4	5	9
A2A6A1	A2A6A1	38	38	37	G patch domain-containing protein 8	Gpatch8	G patch domain-containing protein 8 OS=Mus musculus OX=10090 GN=Gpatch8 PE=1 SV=1	1	38	38	37	13	12	8	10	8	13	13	13	14	12	12	10	15	18	9	11	12	13	10	6	6	10	16	11	13	12	8	10	8	13	13	13	14	12	12	10	15	18
A2A6P4	A2A6P4	2	2	2		Fam104a	Family with sequence similarity 104, member A OS=Mus musculus OX=10090 GN=Fam104a PE=1 SV=1	1	2	2	2	1	0	1	0	1	2	0	0	1	1	0	1	2	1	0	0	1	1	1	1	0	0	0	1	1	0	1	0	1	2	0	0	1	1	0	1	2	1
A2A6Q5;A2A6Q5-3;A2A6Q5-2	A2A6Q5;A2A6Q5-3;A2A6Q5-2	18;18;17	18;18;17	18;18;17	Cell division cycle protein 27 homolog	Cdc27	Cell division cycle protein 27 homolog OS=Mus musculus OX=10090 GN=Cdc27 PE=1 SV=1;Isoform 3 of Cell division cycle protein 27 homolog OS=Mus musculus OX=10090 GN=Cdc27;Isoform 2 of Cell division cycle protein 27 homolog OS=Mus musculus OX=10090 GN=Cdc27	3	18	18	18	9	10	7	6	8	7	6	7	13	9	6	8	8	10	4	5	7	10	8	6	7	8	11	9	9	10	7	6	8	7	6	7	13	9	6	8	8	10
A2A716;A0A3Q4EGW0;F8VQM4	A2A716;A0A3Q4EGW0;F8VQM4	40;39;34	39;38;33	39;38;33	Oxysterol-binding protein	Osbpl7	Oxysterol-binding protein OS=Mus musculus OX=10090 GN=Osbpl7 PE=1 SV=2;Oxysterol-binding protein OS=Mus musculus OX=10090 GN=Osbpl7 PE=1 SV=1;Oxysterol-binding protein OS=Mus musculus OX=10090 GN=Osbpl7 PE=1 SV=1	3	40	39	39	16	16	13	2	12	19	17	22	20	17	1	4	11	13	2	2	19	17	3	9	12	14	21	14	15	15	12	2	11	18	16	21	19	16	1	4	10	12
A2A791;A2A791-2	A2A791;A2A791-2	42;36	42;36	42;36	Zinc finger MYM-type protein 4	Zmym4	Zinc finger MYM-type protein 4 OS=Mus musculus OX=10090 GN=Zmym4 PE=1 SV=1;Isoform 2 of Zinc finger MYM-type protein 4 OS=Mus musculus OX=10090 GN=Zmym4	2	42	42	42	14	16	11	11	10	19	14	16	13	14	10	10	10	18	11	10	16	11	8	9	8	10	20	14	14	16	11	11	10	19	14	16	13	14	10	10	10	18
A2A7B5	A2A7B5	29	29	29		Prdm2	PR domain-containing 2, with ZNF domain OS=Mus musculus OX=10090 GN=Prdm2 PE=1 SV=1	1	29	29	29	8	6	7	6	8	7	8	6	11	4	5	2	10	10	7	5	9	8	7	8	9	4	14	6	8	6	7	6	8	7	8	6	11	4	5	2	10	10
A2A7F4	A2A7F4	24	24	3		Rlf	MCG122876 OS=Mus musculus OX=10090 GN=Rlf PE=1 SV=1	1	24	24	3	7	3	3	5	3	2	3	4	9	7	5	6	4	5	5	1	7	6	8	2	3	2	5	3	7	3	3	5	3	2	3	4	9	7	5	6	4	5
A2A7Q9	A2A7Q9	5	5	5	E3 ubiquitin-protein ligase RNF19B	Rnf19b	E3 ubiquitin-protein ligase RNF19B OS=Mus musculus OX=10090 GN=Rnf19b PE=1 SV=2	1	5	5	5	1	0	0	0	0	0	0	0	0	1	0	0	0	0	0	0	1	2	0	0	0	0	0	0	1	0	0	0	0	0	0	0	0	1	0	0	0	0
Q3TJB1;A2A7T8;A2A7U0	Q3TJB1;A2A7T8	10;10;2	10;10;2	10;10;2		Zmym1	Zinc finger, MYM domain containing 1, isoform CRA_b OS=Mus musculus OX=10090 GN=Zmym1 PE=1 SV=1;Zinc finger, MYM domain-containing 1 OS=Mus musculus OX=10090 GN=Zmym1 PE=1 SV=1	3	10	10	10	1	5	1	1	1	0	0	0	5	4	2	2	1	1	1	0	1	3	1	1	1	0	2	1	1	5	1	1	1	0	0	0	5	4	2	2	1	1
A2A8U2;A2A8U2-3;A2A8U2-2	A2A8U2;A2A8U2-3;A2A8U2-2	11;11;8	11;11;8	11;11;8	Transmembrane protein 201	Tmem201	Transmembrane protein 201 OS=Mus musculus OX=10090 GN=Tmem201 PE=1 SV=1;Isoform 3 of Transmembrane protein 201 OS=Mus musculus OX=10090 GN=Tmem201;Isoform 2 of Transmembrane protein 201 OS=Mus musculus OX=10090 GN=Tmem201	3	11	11	11	3	2	2	4	3	3	4	6	3	4	1	2	3	4	1	1	6	5	3	1	2	0	5	3	3	2	2	4	3	3	4	6	3	4	1	2	3	4
A2A8Z1;A2A8Z1-2	A2A8Z1;A2A8Z1-2	27;24	27;24	27;24	Oxysterol-binding protein-related protein 9	Osbpl9	Oxysterol-binding protein-related protein 9 OS=Mus musculus OX=10090 GN=Osbpl9 PE=1 SV=1;Isoform 2 of Oxysterol-binding protein-related protein 9 OS=Mus musculus OX=10090 GN=Osbpl9	2	27	27	27	11	4	8	7	9	8	9	6	15	14	6	6	9	9	5	6	16	16	5	4	6	10	9	7	11	4	8	7	9	8	9	6	15	14	6	6	9	9
A2A9C3;A2A9C3-2	A2A9C3;A2A9C3-2	26;25	26;25	26;25	Protein SZT2	Szt2	KICSTOR complex protein SZT2 OS=Mus musculus OX=10090 GN=Szt2 PE=1 SV=1;Isoform 2 of KICSTOR complex protein SZT2 OS=Mus musculus OX=10090 GN=Szt2	2	26	26	26	7	3	3	1	3	4	5	6	10	4	3	1	3	8	2	0	6	10	3	1	7	4	8	5	7	3	3	1	3	4	5	6	10	4	3	1	3	8
A2AA28	A2AA28	7	7	7	Methyltransferase-like protein 23	Mettl23	Methyltransferase-like protein 23 OS=Mus musculus OX=10090 GN=Mettl23 PE=2 SV=1	1	7	7	7	4	1	1	1	1	0	0	0	4	1	1	0	2	0	0	0	1	3	0	1	1	0	2	1	4	1	1	1	1	0	0	0	4	1	1	0	2	0
A2AAE1-6;A2AAE1;A2AAE1-2;A2AAE1-3;A2AAE1-5	A2AAE1-6;A2AAE1;A2AAE1-2;A2AAE1-3	36;36;36;36;6	36;36;36;36;6	4;4;4;4;4	Uncharacterized protein KIAA1109	Kiaa1109	Isoform 6 of Transmembrane protein KIAA1109 OS=Mus musculus OX=10090 GN=Kiaa1109;Transmembrane protein KIAA1109 OS=Mus musculus OX=10090 GN=Kiaa1109 PE=1 SV=4;Isoform 2 of Transmembrane protein KIAA1109 OS=Mus musculus OX=10090 GN=Kiaa1109;Isoform 3 of Tra	5	36	36	4	8	4	2	3	1	5	3	6	5	7	4	5	3	4	2	2	4	8	1	3	4	1	5	2	8	4	2	3	1	5	3	6	5	7	4	5	3	4
A2AB59	A2AB59	28	3	3	Rho GTPase-activating protein 27	Arhgap27	Rho GTPase-activating protein 27 OS=Mus musculus OX=10090 GN=Arhgap27 PE=1 SV=1	1	28	3	3	9	11	10	3	5	10	9	10	11	11	4	5	10	10	4	5	11	11	3	7	9	12	16	7	0	0	0	0	0	1	1	1	0	0	0	0	0	0
A2AB59-2	A2AB59-2	29	29	4	Rho GTPase-activating protein 27	Arhgap27	Isoform 2 of Rho GTPase-activating protein 27 OS=Mus musculus OX=10090 GN=Arhgap27	1	29	29	4	10	12	11	3	8	10	9	10	12	12	5	5	12	11	4	5	13	12	3	8	8	13	14	9	10	12	11	3	8	10	9	10	12	12	5	5	12	11
A2ABV5;A2ABV5-2;A2ABV5-4;A2ABV5-3	A2ABV5	33;16;9;9	33;16;9;9	33;16;9;9	Mediator of RNA polymerase II transcription subunit 14	Med14	Mediator of RNA polymerase II transcription subunit 14 OS=Mus musculus OX=10090 GN=Med14 PE=1 SV=1	4	33	33	33	10	10	6	1	8	14	12	10	14	8	5	4	11	17	8	4	8	10	6	12	6	9	19	10	10	10	6	1	8	14	12	10	14	8	5	4	11	17
A2ACJ2	A2ACJ2	9	9	9	Fanconi anemia-associated protein of 100 kDa	Faap100	Fanconi anemia core complex-associated protein 100 OS=Mus musculus OX=10090 GN=Faap100 PE=2 SV=1	1	9	9	9	1	3	1	1	1	1	1	1	5	1	3	1	0	2	1	0	3	2	1	1	2	2	1	1	1	3	1	1	1	1	1	1	5	1	3	1	0	2
A2ACQ1;Q8K1G9;A2ACP9	A2ACQ1;Q8K1G9	17;16;4	17;16;4	17;16;4		Dhx35	DEAH (Asp-Glu-Ala-His) box polypeptide 35 OS=Mus musculus OX=10090 GN=Dhx35 PE=1 SV=1;DEAH (Asp-Glu-Ala-His) box polypeptide 35 OS=Mus musculus OX=10090 GN=Dhx35 PE=1 SV=1	3	17	17	17	9	7	8	0	2	9	9	7	12	7	1	0	9	9	0	0	8	8	0	7	7	6	11	6	9	7	8	0	2	9	9	7	12	7	1	0	9	9
A2ADA5;A2ADA5-3	A2ADA5	3;1	1;0	1;0	tRNA pseudouridine synthase-like 1	Pusl1	tRNA pseudouridine synthase-like 1 OS=Mus musculus OX=10090 GN=Pusl1 PE=1 SV=1	2	3	1	1	2	2	0	0	0	1	1	0	3	2	0	1	1	1	0	0	1	1	0	2	1	1	1	0	1	1	0	0	0	1	0	0	1	1	0	1	0	0
A2ADA5-2	A2ADA5-2	4	4	2	tRNA pseudouridine synthase-like 1	Pusl1	Isoform 2 of tRNA pseudouridine synthase-like 1 OS=Mus musculus OX=10090 GN=Pusl1	1	4	4	2	1	2	0	0	0	1	1	0	2	1	0	0	1	1	0	0	1	1	0	1	1	0	0	0	1	2	0	0	0	1	1	0	2	1	0	0	1	1
A2ADY9;Q9DAF3	A2ADY9	19;2	19;2	19;2	Protein DDI1 homolog 2	Ddi2	Protein DDI1 homolog 2 OS=Mus musculus OX=10090 GN=Ddi2 PE=1 SV=1	2	19	19	19	14	11	11	2	11	12	12	14	12	13	1	2	14	13	1	1	15	11	2	13	13	14	15	12	14	11	11	2	11	12	12	14	12	13	1	2	14	13
A2AE91;Q8R5I6	A2AE91;Q8R5I6	6;6	4;4	4;4		Gstm4	Glutathione S-transferase, mu 4 OS=Mus musculus OX=10090 GN=Gstm4 PE=1 SV=1;Glutathione S-transferase mu 4 OS=Mus musculus OX=10090 GN=Gstm4 PE=1 SV=1	2	6	4	4	3	5	1	0	3	4	3	3	1	1	0	0	1	0	0	0	2	1	1	2	3	4	5	2	1	3	1	0	1	2	1	1	0	0	0	0	0	0
E9PZF7;A2AF28;A2AF34;A2AF35	E9PZF7;A2AF28;A2AF34;A2AF35	13;13;11;10	13;13;11;10	13;13;11;10		Slc25a53	Solute carrier family 25, member 53 OS=Mus musculus OX=10090 GN=Slc25a53 PE=1 SV=1;MCG115034, isoform CRA_c OS=Mus musculus OX=10090 GN=Slc25a53 PE=1 SV=1;Solute carrier family 25, member 53 (Fragment) OS=Mus musculus OX=10090 GN=Slc25a53 PE=1 SV=1;Solute	4	13	13	13	4	4	4	3	2	6	5	3	8	3	2	3	5	5	3	2	6	3	3	5	4	5	8	3	4	4	4	3	2	6	5	3	8	3	2	3	5	5
A2AF47	A2AF47	116	114	111	Dedicator of cytokinesis protein 11	Dock11	Dedicator of cytokinesis protein 11 OS=Mus musculus OX=10090 GN=Dock11 PE=1 SV=1	1	116	114	111	56	53	45	40	48	49	51	53	60	60	38	40	55	54	30	23	59	57	36	54	44	50	66	51	55	52	44	40	47	48	50	52	59	59	38	40	53	53
I6L986;A2AFK4	I6L986;A2AFK4	6;6	6;6	6;6		Mtg2	Gtpbp5 protein OS=Mus musculus OX=10090 GN=Mtg2 PE=1 SV=1;GTP binding protein 5, isoform CRA_a OS=Mus musculus OX=10090 GN=Mtg2 PE=1 SV=1	2	6	6	6	2	3	0	2	1	1	2	2	3	2	1	2	3	5	1	1	0	0	2	1	0	0	1	1	2	3	0	2	1	1	2	2	3	2	1	2	3	5
A2AG58;A2AG58-2	A2AG58;A2AG58-2	15;13	15;13	15;13	Uncharacterized protein CXorf23 homolog		BCLAF1 and THRAP3 family member 3 OS=Mus musculus OX=10090 GN=Bclaf3 PE=1 SV=1;Isoform 2 of BCLAF1 and THRAP3 family member 3 OS=Mus musculus OX=10090 GN=Bclaf3	2	15	15	15	5	2	4	1	3	5	3	2	4	5	0	3	1	3	1	1	1	2	1	2	3	2	5	2	5	2	4	1	3	5	3	2	4	5	0	3	1	3
A2AGH6;A2AGH6-2;A2AGH6-3;Q8BQM9-4;Q8BQM9-3	A2AGH6;A2AGH6-2	62;61;18;1;1	62;61;18;1;1	60;59;17;0;0	Mediator of RNA polymerase II transcription subunit 12	Med12	Mediator of RNA polymerase II transcription subunit 12 OS=Mus musculus OX=10090 GN=Med12 PE=1 SV=1;Isoform 2 of Mediator of RNA polymerase II transcription subunit 12 OS=Mus musculus OX=10090 GN=Med12	5	62	62	60	28	19	15	11	14	22	28	24	27	27	9	8	24	29	10	6	28	28	9	18	28	15	26	19	28	19	15	11	14	22	28	24	27	27	9	8	24	29
A2AGT5;A2AGT5-3;A2AGT5-2	A2AGT5;A2AGT5-3;A2AGT5-2	111;111;109	111;111;109	111;111;109	Cytoskeleton-associated protein 5	Ckap5	Cytoskeleton-associated protein 5 OS=Mus musculus OX=10090 GN=Ckap5 PE=1 SV=1;Isoform 3 of Cytoskeleton-associated protein 5 OS=Mus musculus OX=10090 GN=Ckap5;Isoform 2 of Cytoskeleton-associated protein 5 OS=Mus musculus OX=10090 GN=Ckap5	3	111	111	111	55	56	48	40	58	57	59	54	60	58	43	40	52	59	36	33	59	65	42	49	51	49	57	49	55	56	48	40	58	57	59	54	60	58	43	40	52	59
A2AH22-7;A2AH22-2;A2AH22;A2AH22-6;A2AH22-5;A2AH22-4;A2AH22-3	A2AH22-7;A2AH22-2;A2AH22;A2AH22-6;A2AH22-5;A2AH22-4;A2AH22-3	14;14;14;13;12;9;9	14;14;14;13;12;9;9	14;14;14;13;12;9;9	Activating molecule in BECN1-regulated autophagy protein 1	Ambra1	Isoform 7 of Activating molecule in BECN1-regulated autophagy protein 1 OS=Mus musculus OX=10090 GN=Ambra1;Isoform 2 of Activating molecule in BECN1-regulated autophagy protein 1 OS=Mus musculus OX=10090 GN=Ambra1;Activating molecule in BECN1-regulated aut	7	14	14	14	2	9	1	1	0	3	3	2	6	3	0	0	0	5	0	1	3	3	0	1	1	1	7	1	2	9	1	1	0	3	3	2	6	3	0	0	0	5
A2AHC3;A2AHC3-2	A2AHC3;A2AHC3-2	27;19	27;19	27;19	Calmodulin-regulated spectrin-associated protein 1	Camsap1	Calmodulin-regulated spectrin-associated protein 1 OS=Mus musculus OX=10090 GN=Camsap1 PE=1 SV=1;Isoform 2 of Calmodulin-regulated spectrin-associated protein 1 OS=Mus musculus OX=10090 GN=Camsap1	2	27	27	27	5	5	0	1	1	2	4	4	6	2	3	4	6	4	3	4	7	5	2	1	6	3	5	5	5	5	0	1	1	2	4	4	6	2	3	4	6	4
A2AI05;A2AI05-2;A2AI05-3	A2AI05;A2AI05-2	9;8;4	9;8;4	9;8;4	NADPH-dependent diflavin oxidoreductase 1	Ndor1	NADPH-dependent diflavin oxidoreductase 1 OS=Mus musculus OX=10090 GN=Ndor1 PE=2 SV=1;Isoform 2 of NADPH-dependent diflavin oxidoreductase 1 OS=Mus musculus OX=10090 GN=Ndor1	3	9	9	9	1	3	0	0	1	4	2	4	6	1	0	1	0	0	0	0	1	2	1	1	2	1	3	0	1	3	0	0	1	4	2	4	6	1	0	1	0	0
A2AI08	A2AI08	5	5	5	Taperin	Tprn	Taperin OS=Mus musculus OX=10090 GN=Tprn PE=1 SV=1	1	5	5	5	1	1	4	0	0	1	2	0	2	0	1	1	1	2	0	0	2	2	0	0	0	1	0	1	1	1	4	0	0	1	2	0	2	0	1	1	1	2
A2AIG8-2;A2AIG8	A2AIG8-2;A2AIG8	28;24	28;24	28;24	1-aminocyclopropane-1-carboxylate synthase-like protein 1	Accs	Isoform 2 of 1-aminocyclopropane-1-carboxylate synthase-like protein 1 OS=Mus musculus OX=10090 GN=Accs;1-aminocyclopropane-1-carboxylate synthase-like protein 1 OS=Mus musculus OX=10090 GN=Accs PE=2 SV=1	2	28	28	28	14	18	11	6	8	16	13	14	10	9	4	4	12	13	5	4	14	11	7	12	12	13	14	10	14	18	11	6	8	16	13	14	10	9	4	4	12	13
A2AIL4	A2AIL4	5	5	5	NADH dehydrogenase (ubiquinone) complex I, assembly factor 6	Ndufaf6	NADH dehydrogenase (ubiquinone) complex I, assembly factor 6 OS=Mus musculus OX=10090 GN=Ndufaf6 PE=1 SV=1	1	5	5	5	0	1	0	1	1	0	0	1	2	0	0	1	1	0	1	0	3	1	0	0	0	0	3	1	0	1	0	1	1	0	0	1	2	0	0	1	1	0
A2AIV2;A2AIV2-2	A2AIV2;A2AIV2-2	45;26	45;26	45;26	Protein virilizer homolog	Kiaa1429	Protein virilizer homolog OS=Mus musculus OX=10090 GN=Virma PE=1 SV=1;Isoform 2 of Protein virilizer homolog OS=Mus musculus OX=10090 GN=Virma	2	45	45	45	26	14	10	8	13	16	15	13	24	18	11	9	20	20	9	6	22	25	6	15	11	16	24	14	26	14	10	8	13	16	15	13	24	18	11	9	20	20
A2AJ15	A2AJ15	14	14	14	Endoplasmic reticulum mannosyl-oligosaccharide 1,2-alpha-mannosidase	Man1b1	Endoplasmic reticulum mannosyl-oligosaccharide 1,2-alpha-mannosidase OS=Mus musculus OX=10090 GN=Man1b1 PE=1 SV=1	1	14	14	14	3	5	2	4	1	3	1	1	9	6	3	2	3	2	4	1	2	2	2	3	4	4	2	3	3	5	2	4	1	3	1	1	9	6	3	2	3	2
A2AJ72;Q3TIX6;A0A0A6YVV5;A0A0A6YY39;F7AM43;A2AJ71;A0A0A6YX76;F6W2V3;A0A0A6YW42	A2AJ72;Q3TIX6	26;25;12;6;6;4;3;3;2	22;21;8;6;6;4;3;3;2	22;21;8;6;6;4;3;3;2		Fubp3	Far upstream element (FUSE)-binding protein 3 OS=Mus musculus OX=10090 GN=Fubp3 PE=1 SV=1;Far upstream element (FUSE)-binding protein 3 OS=Mus musculus OX=10090 GN=Fubp3 PE=1 SV=1	9	26	22	22	15	11	14	5	13	15	16	13	17	11	5	7	15	18	4	4	18	15	6	11	14	13	17	12	14	11	13	5	11	14	15	12	16	10	3	5	14	17
A2AJ76	A2AJ76	12	11	11	Hemicentin-2	Hmcn2	Hemicentin-2 OS=Mus musculus OX=10090 GN=Hmcn2 PE=1 SV=1	1	12	11	11	2	0	2	1	1	0	1	0	1	1	0	1	0	0	1	0	1	1	0	3	0	0	1	1	2	0	2	1	1	0	1	0	1	1	0	0	0	0
A2AJ88;A2AJ88-2;A2AJ88-3	A2AJ88;A2AJ88-2;A2AJ88-3	24;24;16	24;24;16	23;23;15	Patatin-like phospholipase domain-containing protein 7	Pnpla7	Patatin-like phospholipase domain-containing protein 7 OS=Mus musculus OX=10090 GN=Pnpla7 PE=1 SV=1;Isoform 2 of Patatin-like phospholipase domain-containing protein 7 OS=Mus musculus OX=10090 GN=Pnpla7;Isoform 3 of Patatin-like phospholipase domain-contai	3	24	24	23	13	8	9	2	7	8	6	5	5	9	1	3	4	5	3	0	9	11	6	6	5	5	6	6	13	8	9	2	7	8	6	5	5	9	1	3	4	5
A2AJI0-2;A2AJI0	A2AJI0-2;A2AJI0	16;16	16;16	16;16	MAP7 domain-containing protein 1	Map7d1	Isoform 2 of MAP7 domain-containing protein 1 OS=Mus musculus OX=10090 GN=Map7d1;MAP7 domain-containing protein 1 OS=Mus musculus OX=10090 GN=Map7d1 PE=1 SV=1	2	16	16	16	5	5	4	7	6	5	5	6	4	4	7	6	4	5	7	6	5	8	6	4	1	5	5	4	5	5	4	7	6	5	5	6	4	4	7	6	4	5
A2AJK6;A2AJK6-3	A2AJK6;A2AJK6-3	29;28	13;12	12;11	Chromodomain-helicase-DNA-binding protein 7	Chd7	Chromodomain-helicase-DNA-binding protein 7 OS=Mus musculus OX=10090 GN=Chd7 PE=1 SV=1;Isoform 3 of Chromodomain-helicase-DNA-binding protein 7 OS=Mus musculus OX=10090 GN=Chd7	2	29	13	12	6	8	3	3	3	7	5	9	10	9	5	3	1	6	4	0	5	10	4	7	7	5	10	4	1	3	0	2	1	4	2	3	2	3	3	1	0	1
A2AJQ3-2;A2AJQ3	A2AJQ3-2;A2AJQ3	2;2	2;2	2;2	Probable C-mannosyltransferase DPY19L4	Dpy19l4	Isoform 2 of Probable C-mannosyltransferase DPY19L4 OS=Mus musculus OX=10090 GN=Dpy19l4;Probable C-mannosyltransferase DPY19L4 OS=Mus musculus OX=10090 GN=Dpy19l4 PE=2 SV=1	2	2	2	2	1	0	0	1	0	0	0	0	0	0	1	0	0	0	0	0	0	0	0	0	0	0	0	0	1	0	0	1	0	0	0	0	0	0	1	0	0	0
A2AJT4	A2AJT4	12	12	12	Arginine/serine-rich protein PNISR	Pnisr	Arginine/serine-rich protein PNISR OS=Mus musculus OX=10090 GN=Pnisr PE=1 SV=1	1	12	12	12	2	4	2	2	2	6	3	5	3	4	2	2	2	5	1	2	6	7	4	3	4	5	7	4	2	4	2	2	2	6	3	5	3	4	2	2	2	5
A2AJW4	A2AJW4	4	4	4	Protein phosphatase 1 regulatory subunit	Ppp1r3d	Protein phosphatase 1 regulatory subunit OS=Mus musculus OX=10090 GN=Ppp1r3d PE=1 SV=1	1	4	4	4	1	3	2	0	1	2	3	2	0	0	0	0	0	1	0	0	1	1	0	1	1	2	2	0	1	3	2	0	1	2	3	2	0	0	0	0	0	1
A2AKB9-2;A2AKB9;A2AKB9-3;A2AKB9-4	A2AKB9-2;A2AKB9;A2AKB9-3	7;7;4;2	7;7;4;2	7;7;4;2	DDB1- and CUL4-associated factor 10	Dcaf10	Isoform 2 of DDB1- and CUL4-associated factor 10 OS=Mus musculus OX=10090 GN=Dcaf10;DDB1- and CUL4-associated factor 10 OS=Mus musculus OX=10090 GN=Dcaf10 PE=1 SV=1;Isoform 3 of DDB1- and CUL4-associated factor 10 OS=Mus musculus OX=10090 GN=Dcaf10	4	7	7	7	1	2	0	0	0	0	0	0	2	1	0	0	1	2	0	0	2	2	0	2	1	0	2	1	1	2	0	0	0	0	0	0	2	1	0	0	1	2
A2AKG8;A2AKG8-2;A2AKG8-3	A2AKG8	29;6;3	29;6;3	29;6;3	Focadhesin	Focad	Focadhesin OS=Mus musculus OX=10090 GN=Focad PE=1 SV=1	3	29	29	29	7	8	6	4	4	9	8	8	15	9	6	5	4	6	4	2	10	17	4	6	7	6	10	5	7	8	6	4	4	9	8	8	15	9	6	5	4	6
A2AKX3;A2AKX3-2	A2AKX3;A2AKX3-2	60;52	60;52	60;52	Probable helicase senataxin	Setx	Probable helicase senataxin OS=Mus musculus OX=10090 GN=Setx PE=1 SV=1;Isoform 2 of Probable helicase senataxin OS=Mus musculus OX=10090 GN=Setx	2	60	60	60	21	14	11	9	15	24	19	18	24	26	16	16	16	21	10	11	21	22	10	8	18	12	17	8	21	14	11	9	15	24	19	18	24	26	16	16	16	21
A2AL36;A2AL36-2	A2AL36	139;30	139;30	139;30	Centriolin	Cntrl	Centriolin OS=Mus musculus OX=10090 GN=Cntrl PE=1 SV=2	2	139	139	139	59	56	39	46	58	67	58	60	60	63	41	42	51	65	39	35	67	64	44	49	56	49	66	49	59	56	39	46	58	67	58	60	60	63	41	42	51	65
A2ALK8	A2ALK8	7	7	7	Tyrosine-protein phosphatase non-receptor type 3	Ptpn3	Tyrosine-protein phosphatase non-receptor type 3 OS=Mus musculus OX=10090 GN=Ptpn3 PE=1 SV=1	1	7	7	7	0	1	1	0	1	0	0	2	2	1	0	0	0	0	0	0	1	2	2	2	1	1	1	1	0	1	1	0	1	0	0	2	2	1	0	0	0	0
A2AM29	A2AM29	12	12	12	Protein AF-9	Mllt3	Protein AF-9 OS=Mus musculus OX=10090 GN=Mllt3 PE=1 SV=1	1	12	12	12	3	5	2	4	2	4	4	5	5	3	5	3	3	5	2	4	3	7	2	4	2	3	6	4	3	5	2	4	2	4	4	5	5	3	5	3	3	5
A2AN08-3;A2AN08;A2AN08-5;A2AN08-2;A2AN08-4	A2AN08-3;A2AN08;A2AN08-5;A2AN08-2	185;185;183;95;14	185;185;183;95;14	185;185;183;95;14	E3 ubiquitin-protein ligase UBR4	Ubr4	Isoform 3 of E3 ubiquitin-protein ligase UBR4 OS=Mus musculus OX=10090 GN=Ubr4;E3 ubiquitin-protein ligase UBR4 OS=Mus musculus OX=10090 GN=Ubr4 PE=1 SV=1;Isoform 5 of E3 ubiquitin-protein ligase UBR4 OS=Mus musculus OX=10090 GN=Ubr4;Isoform 2 of E3 ubiqui	5	185	185	185	78	79	60	44	73	90	83	84	104	87	39	39	80	99	36	30	88	98	44	70	77	80	113	69	78	79	60	44	73	90	83	84	104	87	39	39	80	99
A2AN61;Q8VEH2;F6XWQ4;F7D5G9;F7AT58;A0A0A0MQJ7;F7BM53	A2AN61;Q8VEH2;F6XWQ4	19;19;12;5;4;1;1	19;19;12;5;4;1;1	1;1;0;1;0;0;0		Ciz1	CDKN1A interacting zinc finger protein 1, isoform CRA_d OS=Mus musculus OX=10090 GN=Ciz1 PE=1 SV=1;CDKN1A-interacting zinc finger protein 1 OS=Mus musculus OX=10090 GN=Ciz1 PE=1 SV=1;CDKN1A-interacting zinc finger protein 1 (Fragment) OS=Mus musculus OX=10	7	19	19	1	4	5	5	3	3	10	8	8	8	5	1	3	8	7	2	3	7	8	2	4	5	5	8	5	4	5	5	3	3	10	8	8	8	5	1	3	8	7
A2ANY6;J3QMC5	A2ANY6;J3QMC5	124;123	124;123	124;123		Mdn1	Midasin OS=Mus musculus OX=10090 GN=Mdn1 PE=1 SV=1;Midasin OS=Mus musculus OX=10090 GN=Mdn1 PE=1 SV=1	2	124	124	124	38	30	29	20	19	31	23	26	69	65	30	34	28	37	17	13	35	46	23	29	22	22	42	22	38	30	29	20	19	31	23	26	69	65	30	34	28	37
A2APB8	A2APB8	8	8	8	Targeting protein for Xklp2	Tpx2	Targeting protein for Xklp2 OS=Mus musculus OX=10090 GN=Tpx2 PE=1 SV=1	1	8	8	8	1	2	0	0	0	0	0	0	3	0	3	1	0	0	0	0	3	3	2	0	0	0	0	0	1	2	0	0	0	0	0	0	3	0	3	1	0	0
A2APF3;A2APF3-2	A2APF3;A2APF3-2	3;3	2;2	2;2	Transcriptional repressor CTCFL	Ctcfl	Transcriptional repressor CTCFL OS=Mus musculus OX=10090 GN=Ctcfl PE=1 SV=1;Isoform 2 of Transcriptional repressor CTCFL OS=Mus musculus OX=10090 GN=Ctcfl	2	3	2	2	1	2	1	1	1	2	1	1	1	2	0	0	1	1	0	0	1	1	0	1	1	1	1	1	0	1	0	0	0	1	0	0	0	1	0	0	0	0
A2APY7;A2APY7-2	A2APY7	11;5	11;5	11;5	NADH dehydrogenase [ubiquinone] 1 alpha subcomplex assembly factor 5	Ndufaf5	Arginine-hydroxylase NDUFAF5, mitochondrial OS=Mus musculus OX=10090 GN=Ndufaf5 PE=1 SV=1	2	11	11	11	2	3	3	1	2	4	1	5	6	3	1	2	4	2	1	1	4	2	0	2	2	3	2	1	2	3	3	1	2	4	1	5	6	3	1	2	4	2
A2AQ19	A2AQ19	32	32	32	RNA polymerase-associated protein RTF1 homolog	Rtf1	RNA polymerase-associated protein RTF1 homolog OS=Mus musculus OX=10090 GN=Rtf1 PE=1 SV=1	1	32	32	32	18	17	13	11	19	15	18	19	17	18	10	10	19	20	8	10	19	21	10	15	13	17	20	14	18	17	13	11	19	15	18	19	17	18	10	10	19	20
A2AR02	A2AR02	17	17	17	Peptidyl-prolyl cis-trans isomerase G	Ppig	Peptidyl-prolyl cis-trans isomerase G OS=Mus musculus OX=10090 GN=Ppig PE=1 SV=1	1	17	17	17	9	9	6	3	8	8	10	9	10	10	4	2	6	11	3	3	10	12	1	7	8	10	12	7	9	9	6	3	8	8	10	9	10	10	4	2	6	11
A2AR50-2;A2AR50-3;A2AR50;A2AR50-4	A2AR50-2;A2AR50-3;A2AR50	3;3;3;1	2;2;2;1	2;2;2;1	Ras-specific guanine nucleotide-releasing factor RalGPS1	Ralgps1	Isoform 2 of Ras-specific guanine nucleotide-releasing factor RalGPS1 OS=Mus musculus OX=10090 GN=Ralgps1;Isoform 3 of Ras-specific guanine nucleotide-releasing factor RalGPS1 OS=Mus musculus OX=10090 GN=Ralgps1;Ras-specific guanine nucleotide-releasing fa	4	3	2	2	0	0	0	0	0	0	0	0	0	0	0	0	0	1	0	0	1	1	0	1	1	0	2	0	0	0	0	0	0	0	0	0	0	0	0	0	0	0
A2ARP1-3;A2ARP1-2;A2ARP1;A2ARP1-7;A2ARP1-6;A2ARP1-5	A2ARP1-3;A2ARP1-2;A2ARP1;A2ARP1-7	22;22;22;14;8;4	14;14;14;6;4;3	14;14;14;6;4;3	Inositol hexakisphosphate and diphosphoinositol-pentakisphosphate kinase 1	Ppip5k1	Isoform 3 of Inositol hexakisphosphate and diphosphoinositol-pentakisphosphate kinase 1 OS=Mus musculus OX=10090 GN=Ppip5k1;Isoform 2 of Inositol hexakisphosphate and diphosphoinositol-pentakisphosphate kinase 1 OS=Mus musculus OX=10090 GN=Ppip5k1;Inositol	6	22	14	14	6	6	7	4	5	7	8	8	3	7	1	2	4	7	5	1	4	10	4	3	6	5	8	4	2	1	2	1	2	3	4	5	0	4	0	1	2	3
A2AS55;A2AS55-2	A2AS55	4;1	4;1	4;1	Ankyrin repeat domain-containing protein 16	Ankrd16	Ankyrin repeat domain-containing protein 16 OS=Mus musculus OX=10090 GN=Ankrd16 PE=1 SV=1	2	4	4	4	1	1	1	0	1	0	0	0	2	2	1	0	0	1	0	0	1	1	0	0	1	0	0	0	1	1	1	0	1	0	0	0	2	2	1	0	0	1
A2ASA8	A2ASA8	4	4	4	Inositol 1,4,5-trisphosphate receptor-interacting protein-like 1	Itpripl1	Inositol 1,4,5-trisphosphate receptor-interacting protein-like 1 OS=Mus musculus OX=10090 GN=Itpripl1 PE=2 SV=2	1	4	4	4	2	1	0	0	1	2	0	2	2	2	0	0	2	1	1	0	1	2	0	0	1	2	1	0	2	1	0	0	1	2	0	2	2	2	0	0	2	1
A2ASZ8-2;A2ASZ8-3;A2ASZ8-4;A2ASZ8-5;A2ASZ8	A2ASZ8-2;A2ASZ8-3;A2ASZ8-4;A2ASZ8-5;A2ASZ8	7;7;6;6;5	7;7;6;6;5	6;6;5;5;4	Calcium-binding mitochondrial carrier protein SCaMC-2	Slc25a25	Isoform 2 of Calcium-binding mitochondrial carrier protein SCaMC-2 OS=Mus musculus OX=10090 GN=Slc25a25;Isoform 3 of Calcium-binding mitochondrial carrier protein SCaMC-2 OS=Mus musculus OX=10090 GN=Slc25a25;Isoform 4 of Calcium-binding mitochondrial carri	5	7	7	6	0	0	0	0	0	0	0	0	1	1	0	0	1	2	0	1	1	2	0	0	1	0	1	1	0	0	0	0	0	0	0	0	1	1	0	0	1	2
A2AT37;F6Q3G7	A2AT37	52;17	52;17	52;17		Upf2	UPF2 regulator of nonsense transcripts homolog (Yeast) OS=Mus musculus OX=10090 GN=Upf2 PE=1 SV=1	2	52	52	52	19	19	11	12	9	22	17	16	21	26	13	10	13	22	14	8	21	19	12	17	13	17	30	15	19	19	11	12	9	22	17	16	21	26	13	10	13	22
A2AUM9	A2AUM9	54	54	54	Centrosomal protein of 152 kDa	Cep152	Centrosomal protein of 152 kDa OS=Mus musculus OX=10090 GN=Cep152 PE=1 SV=1	1	54	54	54	14	15	7	9	12	12	16	18	10	7	9	7	11	13	7	6	9	12	13	6	11	8	12	10	14	15	7	9	12	12	16	18	10	7	9	7	11	13
A2AVA0;A2AVA0-2	A2AVA0	12;3	12;3	12;3	Sushi, von Willebrand factor type A, EGF and pentraxin domain-containing protein 1	Svep1	Sushi, von Willebrand factor type A, EGF and pentraxin domain-containing protein 1 OS=Mus musculus OX=10090 GN=Svep1 PE=1 SV=1	2	12	12	12	0	0	0	1	0	1	0	0	0	0	0	0	0	0	3	0	1	1	0	9	0	0	2	0	0	0	0	1	0	1	0	0	0	0	0	0	0	0
A2AWA9;A2AWA9-2;A2AWA9-3	A2AWA9;A2AWA9-2	48;31;14	48;31;14	45;30;13	Rab GTPase-activating protein 1	Rabgap1	Rab GTPase-activating protein 1 OS=Mus musculus OX=10090 GN=Rabgap1 PE=1 SV=1;Isoform 2 of Rab GTPase-activating protein 1 OS=Mus musculus OX=10090 GN=Rabgap1	3	48	48	45	16	18	14	15	17	18	21	19	22	21	16	16	16	21	12	9	23	26	14	15	15	20	18	13	16	18	14	15	17	18	21	19	22	21	16	16	16	21
A2AWL7;A2AWL7-3;A2AWL7-2;A2AWL7-4	A2AWL7;A2AWL7-3;A2AWL7-2	42;41;35;8	42;41;35;8	42;41;35;8	MAX gene-associated protein	Mga	MAX gene-associated protein OS=Mus musculus OX=10090 GN=Mga PE=2 SV=1;Isoform 3 of MAX gene-associated protein OS=Mus musculus OX=10090 GN=Mga;Isoform 2 of MAX gene-associated protein OS=Mus musculus OX=10090 GN=Mga	4	42	42	42	7	9	5	7	8	10	10	10	13	12	9	9	7	13	6	5	6	12	6	8	10	7	8	8	7	9	5	7	8	10	10	10	13	12	9	9	7	13
A2AWT3;A2AWT3-2	A2AWT3;A2AWT3-2	9;9	9;9	9;9	Ataxin-7-like protein 3	Atxn7l3	Ataxin-7-like protein 3 OS=Mus musculus OX=10090 GN=Atxn7l3 PE=1 SV=1;Isoform 2 of Ataxin-7-like protein 3 OS=Mus musculus OX=10090 GN=Atxn7l3	2	9	9	9	3	2	2	1	0	3	3	3	3	2	1	0	2	2	0	0	3	2	0	2	3	3	3	1	3	2	2	1	0	3	3	3	3	2	1	0	2	2
A2BDX3	A2BDX3	22	22	22	Adenylyltransferase and sulfurtransferase MOCS3;Molybdopterin-synthase adenylyltransferase;Molybdopterin-synthase sulfurtransferase	Mocs3	Adenylyltransferase and sulfurtransferase MOCS3 OS=Mus musculus OX=10090 GN=Mocs3 PE=1 SV=1	1	22	22	22	11	9	9	4	7	12	11	8	14	10	4	5	10	13	2	1	11	10	2	9	12	10	14	6	11	9	9	4	7	12	11	8	14	10	4	5	10	13
A2BE28-2;A2BE28	A2BE28-2;A2BE28	31;31	31;31	31;31	Ribosomal biogenesis protein LAS1L	Las1l	Isoform 2 of Ribosomal biogenesis protein LAS1L OS=Mus musculus OX=10090 GN=Las1l;Ribosomal biogenesis protein LAS1L OS=Mus musculus OX=10090 GN=Las1l PE=1 SV=1	2	31	31	31	11	11	11	5	6	10	10	12	15	14	8	6	8	11	5	5	13	14	7	11	9	9	17	8	11	11	11	5	6	10	10	12	15	14	8	6	8	11
A2BH40;A2BH40-3	A2BH40;A2BH40-3	78;72	78;72	12;12	AT-rich interactive domain-containing protein 1A	Arid1a	AT-rich interactive domain-containing protein 1A OS=Mus musculus OX=10090 GN=Arid1a PE=1 SV=1;Isoform 3 of AT-rich interactive domain-containing protein 1A OS=Mus musculus OX=10090 GN=Arid1a	2	78	78	12	47	38	32	19	38	46	45	46	40	43	17	14	41	47	21	16	42	38	17	32	40	44	51	42	47	38	32	19	38	46	45	46	40	43	17	14	41	47
A2BH40-4;A2BH40-2	A2BH40-4;A2BH40-2	68;68	2;2	2;2	AT-rich interactive domain-containing protein 1A	Arid1a	Isoform 4 of AT-rich interactive domain-containing protein 1A OS=Mus musculus OX=10090 GN=Arid1a;Isoform 2 of AT-rich interactive domain-containing protein 1A OS=Mus musculus OX=10090 GN=Arid1a	2	68	2	2	40	34	26	13	31	38	38	38	35	36	15	11	35	41	17	13	37	33	14	30	36	38	43	35	1	1	1	0	0	2	2	2	2	1	0	0	1	1
A2CE44	A2CE44	3	3	3	Zinc finger X-linked protein ZXDB	Zxdb	Zinc finger X-linked protein ZXDB OS=Mus musculus OX=10090 GN=Zxdb PE=1 SV=1	1	3	3	3	2	2	1	1	0	1	1	0	0	1	1	0	0	0	1	0	1	0	1	2	1	1	0	1	2	2	1	1	0	1	1	0	0	1	1	0	0	0
A2CG49-2;A2CG49;A2CG49-7;A2CG49-9;A2CG49-8;A2CG49-10;A2CG49-5;A2CG49-4;A2CG49-6	A2CG49-2;A2CG49;A2CG49-7;A2CG49-9;A2CG49-8;A2CG49-10;A2CG49-5	15;15;15;14;13;11;10;1;1	6;6;6;5;4;4;3;1;1	6;6;6;5;4;4;3;1;1	Kalirin	Kalrn	Isoform 2 of Kalirin OS=Mus musculus OX=10090 GN=Kalrn;Kalirin OS=Mus musculus OX=10090 GN=Kalrn PE=1 SV=1;Isoform 7 of Kalirin OS=Mus musculus OX=10090 GN=Kalrn;Isoform 9 of Kalirin OS=Mus musculus OX=10090 GN=Kalrn;Isoform 8 of Kalirin OS=Mus musculus OX	9	15	6	6	5	4	2	2	2	3	6	2	1	1	1	0	1	2	0	2	2	1	3	4	4	0	3	0	0	1	0	1	1	1	1	1	0	0	0	0	1	2
A2CG63;A2CG63-2	A2CG63;A2CG63-2	38;37	36;35	36;35	AT-rich interactive domain-containing protein 4B	Arid4b	AT-rich interactive domain-containing protein 4B OS=Mus musculus OX=10090 GN=Arid4b PE=1 SV=1;Isoform 2 of AT-rich interactive domain-containing protein 4B OS=Mus musculus OX=10090 GN=Arid4b	2	38	36	36	21	15	16	11	18	11	21	17	15	17	14	11	18	18	17	9	13	18	13	9	13	12	15	14	20	15	15	11	17	10	20	16	14	16	13	11	16	17
A2RSJ4	A2RSJ4	20	20	20	UHRF1-binding protein 1-like	Uhrf1bp1l	UHRF1-binding protein 1-like OS=Mus musculus OX=10090 GN=Uhrf1bp1l PE=1 SV=2	1	20	20	20	1	1	0	1	0	0	0	1	6	7	5	4	0	3	1	0	3	4	0	1	0	0	1	2	1	1	0	1	0	0	0	1	6	7	5	4	0	3
A2RSX7;A2RSX7-2	A2RSX7	14;4	14;4	14;4	tRNA wybutosine-synthesizing protein 5	Tyw5	tRNA wybutosine-synthesizing protein 5 OS=Mus musculus OX=10090 GN=Tyw5 PE=2 SV=2	2	14	14	14	2	4	3	4	5	2	4	4	3	4	2	1	5	5	4	4	6	6	6	3	3	2	5	4	2	4	3	4	5	2	4	4	3	4	2	1	5	5
A2RSX9	A2RSX9	15	2	2		Arfip1	ADP-ribosylation factor-interacting protein 1 OS=Mus musculus OX=10090 GN=Arfip1 PE=1 SV=1	1	15	2	2	8	9	8	2	6	7	8	6	10	5	5	3	7	6	5	4	7	6	5	5	6	10	8	6	1	1	1	0	0	0	1	1	1	1	0	0	1	1
A2RSY1-2;A2RSY1;A2RSY1-3	A2RSY1-2;A2RSY1;A2RSY1-3	30;29;28	30;29;28	30;29;28	KAT8 regulatory NSL complex subunit 3	Kansl3	Isoform 2 of KAT8 regulatory NSL complex subunit 3 OS=Mus musculus OX=10090 GN=Kansl3;KAT8 regulatory NSL complex subunit 3 OS=Mus musculus OX=10090 GN=Kansl3 PE=1 SV=1;Isoform 3 of KAT8 regulatory NSL complex subunit 3 OS=Mus musculus OX=10090 GN=Kansl3	3	30	30	30	11	12	10	8	6	15	16	15	14	17	5	6	9	13	3	5	14	15	7	10	12	11	15	10	11	12	10	8	6	15	16	15	14	17	5	6	9	13
A2RSY6;A2RSY6-3;A2RSY6-4	A2RSY6	33;9;1	33;9;1	4;0;0	TRMT1-like protein	Trmt1l	TRMT1-like protein OS=Mus musculus OX=10090 GN=Trmt1l PE=1 SV=1	3	33	33	4	16	16	16	8	15	16	16	15	18	16	8	7	16	15	5	8	17	17	11	16	12	11	18	16	16	16	16	8	15	16	16	15	18	16	8	7	16	15
A2RT67	A2RT67	40	40	40	DENN domain-containing protein 3	Dennd3	DENN domain-containing protein 3 OS=Mus musculus OX=10090 GN=Dennd3 PE=1 SV=2	1	40	40	40	16	14	13	7	14	18	20	19	17	9	7	7	12	14	6	4	14	17	7	13	21	19	22	13	16	14	13	7	14	18	20	19	17	9	7	7	12	14
A2RTL5	A2RTL5	6	6	6	Arginine/serine-rich coiled-coil protein 2	Rsrc2	Arginine/serine-rich coiled-coil protein 2 OS=Mus musculus OX=10090 GN=Rsrc2 PE=2 SV=1	1	6	6	6	3	4	3	3	4	5	5	4	4	4	3	3	6	5	3	3	4	4	3	3	2	5	5	4	3	4	3	3	4	5	5	4	4	4	3	3	6	5
A3KFM7-2;A3KFM7	A3KFM7-2;A3KFM7	28;28	19;19	19;19	Chromodomain-helicase-DNA-binding protein 6	Chd6	Isoform 2 of Chromodomain-helicase-DNA-binding protein 6 OS=Mus musculus OX=10090 GN=Chd6;Chromodomain-helicase-DNA-binding protein 6 OS=Mus musculus OX=10090 GN=Chd6 PE=1 SV=1	2	28	19	19	4	7	4	3	5	4	8	9	7	9	3	4	3	7	3	2	4	8	6	5	3	5	9	2	1	3	2	2	3	1	6	5	3	4	1	2	2	3
A3KGB4	A3KGB4	40	40	38	TBC1 domain family member 8B	Tbc1d8b	TBC1 domain family member 8B OS=Mus musculus OX=10090 GN=Tbc1d8b PE=1 SV=1	1	40	40	38	14	15	10	10	14	16	16	20	12	11	11	12	11	17	8	8	18	18	13	11	8	12	20	11	14	15	10	10	14	16	16	20	12	11	11	12	11	17
A3KGF7;A3KGF7-2;A3KGF7-3;A3KGF7-4	A3KGF7;A3KGF7-2;A3KGF7-3	34;17;17;15	34;17;17;15	34;17;17;15	1-phosphatidylinositol 4,5-bisphosphate phosphodiesterase beta-2	Plcb2	1-phosphatidylinositol 4,5-bisphosphate phosphodiesterase beta-2 OS=Mus musculus OX=10090 GN=Plcb2 PE=1 SV=1;Isoform 2 of 1-phosphatidylinositol 4,5-bisphosphate phosphodiesterase beta-2 OS=Mus musculus OX=10090 GN=Plcb2;Isoform 3 of 1-phosphatidylinositol	4	34	34	34	6	6	6	4	8	11	7	7	14	11	8	5	14	14	7	7	13	15	7	8	15	6	14	9	6	6	6	4	8	11	7	7	14	11	8	5	14	14
A3KGS3;A3KGS3-2	A3KGS3;A3KGS3-2	35;33	34;32	34;32	Ral GTPase-activating protein subunit alpha-2	Ralgapa2	Ral GTPase-activating protein subunit alpha-2 OS=Mus musculus OX=10090 GN=Ralgapa2 PE=1 SV=2;Isoform 2 of Ral GTPase-activating protein subunit alpha-2 OS=Mus musculus OX=10090 GN=Ralgapa2	2	35	34	34	12	13	10	10	10	15	16	15	14	16	8	7	11	19	7	7	13	11	6	12	10	8	18	12	12	12	10	10	10	15	16	15	14	16	8	7	11	19
A3KGV1-2;A3KGV1-3;A3KGV1;A3KGV1-4;A3KGV1-7;A3KGV1-6;A3KGV1-5	A3KGV1-2;A3KGV1-3;A3KGV1;A3KGV1-4;A3KGV1-7;A3KGV1-6;A3KGV1-5	36;36;36;35;28;28;28	36;36;36;35;28;28;28	36;36;36;35;28;28;28	Outer dense fiber protein 2	Odf2	Isoform 2 of Outer dense fiber protein 2 OS=Mus musculus OX=10090 GN=Odf2;Isoform 3 of Outer dense fiber protein 2 OS=Mus musculus OX=10090 GN=Odf2;Outer dense fiber protein 2 OS=Mus musculus OX=10090 GN=Odf2 PE=1 SV=1;Isoform 4 of Outer dense fiber protei	7	36	36	36	12	12	7	10	13	14	10	11	14	16	11	8	10	15	7	7	12	14	7	9	11	12	10	8	12	12	7	10	13	14	10	11	14	16	11	8	10	15
A3KMP2;A3KMP2-2	A3KMP2;A3KMP2-2	30;17	30;17	30;17	Tetratricopeptide repeat protein 38	Ttc38	Tetratricopeptide repeat protein 38 OS=Mus musculus OX=10090 GN=Ttc38 PE=1 SV=2;Isoform 2 of Tetratricopeptide repeat protein 38 OS=Mus musculus OX=10090 GN=Ttc38	2	30	30	30	19	17	14	12	15	19	18	20	19	16	6	7	15	17	10	6	21	17	8	16	14	18	21	14	19	17	14	12	15	19	18	20	19	16	6	7	15	17
A6BLY7	A6BLY7	6	2	2	Keratin, type I cytoskeletal 28	Krt28	Keratin, type I cytoskeletal 28 OS=Mus musculus OX=10090 GN=Krt28 PE=1 SV=1	1	6	2	2	3	2	4	0	3	3	3	3	3	3	3	2	4	4	2	0	3	2	2	3	3	4	3	3	1	1	1	0	1	1	1	1	1	1	1	1	1	1
A6H5Y3	A6H5Y3	52	52	52	Methionine synthase	Mtr	Methionine synthase OS=Mus musculus OX=10090 GN=Mtr PE=1 SV=1	1	52	52	52	22	17	11	13	15	21	13	17	21	19	16	15	20	28	7	9	25	26	13	16	11	21	24	17	22	17	11	13	15	21	13	17	21	19	16	15	20	28
A6H5Z3;A6H5Z3-2	A6H5Z3;A6H5Z3-2	22;19	21;18	21;18	Exocyst complex component 6B	Exoc6b	Exocyst complex component 6B OS=Mus musculus OX=10090 GN=Exoc6b PE=1 SV=1;Isoform 2 of Exocyst complex component 6B OS=Mus musculus OX=10090 GN=Exoc6b	2	22	21	21	9	6	5	3	5	10	10	6	5	11	7	7	4	6	3	2	8	11	5	5	7	7	5	3	9	6	5	3	5	9	9	5	5	11	7	7	4	5
A6H611	A6H611	13	13	13	Mitochondrial intermediate peptidase	Mipep	Mitochondrial intermediate peptidase OS=Mus musculus OX=10090 GN=Mipep PE=1 SV=1	1	13	13	13	5	5	1	0	3	3	3	3	7	4	2	2	3	4	1	1	6	4	1	2	4	2	6	3	5	5	1	0	3	3	3	3	7	4	2	2	3	4
A6H619-2;A6H619	A6H619-2;A6H619	20;20	19;19	19;19	PHD and RING finger domain-containing protein 1	Phrf1	Isoform 2 of PHD and RING finger domain-containing protein 1 OS=Mus musculus OX=10090 GN=Phrf1;PHD and RING finger domain-containing protein 1 OS=Mus musculus OX=10090 GN=Phrf1 PE=1 SV=2	2	20	19	19	9	6	10	4	3	6	9	9	5	7	4	2	5	5	2	2	7	7	3	7	4	9	8	9	8	5	9	3	2	5	8	8	5	6	3	2	4	4
A6H630;A6H630-2;A6H630-4;A6H630-3	A6H630;A6H630-2	23;15;10;8	23;15;10;8	23;15;10;8	Protein-glutamate O-methyltransferase	Armt1	Damage-control phosphatase ARMT1 OS=Mus musculus OX=10090 GN=Armt1 PE=1 SV=1;Isoform 2 of Damage-control phosphatase ARMT1 OS=Mus musculus OX=10090 GN=Armt1	4	23	23	23	10	13	8	5	10	12	14	11	12	10	9	9	13	12	9	7	12	11	11	9	9	11	14	12	10	13	8	5	10	12	14	11	12	10	9	9	13	12
A6H6A9;A6H6A9-4	A6H6A9	37;3	36;3	13;0	Rab GTPase-activating protein 1-like	Rabgap1l	Rab GTPase-activating protein 1-like OS=Mus musculus OX=10090 GN=Rabgap1l PE=1 SV=1	2	37	36	13	17	22	15	9	20	18	20	20	17	17	11	9	14	13	6	5	20	21	11	14	15	16	20	19	17	21	15	9	20	17	20	20	17	17	11	9	13	13
A6H6A9-3	A6H6A9-3	15	7	7	Rab GTPase-activating protein 1-like	Rabgap1l	Isoform 3 of Rab GTPase-activating protein 1-like OS=Mus musculus OX=10090 GN=Rabgap1l	1	15	7	7	6	7	6	2	3	5	9	6	6	5	2	3	4	5	1	1	6	5	4	3	5	6	7	5	1	1	1	1	1	1	3	1	0	2	0	1	1	1
A6H6S0;G5E876;A0A0N4SVW7;D3Z6D4	A6H6S0;G5E876	15;13;1;1	15;13;1;1	15;13;1;1		Herc3	Hect domain and RLD 3 OS=Mus musculus OX=10090 GN=Herc3 PE=1 SV=1;Hect domain and RLD 3 OS=Mus musculus OX=10090 GN=Herc3 PE=1 SV=1	4	15	15	15	2	3	1	0	3	4	3	1	8	7	4	2	5	5	1	0	4	5	1	2	2	3	2	2	2	3	1	0	3	4	3	1	8	7	4	2	5	5
A6H8H2-2;A6H8H2	A6H8H2-2;A6H8H2	70;69	70;69	69;68	DENN domain-containing protein 4C	Dennd4c	Isoform 2 of DENN domain-containing protein 4C OS=Mus musculus OX=10090 GN=Dennd4c;DENN domain-containing protein 4C OS=Mus musculus OX=10090 GN=Dennd4c PE=1 SV=1	2	70	70	69	31	29	28	13	28	36	35	31	39	36	17	13	35	36	15	10	40	39	14	24	19	31	33	28	31	29	28	13	28	36	35	31	39	36	17	13	35	36
A6PWY4;A6PWY4-2;A6PWY4-3	A6PWY4;A6PWY4-2	24;23;8	24;23;8	24;23;8	WD repeat-containing protein 76	Wdr76	WD repeat-containing protein 76 OS=Mus musculus OX=10090 GN=Wdr76 PE=1 SV=1;Isoform 2 of WD repeat-containing protein 76 OS=Mus musculus OX=10090 GN=Wdr76	3	24	24	24	8	7	9	5	6	9	9	8	12	10	8	6	7	12	6	5	9	7	7	5	7	7	9	5	8	7	9	5	6	9	9	8	12	10	8	6	7	12
A6X8Z5	A6X8Z5	13	12	12	Rho GTPase-activating protein 31	Arhgap31	Rho GTPase-activating protein 31 OS=Mus musculus OX=10090 GN=Arhgap31 PE=1 SV=1	1	13	12	12	2	2	0	0	1	3	3	3	6	4	3	4	1	2	0	2	2	2	0	2	3	0	3	1	2	2	0	0	1	3	3	3	6	3	3	4	1	2
A6X919;A6X919-2;A6X919-3	A6X919;A6X919-2;A6X919-3	16;12;10	16;12;10	15;12;10	Probable C-mannosyltransferase DPY19L1	Dpy19l1	Probable C-mannosyltransferase DPY19L1 OS=Mus musculus OX=10090 GN=Dpy19l1 PE=1 SV=1;Isoform 2 of Probable C-mannosyltransferase DPY19L1 OS=Mus musculus OX=10090 GN=Dpy19l1;Isoform 3 of Probable C-mannosyltransferase DPY19L1 OS=Mus musculus OX=10090 GN=Dpy	3	16	16	15	4	5	1	0	3	5	5	5	10	3	2	2	5	6	2	2	7	5	2	4	3	3	7	3	4	5	1	0	3	5	5	5	10	3	2	2	5	6
A8C756;A8C756-2;A8C756-3;A8C756-5;A8C756-4	A8C756	30;10;9;4;3	30;10;9;4;3	30;10;9;4;3	Thyroid adenoma-associated protein homolog	Thada	Thyroid adenoma-associated protein homolog OS=Mus musculus OX=10090 GN=Thada PE=1 SV=1	5	30	30	30	7	9	3	3	2	7	6	3	10	13	4	3	3	7	1	0	5	8	1	9	7	8	9	3	7	9	3	3	2	7	6	3	10	13	4	3	3	7
A8E0Y8	A8E0Y8	48	48	48	Immunoglobulin superfamily member 2	Cd101	Immunoglobulin superfamily member 2 OS=Mus musculus OX=10090 GN=Cd101 PE=2 SV=1	1	48	48	48	31	31	26	11	22	30	30	27	22	24	8	9	14	24	7	7	28	32	11	27	23	25	30	21	31	31	26	11	22	30	30	27	22	24	8	9	14	24
A8Y5H7;A8Y5H7-2;A8Y5H7-3	A8Y5H7;A8Y5H7-2;A8Y5H7-3	16;16;16	16;16;16	16;16;16		Sec14l1	SEC14-like protein 1 OS=Mus musculus OX=10090 GN=Sec14l1 PE=1 SV=1;Isoform 2 of SEC14-like protein 1 OS=Mus musculus OX=10090 GN=Sec14l1;Isoform 3 of SEC14-like protein 1 OS=Mus musculus OX=10090 GN=Sec14l1	3	16	16	16	4	4	4	2	4	5	7	4	7	5	4	1	3	6	4	2	7	7	2	2	6	4	5	3	4	4	4	2	4	5	7	4	7	5	4	1	3	6
B0V2N1-6;B0V2N1-2;B0V2N1;B0V2N1-4;B0V2N1-3;B0V2N1-5	B0V2N1-6;B0V2N1-2;B0V2N1;B0V2N1-4;B0V2N1-3	7;7;7;6;6;2	6;6;6;5;5;1	5;5;5;4;4;0	Receptor-type tyrosine-protein phosphatase S	Ptprs	Isoform 6 of Receptor-type tyrosine-protein phosphatase S OS=Mus musculus OX=10090 GN=Ptprs;Isoform 2 of Receptor-type tyrosine-protein phosphatase S OS=Mus musculus OX=10090 GN=Ptprs;Receptor-type tyrosine-protein phosphatase S OS=Mus musculus OX=10090 GN	6	7	6	5	1	0	0	0	0	0	0	0	0	1	1	1	0	1	0	0	1	2	1	0	0	0	1	0	1	0	0	0	0	0	0	0	0	1	1	1	0	1
B1AQJ2	B1AQJ2	23	23	23	Ubiquitin carboxyl-terminal hydrolase 36	Usp36	Ubiquitin carboxyl-terminal hydrolase 36 OS=Mus musculus OX=10090 GN=Usp36 PE=1 SV=1	1	23	23	23	5	6	6	3	2	4	5	4	11	5	9	7	2	7	1	0	6	8	5	8	2	1	4	1	5	6	6	3	2	4	5	4	11	5	9	7	2	7
B1AR09;B1AR10	B1AR09;B1AR10	21;20	21;20	20;19		Mllt6	Myeloid/lymphoid or mixed-lineage leukemia; translocated to, 6 OS=Mus musculus OX=10090 GN=Mllt6 PE=1 SV=1;Myeloid/lymphoid or mixed-lineage leukemia; translocated to, 6 OS=Mus musculus OX=10090 GN=Mllt6 PE=1 SV=1	2	21	21	20	10	7	9	4	8	6	8	12	9	8	2	5	8	8	6	5	11	11	4	8	8	9	10	9	10	7	9	4	8	6	8	12	9	8	2	5	8	8
B1AR13	B1AR13	5	5	5	CDGSH iron-sulfur domain-containing protein 3, mitochondrial	Cisd3	CDGSH iron-sulfur domain-containing protein 3, mitochondrial OS=Mus musculus OX=10090 GN=Cisd3 PE=1 SV=1	1	5	5	5	1	1	1	1	0	2	1	1	0	0	1	0	0	0	0	0	1	1	0	1	0	0	2	0	1	1	1	1	0	2	1	1	0	0	1	0	0	0
B1AR17;E9Q614;F7C528;F6V4V3;B0QZH8;B0QZH7	B1AR17;E9Q614;F7C528	75;74;68;5;3;3	56;55;49;3;2;2	52;51;45;3;2;2		Chd3	Chromodomain helicase DNA-binding protein 3 OS=Mus musculus OX=10090 GN=Chd3 PE=1 SV=1;Chromodomain helicase DNA-binding protein 3 OS=Mus musculus OX=10090 GN=Chd3 PE=1 SV=1;Chromodomain helicase DNA-binding protein 3 (Fragment) OS=Mus musculus OX=10090 GN	6	75	56	52	22	19	17	13	21	24	29	26	43	37	21	15	35	40	16	12	29	36	16	28	20	28	31	24	13	11	10	9	9	12	16	15	32	24	18	13	24	29
B1ARD6	B1ARD6	8	6	6		Slfn9	Schlafen family member 9 OS=Mus musculus OX=10090 GN=Slfn9 PE=2 SV=1	1	8	6	6	1	1	0	3	1	1	1	2	3	1	4	2	1	1	1	1	1	1	2	0	0	1	1	1	1	1	0	2	1	1	1	1	2	1	3	1	1	1
B1ARD8	B1ARD8	11	11	9		Slfn8	Schlafen family member 8 OS=Mus musculus OX=10090 GN=Slfn8 PE=2 SV=1	1	11	11	9	0	0	0	1	1	0	0	2	3	1	2	4	0	0	2	2	0	2	3	1	0	1	2	1	0	0	0	1	1	0	0	2	3	1	2	4	0	0
B1ART2;B1ART1;V9GX23;F6XI52	B1ART2;B1ART1;V9GX23	50;49;36;13	50;49;36;13	50;49;36;13		Vps13d	Vacuolar protein sorting 13D OS=Mus musculus OX=10090 GN=Vps13d PE=1 SV=2;Vacuolar protein sorting 13D OS=Mus musculus OX=10090 GN=Vps13d PE=1 SV=1;Vacuolar protein sorting 13D (Fragment) OS=Mus musculus OX=10090 GN=Vps13d PE=1 SV=1	4	50	50	50	15	12	6	5	10	8	8	7	8	8	9	7	3	12	6	2	8	13	7	5	5	8	11	5	15	12	6	5	10	8	8	7	8	8	9	7	3	12
B1AT66-2;B1AT66	B1AT66-2;B1AT66	3;3	3;3	3;3	Monocarboxylate transporter 7	Slc16a6	Isoform 2 of Monocarboxylate transporter 7 OS=Mus musculus OX=10090 GN=Slc16a6;Monocarboxylate transporter 7 OS=Mus musculus OX=10090 GN=Slc16a6 PE=1 SV=1	2	3	3	3	1	1	0	2	0	1	1	0	1	1	0	1	0	0	0	0	1	1	0	0	1	0	2	1	1	1	0	2	0	1	1	0	1	1	0	1	0	0
B1AUE5	B1AUE5	5	5	5	Peroxisome biogenesis factor 10	Pex10	Peroxisome biogenesis factor 10 OS=Mus musculus OX=10090 GN=Pex10 PE=2 SV=1	1	5	5	5	1	1	0	0	0	1	0	0	2	2	0	0	0	1	0	0	0	0	1	0	0	0	0	0	1	1	0	0	0	1	0	0	2	2	0	0	0	1
B1AUN2;B1AUN3;Q3UKV0	B1AUN2;B1AUN3;Q3UKV0	38;34;34	38;34;34	38;34;34		Eif2b3	Eukaryotic translation initiation factor 2B, subunit 3 OS=Mus musculus OX=10090 GN=Eif2b3 PE=1 SV=1;Eukaryotic translation initiation factor 2B, subunit 3 OS=Mus musculus OX=10090 GN=Eif2b3 PE=1 SV=1;Eukaryotic translation initiation factor 2B, subunit 3 O	3	38	38	38	12	13	9	9	11	12	13	13	14	15	11	9	10	16	8	6	18	16	8	10	10	11	15	11	12	13	9	9	11	12	13	13	14	15	11	9	10	16
B1AUR6;B1AUR6-2	B1AUR6;B1AUR6-2	4;3	4;3	4;3	Protein MMS22-like	Mms22l	Protein MMS22-like OS=Mus musculus OX=10090 GN=Mms22l PE=1 SV=1;Isoform 2 of Protein MMS22-like OS=Mus musculus OX=10090 GN=Mms22l	2	4	4	4	1	0	1	0	1	0	0	1	0	0	1	0	0	0	0	0	1	2	0	0	0	0	1	0	1	0	1	0	1	0	0	1	0	0	1	0	0	0
B1AUX5;Q80Z68;B1AUY3;B1AUY2;Q3TE27;E9PYS6;E9Q4R3;F6SL55;F6YWG4;B1AUY1;D6RFT8	B1AUX5;Q80Z68;B1AUY3;B1AUY2;Q3TE27;E9PYS6;E9Q4R3	58;58;58;57;52;49;35;12;9;9;2	58;58;58;57;52;49;35;12;9;9;2	58;58;58;57;52;49;35;12;9;9;2		Arhgap4	Rho GTPase activating protein 4, isoform CRA_b OS=Mus musculus OX=10090 GN=Arhgap4 PE=1 SV=1;Rho GTPase activating protein 4, isoform CRA_f OS=Mus musculus OX=10090 GN=Arhgap4 PE=1 SV=1;Rho GTPase-activating protein 4 OS=Mus musculus OX=10090 GN=Arhgap4 PE	11	58	58	58	27	25	21	9	26	21	25	27	26	25	7	7	23	31	7	8	25	30	8	22	26	29	33	25	27	25	21	9	26	21	25	27	26	25	7	7	23	31
B1AVB1;B1AVB2;B1AVB4;E9Q796;B1AVB5;B1AVB3	B1AVB1;B1AVB2;B1AVB4;E9Q796;B1AVB5;B1AVB3	1;1;1;1;1;1	1;1;1;1;1;1	1;1;1;1;1;1		Scml2	Scm polycomb group protein-like 2 OS=Mus musculus OX=10090 GN=Scml2 PE=1 SV=1;Scm polycomb group protein-like 2 OS=Mus musculus OX=10090 GN=Scml2 PE=1 SV=1;Scm polycomb group protein-like 2 OS=Mus musculus OX=10090 GN=Scml2 PE=1 SV=1;Scm polycomb group pro	6	1	1	1	0	0	0	0	0	0	0	0	0	0	0	0	0	0	1	0	0	0	1	0	0	0	0	0	0	0	0	0	0	0	0	0	0	0	0	0	0	0
B1AVH7;B1AVH7-2	B1AVH7	14;5	14;5	14;5	TBC1 domain family member 2A	Tbc1d2	TBC1 domain family member 2A OS=Mus musculus OX=10090 GN=Tbc1d2 PE=2 SV=1	2	14	14	14	5	3	5	1	4	4	4	4	2	4	1	0	2	3	1	1	3	4	1	3	5	6	4	4	5	3	5	1	4	4	4	4	2	4	1	0	2	3
B1AVY7	B1AVY7	23	23	23	Kinesin-like protein KIF16B	Kif16b	Kinesin-like protein KIF16B OS=Mus musculus OX=10090 GN=Kif16b PE=1 SV=1	1	23	23	23	4	6	3	1	1	4	4	4	5	6	6	4	3	10	1	1	3	7	4	3	3	4	3	1	4	6	3	1	1	4	4	4	5	6	6	4	3	10
B1AVZ0	B1AVZ0	17	17	17	Uracil phosphoribosyltransferase homolog	Uprt	Uracil phosphoribosyltransferase homolog OS=Mus musculus OX=10090 GN=Uprt PE=1 SV=1	1	17	17	17	5	8	5	0	7	7	5	5	9	6	1	1	7	6	1	0	8	7	1	6	8	7	11	6	5	8	5	0	7	7	5	5	9	6	1	1	7	6
G3X8S9;B1AWZ3	G3X8S9;B1AWZ3	1;1	1;1	1;1		Nipsnap3a	MCG117834, isoform CRA_a OS=Mus musculus OX=10090 GN=Nipsnap3a PE=1 SV=1;Nipsnap homolog 3A OS=Mus musculus OX=10090 GN=Nipsnap3a PE=1 SV=1	2	1	1	1	0	0	0	0	0	0	0	0	0	0	1	0	0	0	0	0	0	0	0	0	0	0	0	0	0	0	0	0	0	0	0	0	0	0	1	0	0	0
B1AX39;B1AX39-3	B1AX39	11;5	11;5	11;5	Zinc finger CCHC domain-containing protein 7	Zcchc7	Zinc finger CCHC domain-containing protein 7 OS=Mus musculus OX=10090 GN=Zcchc7 PE=2 SV=1	2	11	11	11	3	4	3	2	2	3	2	3	4	5	5	3	3	3	2	1	5	7	3	2	4	1	4	1	3	4	3	2	2	3	2	3	4	5	5	3	3	3
B1AY10;B1AY10-2	B1AY10;B1AY10-2	49;35	49;35	14;0	Transcriptional repressor NF-X1	Nfx1	Transcriptional repressor NF-X1 OS=Mus musculus OX=10090 GN=Nfx1 PE=1 SV=1;Isoform 2 of Transcriptional repressor NF-X1 OS=Mus musculus OX=10090 GN=Nfx1	2	49	49	14	24	24	15	10	16	16	23	12	27	23	13	10	18	22	6	7	24	25	11	16	14	13	17	12	24	24	15	10	16	16	23	12	27	23	13	10	18	22
B1AY13;B1AY13-2	B1AY13	96;14	96;14	96;14	Ubiquitin carboxyl-terminal hydrolase 24	Usp24	Ubiquitin carboxyl-terminal hydrolase 24 OS=Mus musculus OX=10090 GN=Usp24 PE=1 SV=1	2	96	96	96	35	42	36	15	36	52	46	45	54	46	22	20	47	57	17	14	49	53	20	41	35	42	53	34	35	42	36	15	36	52	46	45	54	46	22	20	47	57
B1AZ99	B1AZ99	2	2	2	OTU domain-containing protein 3	Otud3	OTU domain-containing protein 3 OS=Mus musculus OX=10090 GN=Otud3 PE=1 SV=1	1	2	2	2	0	0	0	0	0	1	1	1	0	0	0	0	0	0	0	0	0	0	0	0	0	0	0	0	0	0	0	0	0	1	1	1	0	0	0	0	0	0
B1AZA5	B1AZA5	11	11	11	Transmembrane protein 245	Tmem245	Transmembrane protein 245 OS=Mus musculus OX=10090 GN=Tmem245 PE=1 SV=1	1	11	11	11	4	1	3	0	5	6	3	3	5	6	1	0	4	4	1	0	4	5	0	3	4	3	4	5	4	1	3	0	5	6	3	3	5	6	1	0	4	4
B1AZI6	B1AZI6	59	59	59	THO complex subunit 2	Thoc2	THO complex subunit 2 OS=Mus musculus OX=10090 GN=Thoc2 PE=1 SV=1	1	59	59	59	29	26	20	16	25	32	31	29	34	31	23	21	24	28	20	15	30	32	19	20	21	26	30	22	29	26	20	16	25	32	31	29	34	31	23	21	24	28
B1AZP2-3;B1AZP2;B1AZP2-2	B1AZP2-3;B1AZP2;B1AZP2-2	10;9;8	10;9;8	10;9;8	Disks large-associated protein 4	Dlgap4	Isoform 3 of Disks large-associated protein 4 OS=Mus musculus OX=10090 GN=Dlgap4;Disks large-associated protein 4 OS=Mus musculus OX=10090 GN=Dlgap4 PE=1 SV=1;Isoform 2 of Disks large-associated protein 4 OS=Mus musculus OX=10090 GN=Dlgap4	3	10	10	10	4	2	3	2	1	2	2	1	3	1	1	1	2	2	3	2	1	3	2	2	1	1	4	2	4	2	3	2	1	2	2	1	3	1	1	1	2	2
B2KF05;A0A3B2W3T2;A0A3B2WD39;A0A3B2WAQ0;A0A3B2WCP8;A0A3B2WD38;A0A3B2WCX7;A0A3B2WAM7;A0A3B2WD05	B2KF05;A0A3B2W3T2;A0A3B2WD39;A0A3B2WAQ0;A0A3B2WCP8;A0A3B2WD38;A0A3B2WCX7;A0A3B2WAM7	8;7;7;7;6;6;6;4;2	6;5;5;6;5;5;5;3;1	6;5;5;6;5;5;5;3;1		Brpf3	Bromodomain and PHD finger-containing, 3 OS=Mus musculus OX=10090 GN=Brpf3 PE=1 SV=1;Bromodomain and PHD finger-containing, 3 OS=Mus musculus OX=10090 GN=Brpf3 PE=1 SV=1;Bromodomain and PHD finger-containing, 3 OS=Mus musculus OX=10090 GN=Brpf3 PE=1 SV=1;B	9	8	6	6	2	1	1	0	2	3	2	1	3	3	0	1	2	2	0	0	3	1	1	0	2	0	4	2	1	0	1	0	2	2	1	1	2	3	0	1	2	1
B2KF50;A0A3B2WAV8	B2KF50	13;3	13;3	13;3		Uhrf1bp1	UHRF1 (ICBP90)-binding protein 1 OS=Mus musculus OX=10090 GN=Uhrf1bp1 PE=1 SV=1	2	13	13	13	4	5	3	1	1	4	5	5	3	4	3	2	2	5	1	1	3	6	1	2	3	3	5	2	4	5	3	1	1	4	5	5	3	4	3	2	2	5
B2KG20	B2KG20	6	6	6		Klri1	Killer cell lectin-like receptor subfamily I member 1 OS=Mus musculus OX=10090 GN=Klri1 PE=2 SV=1	1	6	6	6	4	2	2	3	1	2	3	5	0	0	0	0	0	0	0	0	0	0	0	0	0	0	0	0	4	2	2	3	1	2	3	5	0	0	0	0	0	0
B2RPU2	B2RPU2	12	12	12	Pleckstrin homology domain-containing family D member 1	Plekhd1	Pleckstrin homology domain-containing family D member 1 OS=Mus musculus OX=10090 GN=Plekhd1 PE=1 SV=1	1	12	12	12	3	5	1	1	0	7	5	1	1	0	0	0	0	0	0	0	3	3	1	3	2	0	5	1	3	5	1	1	0	7	5	1	1	0	0	0	0	0
B2RPU8;Q9D1L0	B2RPU8;Q9D1L0	4;3	4;3	4;3	Coiled-coil-helix-coiled-coil-helix domain-containing protein 2	Zbed5;Chchd2	MCG130675 OS=Mus musculus OX=10090 GN=Zbed5 PE=1 SV=1;Coiled-coil-helix-coiled-coil-helix domain-containing protein 2 OS=Mus musculus OX=10090 GN=Chchd2 PE=2 SV=1	2	4	4	4	0	1	3	0	0	0	1	1	2	1	0	0	1	1	0	0	2	1	1	1	0	0	2	2	0	1	3	0	0	0	1	1	2	1	0	0	1	1
B2RQC2	B2RQC2	8	8	8	Ubiquitin carboxyl-terminal hydrolase 42	Usp42	Ubiquitin carboxyl-terminal hydrolase 42 OS=Mus musculus OX=10090 GN=Usp42 PE=1 SV=1	1	8	8	8	0	2	0	1	0	1	1	2	1	1	1	0	1	0	0	0	0	1	2	0	0	0	2	0	0	2	0	1	0	1	1	2	1	1	1	0	1	0
B2RQC6;B2RQC6-2	B2RQC6;B2RQC6-2	102;96	102;96	101;95	CAD protein;Glutamine-dependent carbamoyl-phosphate synthase;Aspartate carbamoyltransferase;Dihydroorotase	Cad	CAD protein OS=Mus musculus OX=10090 GN=Cad PE=1 SV=1;Isoform 2 of CAD protein OS=Mus musculus OX=10090 GN=Cad	2	102	102	101	53	54	46	18	36	54	49	52	52	52	15	13	40	50	11	8	63	59	17	50	47	47	58	42	53	54	46	18	36	54	49	52	52	52	15	13	40	50
B2RQG2;A0A087WP76;A0A087WS81;A0A087WRR9	B2RQG2	81;5;3;1	81;5;3;1	81;5;3;1		Phf3	PHD finger protein 3 OS=Mus musculus OX=10090 GN=Phf3 PE=1 SV=1	4	81	81	81	35	29	28	26	25	34	31	38	33	33	24	22	25	33	20	18	32	35	27	26	22	28	35	26	35	29	28	26	25	34	31	38	33	33	24	22	25	33
B2RR83	B2RR83	43	43	43	Probable ATP-dependent RNA helicase YTHDC2	Ythdc2	3-5 RNA helicase YTHDC2 OS=Mus musculus OX=10090 GN=Ythdc2 PE=1 SV=1	1	43	43	43	9	11	8	7	7	14	13	9	13	9	6	8	6	9	6	3	10	10	7	5	7	9	13	5	9	11	8	7	7	14	13	9	13	9	6	8	6	9
B2RRD7	B2RRD7	27	27	26		Brpf1	Peregrin OS=Mus musculus OX=10090 GN=Brpf1 PE=1 SV=1	1	27	27	26	4	8	1	3	3	12	9	9	13	9	2	4	6	10	4	2	10	6	5	5	5	5	13	4	4	8	1	3	3	12	9	9	13	9	2	4	6	10
B2RRE7	B2RRE7	36	36	36	OTU domain-containing protein 4	Otud4	OTU domain-containing protein 4 OS=Mus musculus OX=10090 GN=Otud4 PE=1 SV=1	1	36	36	36	14	17	13	10	12	15	18	19	16	18	9	7	13	18	9	5	17	17	9	13	8	16	20	15	14	17	13	10	12	15	18	19	16	18	9	7	13	18
B2RRF6	B2RRF6	6	6	6	Zinc finger protein 518A	Znf518a	Zinc finger protein 518A OS=Mus musculus OX=10090 GN=Znf518a PE=2 SV=1	1	6	6	6	1	0	1	1	0	1	0	1	0	0	2	2	0	0	0	1	0	0	0	0	0	0	0	0	1	0	1	1	0	1	0	1	0	0	2	2	0	0
B2RRL2	B2RRL2	4	4	4	Jerky protein homolog-like	Jrkl	Jerky protein homolog-like OS=Mus musculus OX=10090 GN=Jrkl PE=2 SV=1	1	4	4	4	1	0	0	0	0	0	1	0	1	0	1	1	0	0	0	1	1	0	0	0	1	0	1	0	1	0	0	0	0	0	1	0	1	0	1	1	0	0
B2RS91	B2RS91	12	12	12	RNA polymerase I-specific transcription initiation factor RRN3	Rrn3	RNA polymerase I-specific transcription initiation factor RRN3 OS=Mus musculus OX=10090 GN=Rrn3 PE=1 SV=1	1	12	12	12	2	2	4	0	1	1	2	2	3	2	1	1	1	0	0	0	3	3	0	1	1	3	3	1	2	2	4	0	1	1	2	2	3	2	1	1	1	0
B2RT41	B2RT41	27	27	27		Zfc3h1	Zinc finger, C3H1-type-containing OS=Mus musculus OX=10090 GN=Zfc3h1 PE=1 SV=1	1	27	27	27	8	7	3	1	3	5	6	4	9	7	4	3	6	13	4	2	7	4	6	5	5	4	10	6	8	7	3	1	3	5	6	4	9	7	4	3	6	13
Q5NCJ0;B2RUJ6;Q5NCJ4;A0A1W2P734;Q5NCJ2;F7ACB1	Q5NCJ0;B2RUJ6;Q5NCJ4	50;50;38;13;8;4	50;50;38;13;8;4	1;1;1;0;0;0		Rapgef6	Rap guanine nucleotide exchange factor (GEF) 6 OS=Mus musculus OX=10090 GN=Rapgef6 PE=1 SV=1;Rap guanine nucleotide exchange factor (GEF) 6 OS=Mus musculus OX=10090 GN=Rapgef6 PE=1 SV=1;Rap guanine nucleotide exchange factor (GEF) 6 OS=Mus musculus OX=1009	6	50	50	1	23	19	20	17	15	23	19	20	20	26	17	12	18	16	13	11	20	25	18	19	9	19	25	19	23	19	20	17	15	23	19	20	20	26	17	12	18	16
B2RUP2-2;B2RUP2	B2RUP2-2;B2RUP2	50;50	50;50	50;50	Protein unc-13 homolog D	Unc13d	Isoform 2 of Protein unc-13 homolog D OS=Mus musculus OX=10090 GN=Unc13d;Protein unc-13 homolog D OS=Mus musculus OX=10090 GN=Unc13d PE=1 SV=2	2	50	50	50	19	21	16	6	18	24	21	21	24	23	6	5	21	21	3	2	28	26	3	22	14	19	29	14	19	21	16	6	18	24	21	21	24	23	6	5	21	21
B2RUR8	B2RUR8	28	28	22	OTU domain-containing protein 7B	Otud7b	OTU domain-containing protein 7B OS=Mus musculus OX=10090 GN=Otud7b PE=1 SV=1	1	28	28	22	13	9	8	3	7	13	12	8	10	8	6	4	8	8	3	2	12	14	6	10	6	9	9	7	13	9	8	3	7	13	12	8	10	8	6	4	8	8
B2RWS6	B2RWS6	53	37	37	Histone acetyltransferase p300	Ep300	Histone acetyltransferase p300 OS=Mus musculus OX=10090 GN=Ep300 PE=1 SV=2	1	53	37	37	19	19	10	12	12	23	23	28	18	17	9	11	12	23	8	11	20	22	12	15	15	14	31	16	15	14	7	8	7	15	17	20	10	11	7	8	9	17
B2RWW0	B2RWW0	13	13	7	T-cell activation Rho GTPase-activating protein	Tagap	T-cell activation Rho GTPase-activating protein OS=Mus musculus OX=10090 GN=Tagap PE=2 SV=2	1	13	13	7	1	3	1	2	0	1	2	1	5	5	4	5	0	2	2	1	1	1	2	1	2	1	5	3	1	3	1	2	0	1	2	1	5	5	4	5	0	2
B2RX14	B2RX14	60	60	59	Terminal uridylyltransferase 4	Zcchc11	Terminal uridylyltransferase 4 OS=Mus musculus OX=10090 GN=Tut4 PE=1 SV=2	1	60	60	59	29	20	20	13	19	20	25	18	26	26	13	16	21	26	11	9	24	26	11	19	15	19	21	16	29	20	20	13	19	20	25	18	26	26	13	16	21	26
B2RX31;A0A0G2JG70;A0A0G2JDH2	B2RX31	6;1;1	5;1;1	5;1;1		Zscan25	MCG126735 OS=Mus musculus OX=10090 GN=Zscan25 PE=1 SV=1	3	6	5	5	1	1	0	1	0	0	1	0	2	0	0	0	1	2	1	0	1	1	0	0	2	0	1	0	1	1	0	1	0	0	1	0	2	0	0	0	0	1
B2RXC1;B2RXC1-2	B2RXC1	38;3	38;3	38;3	Trafficking protein particle complex subunit 11	Trappc11	Trafficking protein particle complex subunit 11 OS=Mus musculus OX=10090 GN=Trappc11 PE=1 SV=1	2	38	38	38	18	15	10	6	13	14	16	14	17	14	7	6	15	16	5	4	18	19	11	13	16	12	19	12	18	15	10	6	13	14	16	14	17	14	7	6	15	16
B2RXC2	B2RXC2	44	44	41		Itpkb	Kinase OS=Mus musculus OX=10090 GN=Itpkb PE=1 SV=1	1	44	44	41	18	13	10	5	11	18	15	22	13	12	0	5	12	16	3	3	15	14	4	7	12	11	21	12	18	13	10	5	11	18	15	22	13	12	0	5	12	16
B2RXC6;Q7TSI4	B2RXC6	45;15	44;15	44;15	DNA-directed RNA polymerase	Polr3a	DNA-directed RNA polymerase subunit OS=Mus musculus OX=10090 GN=Polr3a PE=1 SV=1	2	45	44	44	16	14	5	4	6	14	8	14	23	19	10	11	12	18	7	7	15	15	8	10	11	12	17	8	16	14	5	4	6	14	8	14	23	18	10	10	12	18
B2RXQ2;B2RXW8;S4R1I7	B2RXQ2;B2RXW8	42;42;3	42;42;3	22;22;2		Ppfia1	Ppfia1 protein OS=Mus musculus OX=10090 GN=Ppfia1 PE=1 SV=1;Ppfia1 protein OS=Mus musculus OX=10090 GN=Ppfia1 PE=1 SV=1	3	42	42	22	12	19	11	2	6	15	18	16	18	10	6	1	9	17	2	1	16	19	3	13	13	14	20	9	12	19	11	2	6	15	18	16	18	10	6	1	9	17
B2RXR6	B2RXR6	57	57	54	Serine/threonine-protein phosphatase 6 regulatory ankyrin repeat subunit B	Ankrd44	Serine/threonine-protein phosphatase 6 regulatory ankyrin repeat subunit B OS=Mus musculus OX=10090 GN=Ankrd44 PE=1 SV=1	1	57	57	54	38	39	32	21	40	37	36	38	42	42	14	13	40	39	19	14	41	42	16	36	33	37	39	36	38	39	32	21	40	37	36	38	42	42	14	13	40	39
F8VQ70;B2RXS3;Q8BIZ8	F8VQ70;B2RXS3;Q8BIZ8	16;16;11	16;16;11	16;16;11		Scaper	S phase cyclin A-associated protein in the ER OS=Mus musculus OX=10090 GN=Scaper PE=1 SV=1;S phase cyclin A-associated protein in the ER OS=Mus musculus OX=10090 GN=Scaper PE=1 SV=1;S phase cyclin A-associated protein in the ER OS=Mus musculus OX=10090 GN=	3	16	16	16	5	2	2	3	3	2	3	1	5	5	2	4	4	2	2	1	3	5	6	4	3	3	3	3	5	2	2	3	3	2	3	1	5	5	2	4	4	2
B2RXS4	B2RXS4	4	4	4	Plexin-B2	Plxnb2	Plexin-B2 OS=Mus musculus OX=10090 GN=Plxnb2 PE=1 SV=1	1	4	4	4	1	1	1	0	2	0	1	0	1	1	0	0	1	1	0	0	1	0	0	1	1	1	0	0	1	1	1	0	2	0	1	0	1	1	0	0	1	1
B2RXT3;E9Q7L0	B2RXT3;E9Q7L0	17;16	4;3	4;3		Ogdhl	Ogdhl protein OS=Mus musculus OX=10090 GN=Ogdhl PE=1 SV=1;Oxoglutarate dehydrogenase-like OS=Mus musculus OX=10090 GN=Ogdhl PE=1 SV=1	2	17	4	4	5	8	5	2	2	5	8	8	11	7	0	2	5	7	2	2	6	5	2	3	6	6	8	5	0	0	0	1	0	0	0	0	2	1	0	1	0	0
B2RXV4	B2RXV4	2	2	2	Feline leukemia virus subgroup C receptor-related protein 1	Flvcr1	Feline leukemia virus subgroup C receptor-related protein 1 OS=Mus musculus OX=10090 GN=Flvcr1 PE=2 SV=1	1	2	2	2	1	1	0	0	0	1	0	0	2	2	1	1	1	0	0	0	2	1	1	0	1	1	1	1	1	1	0	0	0	1	0	0	2	2	1	1	1	0
B2RY04	B2RY04	80	80	78	Dedicator of cytokinesis protein 5	Dock5	Dedicator of cytokinesis protein 5 OS=Mus musculus OX=10090 GN=Dock5 PE=1 SV=2	1	80	80	78	47	43	38	20	41	53	49	50	23	22	16	15	17	31	11	13	35	38	26	26	34	39	47	35	47	43	38	20	41	53	49	50	23	22	16	15	17	31
B2RY56	B2RY56	46	46	46	RNA-binding protein 25	Rbm25	RNA-binding protein 25 OS=Mus musculus OX=10090 GN=Rbm25 PE=1 SV=2	1	46	46	46	16	14	13	17	21	20	15	25	18	19	15	11	18	21	11	11	22	20	16	15	13	20	23	17	16	14	13	17	21	20	15	25	18	19	15	11	18	21
B5THE2;Q6XK23	B5THE2	13;2	13;2	6;2		Mgam	Maltase-glucoamylase OS=Mus musculus OX=10090 GN=Mgam PE=1 SV=1	2	13	13	6	2	2	1	0	2	5	1	0	1	1	0	4	2	5	1	1	1	1	1	1	2	4	1	1	2	2	1	0	2	5	1	0	1	1	0	4	2	5
B7ZCC4;Q8C8K6;B7ZCC3	B7ZCC4;Q8C8K6;B7ZCC3	3;3;2	3;3;2	3;3;2		Atxn7l2	Ataxin 7-like 2 OS=Mus musculus OX=10090 GN=Atxn7l2 PE=1 SV=1;Ataxin 7-like 2 OS=Mus musculus OX=10090 GN=Atxn7l2 PE=1 SV=1;Ataxin 7-like 2 OS=Mus musculus OX=10090 GN=Atxn7l2 PE=1 SV=1	3	3	3	3	0	0	0	2	1	0	1	0	1	1	0	2	0	0	1	2	0	0	1	0	0	0	0	1	0	0	0	2	1	0	1	0	1	1	0	2	0	0
B7ZMP1;B7ZMP1-2	B7ZMP1;B7ZMP1-2	15;10	15;10	15;10	Probable Xaa-Pro aminopeptidase 3	Xpnpep3	Xaa-Pro aminopeptidase 3 OS=Mus musculus OX=10090 GN=Xpnpep3 PE=1 SV=1;Isoform 2 of Xaa-Pro aminopeptidase 3 OS=Mus musculus OX=10090 GN=Xpnpep3	2	15	15	15	6	5	5	0	4	2	5	7	8	7	4	2	5	7	1	4	6	5	4	4	7	7	7	3	6	5	5	0	4	2	5	7	8	7	4	2	5	7
B7ZNG0-2;B7ZNG0	B7ZNG0-2;B7ZNG0	15;15	14;14	14;14	Kinesin-like protein KIF7	Kif7	Isoform 2 of Kinesin-like protein KIF7 OS=Mus musculus OX=10090 GN=Kif7;Kinesin-like protein KIF7 OS=Mus musculus OX=10090 GN=Kif7 PE=1 SV=1	2	15	14	14	2	1	0	0	1	2	3	1	3	3	0	0	5	5	0	0	3	1	0	1	2	1	5	2	2	1	0	0	0	1	2	0	3	2	0	0	4	4
B7ZNL9;F8VQE6;F7CWI0;F6W3K2	B7ZNL9;F8VQE6	19;18;3;1	19;18;3;1	19;18;3;1		Tatdn2	TatD DNase domain-containing 2 OS=Mus musculus OX=10090 GN=Tatdn2 PE=1 SV=1;TatD DNase domain-containing 2 OS=Mus musculus OX=10090 GN=Tatdn2 PE=1 SV=1	4	19	19	19	6	4	1	2	3	2	3	4	5	4	2	4	3	3	1	0	4	4	3	5	1	4	4	4	6	4	1	2	3	2	3	4	5	4	2	4	3	3
B8ZXI1;B8ZXI1-2	B8ZXI1;B8ZXI1-2	13;10	13;10	13;10	Queuine tRNA-ribosyltransferase subunit QTRTD1	Qtrtd1	Queuine tRNA-ribosyltransferase accessory subunit 2 OS=Mus musculus OX=10090 GN=Qtrt2 PE=1 SV=2;Isoform 2 of Queuine tRNA-ribosyltransferase accessory subunit 2 OS=Mus musculus OX=10090 GN=Qtrt2	2	13	13	13	2	6	3	3	1	4	3	4	7	5	3	1	3	8	2	1	4	5	2	4	3	5	7	2	2	6	3	3	1	4	3	4	7	5	3	1	3	8
B9EJ54;E9Q880	B9EJ54	73;15	73;15	1;1		Nup205	MCG21756, isoform CRA_b OS=Mus musculus OX=10090 GN=Nup205 PE=1 SV=1	2	73	73	1	38	41	34	20	29	40	39	36	46	38	21	17	37	42	16	15	37	40	20	37	31	32	44	35	38	41	34	20	29	40	39	36	46	38	21	17	37	42
Q8CHZ9;B9EJ57	Q8CHZ9;B9EJ57	4;4	4;4	4;4	Transcription termination factor 1a, mitochondrial;Transcription termination factor 1b, mitochondrial	Mterf1a;Mterf1b	Transcription termination factor 1a, mitochondrial OS=Mus musculus OX=10090 GN=Mterf1a PE=2 SV=1;Transcription termination factor 1b, mitochondrial OS=Mus musculus OX=10090 GN=Mterf1b PE=2 SV=1	2	4	4	4	0	1	0	0	0	0	0	1	1	0	0	1	1	1	0	0	1	2	0	1	0	1	0	1	0	1	0	0	0	0	0	1	1	0	0	1	1	1
B9EJ80	B9EJ80	27	27	27		Pdzd8	PDZ domain-containing protein 8 OS=Mus musculus OX=10090 GN=Pdzd8 PE=1 SV=1	1	27	27	27	9	7	8	4	6	12	12	7	13	13	6	5	12	14	6	3	12	11	7	8	5	6	11	9	9	7	8	4	6	12	12	7	13	13	6	5	12	14
B9EJ86	B9EJ86	35	35	31	Oxysterol-binding protein	Osbpl8	Oxysterol-binding protein-related protein 8 OS=Mus musculus OX=10090 GN=Osbpl8 PE=1 SV=1	1	35	35	31	14	12	12	7	11	14	12	12	15	16	13	9	13	14	11	4	14	14	11	10	10	11	18	10	14	12	12	7	11	14	12	12	15	16	13	9	13	14
B9EJR8	B9EJR8	23	23	23	Dynein assembly factor 5, axonemal	Dnaaf5	Dynein assembly factor 5, axonemal OS=Mus musculus OX=10090 GN=Dnaaf5 PE=1 SV=1	1	23	23	23	9	8	6	3	4	5	5	7	10	9	2	3	6	8	0	0	6	6	2	4	5	7	9	4	9	8	6	3	4	5	5	7	10	9	2	3	6	8
B9EKI3	B9EKI3	45	45	45	TATA element modulatory factor	Tmf1	TATA element modulatory factor OS=Mus musculus OX=10090 GN=Tmf1 PE=1 SV=2	1	45	45	45	11	9	10	7	9	15	17	17	13	15	5	4	8	10	3	2	11	14	4	9	11	17	22	12	11	9	10	7	9	15	17	17	13	15	5	4	8	10
C0HK80;C0HK79	C0HK80;C0HK79	6;6	6;6	6;6			Adipocyte-related X-chromosome expressed sequence 2 OS=Mus musculus OX=10090 GN=Arxes2 PE=1 SV=1;Adipocyte-related X-chromosome expressed sequence 1 OS=Mus musculus OX=10090 GN=Arxes1 PE=1 SV=1	2	6	6	6	1	0	1	2	1	2	2	1	2	3	2	2	1	1	2	0	1	1	2	1	2	1	2	3	1	0	1	2	1	2	2	1	2	3	2	2	1	1
C0HKD9;C0HKD8	C0HKD9;C0HKD8	20;20	20;20	20;20			Microfibrillar-associated protein 1B OS=Mus musculus OX=10090 GN=Mfap1b PE=1 SV=1;Microfibrillar-associated protein 1A OS=Mus musculus OX=10090 GN=Mfap1a PE=1 SV=1	2	20	20	20	6	6	5	4	7	8	9	8	9	7	3	4	9	8	5	4	7	9	5	7	4	6	10	8	6	6	5	4	7	8	9	8	9	7	3	4	9	8
C0HKG6;C0HKG5	C0HKG6;C0HKG5	6;6	6;6	6;6			Ribonuclease T2-B OS=Mus musculus OX=10090 GN=Rnaset2b PE=1 SV=1;Ribonuclease T2-A OS=Mus musculus OX=10090 GN=Rnaset2a PE=1 SV=1	2	6	6	6	4	3	4	2	3	4	3	4	4	1	2	2	4	3	2	2	4	4	2	3	2	3	5	4	4	3	4	2	3	4	3	4	4	1	2	2	4	3
C3VPR6;C3VPR6-2	C3VPR6;C3VPR6-2	33;20	33;20	33;20	Protein NLRC5	Nlrc5	Protein NLRC5 OS=Mus musculus OX=10090 GN=Nlrc5 PE=1 SV=2;Isoform 2 of Protein NLRC5 OS=Mus musculus OX=10090 GN=Nlrc5	2	33	33	33	12	9	6	6	3	8	7	13	19	14	8	6	6	10	6	1	11	7	6	8	3	6	10	5	12	9	6	6	3	8	7	13	19	14	8	6	6	10
D0QMC3	D0QMC3	47	47	32	Myeloid cell nuclear differentiation antigen-like protein	Mndal	Myeloid cell nuclear differentiation antigen-like protein OS=Mus musculus OX=10090 GN=Mndal PE=1 SV=1	1	47	47	32	26	26	23	30	30	27	26	36	28	29	34	29	28	26	31	24	33	29	29	27	22	25	29	27	26	26	23	30	30	27	26	36	28	29	34	29	28	26
D2EAC2-2;D2EAC2	D2EAC2-2;D2EAC2	4;4	4;4	4;4	Zinc finger BED domain-containing protein 6	Zbed6	Isoform 2 of Zinc finger BED domain-containing protein 6 OS=Mus musculus OX=10090 GN=Zbed6;Zinc finger BED domain-containing protein 6 OS=Mus musculus OX=10090 GN=Zbed6 PE=1 SV=1	2	4	4	4	0	1	0	1	0	0	0	0	1	0	2	1	0	0	0	0	0	0	1	0	0	0	0	0	0	1	0	1	0	0	0	0	1	0	2	1	0	0
D3YUE4;A0A286YD01	D3YUE4	8;3	8;3	8;3		Fam151b	Family with sequence similarity 151, member B OS=Mus musculus OX=10090 GN=Fam151b PE=1 SV=1	2	8	8	8	4	5	4	2	3	4	2	2	4	3	1	1	5	4	2	1	3	3	0	2	1	4	5	4	4	5	4	2	3	4	2	2	4	3	1	1	5	4
D3YWT1;D3Z3N4;D3Z6Y3	D3YWT1;D3Z3N4	12;11;3	10;9;1	10;9;1		Hnrnph3	Heterogeneous nuclear ribonucleoprotein H3 OS=Mus musculus OX=10090 GN=Hnrnph3 PE=1 SV=1;Heterogeneous nuclear ribonucleoprotein H3 OS=Mus musculus OX=10090 GN=Hnrnph3 PE=1 SV=1	3	12	10	10	10	8	7	2	6	9	9	8	8	7	1	2	8	10	3	0	9	10	1	8	6	8	8	5	9	7	6	2	4	8	8	8	7	6	1	2	7	9
D3YXG0-2;D3YXG0	D3YXG0-2;D3YXG0	26;26	26;26	25;25		Hmcn1	Isoform 2 of Hemicentin-1 OS=Mus musculus OX=10090 GN=Hmcn1;Hemicentin-1 OS=Mus musculus OX=10090 GN=Hmcn1 PE=1 SV=1	2	26	26	25	1	0	1	0	0	0	0	0	0	0	0	1	1	0	0	1	0	0	1	16	1	0	9	1	1	0	1	0	0	0	0	0	0	0	0	1	1	0
D3YXK1	D3YXK1	9	9	9	Atherin	Samd1	Atherin OS=Mus musculus OX=10090 GN=Samd1 PE=1 SV=1	1	9	9	9	3	2	2	2	4	2	2	2	5	2	1	1	1	3	1	0	4	3	1	1	4	2	2	3	3	2	2	2	4	2	2	2	5	2	1	1	1	3
D3YXK2	D3YXK2	50	50	36	Scaffold attachment factor B1	Safb	Scaffold attachment factor B1 OS=Mus musculus OX=10090 GN=Safb PE=1 SV=2	1	50	50	36	19	22	14	13	20	22	21	29	22	18	11	10	21	21	10	10	24	22	12	17	15	19	22	20	19	22	14	13	20	22	21	29	22	18	11	10	21	21
D3YZG8	D3YZG8	5	5	5	Probable bifunctional methylenetetrahydrofolate dehydrogenase/cyclohydrolase 2;NAD-dependent methylenetetrahydrofolate dehydrogenase;Methenyltetrahydrofolate cyclohydrolase	Mthfd2l	Probable bifunctional methylenetetrahydrofolate dehydrogenase/cyclohydrolase 2 OS=Mus musculus OX=10090 GN=Mthfd2l PE=3 SV=1	1	5	5	5	1	1	0	0	0	0	1	1	0	1	0	0	0	1	0	0	0	0	1	0	0	1	1	1	1	1	0	0	0	0	1	1	0	1	0	0	0	1
D3YZP9;REV__Q6PEM6	D3YZP9	20;1	20;1	20;1	Coiled-coil domain-containing protein 6	Ccdc6	Coiled-coil domain-containing protein 6 OS=Mus musculus OX=10090 GN=Ccdc6 PE=1 SV=1	2	20	20	20	7	6	7	2	2	7	6	8	8	3	2	2	4	4	3	4	6	3	0	5	7	4	8	6	7	6	7	2	2	7	6	8	8	3	2	2	4	4
D3YZZ5;E9Q7G1	D3YZZ5;E9Q7G1	8;7	7;7	7;7		Tmed7	Transmembrane p24-trafficking protein 7 OS=Mus musculus OX=10090 GN=Tmed7 PE=1 SV=1;Transmembrane p24-trafficking protein 7 OS=Mus musculus OX=10090 GN=Tmed7 PE=1 SV=1	2	8	7	7	6	5	5	2	3	5	6	6	6	7	1	2	4	5	2	2	6	7	2	6	5	5	6	5	6	5	5	2	3	5	6	6	6	7	1	2	4	5
D3Z0K6;A0A0G2JEI9	D3Z0K6;A0A0G2JEI9	24;15	23;14	23;14		Rsbn1l	MCG120108, isoform CRA_a OS=Mus musculus OX=10090 GN=Rsbn1l PE=1 SV=1;Round spermatid basic protein 1-like OS=Mus musculus OX=10090 GN=Rsbn1l PE=1 SV=1	2	24	23	23	17	11	12	11	9	11	14	13	14	14	13	12	14	14	13	9	11	14	10	12	14	13	13	12	16	11	12	11	8	11	14	13	13	13	12	12	13	13
D3Z0M9;E0CXN3	D3Z0M9	46;1	46;1	46;1		Ddx23	DEAD (Asp-Glu-Ala-Asp) box polypeptide 23 OS=Mus musculus OX=10090 GN=Ddx23 PE=1 SV=1	2	46	46	46	22	25	21	15	16	23	23	27	25	26	15	14	22	25	11	14	30	28	14	24	21	25	30	19	22	25	21	15	16	23	23	27	25	26	15	14	22	25
D3Z0Q9	D3Z0Q9	3	1	1	Sodium/hydrogen exchanger	Slc9a6	Solute carrier family 9 (sodium/hydrogen exchanger), member 6 (Fragment) OS=Mus musculus OX=10090 GN=Slc9a6 PE=1 SV=2	1	3	1	1	1	0	1	0	0	0	1	1	1	2	2	1	0	1	2	0	2	2	1	0	1	1	1	0	0	0	0	0	0	0	0	0	0	0	1	1	0	0
D3Z286	D3Z286	11	11	11		Tmppe	Transmembrane protein with metallophosphoesterase domain OS=Mus musculus OX=10090 GN=Tmppe PE=1 SV=2	1	11	11	11	7	5	4	3	4	6	6	6	7	6	4	3	5	8	3	2	5	6	3	5	4	4	5	3	7	5	4	3	4	6	6	6	7	6	4	3	5	8
D3Z2R5	D3Z2R5	5	5	5		Sepn1	Selenoprotein N OS=Mus musculus OX=10090 GN=Selenon PE=3 SV=2	1	5	5	5	1	1	2	0	0	3	1	1	2	1	0	0	0	2	0	0	1	2	0	2	1	1	2	0	1	1	2	0	0	3	1	1	2	1	0	0	0	2
D3Z3H0;A0A0U1RQ91;A0A0U1RP78;Q8R359;D3Z3H2;A0A0U1RP99	D3Z3H0;A0A0U1RQ91;A0A0U1RP78;Q8R359	5;4;3;3;2;1	5;4;3;3;2;1	5;4;3;3;2;1		Ino80e	INO80 complex subunit E OS=Mus musculus OX=10090 GN=Ino80e PE=1 SV=1;Coiled-coil domain containing 95, isoform CRA_d OS=Mus musculus OX=10090 GN=Ino80e PE=1 SV=1;INO80 complex subunit E (Fragment) OS=Mus musculus OX=10090 GN=Ino80e PE=1 SV=1;Coiled-coil do	6	5	5	5	1	0	2	0	1	0	1	1	1	0	0	2	2	2	0	1	1	1	0	1	1	1	1	1	1	0	2	0	1	0	1	1	1	0	0	2	2	2
D3Z3Y1;D3Z4I0;D3YTQ6	D3Z3Y1;D3Z4I0;D3YTQ6	4;4;3	4;4;3	4;4;3		Pigg	Phosphatidylinositol glycan anchor biosynthesis, class G OS=Mus musculus OX=10090 GN=Pigg PE=1 SV=1;Phosphatidylinositol glycan anchor biosynthesis, class G OS=Mus musculus OX=10090 GN=Pigg PE=1 SV=1;Phosphatidylinositol glycan anchor biosynthesis, class G	3	4	4	4	0	2	0	2	1	0	0	1	0	0	1	0	0	0	1	0	0	1	0	0	1	2	2	1	0	2	0	2	1	0	0	1	0	0	1	0	0	0
D3Z4Z0;D3YW26	D3Z4Z0;D3YW26	7;6	7;6	7;6		Tada2b	Transcriptional adapter OS=Mus musculus OX=10090 GN=Tada2b PE=1 SV=1;Transcriptional adaptor 2B OS=Mus musculus OX=10090 GN=Tada2b PE=1 SV=1	2	7	7	7	0	0	0	0	2	0	1	1	3	2	0	1	2	0	1	0	3	1	0	1	0	0	0	1	0	0	0	0	2	0	1	1	3	2	0	1	2	0
D3Z5T1	D3Z5T1	2	2	2	Coiled-coil domain-containing protein 78	Ccdc78	Coiled-coil domain-containing protein 78 OS=Mus musculus OX=10090 GN=Ccdc78 PE=3 SV=2	1	2	2	2	0	1	0	0	0	0	0	0	0	0	0	0	0	0	1	0	0	0	0	0	0	0	0	0	0	1	0	0	0	0	0	0	0	0	0	0	0	0
Q8VCQ8;E9Q0M9;E9QA16;D3Z6I7;E9QA15;S4R1T7;F6QLP8;F6ZAW1;E9Q9F3	Q8VCQ8;E9Q0M9;E9QA16;D3Z6I7;E9QA15;S4R1T7	10;10;10;10;10;9;3;2;2	10;10;10;10;10;9;3;2;2	10;10;10;10;10;9;3;2;2		Cald1	Caldesmon 1 OS=Mus musculus OX=10090 GN=Cald1 PE=1 SV=1;Caldesmon 1 OS=Mus musculus OX=10090 GN=Cald1 PE=1 SV=1;Caldesmon 1 OS=Mus musculus OX=10090 GN=Cald1 PE=1 SV=1;Caldesmon 1 OS=Mus musculus OX=10090 GN=Cald1 PE=1 SV=1;Caldesmon 1 OS=Mus musculus OX=1	9	10	10	10	1	0	0	3	0	0	0	0	1	0	0	0	0	0	4	0	1	0	0	6	0	0	0	0	1	0	0	3	0	0	0	0	1	0	0	0	0	0
D3Z6P9	D3Z6P9	13	13	13		Ddx43	DEAD (Asp-Glu-Ala-Asp) box polypeptide 43 OS=Mus musculus OX=10090 GN=Ddx43 PE=1 SV=1	1	13	13	13	3	5	6	3	4	4	7	3	2	3	1	0	1	2	1	0	2	7	3	6	4	4	6	3	3	5	6	3	4	4	7	3	2	3	1	0	1	2
D3Z6Q9	D3Z6Q9	31	29	29	Bridging integrator 2	Bin2	Bridging integrator 2 OS=Mus musculus OX=10090 GN=Bin2 PE=1 SV=1	1	31	29	29	18	14	14	12	22	18	18	17	17	16	9	13	17	17	10	11	16	15	10	14	16	16	19	18	17	13	13	12	20	17	17	16	16	15	9	12	16	16
D3Z7P3	D3Z7P3	27	4	4	Glutaminase kidney isoform, mitochondrial	Gls	Glutaminase kidney isoform, mitochondrial OS=Mus musculus OX=10090 GN=Gls PE=1 SV=1	1	27	4	4	15	16	15	13	13	15	18	16	17	16	12	13	14	16	10	11	17	17	11	16	12	15	14	11	0	2	1	1	1	1	3	3	1	0	2	1	0	1
D3Z7P3-2	D3Z7P3-2	27	27	4	Glutaminase kidney isoform, mitochondrial	Gls	Isoform 2 of Glutaminase kidney isoform, mitochondrial OS=Mus musculus OX=10090 GN=Gls	1	27	27	4	17	16	15	14	15	16	17	16	18	18	12	14	17	17	11	11	17	18	12	17	13	17	14	12	17	16	15	14	15	16	17	16	18	18	12	14	17	17
D6RE34;Q3U466	D6RE34;Q3U466	2;2	2;2	2;2		Cln6	Ceroid-lipofuscinosis, neuronal 6 OS=Mus musculus OX=10090 GN=Cln6 PE=1 SV=1;Ceroid-lipofuscinosis, neuronal 6 OS=Mus musculus OX=10090 GN=Cln6 PE=1 SV=1	2	2	2	2	1	1	1	1	1	1	2	1	1	0	0	0	1	1	0	0	1	1	0	1	1	1	1	1	1	1	1	1	1	1	2	1	1	0	0	0	1	1
E0CZ16;E0CZ16-2	E0CZ16;E0CZ16-2	6;6	6;6	5;5	Kelch-like protein 3	Klhl3	Kelch-like protein 3 OS=Mus musculus OX=10090 GN=Klhl3 PE=1 SV=2;Isoform 2 of Kelch-like protein 3 OS=Mus musculus OX=10090 GN=Klhl3	2	6	6	5	0	3	1	0	0	0	1	1	2	0	0	0	0	0	0	0	0	1	0	0	1	1	0	0	0	3	1	0	0	0	1	1	2	0	0	0	0	0
E0CZ22;D3Z624;E0CYC5	E0CZ22;D3Z624	38;27;5	38;27;5	38;27;5		Mroh1	Maestro heat-like repeat family member 1 OS=Mus musculus OX=10090 GN=Mroh1 PE=1 SV=1;Maestro heat-like repeat family member 1 OS=Mus musculus OX=10090 GN=Mroh1 PE=1 SV=2	3	38	38	38	13	11	6	8	7	12	14	14	15	13	7	12	11	12	6	5	11	10	8	11	10	9	16	7	13	11	6	8	7	12	14	14	15	13	7	12	11	12
E0CZ26;E9PYP3;E0CXJ5;E9Q945	E0CZ26;E9PYP3;E0CXJ5;E9Q945	10;5;5;5	10;5;5;5	10;5;5;5		Kctd18	Potassium channel tetramerisation domain containing 18, isoform CRA_a OS=Mus musculus OX=10090 GN=Kctd18 PE=1 SV=1;Potassium channel tetramerisation domain-containing 18 OS=Mus musculus OX=10090 GN=Kctd18 PE=1 SV=1;Potassium channel tetramerisation domain-	4	10	10	10	1	2	1	0	2	2	2	2	2	4	0	1	5	3	1	0	0	3	0	1	2	2	2	1	1	2	1	0	2	2	2	2	2	4	0	1	5	3
E2JF22	E2JF22	3	3	3	Piezo-type mechanosensitive ion channel component 1	Piezo1	Piezo-type mechanosensitive ion channel component 1 OS=Mus musculus OX=10090 GN=Piezo1 PE=1 SV=1	1	3	3	3	0	0	1	1	0	1	0	0	0	2	1	1	0	0	2	0	0	0	1	0	1	0	1	0	0	0	1	1	0	1	0	0	0	2	1	1	0	0
E9PUQ3;D3YWF5;D3Z5E5;D3YU88	E9PUQ3;D3YWF5;D3Z5E5;D3YU88	3;2;2;2	3;2;2;2	3;2;2;2		AU019823	NKAP domain-containing 1 OS=Mus musculus OX=10090 GN=Nkapd1 PE=1 SV=1;NKAP domain-containing 1 OS=Mus musculus OX=10090 GN=Nkapd1 PE=1 SV=1;NKAP domain-containing 1 (Fragment) OS=Mus musculus OX=10090 GN=Nkapd1 PE=1 SV=1;NKAP domain-containing 1 (Fragment)	4	3	3	3	1	0	1	1	0	0	2	1	1	2	1	1	1	1	1	1	1	1	0	1	0	1	2	1	1	0	1	1	0	0	2	1	1	2	1	1	1	1
E9PUQ8;A0A087WP73;A0A087WP49;A0A087WQ75;A0A2I3BQ43;A0JP53;D3YXJ0;A0A2I3BQ48;A0A2I3BQA6	E9PUQ8	34;9;6;3;2;2;2;2;1	34;9;6;3;2;2;2;2;1	34;9;6;3;2;2;2;2;1	Diacylglycerol kinase	Dgkd	Diacylglycerol kinase OS=Mus musculus OX=10090 GN=Dgkd PE=1 SV=1	9	34	34	34	12	16	10	8	11	18	19	16	6	8	8	5	6	6	1	1	19	13	11	11	17	13	19	14	12	16	10	8	11	18	19	16	6	8	8	5	6	6
E9Q1M6;E9PUR0;F7DE17;F7C545;F6SI14;F6RRY0;F6YYD3;F7DD37	E9Q1M6;E9PUR0	68;68;17;11;7;7;4;3	68;68;17;11;7;7;4;3	43;43;13;5;4;6;4;3		Ankhd1	Ankyrin repeat and KH domain-containing 1 OS=Mus musculus OX=10090 GN=Ankhd1 PE=1 SV=1;Ankyrin repeat and KH domain-containing 1 OS=Mus musculus OX=10090 GN=Ankhd1 PE=1 SV=1	8	68	68	43	30	30	26	14	24	33	34	28	34	30	13	14	27	28	12	12	31	27	15	26	29	29	31	26	30	30	26	14	24	33	34	28	34	30	13	14	27	28
E9PUS2;E9PY28;F6WBW4	E9PUS2;E9PY28;F6WBW4	3;3;2	2;2;1	2;2;1		Btbd2	BTB (POZ) domain-containing 2 OS=Mus musculus OX=10090 GN=Btbd2 PE=1 SV=1;BTB (POZ) domain-containing 2 OS=Mus musculus OX=10090 GN=Btbd2 PE=1 SV=1;BTB (POZ) domain-containing 2 (Fragment) OS=Mus musculus OX=10090 GN=Btbd2 PE=1 SV=1	3	3	2	2	0	1	0	0	0	0	1	0	0	1	0	0	0	1	0	1	0	0	0	0	0	0	0	0	0	0	0	0	0	0	1	0	0	1	0	0	0	1
E9PV24;E9PV24-2	E9PV24	5;1	5;1	5;1	Fibrinogen alpha chain;Fibrinopeptide A;Fibrinogen alpha chain	Fga	Fibrinogen alpha chain OS=Mus musculus OX=10090 GN=Fga PE=1 SV=1	2	5	5	5	0	0	0	0	0	1	0	0	0	0	0	0	0	0	1	2	0	0	1	3	1	0	1	0	0	0	0	0	0	1	0	0	0	0	0	0	0	0
E9PV87	E9PV87	6	6	6	Protein TALPID3	Talpid3	Protein TALPID3 OS=Mus musculus OX=10090 GN=Talpid3 PE=1 SV=1	1	6	6	6	1	3	0	1	1	0	1	0	1	1	1	1	1	2	2	1	2	2	1	1	1	0	0	1	1	3	0	1	1	0	1	0	1	1	1	1	1	2
E9PV98;D3YYU4	E9PV98;D3YYU4	24;20	24;20	14;12		Trim5	Tripartite motif-containing 5 OS=Mus musculus OX=10090 GN=Trim5 PE=1 SV=1;Tripartite motif-containing 5 OS=Mus musculus OX=10090 GN=Trim5 PE=1 SV=3	2	24	24	14	8	9	9	4	7	5	4	5	10	7	6	5	9	8	5	7	9	13	6	9	5	5	9	8	8	9	9	4	7	5	4	5	10	7	6	5	9	8
E9PVA8	E9PVA8	127	127	127		Gcn1l1	eIF-2-alpha kinase activator GCN1 OS=Mus musculus OX=10090 GN=Gcn1 PE=1 SV=1	1	127	127	127	71	70	51	37	52	78	66	62	77	71	37	38	57	65	30	25	75	71	40	54	60	57	71	54	71	70	51	37	52	78	66	62	77	71	37	38	57	65
E9PVB5-2;E9PVB5	E9PVB5-2;E9PVB5	7;7	7;7	7;7	Tetratricopeptide repeat protein 17	Ttc17	Isoform 2 of Tetratricopeptide repeat protein 17 OS=Mus musculus OX=10090 GN=Ttc17;Tetratricopeptide repeat protein 17 OS=Mus musculus OX=10090 GN=Ttc17 PE=1 SV=1	2	7	7	7	1	0	2	0	0	1	0	1	0	0	2	0	0	1	0	0	0	0	0	1	0	0	0	0	1	0	2	0	0	1	0	1	0	0	2	0	0	1
E9PVX6;E9PVX6-2	E9PVX6;E9PVX6-2	125;118	125;118	125;118		Mki67	Proliferation marker protein Ki-67 OS=Mus musculus OX=10090 GN=Mki67 PE=1 SV=1;Isoform 2 of Proliferation marker protein Ki-67 OS=Mus musculus OX=10090 GN=Mki67	2	125	125	125	32	23	16	25	26	27	31	28	47	32	42	36	52	43	44	31	39	34	34	18	21	30	40	26	32	23	16	25	26	27	31	28	47	32	42	36	52	43
E9PWG6	E9PWG6	29	29	29		Ncapg	Non-SMC condensin I complex, subunit G OS=Mus musculus OX=10090 GN=Ncapg PE=1 SV=1	1	29	29	29	7	9	5	9	8	5	7	11	18	11	11	9	8	11	9	10	8	10	9	9	6	7	14	5	7	9	5	9	8	5	7	11	18	11	11	9	8	11
E9PWH2;D3YYK3	E9PWH2	20;5	20;5	20;5		Card6	Caspase recruitment domain family, member 6 OS=Mus musculus OX=10090 GN=Card6 PE=1 SV=1	2	20	20	20	6	6	5	4	5	7	6	5	8	7	7	4	5	6	5	5	7	9	3	7	3	7	3	5	6	6	5	4	5	7	6	5	8	7	7	4	5	6
E9PWQ3;J3QQ16;A0A087WS16;D3YWD1	E9PWQ3;J3QQ16;A0A087WS16;D3YWD1	17;15;15;9	17;15;15;9	17;15;15;9		Col6a3	Collagen, type VI, alpha 3 OS=Mus musculus OX=10090 GN=Col6a3 PE=1 SV=2;Collagen, type VI, alpha 3 OS=Mus musculus OX=10090 GN=Col6a3 PE=1 SV=1;Collagen, type VI, alpha 3 OS=Mus musculus OX=10090 GN=Col6a3 PE=1 SV=1;Collagen, type VI, alpha 3 (Fragment) OS	4	17	17	17	1	3	0	1	1	1	3	0	1	1	0	0	1	1	0	0	0	0	0	11	0	0	2	1	1	3	0	1	1	1	3	0	1	1	0	0	1	1
E9PWW6;E9Q8M5;E9Q0D3;D6RI42;F6X2N3;D3YZY2	E9PWW6;E9Q8M5	25;17;12;6;5;4	24;17;12;6;5;4	24;17;12;6;5;4		Zc3h7a	Zinc finger CCCH type-containing 7 A OS=Mus musculus OX=10090 GN=Zc3h7a PE=1 SV=1;Zinc finger CCCH type-containing 7 A (Fragment) OS=Mus musculus OX=10090 GN=Zc3h7a PE=1 SV=1	6	25	24	24	13	12	8	4	6	10	8	3	16	13	5	3	7	12	3	4	10	10	6	10	8	6	10	8	12	11	8	4	6	9	8	3	15	12	5	3	7	11
E9PWW9;A0A0U1RPA7;A0A0U1RP31	E9PWW9	63;2;1	63;2;1	63;2;1		Rsf1	Remodeling and spacing factor 1 OS=Mus musculus OX=10090 GN=Rsf1 PE=1 SV=2	3	63	63	63	24	24	21	22	23	26	30	27	27	27	19	19	29	25	17	19	31	33	22	26	20	24	31	28	24	24	21	22	23	26	30	27	27	27	19	19	29	25
E9PX68;E9Q1Q0;A0A0J9YTU2;A0A0J9YUT6	E9PX68;E9Q1Q0	40;31;7;1	40;31;7;1	1;0;0;0		Slc4a1ap	Solute carrier family 4 (anion exchanger), member 1, adaptor protein OS=Mus musculus OX=10090 GN=Slc4a1ap PE=1 SV=1;Solute carrier family 4 (anion exchanger), member 1, adaptor protein OS=Mus musculus OX=10090 GN=Slc4a1ap PE=1 SV=1	4	40	40	1	20	18	13	8	15	16	17	18	20	17	11	13	21	19	12	8	23	17	10	16	16	17	17	22	20	18	13	8	15	16	17	18	20	17	11	13	21	19
E9PY16;Q8R2V5	E9PY16	16;1	16;1	16;1		Adap1	ArfGAP with dual PH domains 1 OS=Mus musculus OX=10090 GN=Adap1 PE=1 SV=1	2	16	16	16	5	5	1	2	4	3	3	2	4	4	1	0	5	3	1	0	5	8	3	3	4	3	4	4	5	5	1	2	4	3	3	2	4	4	1	0	5	3
E9PY43;A0A1B0GRP9	E9PY43	4;1	4;1	4;1		Erich1	Glutamate-rich 1 OS=Mus musculus OX=10090 GN=Erich1 PE=1 SV=1	2	4	4	4	0	1	0	1	1	1	1	0	2	0	0	1	0	0	0	1	0	0	0	0	0	0	0	0	0	1	0	1	1	1	1	0	2	0	0	1	0	0
E9PY46	E9PY46	18	18	18		Ift140	Intraflagellar transport protein 140 homolog OS=Mus musculus OX=10090 GN=Ift140 PE=1 SV=1	1	18	18	18	3	3	3	0	1	5	5	3	9	6	1	2	3	2	1	0	5	4	1	2	4	3	5	2	3	3	3	0	1	5	5	3	9	6	1	2	3	2
E9PYD1;F6S0H0;F6ZXW2;D3Z100;F7AR27	E9PYD1;F6S0H0;F6ZXW2	10;8;6;4;3	10;8;6;4;3	10;8;6;4;3		Fam98c	Family with sequence similarity 98, member C OS=Mus musculus OX=10090 GN=Fam98c PE=1 SV=1;Family with sequence similarity 98, member C (Fragment) OS=Mus musculus OX=10090 GN=Fam98c PE=1 SV=1;Family with sequence similarity 98, member C (Fragment) OS=Mus mu	5	10	10	10	0	1	0	0	0	4	3	2	1	2	0	0	1	4	0	0	2	1	0	0	1	0	5	1	0	1	0	0	0	4	3	2	1	2	0	0	1	4
E9PYF7;A0A0G2JG85	E9PYF7;A0A0G2JG85	6;3	6;3	6;3		Ap1ar	AP1AR OS=Mus musculus OX=10090 GN=Ap1ar PE=1 SV=1;Adaptor-related protein complex 1-associated regulatory protein OS=Mus musculus OX=10090 GN=Ap1ar PE=1 SV=1	2	6	6	6	2	1	1	2	1	1	0	2	1	0	1	2	1	1	0	1	2	1	1	1	1	0	2	1	2	1	1	2	1	1	0	2	1	0	1	2	1	1
E9PYG6;A0A286YDU0	E9PYG6;A0A286YDU0	39;26	39;26	39;26		Rasa1	RAS p21 protein activator 1 OS=Mus musculus OX=10090 GN=Rasa1 PE=1 SV=1;RAS p21 protein activator 1 (Fragment) OS=Mus musculus OX=10090 GN=Rasa1 PE=1 SV=1	2	39	39	39	16	12	11	6	13	22	16	18	22	16	6	7	12	13	5	4	15	14	9	11	11	15	24	16	16	12	11	6	13	22	16	18	22	16	6	7	12	13
E9PYH6	E9PYH6	43	43	42	Histone-lysine N-methyltransferase	Setd1a	Histone-lysine N-methyltransferase SETD1A OS=Mus musculus OX=10090 GN=Setd1a PE=1 SV=1	1	43	43	42	16	14	10	5	10	18	13	18	20	19	5	3	15	21	4	1	20	19	6	7	15	14	23	8	16	14	10	5	10	18	13	18	20	19	5	3	15	21
E9PYK3	E9PYK3	55	55	55		Parp4	Protein mono-ADP-ribosyltransferase PARP4 OS=Mus musculus OX=10090 GN=Parp4 PE=1 SV=1	1	55	55	55	22	22	18	13	15	19	20	15	21	25	14	12	14	21	11	10	19	23	13	18	15	13	22	15	22	22	18	13	15	19	20	15	21	25	14	12	14	21
E9PYL2	E9PYL2	37	37	37		Prr12	Proline-rich protein 12 OS=Mus musculus OX=10090 GN=Prr12 PE=1 SV=1	1	37	37	37	10	9	9	2	16	16	18	12	13	8	4	6	11	13	7	6	11	11	6	9	14	10	14	10	10	9	9	2	16	16	18	12	13	8	4	6	11	13
E9PYP2;F7BJ98;E9PV03	E9PYP2	9;4;4	9;4;4	9;4;4		Nbeal1	Neurobeachin-like 1 OS=Mus musculus OX=10090 GN=Nbeal1 PE=1 SV=1	3	9	9	9	2	4	0	1	0	1	1	0	1	1	1	0	0	0	0	0	1	3	1	1	0	2	2	2	2	4	0	1	0	1	1	0	1	1	1	0	0	0
F8VQK6;E9PYR1	F8VQK6;E9PYR1	5;5	5;5	5;5		Fbxl18	F-box and leucine-rich repeat protein 18 OS=Mus musculus OX=10090 GN=Fbxl18 PE=1 SV=1;F-box and leucine-rich repeat protein 18 OS=Mus musculus OX=10090 GN=Fbxl18 PE=1 SV=1	2	5	5	5	0	0	0	0	0	1	1	1	1	0	0	1	1	1	0	0	0	0	0	0	1	0	3	1	0	0	0	0	0	1	1	1	1	0	0	1	1	1
E9PZ26	E9PZ26	36	36	3		Brd1	Bromodomain-containing 1 OS=Mus musculus OX=10090 GN=Brd1 PE=1 SV=1	1	36	36	3	7	11	6	5	6	8	9	8	15	8	9	5	11	14	2	1	7	7	5	4	9	8	16	6	7	11	6	5	6	8	9	8	15	8	9	5	11	14
E9PZJ8;E9PZJ8-2	E9PZJ8	64;20	64;20	64;20	Activating signal cointegrator 1 complex subunit 3	Ascc3	Activating signal cointegrator 1 complex subunit 3 OS=Mus musculus OX=10090 GN=Ascc3 PE=1 SV=1	2	64	64	64	27	28	14	19	21	19	23	29	29	23	16	23	21	28	16	16	27	31	19	25	22	14	33	17	27	28	14	19	21	19	23	29	29	23	16	23	21	28
E9PZM4	E9PZM4	68	67	60	Chromodomain-helicase-DNA-binding protein 2	Chd2	Chromodomain-helicase-DNA-binding protein 2 OS=Mus musculus OX=10090 GN=Chd2 PE=1 SV=1	1	68	67	60	28	25	20	10	25	23	28	24	31	21	15	12	23	33	10	7	29	30	13	21	21	21	32	24	27	24	20	10	25	22	28	23	30	20	15	12	23	33
E9PZM7;A0A2I3BQU5;A0A2I3BRQ7	E9PZM7;A0A2I3BQU5;A0A2I3BRQ7	32;29;17	32;29;17	32;29;17		Scaf11	SR-related CTD-associated factor 11 OS=Mus musculus OX=10090 GN=Scaf11 PE=1 SV=1;SR-related CTD-associated factor 11 OS=Mus musculus OX=10090 GN=Scaf11 PE=1 SV=1;SR-related CTD-associated factor 11 (Fragment) OS=Mus musculus OX=10090 GN=Scaf11 PE=1 SV=1	3	32	32	32	13	14	10	7	10	12	14	15	14	11	10	10	13	13	11	6	14	17	10	9	8	10	18	10	13	14	10	7	10	12	14	15	14	11	10	10	13	13
E9PZP8;F6RXM1	E9PZP8	62;5	62;5	62;5		Herc1	HECT and RLD domain-containing E3 ubiquitin protein ligase family member 1 OS=Mus musculus OX=10090 GN=Herc1 PE=1 SV=1	2	62	62	62	15	10	8	9	6	13	9	14	25	10	14	12	6	14	8	4	11	12	8	7	7	12	18	8	15	10	8	9	6	13	9	14	25	10	14	12	6	14
E9PZQ1;G3X9F7;D3Z3B3	E9PZQ1;G3X9F7	28;28;12	28;28;12	28;28;12		Ddx60	DEAD (Asp-Glu-Ala-Asp) box polypeptide 60 OS=Mus musculus OX=10090 GN=Ddx60 PE=1 SV=1;DEAD (Asp-Glu-Ala-Asp) box polypeptide 60 OS=Mus musculus OX=10090 GN=Ddx60 PE=1 SV=1	3	28	28	28	3	2	1	1	3	3	4	4	12	8	3	6	9	9	8	1	7	7	1	4	7	4	7	4	3	2	1	1	3	3	4	4	12	8	3	6	9	9
E9Q048	E9Q048	2	2	2		Ermard	ER membrane-associated RNA degradation OS=Mus musculus OX=10090 GN=Ermard PE=1 SV=1	1	2	2	2	1	1	1	1	2	1	1	1	1	1	0	0	1	1	1	0	1	1	1	1	1	1	1	1	1	1	1	1	2	1	1	1	1	1	0	0	1	1
E9Q9C6;E9Q0B5	E9Q9C6;E9Q0B5	19;19	19;19	19;19		Fcgbp	Fc fragment of IgG-binding protein OS=Mus musculus OX=10090 GN=Fcgbp PE=1 SV=1;Fc fragment of IgG-binding protein OS=Mus musculus OX=10090 GN=Fcgbp PE=1 SV=1	2	19	19	19	0	0	0	0	1	6	6	1	0	1	0	0	0	14	4	0	0	0	0	0	1	4	4	0	0	0	0	0	1	6	6	1	0	1	0	0	0	14
E9Q137	E9Q137	12	12	12		Tex264	Testis-expressed gene 264 OS=Mus musculus OX=10090 GN=Tex264 PE=1 SV=1	1	12	12	12	5	3	2	1	2	2	3	4	5	5	4	1	4	3	2	0	4	6	2	4	3	3	4	3	5	3	2	1	2	2	3	4	5	5	4	1	4	3
E9Q166	E9Q166	35	33	29		Atad2b	ATPase family, AAA domain-containing 2B OS=Mus musculus OX=10090 GN=Atad2b PE=1 SV=1	1	35	33	29	11	11	11	7	8	12	9	12	15	12	6	7	9	14	10	6	10	8	7	8	13	10	15	9	10	10	11	7	7	11	9	11	14	11	6	7	8	14
E9Q1M1	E9Q1M1	10	10	10		Pdzd2	PDZ domain-containing 2 OS=Mus musculus OX=10090 GN=Pdzd2 PE=1 SV=1	1	10	10	10	2	6	3	2	1	2	4	1	1	0	0	0	0	0	0	0	0	1	0	0	1	0	1	1	2	6	3	2	1	2	4	1	1	0	0	0	0	0
E9Q1P8	E9Q1P8	14	11	11	Interferon regulatory factor 2-binding protein 2	Irf2bp2	Interferon regulatory factor 2-binding protein 2 OS=Mus musculus OX=10090 GN=Irf2bp2 PE=1 SV=1	1	14	11	11	3	3	7	0	3	5	2	3	2	0	0	1	3	3	0	1	2	2	0	3	3	3	2	2	3	2	6	0	3	4	2	3	2	0	0	1	2	2
E9Q467;E9Q236	E9Q467;E9Q236	19;19	19;19	19;19		Abcc4	ATP-binding cassette, sub-family C (CFTR/MRP), member 4 OS=Mus musculus OX=10090 GN=Abcc4 PE=1 SV=1;ATP-binding cassette, sub-family C (CFTR/MRP), member 4 OS=Mus musculus OX=10090 GN=Abcc4 PE=1 SV=1	2	19	19	19	4	2	0	1	0	2	3	2	12	7	1	4	3	3	1	0	3	6	3	2	3	2	7	2	4	2	0	1	0	2	3	2	12	7	1	4	3	3
E9Q286	E9Q286	23	23	23	Little elongation complex subunit 1	Ice1	Little elongation complex subunit 1 OS=Mus musculus OX=10090 GN=Ice1 PE=1 SV=1	1	23	23	23	6	5	2	1	4	5	5	4	10	11	1	2	5	8	0	1	7	7	3	4	7	2	7	4	6	5	2	1	4	5	5	4	10	11	1	2	5	8
E9Q2E4;Q6GQX8;A0A0J9YUS1	E9Q2E4	27;8;2	27;8;2	27;8;2		Gm15800	HECT domain E3 ubiquitin protein ligase 4 OS=Mus musculus OX=10090 GN=Hectd4 PE=1 SV=2	3	27	27	27	10	7	3	0	3	6	5	7	6	4	4	2	3	6	0	1	7	7	1	8	5	5	9	5	10	7	3	0	3	6	5	7	6	4	4	2	3	6
E9Q2I4;A0A1Y7VP67	E9Q2I4;A0A1Y7VP67	45;43	45;43	45;43		Elmsan1	ELM2 and Myb/SANT-like domain-containing 1 OS=Mus musculus OX=10090 GN=Elmsan1 PE=1 SV=1;ELM2 and Myb/SANT-like domain-containing 1 (Fragment) OS=Mus musculus OX=10090 GN=Elmsan1 PE=1 SV=1	2	45	45	45	18	13	10	10	16	14	16	13	21	21	6	9	24	26	11	8	17	21	10	13	15	14	22	14	18	13	10	10	16	14	16	13	21	21	6	9	24	26
E9Q2T3;O35452	E9Q2T3;O35452	8;8	8;8	8;8		Tnxb	Tenascin XB OS=Mus musculus OX=10090 GN=Tnxb PE=1 SV=1;Tenascin X OS=Mus musculus OX=10090 GN=Tnxb PE=1 SV=1	2	8	8	8	0	0	0	0	0	0	0	0	0	0	0	0	0	1	0	0	1	1	0	7	0	0	3	0	0	0	0	0	0	0	0	0	0	0	0	0	0	1
E9Q309	E9Q309	90	90	90		Cep350	Centrosome-associated protein 350 OS=Mus musculus OX=10090 GN=Cep350 PE=1 SV=1	1	90	90	90	19	23	15	16	17	24	28	23	31	29	22	18	17	37	15	12	18	31	19	13	18	19	33	25	19	23	15	16	17	24	28	23	31	29	22	18	17	37
E9Q368	E9Q368	33	33	33		Gm17296	TAR RNA-binding protein 1 OS=Mus musculus OX=10090 GN=Tarbp1 PE=1 SV=1	1	33	33	33	6	5	3	6	5	7	5	4	18	9	7	5	7	13	4	6	12	7	6	7	7	3	13	4	6	5	3	6	5	7	5	4	18	9	7	5	7	13
E9Q394-2;E9Q394	E9Q394-2;E9Q394	135;133	135;133	135;133		Akap13	Isoform 2 of A-kinase anchor protein 13 OS=Mus musculus OX=10090 GN=Akap13;A-kinase anchor protein 13 OS=Mus musculus OX=10090 GN=Akap13 PE=1 SV=1	2	135	135	135	70	71	58	53	52	68	60	59	71	75	48	49	65	75	42	39	81	73	48	56	54	59	71	57	70	71	58	53	52	68	60	59	71	75	48	49	65	75
E9Q3G8;A0A286YE24;A0A286YCP2;A0A286YCY7	E9Q3G8	73;16;14;6	73;16;14;6	73;16;14;6		Nup153	Nucleoporin 153 OS=Mus musculus OX=10090 GN=Nup153 PE=1 SV=1	4	73	73	73	26	22	25	29	36	26	25	25	33	27	30	30	32	23	26	23	33	31	28	26	31	29	32	26	26	22	25	29	36	26	25	25	33	27	30	30	32	23
E9Q3L2	E9Q3L2	98	98	98		Pi4ka	Phosphatidylinositol 4-kinase alpha OS=Mus musculus OX=10090 GN=Pi4ka PE=1 SV=2	1	98	98	98	45	43	36	23	42	46	45	40	41	43	28	21	34	39	19	15	48	54	27	35	40	37	52	38	45	43	36	23	42	46	45	40	41	43	28	21	34	39
E9Q3R9;E9Q444;G3X9A3;A0A338P6M4;Q80XC5;A0A338P7A5	E9Q3R9;E9Q444;G3X9A3	20;20;17;6;4;1	20;20;17;6;4;1	20;20;17;6;4;1		Zbtb21	Zinc finger and BTB domain-containing 21 OS=Mus musculus OX=10090 GN=Zbtb21 PE=1 SV=1;Zinc finger and BTB domain-containing 21 OS=Mus musculus OX=10090 GN=Zbtb21 PE=1 SV=1;Zinc finger and BTB domain-containing 21 OS=Mus musculus OX=10090 GN=Zbtb21 PE=1 SV=	6	20	20	20	1	3	0	1	2	3	1	3	3	6	2	2	2	1	1	1	3	5	3	4	1	4	6	2	1	3	0	1	2	3	1	3	3	6	2	2	2	1
E9Q411	E9Q411	61	61	61		Nbas	Neuroblastoma-amplified sequence OS=Mus musculus OX=10090 GN=Nbas PE=1 SV=1	1	61	61	61	25	21	14	10	13	23	23	25	32	24	11	13	14	23	9	6	25	25	17	18	16	14	30	13	25	21	14	10	13	23	23	25	32	24	11	13	14	23
E9Q414	E9Q414	15	13	13	Apolipoprotein B-100;Apolipoprotein B-48	Apob	Apolipoprotein B-100 OS=Mus musculus OX=10090 GN=Apob PE=1 SV=1	1	15	13	13	2	3	3	3	2	4	3	3	3	4	2	2	3	3	3	2	4	2	3	4	5	4	4	2	1	2	2	2	1	3	2	2	2	3	1	1	2	2
E9Q4F7	E9Q4F7	29	28	28		Ankrd11	Ankyrin repeat domain-containing protein 11 OS=Mus musculus OX=10090 GN=Ankrd11 PE=1 SV=1	1	29	28	28	5	7	7	5	4	6	6	4	6	8	5	4	4	7	4	2	5	9	7	7	6	5	11	4	5	6	7	5	4	5	5	4	5	7	5	4	3	6
E9Q4N7	E9Q4N7	48	45	45		Arid1b	AT-rich interactive domain-containing protein 1B OS=Mus musculus OX=10090 GN=Arid1b PE=1 SV=1	1	48	45	45	21	21	15	8	16	25	21	20	22	21	9	8	18	20	6	8	19	19	6	8	13	16	29	15	18	18	13	8	16	22	18	18	19	18	8	8	16	18
E9Q4T4	E9Q4T4	6	6	6		Ccdc71l	Coiled-coil domain-containing 71-like OS=Mus musculus OX=10090 GN=Ccdc71l PE=1 SV=1	1	6	6	6	2	2	1	0	1	2	2	2	3	2	0	0	3	3	0	0	3	3	0	2	2	3	2	2	2	2	1	0	1	2	2	2	3	2	0	0	3	3
E9Q4Y4;A0A286YDK4	E9Q4Y4	68;25	68;25	68;25		Cep192	Centrosomal protein 192 OS=Mus musculus OX=10090 GN=Cep192 PE=1 SV=1	2	68	68	68	22	14	16	9	9	21	19	23	26	20	12	11	13	22	6	4	21	25	11	15	15	12	22	13	22	14	16	9	9	21	19	23	26	20	12	11	13	22
E9Q512;H3BJG4;Q8BVJ9;H3BJH8;H3BJU5	E9Q512;H3BJG4	86;72;25;13;6	86;72;25;13;6	86;72;25;13;6		Trip11	Thyroid hormone receptor interactor 11 OS=Mus musculus OX=10090 GN=Trip11 PE=1 SV=1;Thyroid hormone receptor interactor 11 (Fragment) OS=Mus musculus OX=10090 GN=Trip11 PE=1 SV=1	5	86	86	86	27	30	24	16	24	29	28	28	36	30	25	25	23	28	19	15	36	31	30	27	21	26	39	32	27	30	24	16	24	29	28	28	36	30	25	25	23	28
E9Q555	E9Q555	244	244	244	E3 ubiquitin-protein ligase RNF213	Rnf213	E3 ubiquitin-protein ligase RNF213 OS=Mus musculus OX=10090 GN=Rnf213 PE=1 SV=2	1	244	244	244	95	93	71	51	90	106	102	111	112	93	59	56	98	112	49	42	102	105	54	78	88	101	128	84	95	93	71	51	90	106	102	111	112	93	59	56	98	112
E9Q557	E9Q557	91	91	91	Desmoplakin	Dsp	Desmoplakin OS=Mus musculus OX=10090 GN=Dsp PE=1 SV=1	1	91	91	91	23	19	59	17	19	33	20	9	13	13	6	12	26	24	15	6	30	20	20	21	18	22	25	16	23	19	59	17	19	33	20	9	13	13	6	12	26	24
E9Q5C9;E9Q5C9-2	E9Q5C9;E9Q5C9-2	39;34	39;34	39;34		Nolc1	Nucleolar and coiled-body phosphoprotein 1 OS=Mus musculus OX=10090 GN=Nolc1 PE=1 SV=1;Isoform 2 of Nucleolar and coiled-body phosphoprotein 1 OS=Mus musculus OX=10090 GN=Nolc1	2	39	39	39	8	12	9	14	11	13	10	12	13	12	16	11	11	11	11	11	15	13	9	9	7	8	13	10	8	12	9	14	11	13	10	12	13	12	16	11	11	11
E9Q5F9-2;E9Q5F9	E9Q5F9-2;E9Q5F9	53;53	53;53	53;53	Histone-lysine N-methyltransferase SETD2	Setd2	Isoform 2 of Histone-lysine N-methyltransferase SETD2 OS=Mus musculus OX=10090 GN=Setd2;Histone-lysine N-methyltransferase SETD2 OS=Mus musculus OX=10090 GN=Setd2 PE=1 SV=1	2	53	53	53	20	15	14	16	13	13	16	18	23	20	14	15	14	21	12	10	21	19	17	15	11	14	21	18	20	15	14	16	13	13	16	18	23	20	14	15	14	21
E9Q5G3	E9Q5G3	6	6	6	Kinesin-like protein KIF23	Kif23	Kinesin-like protein KIF23 OS=Mus musculus OX=10090 GN=Kif23 PE=1 SV=1	1	6	6	6	0	1	0	0	0	0	0	0	3	1	1	0	0	0	0	0	0	1	0	0	0	0	0	0	0	1	0	0	0	0	0	0	3	1	1	0	0	0
E9Q5K9;E9Q5K9-2;E9Q5K9-3	E9Q5K9;E9Q5K9-2;E9Q5K9-3	22;20;19	22;20;19	22;20;19	YTH domain-containing protein 1	Ythdc1	YTH domain-containing protein 1 OS=Mus musculus OX=10090 GN=Ythdc1 PE=1 SV=2;Isoform 2 of YTH domain-containing protein 1 OS=Mus musculus OX=10090 GN=Ythdc1;Isoform 3 of YTH domain-containing protein 1 OS=Mus musculus OX=10090 GN=Ythdc1	3	22	22	22	10	7	7	5	7	7	8	8	10	10	3	2	4	9	4	2	11	10	4	10	8	6	7	7	10	7	7	5	7	7	8	8	10	10	3	2	4	9
E9Q616;A0A494BBD5;G5E8K8;A0A494B8Y7	E9Q616	238;22;4;4	238;22;4;4	238;22;4;4		Ahnak	AHNAK nucleoprotein (desmoyokin) OS=Mus musculus OX=10090 GN=Ahnak PE=1 SV=1	4	238	238	238	137	130	126	154	132	123	127	135	114	119	125	107	113	119	113	107	133	125	116	118	84	103	122	111	137	130	126	154	132	123	127	135	114	119	125	107	113	119
E9Q634	E9Q634	62	62	54	Unconventional myosin-Ie	Myo1e	Unconventional myosin-Ie OS=Mus musculus OX=10090 GN=Myo1e PE=1 SV=1	1	62	62	54	32	37	31	21	35	36	39	39	11	10	5	5	9	11	4	6	42	39	21	28	34	29	34	28	32	37	31	21	35	36	39	39	11	10	5	5	9	11
E9Q6A7;A2A655;A2A654;A2A653;A2A652	E9Q6A7;A2A655;A2A654	83;82;82;6;2	83;82;82;6;2	81;80;80;6;1		Bptf	Bromodomain PHD finger transcription factor OS=Mus musculus OX=10090 GN=Bptf PE=1 SV=1;Bromodomain PHD finger transcription factor OS=Mus musculus OX=10090 GN=Bptf PE=1 SV=1;Bromodomain PHD finger transcription factor OS=Mus musculus OX=10090 GN=Bptf PE=1	5	83	83	81	24	25	20	24	23	31	33	35	36	29	29	23	28	39	22	21	32	30	24	25	24	26	33	28	24	25	20	24	23	31	33	35	36	29	29	23	28	39
E9Q6B2	E9Q6B2	2	2	2	Coiled-coil domain-containing protein 85C	Ccdc85c	Coiled-coil domain-containing protein 85C OS=Mus musculus OX=10090 GN=Ccdc85c PE=1 SV=1	1	2	2	2	1	1	0	0	0	2	0	1	0	0	0	0	0	0	0	0	1	0	0	0	1	0	1	0	1	1	0	0	0	2	0	1	0	0	0	0	0	0
E9Q6H8;A0A1L1SQF5	E9Q6H8	43;19	43;19	1;1		Plekha5	Pleckstrin homology domain-containing, family A member 5 OS=Mus musculus OX=10090 GN=Plekha5 PE=1 SV=1	2	43	43	1	21	20	16	5	14	19	21	17	18	17	5	6	8	19	7	3	22	19	7	13	12	12	18	10	21	20	16	5	14	19	21	17	18	17	5	6	8	19
E9Q6J5-2;E9Q6J5;E9Q6J5-3	E9Q6J5-2;E9Q6J5;E9Q6J5-3	91;91;91	91;91;91	89;89;89		Bod1l	Isoform 2 of Biorientation of chromosomes in cell division protein 1-like 1 OS=Mus musculus OX=10090 GN=Bod1l;Biorientation of chromosomes in cell division protein 1-like 1 OS=Mus musculus OX=10090 GN=Bod1l PE=1 SV=1;Isoform New of Biorientation of chromos	3	91	91	89	29	33	21	23	23	26	25	35	42	39	25	25	25	38	22	20	34	35	26	22	18	26	46	21	29	33	21	23	23	26	25	35	42	39	25	25	25	38
E9Q6K3	E9Q6K3	23	23	23		Pibf1	Progesterone immunomodulatory-binding factor 1 OS=Mus musculus OX=10090 GN=Pibf1 PE=1 SV=1	1	23	23	23	3	5	0	1	0	3	3	4	6	7	3	3	3	8	1	3	5	5	1	1	3	2	6	2	3	5	0	1	0	3	3	4	6	7	3	3	3	8
E9Q6P5	E9Q6P5	17	17	17		Ttc7b	Tetratricopeptide repeat protein 7B OS=Mus musculus OX=10090 GN=Ttc7b PE=1 SV=1	1	17	17	17	8	4	5	4	2	3	5	7	5	2	0	2	1	2	1	1	7	5	3	1	2	5	6	3	8	4	5	4	2	3	5	7	5	2	0	2	1	2
E9Q6R7;A0A1W2P7C0;Q61636;A0A1W2P8G5;A0A1W2P6L4	E9Q6R7	150;37;37;22;4	150;37;37;22;4	128;35;35;2;0		Utrn	Utrophin OS=Mus musculus OX=10090 GN=Utrn PE=1 SV=1	5	150	150	128	61	64	40	34	54	69	69	62	65	59	39	32	55	68	33	27	63	63	35	48	50	54	72	57	61	64	40	34	54	69	69	62	65	59	39	32	55	68
E9Q6U4;Q3UWL8;E9Q4Q8;E9Q8R1;Q6P0X1	E9Q6U4;Q3UWL8;E9Q4Q8;E9Q8R1;Q6P0X1	2;2;1;1;1	2;2;1;1;1	2;2;1;1;1	Prefoldin subunit 4	Pfdn4	Prefoldin subunit 4 OS=Mus musculus OX=10090 GN=Pfdn4 PE=1 SV=1;Prefoldin subunit 4 OS=Mus musculus OX=10090 GN=Pfdn4 PE=1 SV=1;Prefoldin 4 (Fragment) OS=Mus musculus OX=10090 GN=Pfdn4 PE=1 SV=1;Prefoldin 4 (Fragment) OS=Mus musculus OX=10090 GN=Pfdn4 PE=1	5	2	2	2	0	1	1	0	0	0	0	0	0	0	1	1	0	1	0	0	0	0	0	0	0	0	0	0	0	1	1	0	0	0	0	0	0	0	1	1	0	1
E9Q735	E9Q735	33	33	33	Ubiquitin conjugation factor E4 A	Ube4a	Ubiquitin conjugation factor E4 A OS=Mus musculus OX=10090 GN=Ube4a PE=1 SV=1	1	33	33	33	12	10	5	5	8	10	11	11	14	13	3	4	11	15	2	2	13	8	2	9	5	7	15	7	12	10	5	5	8	10	11	11	14	13	3	4	11	15
E9Q777;E9Q774	E9Q777;E9Q774	43;43	43;43	43;43		Akap11	A kinase (PRKA) anchor protein 11 OS=Mus musculus OX=10090 GN=Akap11 PE=1 SV=2;A kinase (PRKA) anchor protein 11 OS=Mus musculus OX=10090 GN=Akap11 PE=1 SV=2	2	43	43	43	13	14	8	9	9	17	11	11	12	15	8	6	11	16	6	6	13	13	11	10	11	14	16	13	13	14	8	9	9	17	11	11	12	15	8	6	11	16
E9Q784	E9Q784	34	34	34		Zc3h13	Zinc finger CCCH domain-containing protein 13 OS=Mus musculus OX=10090 GN=Zc3h13 PE=1 SV=1	1	34	34	34	13	13	10	8	10	16	14	11	12	14	5	2	16	17	4	3	18	17	7	11	9	10	15	9	13	13	10	8	10	16	14	11	12	14	5	2	16	17
E9Q7C4;F6RN94	E9Q7C4	15;7	15;7	15;7		Prr14l	Proline-rich 14-like OS=Mus musculus OX=10090 GN=Prr14l PE=1 SV=1	2	15	15	15	0	1	2	0	0	0	3	2	1	2	2	1	3	1	2	1	4	3	1	0	0	1	4	0	0	1	2	0	0	0	3	2	1	2	2	1	3	1
E9Q7D5	E9Q7D5	18	18	18		Arhgef5	Rho guanine nucleotide exchange factor 5 OS=Mus musculus OX=10090 GN=Arhgef5 PE=1 SV=1	1	18	18	18	3	4	2	0	1	4	6	2	0	0	0	0	0	0	1	0	5	10	0	4	6	6	9	7	3	4	2	0	1	4	6	2	0	0	0	0	0	0
E9Q7E2	E9Q7E2	47	47	47		Arid2	AT-rich interactive domain-containing protein 2 OS=Mus musculus OX=10090 GN=Arid2 PE=1 SV=1	1	47	47	47	18	13	13	4	7	18	15	18	23	13	12	11	13	15	10	9	19	18	8	11	12	12	18	7	18	13	13	4	7	18	15	18	23	13	12	11	13	15
E9Q7F2	E9Q7F2	22	22	22	E3 ubiquitin-protein ligase RNF169	Rnf169	E3 ubiquitin-protein ligase RNF169 OS=Mus musculus OX=10090 GN=Rnf169 PE=1 SV=1	1	22	22	22	8	6	5	2	6	8	8	10	5	5	4	3	6	9	2	2	6	5	3	3	6	7	13	6	8	6	5	2	6	8	8	10	5	5	4	3	6	9
E9Q7G0	E9Q7G0	176	176	176		Numa1	Nuclear mitotic apparatus protein 1 OS=Mus musculus OX=10090 GN=Numa1 PE=1 SV=1	1	176	176	176	97	90	81	58	98	96	101	112	95	95	41	44	107	95	49	40	108	112	47	95	76	106	99	98	97	90	81	58	98	96	101	112	95	95	41	44	107	95
E9Q7L1;G3UX45	E9Q7L1;G3UX45	22;19	22;19	22;19		Urb2	URB2 ribosome biogenesis 2 homolog (S. cerevisiae) OS=Mus musculus OX=10090 GN=Urb2 PE=1 SV=1;URB2 ribosome biogenesis 2 homolog (S. cerevisiae) OS=Mus musculus OX=10090 GN=Urb2 PE=1 SV=1	2	22	22	22	5	4	0	2	0	3	2	1	12	6	5	4	5	8	4	2	5	7	3	5	2	2	4	3	5	4	0	2	0	3	2	1	12	6	5	4	5	8
E9Q7X6-2;E9Q7X6;E9Q7X6-3	E9Q7X6-2;E9Q7X6	4;3;1	4;3;1	4;3;1	Protein HEG homolog 1	Heg1	Isoform 2 of Protein HEG homolog 1 OS=Mus musculus OX=10090 GN=Heg1;Protein HEG homolog 1 OS=Mus musculus OX=10090 GN=Heg1 PE=1 SV=1	3	4	4	4	1	1	0	0	0	0	0	0	1	1	1	0	0	0	0	1	0	2	0	0	1	0	1	0	1	1	0	0	0	0	0	0	1	1	1	0	0	0
E9Q8D0	E9Q8D0	11	11	11		Dnajc21	DnaJ homolog subfamily C member 21 OS=Mus musculus OX=10090 GN=Dnajc21 PE=1 SV=1	1	11	11	11	5	5	5	5	5	3	5	5	4	4	6	4	4	5	4	2	3	4	5	5	1	3	6	4	5	5	5	5	5	3	5	5	4	4	6	4	4	5
E9Q8I7;E9PZN0;E9Q3K1	E9Q8I7;E9PZN0	28;15;10	28;15;10	28;15;10		Nfxl1	Nuclear transcription factor, X-box-binding-like 1 OS=Mus musculus OX=10090 GN=Nfxl1 PE=1 SV=1;Nuclear transcription factor, X-box-binding-like 1 OS=Mus musculus OX=10090 GN=Nfxl1 PE=1 SV=1	3	28	28	28	9	6	6	8	9	8	9	6	10	10	10	6	5	8	6	6	8	10	7	9	5	7	8	8	9	6	6	8	9	8	9	6	10	10	10	6	5	8
E9Q8T2-2;E9Q8T2	E9Q8T2-2;E9Q8T2	9;9	9;9	9;9		Prdm15	Isoform 2 of PR domain zinc finger protein 15 OS=Mus musculus OX=10090 GN=Prdm15;PR domain zinc finger protein 15 OS=Mus musculus OX=10090 GN=Prdm15 PE=1 SV=1	2	9	9	9	2	2	1	4	1	1	2	1	3	2	3	2	2	2	4	2	1	2	1	1	1	1	3	2	2	2	1	4	1	1	2	1	3	2	3	2	2	2
E9Q8V6;A0A1L1SUW5	E9Q8V6	61;4	60;4	60;4		Dennd4a	DENN/MADD domain-containing 4A OS=Mus musculus OX=10090 GN=Dennd4a PE=1 SV=1	2	61	60	60	32	31	23	12	19	27	26	27	27	18	7	10	16	16	6	4	27	28	14	18	16	21	27	24	31	30	22	12	18	26	25	26	26	17	7	10	15	15
E9Q912;E9Q6Q4;A0A0G2JGC8;A0A0G2JF70	E9Q912;E9Q6Q4;A0A0G2JGC8	32;29;25;3	32;29;25;3	1;1;1;0		Rap1gds1	RAP1, GTP-GDP dissociation stimulator 1 OS=Mus musculus OX=10090 GN=Rap1gds1 PE=1 SV=1;RAP1, GTP-GDP dissociation stimulator 1 OS=Mus musculus OX=10090 GN=Rap1gds1 PE=1 SV=1;RAP1, GTP-GDP dissociation stimulator 1 OS=Mus musculus OX=10090 GN=Rap1gds1 PE=1	4	32	32	1	16	20	16	9	19	15	21	17	17	17	10	12	20	20	10	10	16	21	9	18	15	16	19	20	16	20	16	9	19	15	21	17	17	17	10	12	20	20
E9Q9B3	E9Q9B3	12	12	12		Spryd3	SPRY domain-containing 3 OS=Mus musculus OX=10090 GN=Spryd3 PE=1 SV=1	1	12	12	12	1	1	3	1	2	4	3	3	5	5	3	1	3	3	1	0	3	7	1	2	5	2	7	4	1	1	3	1	2	4	3	3	5	5	3	1	3	3
E9Q9B7;A0A1Y7VME9	E9Q9B7;A0A1Y7VME9	20;18	20;18	3;1		Kidins220	Kinase D-interacting substrate 220 OS=Mus musculus OX=10090 GN=Kidins220 PE=1 SV=1;Kinase D-interacting substrate 220 OS=Mus musculus OX=10090 GN=Kidins220 PE=1 SV=1	2	20	20	3	3	5	1	2	2	4	5	2	6	6	1	1	0	5	0	0	3	7	1	2	1	2	5	2	3	5	1	2	2	4	5	2	6	6	1	1	0	5
E9Q9Q2;Q80ZH9;A0A087WPF0;A0A087WQF6;A0A087WP65;A0A087WQI5	E9Q9Q2;Q80ZH9;A0A087WPF0	12;8;7;5;3;1	12;8;7;5;3;1	7;3;3;0;3;1		R3hdm1	R3H domain-containing 1 OS=Mus musculus OX=10090 GN=R3hdm1 PE=1 SV=1;R3H domain-containing 1 OS=Mus musculus OX=10090 GN=R3hdm1 PE=1 SV=1;R3H domain-containing 1 (Fragment) OS=Mus musculus OX=10090 GN=R3hdm1 PE=1 SV=1	6	12	12	7	6	2	4	2	4	4	4	3	3	2	4	1	3	4	1	1	4	4	2	3	3	2	5	3	6	2	4	2	4	4	4	3	3	2	4	1	3	4
E9QAE3	E9QAE3	57	57	57		Btaf1	B-TFIID TATA-box-binding protein-associated factor 1 OS=Mus musculus OX=10090 GN=Btaf1 PE=1 SV=1	1	57	57	57	16	13	7	12	15	19	20	16	27	24	16	13	17	19	11	10	17	22	9	17	15	15	29	17	16	13	7	12	15	19	20	16	27	24	16	13	17	19
E9QAF4	E9QAF4	7	7	7		Phldb3	Pleckstrin homology-like domain, family B, member 3 OS=Mus musculus OX=10090 GN=Phldb3 PE=1 SV=1	1	7	7	7	1	0	1	1	1	2	5	1	2	2	1	1	2	2	0	1	3	3	2	1	1	2	2	0	1	0	1	1	1	2	5	1	2	2	1	1	2	2
E9QAH1;E9PVZ8;Q9CTU9	E9QAH1;E9PVZ8	146;145;2	146;145;2	146;145;2		Golgb1	Golgi autoantigen, golgin subfamily b, macrogolgin 1 OS=Mus musculus OX=10090 GN=Golgb1 PE=1 SV=1;Golgi autoantigen, golgin subfamily b, macrogolgin 1 OS=Mus musculus OX=10090 GN=Golgb1 PE=1 SV=1	3	146	146	146	44	47	21	22	38	40	46	47	36	33	33	26	30	45	18	18	49	38	29	32	36	29	57	34	44	47	21	22	38	40	46	47	36	33	33	26	30	45
E9QAM5	E9QAM5	78	78	78	Helicase with zinc finger domain 2	Helz2	Helicase with zinc finger domain 2 OS=Mus musculus OX=10090 GN=Helz2 PE=1 SV=1	1	78	78	78	29	29	23	8	19	30	32	23	40	34	9	10	21	38	9	6	32	34	8	22	26	26	33	19	29	29	23	8	19	30	32	23	40	34	9	10	21	38
E9QAT4-2;E9QAT4	E9QAT4-2;E9QAT4	60;59	60;59	60;59		Sec16a	Isoform 2 of Protein transport protein Sec16A OS=Mus musculus OX=10090 GN=Sec16a;Protein transport protein Sec16A OS=Mus musculus OX=10090 GN=Sec16a PE=1 SV=1	2	60	60	60	30	29	26	7	22	33	33	31	28	31	9	6	28	28	8	6	27	34	10	23	31	29	31	29	30	29	26	7	22	33	33	31	28	31	9	6	28	28
F6R4Y5	F6R4Y5	1	1	1		Baz2b	Bromodomain adjacent to zinc finger domain, 2B (Fragment) OS=Mus musculus OX=10090 GN=Baz2b PE=1 SV=1	1	1	1	1	1	1	1	0	1	1	1	1	0	1	0	0	1	1	0	0	0	1	0	1	1	1	0	1	1	1	1	0	1	1	1	1	0	1	0	0	1	1
F6RDI8	F6RDI8	19	19	1			Serine/arginine-rich-splicing factor 11 (Fragment) OS=Mus musculus OX=10090 GN=Srsf11 PE=1 SV=1	1	19	19	1	8	7	7	6	7	8	6	8	7	9	7	6	10	9	4	5	10	10	6	8	8	7	8	9	8	7	7	6	7	8	6	8	7	9	7	6	10	9
F6RUI8	F6RUI8	7	3	3		Ankhd1	Uncharacterized protein (Fragment) OS=Mus musculus OX=10090 GN=Ankhd1 PE=1 SV=1	1	7	3	3	2	1	3	0	2	3	4	3	3	2	2	2	3	3	0	1	3	4	2	1	2	0	2	2	1	1	2	0	0	1	1	2	2	1	1	2	1	2
F6TQD1-2	F6TQD1-2	1	1	1			Isoform 2 of Probable E3 SUMO-protein ligase RNF212 OS=Mus musculus OX=10090 GN=Rnf212	1	1	1	1	0	1	0	0	0	1	0	0	0	0	0	0	0	0	0	0	0	0	0	0	0	0	0	0	0	1	0	0	0	1	0	0	0	0	0	0	0	0
F6U4F1;G3X9F6	F6U4F1;G3X9F6	7;7	7;7	7;7		Sh3tc1	SH3 domain and tetratricopeptide repeats 1 (Fragment) OS=Mus musculus OX=10090 GN=Sh3tc1 PE=1 SV=1;SH3 domain and tetratricopeptide repeats 1 OS=Mus musculus OX=10090 GN=Sh3tc1 PE=1 SV=1	2	7	7	7	2	1	1	0	2	1	1	2	0	0	0	0	0	0	0	0	0	3	0	0	1	1	1	2	2	1	1	0	2	1	1	2	0	0	0	0	0	0
F6U5V1;A0A0A6YXJ7	F6U5V1;A0A0A6YXJ7	4;2	4;2	1;0		Larp1b	La ribonucleoprotein domain family, member 1B OS=Mus musculus OX=10090 GN=Larp1b PE=1 SV=2;La ribonucleoprotein domain family, member 1B (Fragment) OS=Mus musculus OX=10090 GN=Larp1b PE=1 SV=1	2	4	4	1	2	0	0	0	0	0	0	1	1	1	0	0	1	0	0	0	3	2	0	1	0	0	0	0	2	0	0	0	0	0	0	1	1	1	0	0	1	0
F6ZDS4	F6ZDS4	164	164	164	Nucleoprotein TPR	Tpr	Nucleoprotein TPR OS=Mus musculus OX=10090 GN=Tpr PE=1 SV=1	1	164	164	164	83	90	79	60	94	85	91	101	88	90	58	65	97	92	62	66	100	97	64	84	69	87	90	88	83	90	79	60	94	85	91	101	88	90	58	65	97	92
F7BE84	F7BE84	12	12	8		Ankrd50	Ankyrin repeat domain 50 (Fragment) OS=Mus musculus OX=10090 GN=Ankrd50 PE=1 SV=1	1	12	12	8	2	1	1	0	2	3	1	1	1	0	0	1	1	3	1	0	2	0	0	1	2	1	6	3	2	1	1	0	2	3	1	1	1	0	0	1	1	3
F7BJB9	F7BJB9	55	55	55		Morc3	MORC family CW-type zinc finger protein 3 OS=Mus musculus OX=10090 GN=Morc3 PE=1 SV=1	1	55	55	55	30	21	23	16	22	27	25	23	30	30	19	16	28	28	18	17	26	28	18	19	20	23	29	20	30	21	23	16	22	27	25	23	30	30	19	16	28	28
F7D4H5;B1AVN9;Q3UQ19;B1AVP0	F7D4H5;B1AVN9;Q3UQ19;B1AVP0	20;18;18;18	20;18;18;18	20;18;18;18	Phosphatase and actin regulator	Phactr2	Phosphatase and actin regulator OS=Mus musculus OX=10090 GN=Phactr2 PE=1 SV=1;Phosphatase and actin regulator OS=Mus musculus OX=10090 GN=Phactr2 PE=1 SV=2;Phosphatase and actin regulator OS=Mus musculus OX=10090 GN=Phactr2 PE=1 SV=1;Phosphatase and actin	4	20	20	20	8	7	5	4	7	13	13	10	5	4	2	3	5	7	4	5	9	8	4	1	5	9	7	7	8	7	5	4	7	13	13	10	5	4	2	3	5	7
F8VPJ6;Q3TDE2	F8VPJ6	12;3	12;3	12;3		Rfx7	Regulatory factor X, 7 OS=Mus musculus OX=10090 GN=Rfx7 PE=1 SV=1	2	12	12	12	4	1	3	1	4	2	4	5	3	3	3	4	1	1	2	0	4	4	1	2	1	2	4	2	4	1	3	1	4	2	4	5	3	3	3	4	1	1
F8VPK0;A0A286YCU6;A0A286YDT1;A0A286YD75	F8VPK0	58;6;3;3	58;6;3;3	58;6;3;3		Ttc37	Tetratricopeptide repeat domain 37 OS=Mus musculus OX=10090 GN=Ttc37 PE=1 SV=1	4	58	58	58	26	28	24	15	24	34	32	28	32	28	18	15	27	28	14	12	31	32	18	28	27	23	34	23	26	28	24	15	24	34	32	28	32	28	18	15	27	28
F8VPN4;A0A0G2JGI9;F6XXE6;E0CYU6;E0CX86	F8VPN4;A0A0G2JGI9	45;41;21;13;8	45;41;21;13;8	42;38;19;13;8		Agl	Amylo-1,6-glucosidase, 4-alpha-glucanotransferase OS=Mus musculus OX=10090 GN=Agl PE=1 SV=1;Amylo-1,6-glucosidase, 4-alpha-glucanotransferase OS=Mus musculus OX=10090 GN=Agl PE=1 SV=1	5	45	45	42	25	16	14	5	10	18	24	20	18	10	2	1	12	14	3	5	19	23	4	13	15	13	24	9	25	16	14	5	10	18	24	20	18	10	2	1	12	14
F8VPP8;A0A2R8VHI0	F8VPP8	36;3	36;3	35;3		Zc3h7b	Zinc finger CCCH type-containing 7B OS=Mus musculus OX=10090 GN=Zc3h7b PE=1 SV=1	2	36	36	35	15	12	10	9	12	14	13	13	11	8	9	7	8	9	5	3	15	18	9	11	12	10	16	11	15	12	10	9	12	14	13	13	11	8	9	7	8	9
F8VPQ2	F8VPQ2	46	46	44		Arid4a	AT-rich interactive domain-containing protein 4A OS=Mus musculus OX=10090 GN=Arid4a PE=1 SV=1	1	46	46	44	19	13	14	13	14	18	20	21	19	19	19	9	21	20	9	9	17	22	11	13	15	13	26	15	19	13	14	13	14	18	20	21	19	19	19	9	21	20
F8VPU2	F8VPU2	9	9	9	FERM, RhoGEF and pleckstrin domain-containing protein 1	Farp1	FERM, ARHGEF and pleckstrin domain-containing protein 1 OS=Mus musculus OX=10090 GN=Farp1 PE=1 SV=1	1	9	9	9	4	2	3	4	2	1	2	1	1	1	0	0	0	1	0	0	2	2	1	1	1	1	1	1	4	2	3	4	2	1	2	1	1	1	0	0	0	1
F8VPU6	F8VPU6	27	6	6	Ubiquitin carboxyl-terminal hydrolase	Usp9y	Ubiquitin-specific peptidase 9, Y chromosome OS=Mus musculus OX=10090 GN=Usp9y PE=1 SV=1	1	27	6	6	10	10	9	7	9	16	13	14	12	11	7	8	8	9	4	5	15	11	5	10	13	11	15	7	1	1	1	1	1	2	1	1	0	1	2	1	1	1
F8VPZ3;G3UZF4	F8VPZ3	12;2	12;2	12;2	Ubiquitin carboxyl-terminal hydrolase	Usp32	Ubiquitin-specific peptidase 32 OS=Mus musculus OX=10090 GN=Usp32 PE=1 SV=1	2	12	12	12	0	1	0	0	0	1	1	1	1	3	1	2	2	2	1	1	0	1	1	0	0	1	2	0	0	1	0	0	0	1	1	1	1	3	1	2	2	2
F8VPZ5	F8VPZ5	8	8	8		Ercc6	Excision repair cross-complementing rodent repair deficiency, complementation group 6 OS=Mus musculus OX=10090 GN=Ercc6 PE=1 SV=1	1	8	8	8	3	1	0	0	1	1	0	0	3	2	1	2	1	2	0	0	2	0	0	2	0	1	2	2	3	1	0	0	1	1	0	0	3	2	1	2	1	2
F8VPZ9	F8VPZ9	7	7	7		Gltscr1	BRD4-interacting chromatin-remodeling complex-associated protein OS=Mus musculus OX=10090 GN=Bicra PE=1 SV=1	1	7	7	7	1	0	4	1	0	1	2	2	2	1	1	1	1	2	1	2	1	0	1	1	2	2	1	1	1	0	4	1	0	1	2	2	2	1	1	1	1	2
F8VQ05;A0A0J9YUH4;A0A0J9YTS1;A0A0J9YU33;E9Q8I9-3;F6SDM9;H3BLH9	F8VQ05	125;51;45;17;4;2;1	125;51;45;17;4;2;1	101;41;41;17;0;2;1		Fryl	FRY-like transcription coactivator OS=Mus musculus OX=10090 GN=Fryl PE=1 SV=1	7	125	125	101	69	64	55	32	57	73	75	65	68	54	30	27	54	62	32	16	72	68	32	58	55	64	76	63	69	64	55	32	57	73	75	65	68	54	30	27	54	62
F8VQC1;E9Q740	F8VQC1;E9Q740	41;36	41;36	41;36	Signal recognition particle subunit SRP72	Srp72	Signal recognition particle subunit SRP72 OS=Mus musculus OX=10090 GN=Srp72 PE=1 SV=1;Signal recognition particle subunit SRP72 OS=Mus musculus OX=10090 GN=Srp72 PE=1 SV=1	2	41	41	41	25	23	22	15	24	22	25	26	24	25	15	17	26	27	19	16	24	26	18	25	19	19	26	25	25	23	22	15	24	22	25	26	24	25	15	17	26	27
F8VQG7;A0A0J9YUP5	F8VQG7;A0A0J9YUP5	33;31	33;31	33;31		N4bp2	NEDD4-binding protein 2 OS=Mus musculus OX=10090 GN=N4bp2 PE=1 SV=1;NEDD4-binding protein 2 (Fragment) OS=Mus musculus OX=10090 GN=N4bp2 PE=1 SV=3	2	33	33	33	13	11	9	6	8	7	12	8	8	9	9	5	5	5	6	3	13	14	10	7	7	7	14	10	13	11	9	6	8	7	12	8	8	9	9	5	5	5
G3UW50;H3BKL0;H3BKN3;H3BLJ8	G3UW50	8;3;3;2	8;3;3;2	8;3;3;2		Zbtb25	MCG10049 OS=Mus musculus OX=10090 GN=Zbtb25 PE=1 SV=1	4	8	8	8	1	1	2	1	0	4	0	1	3	3	1	0	0	0	1	0	4	2	0	1	3	1	3	2	1	1	2	1	0	4	0	1	3	3	1	0	0	0
G3X8Q1;A0A1W2P8C4;A0A1W2P819	G3X8Q1	37;8;3	37;8;3	37;8;3		Cabin1	Calcineurin binding protein 1, isoform CRA_a OS=Mus musculus OX=10090 GN=Cabin1 PE=1 SV=1	3	37	37	37	7	9	5	3	4	6	9	6	8	8	4	3	6	11	3	2	12	13	3	6	5	8	15	4	7	9	5	3	4	6	9	6	8	8	4	3	6	11
G3X8X0;Q05BH3;G3UXT5	G3X8X0;Q05BH3	42;28;5	42;28;5	42;28;5		Dhx16	DEAH (Asp-Glu-Ala-His) box polypeptide 16 OS=Mus musculus OX=10090 GN=Dhx16 PE=1 SV=1;DEAH (Asp-Glu-Ala-His) box polypeptide 16 OS=Mus musculus OX=10090 GN=Dhx16 PE=1 SV=1	3	42	42	42	20	18	13	6	12	19	18	21	22	21	4	3	16	21	4	4	22	20	4	13	13	19	23	11	20	18	13	6	12	19	18	21	22	21	4	3	16	21
G3X922;D4AFX7;A0A087WS25;A0A087WRC9;A0A1L1STR9	G3X922;D4AFX7	108;106;8;5;3	108;106;8;5;3	108;106;8;5;3		Dnajc13	DnaJ heat shock protein family (Hsp40) member C13 OS=Mus musculus OX=10090 GN=Dnajc13 PE=1 SV=1;DnaJ heat shock protein family (Hsp40) member C13 OS=Mus musculus OX=10090 GN=Dnajc13 PE=1 SV=1	5	108	108	108	45	50	38	22	43	56	54	53	59	55	21	17	41	52	18	15	59	60	22	54	53	50	60	49	45	50	38	22	43	56	54	53	59	55	21	17	41	52
G3X972;A0A286YDI8;A0A286YD08;A0A2I3BQS4;A0A286YDJ8;A0A286YCC8	G3X972;A0A286YDI8	52;49;8;2;1;1	52;49;8;2;1;1	52;49;8;2;1;1		Sec24c	SEC24 related gene family, member C (S. cerevisiae), isoform CRA_a OS=Mus musculus OX=10090 GN=Sec24c PE=1 SV=1;Sec24-related gene family, member C (S. cerevisiae) OS=Mus musculus OX=10090 GN=Sec24c PE=1 SV=1	6	52	52	52	23	25	18	9	22	25	24	31	27	26	11	9	25	27	7	5	28	31	8	23	24	21	36	21	23	25	18	9	22	25	24	31	27	26	11	9	25	27
G3X987	G3X987	28	28	28		Gimap9	GTPase IMAP family member 9 OS=Mus musculus OX=10090 GN=Gimap9 PE=1 SV=1	1	28	28	28	15	19	15	14	21	15	18	17	16	18	12	13	20	19	13	11	19	20	12	15	13	17	17	19	15	19	15	14	21	15	18	17	16	18	12	13	20	19
G3X9B1;A0A1Y7VNI1;A0A1Y7VNG8	G3X9B1	74;27;9	74;27;9	74;27;9		Heatr1	HEAT repeat-containing 1 OS=Mus musculus OX=10090 GN=Heatr1 PE=1 SV=1	3	74	74	74	33	36	24	17	22	26	30	34	53	45	20	16	29	37	14	10	40	42	20	38	24	26	31	20	33	36	24	17	22	26	30	34	53	45	20	16	29	37
G3X9C2	G3X9C2	1	1	1	F-box only protein 50	Nccrp1	F-box only protein 50 OS=Mus musculus OX=10090 GN=Nccrp1 PE=1 SV=2	1	1	1	1	0	0	1	0	0	0	0	0	0	0	0	0	0	1	0	0	0	0	0	0	0	0	0	0	0	0	1	0	0	0	0	0	0	0	0	0	0	1
G3X9G7-2;G3X9G7	G3X9G7-2;G3X9G7	3;3	3;3	3;3	Zinc finger protein 809	Zfp809	Isoform 2 of Zinc finger protein 809 OS=Mus musculus OX=10090 GN=Zfp809;Zinc finger protein 809 OS=Mus musculus OX=10090 GN=Zfp809 PE=2 SV=1	2	3	3	3	1	2	1	2	1	1	1	1	1	1	3	2	1	0	2	1	1	0	2	1	1	1	1	1	1	2	1	2	1	1	1	1	1	1	3	2	1	0
G3X9J0	G3X9J0	17	16	16		Sipa1l3	Signal-induced proliferation-associated 1-like protein 3 OS=Mus musculus OX=10090 GN=Sipa1l3 PE=1 SV=1	1	17	16	16	3	2	3	2	3	5	3	4	2	3	1	4	2	3	2	2	5	4	4	3	4	2	5	3	2	1	2	1	2	4	2	4	1	2	1	3	1	2
G3X9K3	G3X9K3	70	51	51	Brefeldin A-inhibited guanine nucleotide-exchange protein 1	Arfgef1	Brefeldin A-inhibited guanine nucleotide-exchange protein 1 OS=Mus musculus OX=10090 GN=Arfgef1 PE=1 SV=1	1	70	51	51	28	32	26	11	21	31	34	38	39	31	17	16	27	33	13	9	35	33	21	23	25	26	46	24	21	23	18	6	15	23	24	26	29	24	9	10	20	23
Q6AXF8;G3X9M3;A0A494B973	Q6AXF8;G3X9M3	11;11;4	11;11;4	11;11;4		Hmgxb3	HMG box domain-containing 3 OS=Mus musculus OX=10090 GN=Hmgxb3 PE=1 SV=1;HMG box domain-containing 3 OS=Mus musculus OX=10090 GN=Hmgxb3 PE=1 SV=1	3	11	11	11	1	3	1	0	2	2	3	3	2	1	2	2	1	1	1	1	2	4	1	2	3	2	4	1	1	3	1	0	2	2	3	3	2	1	2	2	1	1
G3X9X1	G3X9X1	15	15	15		Kbtbd2	Kelch repeat and BTB (POZ) domain-containing 2 OS=Mus musculus OX=10090 GN=Kbtbd2 PE=1 SV=1	1	15	15	15	1	5	1	2	2	2	1	4	8	1	3	1	2	4	1	2	3	4	2	4	2	2	8	3	1	5	1	2	2	2	1	4	8	1	3	1	2	4
G3X9Z4;F6UFZ5;Q80V88	G3X9Z4;F6UFZ5	48;35;5	48;35;5	48;35;5		Pcf11	Cleavage and polyadenylation factor subunit homolog (S. cerevisiae) OS=Mus musculus OX=10090 GN=Pcf11 PE=1 SV=1;PCF11 cleavage and polyadenylation factor subunit (Fragment) OS=Mus musculus OX=10090 GN=Pcf11 PE=1 SV=1	3	48	48	48	18	16	11	14	13	16	13	14	19	15	13	12	16	20	10	13	15	13	12	8	11	9	19	12	18	16	11	14	13	16	13	14	19	15	13	12	16	20
G3XA30	G3XA30	13	13	13		Nsmce4a	Non-structural maintenance of chromosomes element 4 OS=Mus musculus OX=10090 GN=Nsmce4a PE=1 SV=1	1	13	13	13	2	3	1	2	3	3	4	6	5	5	2	2	3	5	2	2	3	4	2	6	1	4	6	4	2	3	1	2	3	3	4	6	5	5	2	2	3	5
G5E829	G5E829	37	24	19	Plasma membrane calcium-transporting ATPase 1	Atp2b1	Plasma membrane calcium-transporting ATPase 1 OS=Mus musculus OX=10090 GN=Atp2b1 PE=1 SV=1	1	37	24	19	17	18	13	13	15	20	16	18	18	19	13	13	14	18	11	9	18	21	18	14	11	14	17	18	11	10	7	6	8	13	8	10	11	11	5	6	6	11
G5E861;G5E861-2	G5E861	3;1	3;1	3;1	Sodium channel and clathrin linker 1	Sclt1	Sodium channel and clathrin linker 1 OS=Mus musculus OX=10090 GN=Sclt1 PE=1 SV=1	2	3	3	3	1	0	0	0	0	1	0	0	1	1	0	0	0	1	1	0	1	1	0	0	1	1	0	0	1	0	0	0	0	1	0	0	1	1	0	0	0	1
G5E870	G5E870	94	94	94	E3 ubiquitin-protein ligase TRIP12	Trip12	E3 ubiquitin-protein ligase TRIP12 OS=Mus musculus OX=10090 GN=Trip12 PE=1 SV=1	1	94	94	94	43	37	39	24	47	40	43	44	44	44	20	18	42	44	22	15	55	45	24	44	37	39	49	36	43	37	39	24	47	40	43	44	44	44	20	18	42	44
G5E893;Q3U569	G5E893	42;7	42;7	40;7		Ankrd12	Ankyrin repeat domain 12 OS=Mus musculus OX=10090 GN=Ankrd12 PE=1 SV=1	2	42	42	40	3	4	4	4	10	10	8	7	6	6	5	7	9	12	11	6	12	10	8	6	5	6	18	8	3	4	4	4	10	10	8	7	6	6	5	7	9	12
G5E895;D3Z494;S4R2G9;P45377	G5E895;D3Z494	15;14;5;4	15;14;5;4	13;12;3;4		Akr1b10	Aldo-keto reductase family 1, member B10 (aldose reductase) OS=Mus musculus OX=10090 GN=Akr1b10 PE=1 SV=1;Aldo-keto reductase family 1, member B10 (aldose reductase) OS=Mus musculus OX=10090 GN=Akr1b10 PE=1 SV=1	4	15	15	13	7	9	6	5	3	8	9	8	7	6	3	3	6	8	4	2	9	7	5	6	7	7	8	7	7	9	6	5	3	8	9	8	7	6	3	3	6	8
G5E8B9	G5E8B9	23	23	23		Zbtb11	MCG130893 OS=Mus musculus OX=10090 GN=Zbtb11 PE=1 SV=1	1	23	23	23	12	8	5	3	7	8	5	8	10	11	5	5	7	9	4	4	9	11	9	5	9	4	10	4	12	8	5	3	7	8	5	8	10	11	5	5	7	9
G5E8C2	G5E8C2	8	8	8		Kbtbd7	Kelch repeat and BTB (POZ) domain-containing 7 OS=Mus musculus OX=10090 GN=Kbtbd7 PE=1 SV=1	1	8	8	8	2	3	0	0	1	1	1	1	2	2	1	0	1	4	0	2	2	1	1	1	1	2	2	1	2	3	0	0	1	1	1	1	2	2	1	0	1	4
G5E8F4	G5E8F4	15	15	15		Fpgt	Fucose-1-phosphate guanylyltransferase OS=Mus musculus OX=10090 GN=Fpgt PE=1 SV=1	1	15	15	15	4	3	2	1	2	3	5	4	7	3	2	2	4	6	1	0	4	3	2	2	3	1	5	3	4	3	2	1	2	3	5	4	7	3	2	2	4	6
G5E8P0;G5E8P0-2	G5E8P0	30;3	30;3	30;3		Tubgcp6	Gamma-tubulin complex component 6 OS=Mus musculus OX=10090 GN=Tubgcp6 PE=1 SV=1	2	30	30	30	12	11	9	2	5	7	11	11	14	11	4	2	7	9	2	1	10	12	3	9	6	13	13	4	12	11	9	2	5	7	11	11	14	11	4	2	7	9
G5E8P1	G5E8P1	34	1	1		Brd1	Bromodomain-containing 1 OS=Mus musculus OX=10090 GN=Brd1 PE=1 SV=1	1	34	1	1	6	11	5	4	5	9	9	8	15	8	6	5	10	14	1	1	7	6	4	3	8	8	15	5	0	1	0	0	0	1	0	1	1	1	0	0	0	1
G5E8V9;E9Q3G5	G5E8V9;E9Q3G5	17;15	17;15	4;2		Arfip1	ADP-ribosylation factor-interacting protein 1 OS=Mus musculus OX=10090 GN=Arfip1 PE=1 SV=1;ADP-ribosylation factor-interacting protein 1 OS=Mus musculus OX=10090 GN=Arfip1 PE=1 SV=1	2	17	17	4	8	10	9	4	8	9	9	6	10	5	7	5	7	7	7	5	8	7	6	5	7	11	9	7	8	10	9	4	8	9	9	6	10	5	7	5	7	7
G5E8Z2	G5E8Z2	2	1	1	Transcription initiation factor TFIID subunit 4B	Taf4b	Transcription initiation factor TFIID subunit 4B OS=Mus musculus OX=10090 GN=Taf4b PE=2 SV=2	1	2	1	1	0	0	0	0	0	0	0	0	0	0	0	0	1	0	0	0	0	0	0	0	0	0	1	0	0	0	0	0	0	0	0	0	0	0	0	0	1	0
H3BL92;H3BKQ3;H3BJ67;H3BJ57;H3BJX1;H3BLD3	H3BL92;H3BKQ3;H3BJ67	19;18;15;7;4;2	19;18;15;7;4;2	19;18;15;7;4;2		Evi5l	Ecotropic viral integration site 5-like OS=Mus musculus OX=10090 GN=Evi5l PE=1 SV=1;Ecotropic viral integration site 5-like OS=Mus musculus OX=10090 GN=Evi5l PE=1 SV=1;Ecotropic viral integration site 5-like OS=Mus musculus OX=10090 GN=Evi5l PE=1 SV=1	6	19	19	19	4	2	3	2	4	4	5	3	3	3	4	3	5	5	2	3	6	4	2	2	4	2	6	4	4	2	3	2	4	4	5	3	3	3	4	3	5	5
J3JS92;Q91WF0;I7HJS2;H3BK99;H3BKZ8;Q810E8;B7FAU2	J3JS92;Q91WF0;I7HJS2;H3BK99;H3BKZ8;Q810E8	4;4;4;3;3;3;1	4;4;4;3;3;3;1	4;4;4;3;3;3;1		Taz	Tafazzin family protein OS=Mus musculus OX=10090 GN=Taz PE=1 SV=1;Tafazzin family protein OS=Mus musculus OX=10090 GN=Taz PE=1 SV=1;Tafazzin family protein OS=Mus musculus OX=10090 GN=Taz PE=1 SV=1;Tafazzin family protein OS=Mus musculus OX=10090 GN=Taz PE	7	4	4	4	0	1	0	0	0	0	0	1	0	1	0	0	0	2	0	0	0	1	0	0	0	0	2	1	0	1	0	0	0	0	0	1	0	1	0	0	0	2
J3QN89;Q3TJ22;A0A087WNM5	J3QN89;Q3TJ22	15;15;5	15;15;5	15;15;5		Aamp	Angio-associated migratory protein OS=Mus musculus OX=10090 GN=Aamp PE=1 SV=1;Angio-associated migratory protein OS=Mus musculus OX=10090 GN=Aamp PE=1 SV=1	3	15	15	15	10	11	8	6	7	9	8	8	10	11	7	7	9	10	2	4	8	10	8	9	9	9	9	5	10	11	8	6	7	9	8	8	10	11	7	7	9	10
L0N7N1	L0N7N1	2	2	2	Kinesin-like protein KIF14	Kif14	Kinesin-like protein KIF14 OS=Mus musculus OX=10090 GN=Kif14 PE=1 SV=1	1	2	2	2	0	0	0	0	0	0	0	0	0	0	1	0	1	0	0	0	0	0	0	0	0	0	0	0	0	0	0	0	0	0	0	0	0	0	1	0	1	0
O08528	O08528	37	34	32	Hexokinase-2	Hk2	Hexokinase-2 OS=Mus musculus OX=10090 GN=Hk2 PE=1 SV=1	1	37	34	32	19	15	9	6	3	7	4	4	24	20	6	8	13	12	5	1	16	16	10	12	4	4	7	5	18	12	7	5	2	4	1	1	22	19	6	7	10	9
O08529	O08529	46	46	46	Calpain-2 catalytic subunit	Capn2	Calpain-2 catalytic subunit OS=Mus musculus OX=10090 GN=Capn2 PE=1 SV=4	1	46	46	46	24	25	20	12	19	24	25	29	27	28	7	8	22	27	13	9	32	33	9	26	22	26	33	22	24	25	20	12	19	24	25	29	27	28	7	8	22	27
O08539-2;O08539	O08539-2;O08539	33;32	33;32	30;29	Myc box-dependent-interacting protein 1	Bin1	Isoform 2 of Myc box-dependent-interacting protein 1 OS=Mus musculus OX=10090 GN=Bin1;Myc box-dependent-interacting protein 1 OS=Mus musculus OX=10090 GN=Bin1 PE=1 SV=1	2	33	33	30	16	17	15	17	20	18	18	18	13	16	13	15	21	19	11	12	19	18	15	14	16	16	19	20	16	17	15	17	20	18	18	18	13	16	13	15	21	19
O08547	O08547	17	17	17	Vesicle-trafficking protein SEC22b	Sec22b	Vesicle-trafficking protein SEC22b OS=Mus musculus OX=10090 GN=Sec22b PE=1 SV=3	1	17	17	17	10	12	9	2	11	12	10	10	13	14	4	2	12	12	2	2	14	14	3	13	11	12	12	12	10	12	9	2	11	12	10	10	13	14	4	2	12	12
O08550	O08550	39	37	36	Histone-lysine N-methyltransferase 2B	Kmt2b	Histone-lysine N-methyltransferase 2B OS=Mus musculus OX=10090 GN=Kmt2b PE=1 SV=3	1	39	37	36	10	10	8	3	6	14	9	13	14	14	6	4	8	15	2	3	20	14	4	9	12	10	16	4	9	9	8	3	6	14	9	13	14	14	6	4	8	14
O08553	O08553	49	49	44	Dihydropyrimidinase-related protein 2	Dpysl2	Dihydropyrimidinase-related protein 2 OS=Mus musculus OX=10090 GN=Dpysl2 PE=1 SV=2	1	49	49	44	26	26	25	28	36	25	28	29	25	26	21	19	30	26	24	19	29	31	21	25	27	26	29	33	26	26	25	28	36	25	28	29	25	26	21	19	30	26
O08573-2;O08573-3;O08573	O08573-2;O08573-3;O08573	14;13;13	14;13;13	14;13;13	Galectin-9	Lgals9	Isoform 2 of Galectin-9 OS=Mus musculus OX=10090 GN=Lgals9;Isoform 3 of Galectin-9 OS=Mus musculus OX=10090 GN=Lgals9;Galectin-9 OS=Mus musculus OX=10090 GN=Lgals9 PE=1 SV=1	3	14	14	14	5	5	6	1	7	12	9	11	11	9	2	1	9	11	2	1	6	8	1	5	7	7	11	7	5	5	6	1	7	12	9	11	11	9	2	1	9	11
O08579	O08579	15	15	15	Emerin	Emd	Emerin OS=Mus musculus OX=10090 GN=Emd PE=1 SV=1	1	15	15	15	10	9	9	3	7	10	10	9	12	7	4	3	12	10	4	3	8	12	5	7	7	9	11	7	10	9	9	3	7	10	10	9	12	7	4	3	12	10
O08580;Q61539	O08580	8;1	8;1	8;1	Steroid hormone receptor ERR1	Esrra	Steroid hormone receptor ERR1 OS=Mus musculus OX=10090 GN=Esrra PE=1 SV=4	2	8	8	8	1	1	0	1	1	1	1	2	3	1	2	1	2	1	1	1	1	0	1	1	0	2	4	1	1	1	0	1	1	1	1	2	3	1	2	1	2	1
O08582	O08582	33	33	33	GTP-binding protein 1	Gtpbp1	GTP-binding protein 1 OS=Mus musculus OX=10090 GN=Gtpbp1 PE=1 SV=2	1	33	33	33	18	19	15	10	17	19	22	19	21	21	8	7	20	20	6	9	20	24	9	18	15	19	24	19	18	19	15	10	17	19	22	19	21	21	8	7	20	20
O08583;O08583-2	O08583;O08583-2	16;12	16;12	9;6	THO complex subunit 4	Alyref	THO complex subunit 4 OS=Mus musculus OX=10090 GN=Alyref PE=1 SV=3;Isoform 2 of THO complex subunit 4 OS=Mus musculus OX=10090 GN=Alyref	2	16	16	9	9	7	7	8	7	8	6	9	8	7	3	3	6	6	3	4	11	7	4	7	7	7	9	10	9	7	7	8	7	8	6	9	8	7	3	3	6	6
O08584	O08584	3	3	3	Krueppel-like factor 6	Klf6	Krueppel-like factor 6 OS=Mus musculus OX=10090 GN=Klf6 PE=2 SV=3	1	3	3	3	2	2	2	0	0	1	2	0	2	2	0	0	1	3	0	0	2	2	0	1	1	1	1	0	2	2	2	0	0	1	2	0	2	2	0	0	1	3
O08586	O08586	13	13	13	Phosphatidylinositol 3,4,5-trisphosphate 3-phosphatase and dual-specificity protein phosphatase PTEN	Pten	Phosphatidylinositol 3,4,5-trisphosphate 3-phosphatase and dual-specificity protein phosphatase PTEN OS=Mus musculus OX=10090 GN=Pten PE=1 SV=1	1	13	13	13	7	6	5	4	3	6	6	6	7	6	3	2	4	8	3	3	6	7	6	4	4	5	8	5	7	6	5	4	3	6	6	6	7	6	3	2	4	8
O08599;O08599-2	O08599;O08599-2	24;24	23;23	23;23	Syntaxin-binding protein 1	Stxbp1	Syntaxin-binding protein 1 OS=Mus musculus OX=10090 GN=Stxbp1 PE=1 SV=2;Isoform 2 of Syntaxin-binding protein 1 OS=Mus musculus OX=10090 GN=Stxbp1	2	24	23	23	7	7	6	4	11	10	10	11	9	9	4	6	7	12	4	2	5	9	7	8	7	8	9	7	7	6	6	4	10	10	9	10	8	8	4	6	7	11
O08600	O08600	11	11	11	Endonuclease G, mitochondrial	Endog	Endonuclease G, mitochondrial OS=Mus musculus OX=10090 GN=Endog PE=1 SV=1	1	11	11	11	6	4	3	0	4	5	4	5	7	5	0	0	7	7	0	0	7	8	0	4	4	3	7	4	6	4	3	0	4	5	4	5	7	5	0	0	7	7
O08601;O08601-2	O08601;O08601-2	27;26	27;26	27;26	Microsomal triglyceride transfer protein large subunit	Mttp	Microsomal triglyceride transfer protein large subunit OS=Mus musculus OX=10090 GN=Mttp PE=1 SV=2;Isoform 2 of Microsomal triglyceride transfer protein large subunit OS=Mus musculus OX=10090 GN=Mttp	2	27	27	27	7	8	7	1	4	14	17	16	7	14	10	9	6	15	9	5	8	4	3	6	7	10	13	9	7	8	7	1	4	14	17	16	7	14	10	9	6	15
O08605	O08605	14	14	14	MAP kinase-interacting serine/threonine-protein kinase 1	Mknk1	MAP kinase-interacting serine/threonine-protein kinase 1 OS=Mus musculus OX=10090 GN=Mknk1 PE=1 SV=2	1	14	14	14	4	5	6	2	1	3	7	6	5	5	3	3	6	6	3	0	5	7	2	3	5	6	6	2	4	5	6	2	1	3	7	6	5	5	3	3	6	6
O08609;O08609-3;O08609-2	O08609;O08609-3;O08609-2	11;8;7	11;8;7	11;8;7	Max-like protein X	Mlx	Max-like protein X OS=Mus musculus OX=10090 GN=Mlx PE=1 SV=1;Isoform Beta of Max-like protein X OS=Mus musculus OX=10090 GN=Mlx;Isoform Alpha of Max-like protein X OS=Mus musculus OX=10090 GN=Mlx	3	11	11	11	6	5	4	4	4	6	5	4	3	4	5	4	4	5	4	3	6	5	6	6	4	3	6	5	6	5	4	4	4	6	5	4	3	4	5	4	4	5
O08638-2;O08638	O08638-2;O08638	39;39	9;9	9;9	Myosin-11	Myh11	Isoform 2 of Myosin-11 OS=Mus musculus OX=10090 GN=Myh11;Myosin-11 OS=Mus musculus OX=10090 GN=Myh11 PE=1 SV=1	2	39	9	9	17	19	16	19	18	17	21	20	17	19	13	13	18	15	12	13	22	20	16	27	17	18	20	18	0	0	1	0	1	0	0	0	0	1	0	0	0	0
O08643	O08643	1	1	1		Gzmm	Granzyme M OS=Mus musculus OX=10090 GN=Gzmm PE=1 SV=1	1	1	1	1	0	0	0	0	0	1	0	0	0	0	0	0	0	0	0	0	0	0	0	0	0	0	0	0	0	0	0	0	0	1	0	0	0	0	0	0	0	0
O08648-2;O08648	O08648-2;O08648	39;39	39;39	39;39	Mitogen-activated protein kinase kinase kinase 4	Map3k4	Isoform B of Mitogen-activated protein kinase kinase kinase 4 OS=Mus musculus OX=10090 GN=Map3k4;Mitogen-activated protein kinase kinase kinase 4 OS=Mus musculus OX=10090 GN=Map3k4 PE=1 SV=2	2	39	39	39	13	15	9	6	7	15	17	16	15	15	11	9	9	11	8	4	16	16	3	13	9	12	15	12	13	15	9	6	7	15	17	16	15	15	11	9	9	11
O08663	O08663	28	28	28	Methionine aminopeptidase 2	Metap2	Methionine aminopeptidase 2 OS=Mus musculus OX=10090 GN=Metap2 PE=1 SV=1	1	28	28	28	16	14	14	12	15	19	15	18	20	20	13	10	18	19	11	11	17	18	12	17	10	17	17	13	16	14	14	12	15	19	15	18	20	20	13	10	18	19
O08664	O08664	5	5	4	B-cell CLL/lymphoma 7 protein family member C	Bcl7c	B-cell CLL/lymphoma 7 protein family member C OS=Mus musculus OX=10090 GN=Bcl7c PE=1 SV=1	1	5	5	4	2	2	1	1	0	2	1	2	1	1	0	0	1	0	0	0	0	0	0	0	0	0	1	0	2	2	1	1	0	2	1	2	1	1	0	0	1	0
O08691	O08691	3	3	3	Arginase-2, mitochondrial	Arg2	Arginase-2, mitochondrial OS=Mus musculus OX=10090 GN=Arg2 PE=1 SV=1	1	3	3	3	1	1	2	0	1	1	2	0	1	1	1	0	1	1	0	0	1	1	0	0	1	1	1	1	1	1	2	0	1	1	2	0	1	1	1	0	1	1
O08709	O08709	19	19	19	Peroxiredoxin-6	Prdx6	Peroxiredoxin-6 OS=Mus musculus OX=10090 GN=Prdx6 PE=1 SV=3	1	19	19	19	14	12	10	7	11	13	13	11	12	11	5	5	12	12	5	5	12	12	6	12	11	11	15	10	14	12	10	7	11	13	13	11	12	11	5	5	12	12
O08715-2;O08715-5;O08715-3;O08715-6;O08715;O08715-4	O08715-2;O08715-5;O08715-3;O08715-6;O08715;O08715-4	3;3;3;3;3;3	3;3;3;3;3;3	3;3;3;3;3;3	A-kinase anchor protein 1, mitochondrial	Akap1	Isoform 1 of A-kinase anchor protein 1, mitochondrial OS=Mus musculus OX=10090 GN=Akap1;Isoform 5 of A-kinase anchor protein 1, mitochondrial OS=Mus musculus OX=10090 GN=Akap1;Isoform 2 of A-kinase anchor protein 1, mitochondrial OS=Mus musculus OX=10090 G	6	3	3	3	0	0	0	0	0	1	0	0	1	0	1	0	0	0	0	0	0	0	0	0	0	0	0	0	0	0	0	0	0	1	0	0	1	0	1	0	0	0
O08734	O08734	8	8	8	Bcl-2 homologous antagonist/killer	Bak1	Bcl-2 homologous antagonist/killer OS=Mus musculus OX=10090 GN=Bak1 PE=1 SV=3	1	8	8	8	3	3	1	1	3	5	4	3	5	3	1	1	2	4	2	1	5	5	1	1	2	3	5	1	3	3	1	1	3	5	4	3	5	3	1	1	2	4
O08738	O08738	18	18	18	Caspase-6;Caspase-6 subunit p18;Caspase-6 subunit p11	Casp6	Caspase-6 OS=Mus musculus OX=10090 GN=Casp6 PE=1 SV=1	1	18	18	18	5	9	5	3	6	6	7	9	8	6	4	4	6	7	4	4	8	8	5	5	5	6	8	9	5	9	5	3	6	6	7	9	8	6	4	4	6	7
O08749	O08749	33	33	33	Dihydrolipoyl dehydrogenase, mitochondrial	Dld	Dihydrolipoyl dehydrogenase, mitochondrial OS=Mus musculus OX=10090 GN=Dld PE=1 SV=2	1	33	33	33	10	9	12	12	17	13	14	14	13	14	9	12	12	13	12	13	18	15	11	11	10	14	14	16	10	9	12	12	17	13	14	14	13	14	9	12	12	13
O08750	O08750	13	13	13	Nuclear factor interleukin-3-regulated protein	Nfil3	Nuclear factor interleukin-3-regulated protein OS=Mus musculus OX=10090 GN=Nfil3 PE=1 SV=1	1	13	13	13	4	4	3	5	0	0	0	0	2	0	2	0	0	0	0	0	7	4	4	3	0	0	0	0	4	4	3	5	0	0	0	0	2	0	2	0	0	0
O08756	O08756	13	13	13	3-hydroxyacyl-CoA dehydrogenase type-2	Hsd17b10	3-hydroxyacyl-CoA dehydrogenase type-2 OS=Mus musculus OX=10090 GN=Hsd17b10 PE=1 SV=4	1	13	13	13	7	8	7	4	7	9	7	10	9	9	3	4	9	9	4	4	11	9	4	8	8	9	10	4	7	8	7	4	7	9	7	10	9	9	3	4	9	9
O08759;O08759-2;O08759-3	O08759;O08759-2;O08759-3	51;49;45	51;49;45	51;49;45	Ubiquitin-protein ligase E3A	Ube3a	Ubiquitin-protein ligase E3A OS=Mus musculus OX=10090 GN=Ube3a PE=1 SV=2;Isoform 2 of Ubiquitin-protein ligase E3A OS=Mus musculus OX=10090 GN=Ube3a;Isoform 3 of Ubiquitin-protein ligase E3A OS=Mus musculus OX=10090 GN=Ube3a	3	51	51	51	22	22	18	13	17	25	22	24	28	21	14	10	23	25	8	7	24	22	10	18	18	21	26	22	22	22	18	13	17	25	22	24	28	21	14	10	23	25
O08760	O08760	10	10	10	N-glycosylase/DNA lyase;8-oxoguanine DNA glycosylase;DNA-(apurinic or apyrimidinic site) lyase	Ogg1	N-glycosylase/DNA lyase OS=Mus musculus OX=10090 GN=Ogg1 PE=1 SV=2	1	10	10	10	2	3	1	2	1	4	3	1	2	3	1	1	1	2	2	1	3	1	1	3	2	3	5	1	2	3	1	2	1	4	3	1	2	3	1	1	1	2
O08784	O08784	72	72	72	Treacle protein	Tcof1	Treacle protein OS=Mus musculus OX=10090 GN=Tcof1 PE=1 SV=1	1	72	72	72	28	26	26	44	29	31	29	28	30	29	36	32	28	29	32	36	33	28	31	26	22	24	30	26	28	26	26	44	29	31	29	28	30	29	36	32	28	29
O08785-2;O08785;P97460	O08785-2;O08785	6;4;1	6;4;1	6;4;1	Circadian locomoter output cycles protein kaput	Clock	Isoform Short of Circadian locomoter output cycles protein kaput OS=Mus musculus OX=10090 GN=Clock;Circadian locomoter output cycles protein kaput OS=Mus musculus OX=10090 GN=Clock PE=1 SV=1	3	6	6	6	0	2	1	0	0	0	1	0	3	2	0	0	0	1	0	0	1	1	2	0	1	0	1	0	0	2	1	0	0	0	1	0	3	2	0	0	0	1
O08788-2;O08788	O08788-2;O08788	93;93	93;93	93;93	Dynactin subunit 1	Dctn1	Isoform 2 of Dynactin subunit 1 OS=Mus musculus OX=10090 GN=Dctn1;Dynactin subunit 1 OS=Mus musculus OX=10090 GN=Dctn1 PE=1 SV=3	2	93	93	93	51	51	43	30	50	51	52	53	51	52	21	17	51	54	21	20	55	53	23	49	45	50	55	53	51	51	43	30	50	51	52	53	51	52	21	17	51	54
O08789	O08789	8	8	8	Max-binding protein MNT	Mnt	Max-binding protein MNT OS=Mus musculus OX=10090 GN=Mnt PE=2 SV=2	1	8	8	8	1	0	2	3	3	3	3	1	2	2	2	2	2	2	2	1	4	3	2	3	1	4	2	2	1	0	2	3	3	3	3	1	2	2	2	2	2	2
O08795-2;O08795	O08795-2;O08795	29;28	29;28	29;28	Glucosidase 2 subunit beta	Prkcsh	Isoform 2 of Glucosidase 2 subunit beta OS=Mus musculus OX=10090 GN=Prkcsh;Glucosidase 2 subunit beta OS=Mus musculus OX=10090 GN=Prkcsh PE=1 SV=1	2	29	29	29	14	14	15	13	16	14	13	15	15	14	10	10	15	13	10	7	18	15	11	17	13	13	15	15	14	14	15	13	16	14	13	15	15	14	10	10	15	13
O08796	O08796	24	24	24	Eukaryotic elongation factor 2 kinase	Eef2k	Eukaryotic elongation factor 2 kinase OS=Mus musculus OX=10090 GN=Eef2k PE=1 SV=1	1	24	24	24	11	11	6	2	5	9	11	10	1	1	0	0	1	3	0	0	11	9	2	7	7	8	10	6	11	11	6	2	5	9	11	10	1	1	0	0	1	3
O08797	O08797	28	28	28		Serpinb9	SPI6 OS=Mus musculus OX=10090 GN=Serpinb9 PE=1 SV=1	1	28	28	28	19	17	15	15	19	18	17	17	19	19	11	15	20	18	14	16	22	21	15	17	15	15	20	20	19	17	15	15	19	18	17	17	19	19	11	15	20	18
O08807	O08807	6	4	4	Peroxiredoxin-4	Prdx4	Peroxiredoxin-4 OS=Mus musculus OX=10090 GN=Prdx4 PE=1 SV=1	1	6	4	4	3	3	3	2	3	3	3	3	5	4	2	1	3	3	1	1	3	3	1	3	3	4	3	3	1	1	1	0	1	1	1	1	3	2	0	0	1	1
O08808	O08808	71	71	71	Protein diaphanous homolog 1	Diaph1	Protein diaphanous homolog 1 OS=Mus musculus OX=10090 GN=Diaph1 PE=1 SV=1	1	71	71	71	29	36	30	22	28	40	37	40	43	38	25	20	32	42	23	21	41	46	19	38	28	32	38	34	29	36	30	22	28	40	37	40	43	38	25	20	32	42
O08810	O08810	71	69	69	116 kDa U5 small nuclear ribonucleoprotein component	Eftud2	116 kDa U5 small nuclear ribonucleoprotein component OS=Mus musculus OX=10090 GN=Eftud2 PE=1 SV=1	1	71	69	69	40	36	33	22	38	44	42	44	46	41	20	15	43	39	18	15	44	46	19	37	34	36	43	38	39	36	32	22	37	43	41	43	45	40	20	15	41	38
O08811	O08811	21	21	21	TFIIH basal transcription factor complex helicase XPD subunit	Ercc2	General transcription and DNA repair factor IIH helicase subunit XPD OS=Mus musculus OX=10090 GN=Ercc2 PE=1 SV=2	1	21	21	21	7	8	9	1	6	8	9	7	10	9	0	2	9	9	2	1	8	8	2	6	7	7	9	9	7	8	9	1	6	8	9	7	10	9	0	2	9	9
O08832	O08832	6	4	4	Polypeptide N-acetylgalactosaminyltransferase 4	Galnt4	Polypeptide N-acetylgalactosaminyltransferase 4 OS=Mus musculus OX=10090 GN=Galnt4 PE=1 SV=1	1	6	4	4	3	2	2	1	3	2	4	0	1	3	0	1	1	3	0	0	2	3	0	1	0	2	2	2	2	1	1	1	2	1	3	0	0	2	0	1	1	1
O08848	O08848	14	14	14	60 kDa SS-A/Ro ribonucleoprotein	Trove2	60 kDa SS-A/Ro ribonucleoprotein OS=Mus musculus OX=10090 GN=RO60 PE=1 SV=1	1	14	14	14	7	7	5	1	3	7	5	5	3	3	3	1	4	5	2	1	5	5	2	3	4	5	4	5	7	7	5	1	3	7	5	5	3	3	3	1	4	5
O08856	O08856	20	20	20	RNA polymerase II elongation factor ELL	Ell	RNA polymerase II elongation factor ELL OS=Mus musculus OX=10090 GN=Ell PE=2 SV=2	1	20	20	20	9	10	7	5	4	6	10	7	7	9	7	3	4	10	2	2	7	7	6	4	8	5	10	4	9	10	7	5	4	6	10	7	7	9	7	3	4	10
O08900	O08900	40	40	36	Zinc finger protein Aiolos	Ikzf3	Zinc finger protein Aiolos OS=Mus musculus OX=10090 GN=Ikzf3 PE=1 SV=2	1	40	40	36	17	17	14	8	19	23	17	22	16	15	6	6	20	17	10	8	18	19	11	16	14	22	24	17	17	17	14	8	19	23	17	22	16	15	6	6	20	17
O08912;Q8CF93;Q8CF93-2	O08912	24;5;5	24;5;5	24;5;5	Polypeptide N-acetylgalactosaminyltransferase 1;Polypeptide N-acetylgalactosaminyltransferase 1 soluble form	Galnt1	Polypeptide N-acetylgalactosaminyltransferase 1 OS=Mus musculus OX=10090 GN=Galnt1 PE=1 SV=1	3	24	24	24	8	10	8	6	7	11	11	11	12	11	8	7	6	12	7	7	16	14	7	8	11	11	14	12	8	10	8	6	7	11	11	11	12	11	8	7	6	12
O08914	O08914	19	19	19	Fatty-acid amide hydrolase 1	Faah	Fatty-acid amide hydrolase 1 OS=Mus musculus OX=10090 GN=Faah PE=1 SV=1	1	19	19	19	11	10	8	1	5	7	5	7	14	10	3	1	9	9	1	2	12	10	1	7	6	7	8	7	11	10	8	1	5	7	5	7	14	10	3	1	9	9
O08915	O08915	18	18	18	AH receptor-interacting protein	Aip	AH receptor-interacting protein OS=Mus musculus OX=10090 GN=Aip PE=1 SV=1	1	18	18	18	10	8	9	4	9	11	11	13	11	8	4	4	13	10	5	4	10	10	2	8	8	11	9	9	10	8	9	4	9	11	11	13	11	8	4	4	13	10
O08917	O08917	31	31	31	Flotillin-1	Flot1	Flotillin-1 OS=Mus musculus OX=10090 GN=Flot1 PE=1 SV=1	1	31	31	31	24	25	20	8	14	22	22	17	20	19	7	7	16	18	6	5	22	22	7	23	22	20	22	17	24	25	20	8	14	22	22	17	20	19	7	7	16	18
O08919	O08919	24	24	20	Numb-like protein	Numbl	Numb-like protein OS=Mus musculus OX=10090 GN=Numbl PE=1 SV=3	1	24	24	20	10	11	12	8	8	11	8	9	10	5	4	2	5	8	3	0	12	8	5	7	8	11	11	7	10	11	12	8	8	11	8	9	10	5	4	2	5	8
O08967	O08967	15	11	11	Cytohesin-3	Cyth3	Cytohesin-3 OS=Mus musculus OX=10090 GN=Cyth3 PE=1 SV=1	1	15	11	11	9	8	4	2	1	2	4	4	5	4	0	1	2	6	0	0	4	4	2	4	3	3	7	2	7	6	3	2	1	0	3	2	2	2	0	1	1	4
O08983	O08983	14	14	14	Hermansky-Pudlak syndrome 1 protein homolog	Hps1	Hermansky-Pudlak syndrome 1 protein homolog OS=Mus musculus OX=10090 GN=Hps1 PE=2 SV=2	1	14	14	14	4	6	3	1	1	3	5	3	7	4	3	1	1	3	1	0	4	5	0	3	3	5	1	2	4	6	3	1	1	3	5	3	7	4	3	1	1	3
O08989	O08989	8	8	8	Ras-related protein M-Ras	Mras	Ras-related protein M-Ras OS=Mus musculus OX=10090 GN=Mras PE=1 SV=1	1	8	8	8	3	3	1	2	2	3	3	3	2	4	3	2	2	4	4	3	4	4	1	1	4	1	4	1	3	3	1	2	2	3	3	3	2	4	3	2	2	4
O08992	O08992	10	10	10	Syntenin-1	Sdcbp	Syntenin-1 OS=Mus musculus OX=10090 GN=Sdcbp PE=1 SV=1	1	10	10	10	4	6	3	3	0	3	2	1	4	5	5	2	0	1	1	1	5	5	3	4	0	0	1	0	4	6	3	3	0	3	2	1	4	5	5	2	0	1
O08997	O08997	5	5	5	Copper transport protein ATOX1	Atox1	Copper transport protein ATOX1 OS=Mus musculus OX=10090 GN=Atox1 PE=1 SV=1	1	5	5	5	3	3	3	2	3	3	3	4	3	1	3	2	3	3	1	2	2	3	2	3	3	3	4	5	3	3	3	2	3	3	3	4	3	1	3	2	3	3
O09000	O09000	40	40	40	Nuclear receptor coactivator 3	Ncoa3	Nuclear receptor coactivator 3 OS=Mus musculus OX=10090 GN=Ncoa3 PE=1 SV=2	1	40	40	40	16	13	12	9	13	15	9	16	18	15	5	7	11	15	6	5	23	15	9	12	13	9	19	12	16	13	12	9	13	15	9	16	18	15	5	7	11	15
O09005	O09005	5	5	5	Sphingolipid delta(4)-desaturase DES1	Degs1	Sphingolipid delta(4)-desaturase DES1 OS=Mus musculus OX=10090 GN=Degs1 PE=1 SV=1	1	5	5	5	3	3	3	2	2	3	3	2	3	3	2	2	2	3	2	0	3	3	2	2	3	2	4	2	3	3	3	2	2	3	3	2	3	3	2	2	2	3
O09008	O09008	2	2	2	Beta-1,3-N-acetylglucosaminyltransferase manic fringe	Mfng	Beta-1,3-N-acetylglucosaminyltransferase manic fringe OS=Mus musculus OX=10090 GN=Mfng PE=1 SV=1	1	2	2	2	1	0	0	0	0	0	0	0	0	0	0	0	0	0	0	0	1	1	0	0	0	0	0	0	1	0	0	0	0	0	0	0	0	0	0	0	0	0
O09010	O09010	8	8	8	Beta-1,3-N-acetylglucosaminyltransferase lunatic fringe	Lfng	Beta-1,3-N-acetylglucosaminyltransferase lunatic fringe OS=Mus musculus OX=10090 GN=Lfng PE=1 SV=1	1	8	8	8	3	1	2	1	1	1	1	0	3	2	0	0	0	0	0	0	3	3	0	2	1	0	1	0	3	1	2	1	1	1	1	0	3	2	0	0	0	0
O09012-2;O09012	O09012-2;O09012	20;19	20;19	20;19	Peroxisomal targeting signal 1 receptor	Pex5	Isoform 2 of Peroxisomal targeting signal 1 receptor OS=Mus musculus OX=10090 GN=Pex5;Peroxisomal targeting signal 1 receptor OS=Mus musculus OX=10090 GN=Pex5 PE=1 SV=2	2	20	20	20	7	6	6	1	3	6	4	7	12	5	1	0	7	4	1	0	10	6	1	4	6	4	12	6	7	6	6	1	3	6	4	7	12	5	1	0	7	4
O09043	O09043	6	6	6	Napsin-A	Napsa	Napsin-A OS=Mus musculus OX=10090 GN=Napsa PE=1 SV=1	1	6	6	6	1	3	2	1	1	3	2	3	1	0	1	1	0	0	0	1	3	3	1	3	2	2	4	1	1	3	2	1	1	3	2	3	1	0	1	1	0	0
O09044	O09044	17	17	16	Synaptosomal-associated protein 23	Snap23	Synaptosomal-associated protein 23 OS=Mus musculus OX=10090 GN=Snap23 PE=1 SV=1	1	17	17	16	11	13	8	7	12	11	12	11	11	13	5	4	11	11	5	5	10	10	4	9	7	11	12	10	11	13	8	7	12	11	12	11	11	13	5	4	11	11
O09053	O09053	24	24	24	Werner syndrome ATP-dependent helicase homolog	Wrn	Werner syndrome ATP-dependent helicase homolog OS=Mus musculus OX=10090 GN=Wrn PE=1 SV=3	1	24	24	24	6	4	4	4	5	5	6	5	6	7	5	5	3	6	4	5	5	6	5	2	6	4	5	6	6	4	4	4	5	5	6	5	6	7	5	5	3	6
O09061	O09061	18	18	18	Proteasome subunit beta type-1	Psmb1	Proteasome subunit beta type-1 OS=Mus musculus OX=10090 GN=Psmb1 PE=1 SV=1	1	18	18	18	12	9	9	6	11	10	12	10	11	10	5	5	9	9	5	5	11	11	6	9	9	10	9	13	12	9	9	6	11	10	12	10	11	10	5	5	9	9
O09106	O09106	29	29	21	Histone deacetylase 1	Hdac1	Histone deacetylase 1 OS=Mus musculus OX=10090 GN=Hdac1 PE=1 SV=1	1	29	29	21	18	18	16	10	18	18	20	21	20	21	14	9	17	18	8	9	18	18	12	19	15	19	21	16	18	18	16	10	18	18	20	21	20	21	14	9	17	18
O09110;O09110-2	O09110;O09110-2	25;22	25;22	17;14	Dual specificity mitogen-activated protein kinase kinase 3	Map2k3	Dual specificity mitogen-activated protein kinase kinase 3 OS=Mus musculus OX=10090 GN=Map2k3 PE=1 SV=2;Isoform 1 of Dual specificity mitogen-activated protein kinase kinase 3 OS=Mus musculus OX=10090 GN=Map2k3	2	25	25	17	11	12	8	8	10	11	10	11	11	12	7	7	12	9	7	7	12	11	9	13	10	9	13	13	11	12	8	8	10	11	10	11	11	12	7	7	12	9
O09111	O09111	7	7	7	NADH dehydrogenase [ubiquinone] 1 beta subcomplex subunit 11, mitochondrial	Ndufb11	NADH dehydrogenase [ubiquinone] 1 beta subcomplex subunit 11, mitochondrial OS=Mus musculus OX=10090 GN=Ndufb11 PE=1 SV=2	1	7	7	7	5	3	3	2	3	5	4	5	5	3	2	1	1	3	1	1	3	5	2	3	2	1	4	2	5	3	3	2	3	5	4	5	5	3	2	1	1	3
O09117-2;O09117	O09117-2;O09117	4;3	4;3	4;3	Synaptophysin-like protein 1	Sypl1	Isoform 2 of Synaptophysin-like protein 1 OS=Mus musculus OX=10090 GN=Sypl1;Synaptophysin-like protein 1 OS=Mus musculus OX=10090 GN=Sypl1 PE=1 SV=2	2	4	4	4	3	3	3	3	4	3	3	3	3	3	4	3	3	3	3	4	4	3	2	3	3	3	3	3	3	3	3	3	4	3	3	3	3	3	4	3	3	3
O09126	O09126	40	40	40	Semaphorin-4D	Sema4d	Semaphorin-4D OS=Mus musculus OX=10090 GN=Sema4d PE=1 SV=2	1	40	40	40	22	20	20	14	15	18	18	17	20	21	15	14	17	18	10	9	25	26	16	19	16	16	23	14	22	20	20	14	15	18	18	17	20	21	15	14	17	18
O09130	O09130	13	13	13	NFATC2-interacting protein	Nfatc2ip	NFATC2-interacting protein OS=Mus musculus OX=10090 GN=Nfatc2ip PE=1 SV=1	1	13	13	13	7	4	4	2	3	9	6	8	6	6	4	3	7	7	3	3	8	7	4	4	5	6	7	5	7	4	4	2	3	9	6	8	6	6	4	3	7	7
O09131;Q8K2Q2	O09131	14;2	14;2	14;2	Glutathione S-transferase omega-1	Gsto1	Glutathione S-transferase omega-1 OS=Mus musculus OX=10090 GN=Gsto1 PE=1 SV=2	2	14	14	14	7	6	6	1	5	7	5	3	5	3	4	2	4	6	1	1	6	10	2	5	4	7	6	5	7	6	6	1	5	7	5	3	5	3	4	2	4	6
O09159	O09159	34	34	34	Lysosomal alpha-mannosidase	Man2b1	Lysosomal alpha-mannosidase OS=Mus musculus OX=10090 GN=Man2b1 PE=1 SV=4	1	34	34	34	19	15	15	3	14	15	18	17	20	15	5	5	16	14	5	3	21	20	5	16	16	17	17	20	19	15	15	3	14	15	18	17	20	15	5	5	16	14
O09167	O09167	10	10	10	60S ribosomal protein L21	Rpl21	60S ribosomal protein L21 OS=Mus musculus OX=10090 GN=Rpl21 PE=1 SV=3	1	10	10	10	4	6	4	6	6	5	5	5	5	5	5	4	6	4	7	2	5	5	7	5	6	5	5	7	4	6	4	6	6	5	5	5	5	5	5	4	6	4
O09172	O09172	8	8	8	Glutamate--cysteine ligase regulatory subunit	Gclm	Glutamate--cysteine ligase regulatory subunit OS=Mus musculus OX=10090 GN=Gclm PE=1 SV=1	1	8	8	8	4	3	5	2	4	4	4	3	4	4	3	3	3	4	2	2	3	2	3	3	4	3	3	3	4	3	5	2	4	4	4	3	4	4	3	3	3	4
O09174	O09174	13	13	13	Alpha-methylacyl-CoA racemase	Amacr	Alpha-methylacyl-CoA racemase OS=Mus musculus OX=10090 GN=Amacr PE=1 SV=4	1	13	13	13	3	4	4	3	4	7	7	4	4	3	3	2	2	7	2	2	4	5	2	5	2	6	7	5	3	4	4	3	4	7	7	4	4	3	3	2	2	7
O35066	O35066	13	8	8	Kinesin-like protein KIF3C	Kif3c	Kinesin-like protein KIF3C OS=Mus musculus OX=10090 GN=Kif3c PE=1 SV=3	1	13	8	8	2	6	1	0	1	1	2	2	2	0	0	2	1	2	0	0	3	2	2	3	1	2	3	2	0	3	0	0	0	0	0	1	1	0	0	1	0	1
O35071	O35071	23	19	19	Kinesin-like protein KIF1C	Kif1c	Kinesin-like protein KIF1C OS=Mus musculus OX=10090 GN=Kif1c PE=1 SV=2	1	23	19	19	7	4	6	3	5	4	6	7	7	4	1	2	5	5	2	3	3	8	2	4	3	5	9	1	5	3	4	2	3	2	4	4	4	2	1	1	2	3
O35075	O35075	14	14	14	Down syndrome critical region protein 3 homolog	Dscr3	Vacuolar protein sorting-associated protein 26C OS=Mus musculus OX=10090 GN=Vps26c PE=1 SV=1	1	14	14	14	11	6	9	5	5	5	5	6	8	9	3	5	10	10	3	3	7	9	3	5	9	5	8	8	11	6	9	5	5	5	5	6	8	9	3	5	10	10
O35083	O35083	4	4	4	1-acyl-sn-glycerol-3-phosphate acyltransferase alpha	Agpat1	1-acyl-sn-glycerol-3-phosphate acyltransferase alpha OS=Mus musculus OX=10090 GN=Agpat1 PE=1 SV=1	1	4	4	4	3	2	2	0	2	2	4	3	3	2	0	0	3	2	0	0	2	2	0	2	2	2	3	1	3	2	2	0	2	2	4	3	3	2	0	0	3	2
O35098;O35098-2	O35098;O35098-2	4;3	2;2	2;2	Dihydropyrimidinase-related protein 4	Dpysl4	Dihydropyrimidinase-related protein 4 OS=Mus musculus OX=10090 GN=Dpysl4 PE=1 SV=1;Isoform 2 of Dihydropyrimidinase-related protein 4 OS=Mus musculus OX=10090 GN=Dpysl4	2	4	2	2	1	2	1	2	1	1	2	2	2	2	1	2	1	1	2	1	2	1	1	2	2	2	1	2	0	1	0	1	0	0	1	1	1	1	1	1	0	0
O35099	O35099	18	18	16	Mitogen-activated protein kinase kinase kinase 5	Map3k5	Mitogen-activated protein kinase kinase kinase 5 OS=Mus musculus OX=10090 GN=Map3k5 PE=1 SV=3	1	18	18	16	0	0	0	3	2	1	1	0	2	2	4	4	1	1	1	0	4	1	3	7	2	1	5	5	0	0	0	3	2	1	1	0	2	2	4	4	1	1
O35114	O35114	10	10	10	Lysosome membrane protein 2	Scarb2	Lysosome membrane protein 2 OS=Mus musculus OX=10090 GN=Scarb2 PE=1 SV=3	1	10	10	10	7	6	7	4	8	7	7	5	8	6	4	3	7	7	3	3	7	6	3	6	6	7	6	8	7	6	7	4	8	7	7	5	8	6	4	3	7	7
O35126	O35126	5	5	5	Atrophin-1	Atn1	Atrophin-1 OS=Mus musculus OX=10090 GN=Atn1 PE=1 SV=1	1	5	5	5	3	2	1	1	3	3	1	2	1	1	1	1	2	2	1	1	2	2	0	3	2	1	3	1	3	2	1	1	3	3	1	2	1	1	1	1	2	2
O35127	O35127	3	3	3	Protein C10	Grcc10	Protein C10 OS=Mus musculus OX=10090 GN=Grcc10 PE=1 SV=1	1	3	3	3	0	0	0	0	0	1	0	0	0	0	0	0	1	0	0	0	0	0	0	0	0	0	1	0	0	0	0	0	0	1	0	0	0	0	0	0	1	0
O35129	O35129	24	24	24	Prohibitin-2	Phb2	Prohibitin-2 OS=Mus musculus OX=10090 GN=Phb2 PE=1 SV=1	1	24	24	24	14	13	13	7	15	16	14	17	16	17	4	5	17	14	6	3	16	18	5	17	11	17	17	15	14	13	13	7	15	16	14	17	16	17	4	5	17	14
O35130	O35130	18	18	18	Ribosomal RNA small subunit methyltransferase NEP1	Emg1	Ribosomal RNA small subunit methyltransferase NEP1 OS=Mus musculus OX=10090 GN=Emg1 PE=1 SV=1	1	18	18	18	7	5	6	2	5	9	8	6	14	10	4	3	8	11	4	3	10	9	3	8	7	6	9	8	7	5	6	2	5	9	8	6	14	10	4	3	8	11
O35134	O35134	62	62	61	DNA-directed RNA polymerase I subunit RPA1	Polr1a	DNA-directed RNA polymerase I subunit RPA1 OS=Mus musculus OX=10090 GN=Polr1a PE=1 SV=2	1	62	62	61	19	20	17	11	9	15	15	13	38	25	19	15	16	18	8	7	18	24	11	16	11	11	20	9	19	20	17	11	9	15	15	13	38	25	19	15	16	18
O35143	O35143	4	4	4	ATPase inhibitor, mitochondrial	Atpif1	ATPase inhibitor, mitochondrial OS=Mus musculus OX=10090 GN=ATP5IF1 PE=1 SV=2	1	4	4	4	2	0	1	1	1	1	2	1	3	3	2	0	1	2	0	0	2	2	0	0	0	1	0	0	2	0	1	1	1	1	2	1	3	3	2	0	1	2
O35144;O35144-2	O35144;O35144-2	25;23	25;23	25;23	Telomeric repeat-binding factor 2	Terf2	Telomeric repeat-binding factor 2 OS=Mus musculus OX=10090 GN=Terf2 PE=1 SV=3;Isoform 2 of Telomeric repeat-binding factor 2 OS=Mus musculus OX=10090 GN=Terf2	2	25	25	25	7	7	6	4	7	10	9	11	10	9	5	6	10	12	4	4	11	12	5	6	8	8	8	10	7	7	6	4	7	10	9	11	10	9	5	6	10	12
O35153	O35153	4	4	4	BET1-like protein	Bet1l	BET1-like protein OS=Mus musculus OX=10090 GN=Bet1l PE=3 SV=1	1	4	4	4	0	1	0	1	0	0	0	0	0	0	2	1	0	2	1	1	0	0	1	0	0	0	1	0	0	1	0	1	0	0	0	0	0	0	2	1	0	2
O35166	O35166	4	4	4	Golgi SNAP receptor complex member 2	Gosr2	Golgi SNAP receptor complex member 2 OS=Mus musculus OX=10090 GN=Gosr2 PE=1 SV=2	1	4	4	4	2	2	2	1	2	3	3	3	3	3	1	0	2	4	1	0	3	4	0	2	3	1	3	2	2	2	2	1	2	3	3	3	3	3	1	0	2	4
O35177;Q61140-2;Q61140	O35177	42;2;2	42;2;2	42;2;2	Enhancer of filamentation 1	Nedd9	Enhancer of filamentation 1 OS=Mus musculus OX=10090 GN=Nedd9 PE=1 SV=2	3	42	42	42	20	20	15	11	12	15	18	13	19	16	5	4	11	9	5	4	19	23	8	15	10	11	13	9	20	20	15	11	12	15	18	13	19	16	5	4	11	9
O35185	O35185	1	1	1	Class E basic helix-loop-helix protein 40	Bhlhe40	Class E basic helix-loop-helix protein 40 OS=Mus musculus OX=10090 GN=Bhlhe40 PE=1 SV=1	1	1	1	1	0	1	0	0	0	0	0	0	0	0	0	1	0	0	0	0	0	0	0	0	0	0	0	0	0	1	0	0	0	0	0	0	0	0	0	1	0	0
O35205	O35205	16	16	16	Granzyme K	Gzmk	Granzyme K OS=Mus musculus OX=10090 GN=Gzmk PE=3 SV=1	1	16	16	16	3	5	5	2	3	6	5	6	11	6	5	6	8	7	4	5	7	8	1	7	8	6	7	6	3	5	5	2	3	6	5	6	11	6	5	6	8	7
O35206	O35206	2	2	2	Collagen alpha-1(XV) chain;Restin	Col15a1	Collagen alpha-1(XV) chain OS=Mus musculus OX=10090 GN=Col15a1 PE=1 SV=2	1	2	2	2	0	0	0	0	0	0	0	0	0	0	0	0	0	0	0	0	0	1	0	1	0	0	0	0	0	0	0	0	0	0	0	0	0	0	0	0	0	0
O35215	O35215	7	7	7	D-dopachrome decarboxylase	Ddt	D-dopachrome decarboxylase OS=Mus musculus OX=10090 GN=Ddt PE=1 SV=3	1	7	7	7	4	5	3	0	3	4	5	4	6	2	0	1	3	4	1	1	4	4	0	4	4	4	5	3	4	5	3	0	3	4	5	4	6	2	0	1	3	4
O35218	O35218	45	45	45	Cleavage and polyadenylation specificity factor subunit 2	Cpsf2	Cleavage and polyadenylation specificity factor subunit 2 OS=Mus musculus OX=10090 GN=Cpsf2 PE=1 SV=1	1	45	45	45	23	17	14	13	23	22	21	24	27	21	15	13	23	24	13	10	23	27	14	17	18	17	24	19	23	17	14	13	23	22	21	24	27	21	15	13	23	24
O35226;O35226-4	O35226;O35226-4	20;18	2;2	2;2	26S proteasome non-ATPase regulatory subunit 4	Psmd4	26S proteasome non-ATPase regulatory subunit 4 OS=Mus musculus OX=10090 GN=Psmd4 PE=1 SV=1;Isoform Rpn10D of 26S proteasome non-ATPase regulatory subunit 4 OS=Mus musculus OX=10090 GN=Psmd4	2	20	2	2	12	12	13	5	12	13	12	11	14	13	4	5	12	13	4	3	13	14	4	11	12	11	10	11	2	2	2	0	2	1	2	1	2	2	0	0	2	2
O35226-2;O35226-3;O35226-5	O35226-2;O35226-3;O35226-5	21;19;17	21;19;17	3;3;1	26S proteasome non-ATPase regulatory subunit 4	Psmd4	Isoform Rpn10B of 26S proteasome non-ATPase regulatory subunit 4 OS=Mus musculus OX=10090 GN=Psmd4;Isoform Rpn10C of 26S proteasome non-ATPase regulatory subunit 4 OS=Mus musculus OX=10090 GN=Psmd4;Isoform Rpn10E of 26S proteasome non-ATPase regulatory sub	3	21	21	3	12	13	14	5	11	14	13	12	15	13	4	5	12	14	4	3	14	15	4	10	13	12	11	11	12	13	14	5	11	14	13	12	15	13	4	5	12	14
O35231;O35231-2	O35231;O35231-2	8;7	7;6	7;6	Kinesin-like protein KIFC3	Kifc3	Kinesin-like protein KIFC3 OS=Mus musculus OX=10090 GN=Kifc3 PE=1 SV=4;Isoform 2 of Kinesin-like protein KIFC3 OS=Mus musculus OX=10090 GN=Kifc3	2	8	7	7	2	6	4	0	2	3	3	0	0	0	0	0	0	0	0	0	0	2	0	1	0	0	1	1	1	6	3	0	2	3	2	0	0	0	0	0	0	0
O35239	O35239	24	24	24	Tyrosine-protein phosphatase non-receptor type 9	Ptpn9	Tyrosine-protein phosphatase non-receptor type 9 OS=Mus musculus OX=10090 GN=Ptpn9 PE=1 SV=2	1	24	24	24	13	11	3	6	10	6	6	12	15	8	2	4	7	5	3	0	13	14	5	10	10	8	11	9	13	11	3	6	10	6	6	12	15	8	2	4	7	5
O35242	O35242	38	38	38	Protein FAN	Nsmaf	Protein FAN OS=Mus musculus OX=10090 GN=Nsmaf PE=1 SV=2	1	38	38	38	12	16	10	7	19	20	20	18	18	14	11	8	17	17	10	8	21	18	10	16	22	13	21	12	12	16	10	7	19	20	20	18	18	14	11	8	17	17
O35250-2;O35250	O35250-2;O35250	38;37	38;37	38;37	Exocyst complex component 7	Exoc7	Isoform 2 of Exocyst complex component 7 OS=Mus musculus OX=10090 GN=Exoc7;Exocyst complex component 7 OS=Mus musculus OX=10090 GN=Exoc7 PE=1 SV=2	2	38	38	38	16	16	15	14	13	15	15	16	16	16	14	12	14	18	13	12	15	16	15	14	11	14	17	13	16	16	15	14	13	15	15	16	16	16	14	12	14	18
O35280	O35280	19	19	3	Serine/threonine-protein kinase Chk1	Chek1	Serine/threonine-protein kinase Chk1 OS=Mus musculus OX=10090 GN=Chek1 PE=1 SV=2	1	19	19	3	3	4	1	1	0	0	0	0	8	5	8	8	1	0	0	1	6	8	6	4	0	0	0	0	3	4	1	1	0	0	0	0	8	5	8	8	1	0
O35284	O35284	1	1	1	Basic leucine zipper transcriptional factor ATF-like	Batf	Basic leucine zipper transcriptional factor ATF-like OS=Mus musculus OX=10090 GN=Batf PE=1 SV=1	1	1	1	1	1	1	1	1	1	1	1	1	1	1	0	0	1	0	1	1	1	1	0	1	0	1	1	0	1	1	1	1	1	1	1	1	1	1	0	0	1	0
O35286	O35286	59	59	59	Pre-mRNA-splicing factor ATP-dependent RNA helicase DHX15	Dhx15	Pre-mRNA-splicing factor ATP-dependent RNA helicase DHX15 OS=Mus musculus OX=10090 GN=Dhx15 PE=1 SV=2	1	59	59	59	35	35	30	17	28	32	34	36	38	36	10	13	35	39	12	7	39	38	14	36	29	33	39	28	35	35	30	17	28	32	34	36	38	36	10	13	35	39
O35295;Q8R4E6	O35295	20;1	20;1	19;0	Transcriptional activator protein Pur-beta	Purb	Transcriptional activator protein Pur-beta OS=Mus musculus OX=10090 GN=Purb PE=1 SV=3	2	20	20	19	9	5	5	6	11	6	6	11	9	7	5	4	12	7	7	5	8	8	5	7	8	6	10	10	9	5	5	6	11	6	6	11	9	7	5	4	12	7
O35298	O35298	7	7	7	Acyloxyacyl hydrolase;Acyloxyacyl hydrolase small subunit;Acyloxyacyl hydrolase large subunit	Aoah	Acyloxyacyl hydrolase OS=Mus musculus OX=10090 GN=Aoah PE=1 SV=1	1	7	7	7	3	3	1	2	2	3	2	1	0	0	0	0	0	0	0	0	1	1	1	0	1	1	1	1	3	3	1	2	2	3	2	1	0	0	0	0	0	0
O35309	O35309	29	29	29	N-myc-interactor	Nmi	N-myc-interactor OS=Mus musculus OX=10090 GN=Nmi PE=1 SV=1	1	29	29	29	11	15	10	9	14	14	13	14	16	12	11	9	14	13	10	9	17	15	10	10	11	13	18	14	11	15	10	9	14	14	13	14	16	12	11	9	14	13
O35316	O35316	2	2	2	Sodium- and chloride-dependent taurine transporter	Slc6a6	Sodium- and chloride-dependent taurine transporter OS=Mus musculus OX=10090 GN=Slc6a6 PE=1 SV=2	1	2	2	2	0	0	0	0	0	0	0	0	2	0	0	0	0	0	0	0	0	1	0	1	0	0	0	0	0	0	0	0	0	0	0	0	2	0	0	0	0	0
O35317-2;O35317	O35317-2;O35317	7;7	4;4	4;4	Pre-B-cell leukemia transcription factor 3	Pbx3	Isoform PBX3b of Pre-B-cell leukemia transcription factor 3 OS=Mus musculus OX=10090 GN=Pbx3;Pre-B-cell leukemia transcription factor 3 OS=Mus musculus OX=10090 GN=Pbx3 PE=2 SV=1	2	7	4	4	2	2	2	0	2	4	3	2	2	2	1	0	1	2	1	0	3	0	1	0	2	1	2	2	1	2	1	0	1	2	2	2	0	0	0	0	0	0
O35326	O35326	17	16	16	Serine/arginine-rich splicing factor 5	Srsf5	Serine/arginine-rich splicing factor 5 OS=Mus musculus OX=10090 GN=Srsf5 PE=1 SV=2	1	17	16	16	8	9	9	7	11	9	9	9	10	10	3	3	8	8	3	4	11	11	8	8	10	11	11	11	7	8	8	7	10	8	8	8	9	9	3	3	7	7
O35343	O35343	19	13	13	Importin subunit alpha-3	Kpna4	Importin subunit alpha-3 OS=Mus musculus OX=10090 GN=Kpna4 PE=1 SV=1	1	19	13	13	7	9	7	6	4	13	13	10	14	9	4	4	9	13	5	4	12	11	4	6	9	7	15	4	4	6	5	4	2	9	9	7	9	6	2	2	6	9
O35344	O35344	20	20	14	Importin subunit alpha-4	Kpna3	Importin subunit alpha-4 OS=Mus musculus OX=10090 GN=Kpna3 PE=1 SV=1	1	20	20	14	9	7	7	8	10	12	11	9	14	11	6	6	9	12	6	5	11	12	7	7	5	7	10	5	9	7	7	8	10	12	11	9	14	11	6	6	9	12
O35345	O35345	21	21	14	Importin subunit alpha-7	Kpna6	Importin subunit alpha-7 OS=Mus musculus OX=10090 GN=Kpna6 PE=1 SV=2	1	21	21	14	14	14	11	3	9	13	13	12	13	14	3	5	12	13	2	2	12	13	3	11	11	9	12	9	14	14	11	3	9	13	13	12	13	14	3	5	12	13
O35350	O35350	72	72	72	Calpain-1 catalytic subunit	Capn1	Calpain-1 catalytic subunit OS=Mus musculus OX=10090 GN=Capn1 PE=1 SV=1	1	72	72	72	37	37	33	28	45	37	38	40	37	39	18	15	43	33	23	17	44	41	23	37	34	37	40	45	37	37	33	28	45	37	38	40	37	39	18	15	43	33
O35368-3;O35368;O35368-2	O35368-3;O35368	31;30;12	27;26;8	24;23;8	Interferon-activable protein 203	Ifi203	Isoform 3 of Interferon-activable protein 203 OS=Mus musculus OX=10090 GN=Ifi203;Interferon-activable protein 203 OS=Mus musculus OX=10090 GN=Ifi203 PE=1 SV=1	3	31	27	24	13	14	9	14	11	12	14	21	16	17	13	14	11	16	13	14	17	14	17	12	9	9	18	14	12	11	8	11	9	10	12	17	14	15	10	11	9	14
O35372	O35372	1	1	1	Protein cornichon homolog 1	Cnih1	Protein cornichon homolog 1 OS=Mus musculus OX=10090 GN=Cnih1 PE=2 SV=2	1	1	1	1	0	0	0	0	0	1	1	0	1	0	0	0	0	1	0	0	0	0	0	0	0	0	1	0	0	0	0	0	0	1	1	0	1	0	0	0	0	1
O35379	O35379	19	19	19	Multidrug resistance-associated protein 1	Abcc1	Multidrug resistance-associated protein 1 OS=Mus musculus OX=10090 GN=Abcc1 PE=1 SV=1	1	19	19	19	4	7	6	1	1	2	4	1	7	8	3	1	4	6	0	0	4	5	2	2	5	2	4	1	4	7	6	1	1	2	4	1	7	8	3	1	4	6
O35381	O35381	13	13	7	Acidic leucine-rich nuclear phosphoprotein 32 family member A	Anp32a	Acidic leucine-rich nuclear phosphoprotein 32 family member A OS=Mus musculus OX=10090 GN=Anp32a PE=1 SV=1	1	13	13	7	5	7	8	3	8	9	8	8	8	8	4	5	11	9	4	4	7	9	5	11	5	5	9	5	5	7	8	3	8	9	8	8	8	8	4	5	11	9
O35382	O35382	45	45	45	Exocyst complex component 4	Exoc4	Exocyst complex component 4 OS=Mus musculus OX=10090 GN=Exoc4 PE=1 SV=2	1	45	45	45	17	18	15	8	13	21	19	16	22	20	13	13	15	20	11	3	25	24	15	15	18	17	23	14	17	18	15	8	13	21	19	16	22	20	13	13	15	20
O35386	O35386	6	6	6	Phytanoyl-CoA dioxygenase, peroxisomal	Phyh	Phytanoyl-CoA dioxygenase, peroxisomal OS=Mus musculus OX=10090 GN=Phyh PE=1 SV=1	1	6	6	6	2	2	1	0	0	0	0	0	1	2	1	0	0	1	0	0	2	2	0	0	0	1	3	0	2	2	1	0	0	0	0	0	1	2	1	0	0	1
O35387	O35387	9	9	9	HCLS1-associated protein X-1	Hax1	HCLS1-associated protein X-1 OS=Mus musculus OX=10090 GN=Hax1 PE=1 SV=1	1	9	9	9	4	3	4	1	1	2	2	0	2	3	1	1	2	3	1	1	3	4	1	2	1	1	2	1	4	3	4	1	1	2	2	0	2	3	1	1	2	3
O35405	O35405	10	10	10	Phospholipase D3	Pld3	Phospholipase D3 OS=Mus musculus OX=10090 GN=Pld3 PE=1 SV=1	1	10	10	10	3	4	3	2	4	6	4	5	6	3	1	2	2	4	1	0	6	4	1	3	1	3	8	3	3	4	3	2	4	6	4	5	6	3	1	2	2	4
O35435	O35435	14	14	14	Dihydroorotate dehydrogenase (quinone), mitochondrial	Dhodh	Dihydroorotate dehydrogenase (quinone), mitochondrial OS=Mus musculus OX=10090 GN=Dhodh PE=1 SV=2	1	14	14	14	5	3	4	4	4	5	4	4	7	4	3	1	5	8	2	2	9	5	2	5	4	3	4	4	5	3	4	4	4	5	4	4	7	4	3	1	5	8
O35448	O35448	1	1	1	Lysosomal thioesterase PPT2	Ppt2	Lysosomal thioesterase PPT2 OS=Mus musculus OX=10090 GN=Ppt2 PE=1 SV=1	1	1	1	1	1	0	0	0	1	0	1	1	0	0	0	0	1	0	0	0	0	1	0	1	0	1	1	1	1	0	0	0	1	0	1	1	0	0	0	0	1	0
O35459	O35459	22	22	22	Delta(3,5)-Delta(2,4)-dienoyl-CoA isomerase, mitochondrial	Ech1	Delta(3,5)-Delta(2,4)-dienoyl-CoA isomerase, mitochondrial OS=Mus musculus OX=10090 GN=Ech1 PE=1 SV=1	1	22	22	22	11	12	7	7	15	12	9	9	15	11	7	7	12	10	3	5	14	13	9	10	10	10	11	10	11	12	7	7	15	12	9	9	15	11	7	7	12	10
O35464-3;O35464-2;O35464	O35464-3;O35464-2;O35464	3;3;3	3;3;3	3;3;3	Semaphorin-6A	Sema6a	Isoform 3 of Semaphorin-6A OS=Mus musculus OX=10090 GN=Sema6a;Isoform 2 of Semaphorin-6A OS=Mus musculus OX=10090 GN=Sema6a;Semaphorin-6A OS=Mus musculus OX=10090 GN=Sema6a PE=1 SV=2	3	3	3	3	1	1	1	1	1	1	1	1	1	1	2	3	0	1	2	3	1	2	2	1	1	2	1	2	1	1	1	1	1	1	1	1	1	1	2	3	0	1
O35465	O35465	19	19	1	Peptidyl-prolyl cis-trans isomerase FKBP8	Fkbp8	Peptidyl-prolyl cis-trans isomerase FKBP8 OS=Mus musculus OX=10090 GN=Fkbp8 PE=1 SV=2	1	19	19	1	9	10	8	8	8	8	9	7	9	11	7	4	7	9	3	5	12	10	4	9	9	7	9	10	9	10	8	8	8	8	9	7	9	11	7	4	7	9
O35491	O35491	7	6	6	Dual specificity protein kinase CLK2	Clk2	Dual specificity protein kinase CLK2 OS=Mus musculus OX=10090 GN=Clk2 PE=1 SV=2	1	7	6	6	1	1	1	0	1	2	2	2	4	1	0	0	1	2	0	1	4	1	0	1	1	3	0	1	1	1	1	0	1	2	2	2	4	1	0	0	1	2
O35492	O35492	12	12	12	Dual specificity protein kinase CLK3	Clk3	Dual specificity protein kinase CLK3 OS=Mus musculus OX=10090 GN=Clk3 PE=1 SV=2	1	12	12	12	3	2	2	1	1	6	4	1	8	4	1	0	1	3	0	0	3	3	1	3	2	2	5	1	3	2	2	1	1	6	4	1	8	4	1	0	1	3
O35493	O35493	8	4	3	Dual specificity protein kinase CLK4	Clk4	Dual specificity protein kinase CLK4 OS=Mus musculus OX=10090 GN=Clk4 PE=1 SV=1	1	8	4	3	1	2	1	1	0	0	2	2	3	3	1	1	1	1	0	1	3	2	1	0	2	3	2	2	0	0	0	0	0	0	0	0	0	1	0	0	1	0
O35516-2;O35516	O35516-2;O35516	8;8	7;7	7;7	Neurogenic locus notch homolog protein 2;Notch 2 extracellular truncation;Notch 2 intracellular domain	Notch2	Isoform 2 of Neurogenic locus notch homolog protein 2 OS=Mus musculus OX=10090 GN=Notch2;Neurogenic locus notch homolog protein 2 OS=Mus musculus OX=10090 GN=Notch2 PE=1 SV=2	2	8	7	7	2	1	0	1	0	0	0	0	6	3	1	1	0	0	0	0	1	2	1	1	0	0	0	0	2	1	0	1	0	0	0	0	6	3	1	1	0	0
O35551-3;O35551;O35551-6;O35551-5;O35551-4	O35551-3;O35551;O35551-6;O35551-5	38;38;37;33;16	38;38;37;33;16	4;4;4;4;4	Rab GTPase-binding effector protein 1	Rabep1	Isoform 3 of Rab GTPase-binding effector protein 1 OS=Mus musculus OX=10090 GN=Rabep1;Rab GTPase-binding effector protein 1 OS=Mus musculus OX=10090 GN=Rabep1 PE=1 SV=2;Isoform 6 of Rab GTPase-binding effector protein 1 OS=Mus musculus OX=10090 GN=Rabep1;I	5	38	38	4	19	15	15	7	16	21	17	19	17	18	4	5	16	18	9	7	18	14	7	16	15	11	19	13	19	15	15	7	16	21	17	19	17	18	4	5	16	18
O35566	O35566	2	2	2	CD151 antigen	Cd151	CD151 antigen OS=Mus musculus OX=10090 GN=Cd151 PE=1 SV=2	1	2	2	2	1	0	0	0	0	0	2	1	0	1	0	0	0	0	0	0	0	1	0	1	0	0	1	1	1	0	0	0	0	0	2	1	0	1	0	0	0	0
O35593	O35593	15	15	14	26S proteasome non-ATPase regulatory subunit 14	Psmd14	26S proteasome non-ATPase regulatory subunit 14 OS=Mus musculus OX=10090 GN=Psmd14 PE=1 SV=2	1	15	15	14	8	10	8	5	8	10	11	9	9	8	3	3	7	10	5	1	11	9	3	6	8	8	11	7	8	10	8	5	8	10	11	9	9	8	3	3	7	10
O35598	O35598	29	29	29	Disintegrin and metalloproteinase domain-containing protein 10	Adam10	Disintegrin and metalloproteinase domain-containing protein 10 OS=Mus musculus OX=10090 GN=Adam10 PE=1 SV=2	1	29	29	29	13	12	10	9	9	11	10	12	20	12	10	13	11	15	9	8	16	18	10	12	6	9	12	11	13	12	10	9	9	11	10	12	20	12	10	13	11	15
O35601;O35601-2	O35601;O35601-2	54;53	54;53	54;53	FYN-binding protein	Fyb	FYN-binding protein 1 OS=Mus musculus OX=10090 GN=Fyb1 PE=1 SV=2;Isoform FYB-120 of FYN-binding protein 1 OS=Mus musculus OX=10090 GN=Fyb1	2	54	54	54	27	20	24	27	31	24	27	32	21	20	28	25	26	26	27	24	32	28	26	23	20	22	31	25	27	20	24	27	31	24	27	32	21	20	28	25	26	26
O35604	O35604	15	15	15	Niemann-Pick C1 protein	Npc1	NPC intracellular cholesterol transporter 1 OS=Mus musculus OX=10090 GN=Npc1 PE=1 SV=2	1	15	15	15	6	6	3	2	4	6	7	8	7	7	5	2	5	4	1	1	7	6	4	6	7	7	9	4	6	6	3	2	4	6	7	8	7	7	5	2	5	4
O35609	O35609	13	13	13	Secretory carrier-associated membrane protein 3	Scamp3	Secretory carrier-associated membrane protein 3 OS=Mus musculus OX=10090 GN=Scamp3 PE=1 SV=3	1	13	13	13	11	9	9	4	7	8	10	8	9	10	1	1	6	9	3	1	10	10	3	7	7	8	8	7	11	9	9	4	7	8	10	8	9	10	1	1	6	9
O35613	O35613	13	13	13	Death domain-associated protein 6	Daxx	Death domain-associated protein 6 OS=Mus musculus OX=10090 GN=Daxx PE=1 SV=1	1	13	13	13	6	5	4	1	6	6	6	5	4	5	1	3	7	8	3	1	6	8	2	5	4	6	7	4	6	5	4	1	6	6	6	5	4	5	1	3	7	8
O35615	O35615	6	6	6	Zinc finger protein ZFPM1	Zfpm1	Zinc finger protein ZFPM1 OS=Mus musculus OX=10090 GN=Zfpm1 PE=1 SV=1	1	6	6	6	0	0	0	0	0	3	2	0	0	0	0	0	0	1	0	0	0	0	0	0	1	0	2	1	0	0	0	0	0	3	2	0	0	0	0	0	0	1
O35621	O35621	14	10	10	Phosphomannomutase 1	Pmm1	Phosphomannomutase 1 OS=Mus musculus OX=10090 GN=Pmm1 PE=1 SV=1	1	14	10	10	7	6	6	2	5	4	6	2	5	5	3	2	3	6	1	2	7	5	1	6	4	5	4	5	6	5	5	2	4	3	5	1	4	4	2	2	2	5
O35623	O35623	3	3	3	BET1 homolog	Bet1	BET1 homolog OS=Mus musculus OX=10090 GN=Bet1 PE=1 SV=1	1	3	3	3	2	1	0	2	2	2	2	1	2	1	2	0	1	2	1	1	2	2	1	2	2	2	1	2	2	1	0	2	2	2	2	1	2	1	2	0	1	2
O35625-2;O35625	O35625-2;O35625	4;4	4;4	4;4	Axin-1	Axin1	Isoform 2 of Axin-1 OS=Mus musculus OX=10090 GN=Axin1;Axin-1 OS=Mus musculus OX=10090 GN=Axin1 PE=1 SV=3	2	4	4	4	0	1	0	1	0	1	1	1	2	2	2	2	0	0	1	1	0	1	1	1	0	1	1	2	0	1	0	1	0	1	1	1	2	2	2	2	0	0
O35638	O35638	57	57	46	Cohesin subunit SA-2	Stag2	Cohesin subunit SA-2 OS=Mus musculus OX=10090 GN=Stag2 PE=1 SV=3	1	57	57	46	26	25	23	10	18	25	33	28	27	26	14	7	24	28	10	7	28	28	8	19	22	25	32	21	26	25	23	10	18	25	33	28	27	26	14	7	24	28
O35643	O35643	56	56	28	AP-1 complex subunit beta-1	Ap1b1	AP-1 complex subunit beta-1 OS=Mus musculus OX=10090 GN=Ap1b1 PE=1 SV=2	1	56	56	28	30	28	29	18	26	35	37	34	31	34	17	21	36	36	17	12	36	32	19	32	25	27	36	32	30	28	29	18	26	35	37	34	31	34	17	21	36	36
O35648	O35648	8	8	8	Centrin-3	Cetn3	Centrin-3 OS=Mus musculus OX=10090 GN=Cetn3 PE=1 SV=1	1	8	8	8	2	3	2	3	2	4	3	4	4	4	4	3	2	3	2	3	3	3	3	2	2	3	3	2	2	3	2	3	2	4	3	4	4	4	4	3	2	3
O35654	O35654	24	24	24	DNA polymerase delta subunit 2	Pold2	DNA polymerase delta subunit 2 OS=Mus musculus OX=10090 GN=Pold2 PE=1 SV=2	1	24	24	24	13	13	9	7	11	12	11	9	15	12	7	7	11	10	5	5	16	13	6	7	10	8	13	6	13	13	9	7	11	12	11	9	15	12	7	7	11	10
O35657	O35657	18	18	18	Sialidase-1	Neu1	Sialidase-1 OS=Mus musculus OX=10090 GN=Neu1 PE=1 SV=1	1	18	18	18	9	5	10	4	6	8	7	7	9	10	4	4	8	9	4	4	7	8	5	6	4	5	9	8	9	5	10	4	6	8	7	7	9	10	4	4	8	9
O35658	O35658	6	6	6	Complement component 1 Q subcomponent-binding protein, mitochondrial	C1qbp	Complement component 1 Q subcomponent-binding protein, mitochondrial OS=Mus musculus OX=10090 GN=C1qbp PE=1 SV=1	1	6	6	6	4	4	4	3	4	4	4	5	4	4	4	2	4	4	2	2	6	5	2	4	4	4	4	3	4	4	4	3	4	4	4	5	4	4	4	2	4	4
O35659	O35659	3	3	3	Glucagon-like peptide 1 receptor	Glp1r	Glucagon-like peptide 1 receptor OS=Mus musculus OX=10090 GN=Glp1r PE=1 SV=2	1	3	3	3	2	3	2	0	0	2	2	2	2	1	0	0	0	1	0	0	2	2	0	2	2	2	2	1	2	3	2	0	0	2	2	2	2	1	0	0	0	1
O35671	O35671	8	8	8	Integrin beta-1-binding protein 1	Itgb1bp1	Integrin beta-1-binding protein 1 OS=Mus musculus OX=10090 GN=Itgb1bp1 PE=1 SV=1	1	8	8	8	4	3	3	2	3	5	5	5	4	2	2	1	1	4	2	2	4	5	3	4	4	2	5	5	4	3	3	2	3	5	5	5	4	2	2	1	1	4
O35674	O35674	20	20	20	Disintegrin and metalloproteinase domain-containing protein 19	Adam19	Disintegrin and metalloproteinase domain-containing protein 19 OS=Mus musculus OX=10090 GN=Adam19 PE=2 SV=2	1	20	20	20	7	9	6	2	0	1	0	2	10	8	1	2	4	5	0	0	5	9	2	9	1	2	2	2	7	9	6	2	0	1	0	2	10	8	1	2	4	5
O35682	O35682	3	3	3	Myeloid-associated differentiation marker	Myadm	Myeloid-associated differentiation marker OS=Mus musculus OX=10090 GN=Myadm PE=1 SV=2	1	3	3	3	1	1	2	1	1	1	2	1	2	2	0	0	1	2	0	0	2	2	0	1	2	1	3	1	1	1	2	1	1	1	2	1	2	2	0	0	1	2
O35685	O35685	29	29	29	Nuclear migration protein nudC	Nudc	Nuclear migration protein nudC OS=Mus musculus OX=10090 GN=Nudc PE=1 SV=1	1	29	29	29	13	16	15	14	17	16	16	20	17	15	12	13	18	17	13	10	19	18	13	16	11	17	17	20	13	16	15	14	17	16	16	20	17	15	12	13	18	17
O35691	O35691	43	43	43	Pinin	Pnn	Pinin OS=Mus musculus OX=10090 GN=Pnn PE=1 SV=4	1	43	43	43	21	19	20	19	22	26	23	26	24	22	19	15	23	24	18	14	27	24	16	19	12	25	24	23	21	19	20	19	22	26	23	26	24	22	19	15	23	24
O35704	O35704	17	17	17	Serine palmitoyltransferase 1	Sptlc1	Serine palmitoyltransferase 1 OS=Mus musculus OX=10090 GN=Sptlc1 PE=1 SV=2	1	17	17	17	6	7	6	7	9	7	9	6	9	8	8	8	7	9	6	6	10	9	7	9	5	7	8	4	6	7	6	7	9	7	9	6	9	8	8	8	7	9
O35710-2;O35710	O35710-2;O35710	4;4	4;4	4;4	Nocturnin	Ccrn4l	Isoform 2 of Nocturnin OS=Mus musculus OX=10090 GN=Noct;Nocturnin OS=Mus musculus OX=10090 GN=Noct PE=1 SV=3	2	4	4	4	1	1	1	0	1	0	0	0	2	0	2	2	1	0	0	0	2	1	0	0	0	0	0	0	1	1	1	0	1	0	0	0	2	0	2	2	1	0
O35714-4;O35714-3;O35714;O35714-2	O35714-4;O35714-3;O35714;O35714-2	1;1;1;1	1;1;1;1	1;1;1;1	Tumor necrosis factor receptor superfamily member 18	Tnfrsf18	Isoform D of Tumor necrosis factor receptor superfamily member 18 OS=Mus musculus OX=10090 GN=Tnfrsf18;Isoform C of Tumor necrosis factor receptor superfamily member 18 OS=Mus musculus OX=10090 GN=Tnfrsf18;Tumor necrosis factor receptor superfamily member	4	1	1	1	0	0	0	1	0	0	0	0	0	0	1	1	0	0	0	0	0	1	1	0	0	0	0	0	0	0	0	1	0	0	0	0	0	0	1	1	0	0
O35730;O35730-3	O35730;O35730-3	11;7	8;4	2;2	E3 ubiquitin-protein ligase RING1	Ring1	E3 ubiquitin-protein ligase RING1 OS=Mus musculus OX=10090 GN=Ring1 PE=1 SV=2;Isoform 3 of E3 ubiquitin-protein ligase RING1 OS=Mus musculus OX=10090 GN=Ring1	2	11	8	2	4	5	2	0	4	8	7	6	9	1	1	1	5	4	1	0	7	6	1	4	3	5	9	5	3	4	2	0	1	6	4	5	6	0	1	0	3	2
O35737	O35737	33	33	15	Heterogeneous nuclear ribonucleoprotein H;Heterogeneous nuclear ribonucleoprotein H, N-terminally processed	Hnrnph1	Heterogeneous nuclear ribonucleoprotein H OS=Mus musculus OX=10090 GN=Hnrnph1 PE=1 SV=3	1	33	33	15	20	18	19	11	22	19	21	20	18	19	8	6	24	18	12	7	20	24	8	17	17	18	19	17	20	18	19	11	22	19	21	20	18	19	8	6	24	18
O35841	O35841	35	35	35	Apoptosis inhibitor 5	Api5	Apoptosis inhibitor 5 OS=Mus musculus OX=10090 GN=Api5 PE=1 SV=2	1	35	35	35	18	14	12	15	18	16	16	19	17	20	15	15	15	19	16	11	20	19	15	14	14	16	19	19	18	14	12	15	18	16	16	19	17	20	15	15	15	19
O35855	O35855	20	20	20	Branched-chain-amino-acid aminotransferase, mitochondrial	Bcat2	Branched-chain-amino-acid aminotransferase, mitochondrial OS=Mus musculus OX=10090 GN=Bcat2 PE=1 SV=2	1	20	20	20	10	11	10	7	13	11	11	11	12	10	5	7	11	14	5	3	11	9	8	10	6	11	14	9	10	11	10	7	13	11	11	11	12	10	5	7	11	14
O35857	O35857	28	28	28	Mitochondrial import inner membrane translocase subunit TIM44	Timm44	Mitochondrial import inner membrane translocase subunit TIM44 OS=Mus musculus OX=10090 GN=Timm44 PE=1 SV=2	1	28	28	28	13	12	10	9	15	12	14	12	13	12	11	6	10	14	10	6	13	14	11	12	11	14	16	13	13	12	10	9	15	12	14	12	13	12	11	6	10	14
O35864	O35864	20	20	20	COP9 signalosome complex subunit 5	Cops5	COP9 signalosome complex subunit 5 OS=Mus musculus OX=10090 GN=Cops5 PE=1 SV=3	1	20	20	20	12	11	13	10	15	12	11	13	13	12	8	9	13	10	7	10	12	11	9	9	9	13	11	9	12	11	13	10	15	12	11	13	13	12	8	9	13	10
O35887	O35887	18	18	18	Calumenin	Calu	Calumenin OS=Mus musculus OX=10090 GN=Calu PE=1 SV=1	1	18	18	18	14	11	11	8	9	13	11	10	14	10	10	6	11	11	5	8	14	14	7	11	9	7	10	9	14	11	11	8	9	13	11	10	14	10	10	6	11	11
O35892;O35892-2	O35892;O35892-2	29;25	29;25	22;18	Nuclear autoantigen Sp-100	Sp100	Nuclear autoantigen Sp-100 OS=Mus musculus OX=10090 GN=Sp100 PE=1 SV=2;Isoform 2 of Nuclear autoantigen Sp-100 OS=Mus musculus OX=10090 GN=Sp100	2	29	29	22	15	14	12	8	17	14	14	18	21	19	8	5	17	15	11	5	18	18	6	14	12	15	19	19	15	14	12	8	17	14	14	18	21	19	8	5	17	15
O35900	O35900	5	5	5	U6 snRNA-associated Sm-like protein LSm2	Lsm2	U6 snRNA-associated Sm-like protein LSm2 OS=Mus musculus OX=10090 GN=Lsm2 PE=1 SV=1	1	5	5	5	3	4	3	1	3	3	3	4	3	4	3	2	4	4	1	1	3	5	1	3	3	3	3	3	3	4	3	1	3	3	3	4	3	4	3	2	4	4
O35904;O35904-2	O35904	50;9	50;9	49;9	Phosphatidylinositol 4,5-bisphosphate 3-kinase catalytic subunit delta isoform	Pik3cd	Phosphatidylinositol 4,5-bisphosphate 3-kinase catalytic subunit delta isoform OS=Mus musculus OX=10090 GN=Pik3cd PE=1 SV=2	2	50	50	49	30	27	25	12	21	28	31	25	35	29	15	15	20	28	13	9	33	38	13	27	20	25	36	27	30	27	25	12	21	28	31	25	35	29	15	15	20	28
O35954	O35954	47	47	47	Membrane-associated phosphatidylinositol transfer protein 1	Pitpnm1	Membrane-associated phosphatidylinositol transfer protein 1 OS=Mus musculus OX=10090 GN=Pitpnm1 PE=1 SV=1	1	47	47	47	20	22	16	7	14	18	20	19	15	17	9	8	19	20	7	6	21	22	9	16	16	14	24	17	20	22	16	7	14	18	20	19	15	17	9	8	19	20
O35955	O35955	19	19	19	Proteasome subunit beta type-10	Psmb10	Proteasome subunit beta type-10 OS=Mus musculus OX=10090 GN=Psmb10 PE=1 SV=1	1	19	19	19	9	11	10	5	10	10	9	11	10	8	3	3	11	10	4	5	11	9	6	8	6	9	11	8	9	11	10	5	10	10	9	11	10	8	3	3	11	10
O35963;P97950	O35963	8;1	8;1	8;1	Ras-related protein Rab-33B	Rab33b	Ras-related protein Rab-33B OS=Mus musculus OX=10090 GN=Rab33b PE=1 SV=1	2	8	8	8	4	2	2	1	1	2	2	1	3	2	2	2	3	4	1	0	4	3	2	2	3	1	4	2	4	2	2	1	1	2	2	1	3	2	2	2	3	4
O35972	O35972	4	4	4	39S ribosomal protein L23, mitochondrial	Mrpl23	39S ribosomal protein L23, mitochondrial OS=Mus musculus OX=10090 GN=Mrpl23 PE=1 SV=1	1	4	4	4	1	0	0	0	0	0	0	0	2	0	0	0	1	1	0	0	0	1	0	0	0	0	2	0	1	0	0	0	0	0	0	0	2	0	0	0	1	1
O35973	O35973	11	11	11	Period circadian protein homolog 1	Per1	Period circadian protein homolog 1 OS=Mus musculus OX=10090 GN=Per1 PE=1 SV=2	1	11	11	11	0	1	0	1	2	0	2	3	3	2	0	1	0	3	0	1	1	3	3	1	0	1	1	2	0	1	0	1	2	0	2	3	3	2	0	1	0	3
O35975;P17981	O35975	15;2	15;2	15;2	T-cell ecto-ADP-ribosyltransferase 2	Art2b	T-cell ecto-ADP-ribosyltransferase 2 OS=Mus musculus OX=10090 GN=Art2b PE=1 SV=2	2	15	15	15	8	8	7	6	7	7	7	8	7	6	5	5	7	8	6	6	9	10	6	8	8	6	8	6	8	8	7	6	7	7	7	8	7	6	5	5	7	8
O35980	O35980	6	6	6	Endonuclease III-like protein 1	Nthl1	Endonuclease III-like protein 1 OS=Mus musculus OX=10090 GN=Nthl1 PE=2 SV=2	1	6	6	6	1	1	0	0	0	1	2	0	1	1	0	0	1	0	1	0	1	1	1	0	1	0	1	0	1	1	0	0	0	1	2	0	1	1	0	0	1	0
O35984;P41778-2;P41778	O35984	13;4;4	13;4;4	10;2;2	Pre-B-cell leukemia transcription factor 2	Pbx2	Pre-B-cell leukemia transcription factor 2 OS=Mus musculus OX=10090 GN=Pbx2 PE=1 SV=1	3	13	13	10	6	2	5	0	3	7	4	5	8	7	3	1	7	8	2	0	9	6	3	4	9	7	7	5	6	2	5	0	3	7	4	5	8	7	3	1	7	8
O54692	O54692	35	35	35	Centromere/kinetochore protein zw10 homolog	Zw10	Centromere/kinetochore protein zw10 homolog OS=Mus musculus OX=10090 GN=Zw10 PE=1 SV=3	1	35	35	35	18	18	13	8	15	17	17	20	22	19	10	13	13	20	8	6	22	23	10	19	13	19	20	17	18	18	13	8	15	17	17	20	22	19	10	13	13	20
O54707	O54707	6	6	6	Natural killer cells antigen CD94	Klrd1	Natural killer cells antigen CD94 OS=Mus musculus OX=10090 GN=Klrd1 PE=2 SV=1	1	6	6	6	3	3	1	3	3	2	3	2	2	2	0	1	1	1	0	0	3	3	4	2	1	3	3	2	3	3	1	3	3	2	3	2	2	2	0	1	1	1
O54709-2;O54709	O54709-2;O54709	3;3	3;3	3;3	NKG2-D type II integral membrane protein	Klrk1	Isoform 2 of NKG2-D type II integral membrane protein OS=Mus musculus OX=10090 GN=Klrk1;NKG2-D type II integral membrane protein OS=Mus musculus OX=10090 GN=Klrk1 PE=1 SV=2	2	3	3	3	1	2	0	0	0	1	0	0	0	0	0	0	0	0	0	0	0	0	1	0	0	0	0	0	1	2	0	0	0	1	0	0	0	0	0	0	0	0
O54714-3;O54714-2;O54714	O54714-3;O54714-2;O54714	4;4;4	4;4;4	4;4;4	E3 SUMO-protein ligase PIAS3	Pias3	Isoform 3 of E3 SUMO-protein ligase PIAS3 OS=Mus musculus OX=10090 GN=Pias3;Isoform 2 of E3 SUMO-protein ligase PIAS3 OS=Mus musculus OX=10090 GN=Pias3;E3 SUMO-protein ligase PIAS3 OS=Mus musculus OX=10090 GN=Pias3 PE=1 SV=3	3	4	4	4	1	2	1	0	1	1	1	2	1	1	1	0	1	2	0	0	1	1	0	0	1	1	1	1	1	2	1	0	1	1	1	2	1	1	1	0	1	2
O54734	O54734	18	18	18	Dolichyl-diphosphooligosaccharide--protein glycosyltransferase 48 kDa subunit	Ddost	Dolichyl-diphosphooligosaccharide--protein glycosyltransferase 48 kDa subunit OS=Mus musculus OX=10090 GN=Ddost PE=1 SV=2	1	18	18	18	10	11	11	3	6	10	11	11	11	11	3	4	10	9	3	3	12	11	3	11	7	10	13	11	10	11	11	3	6	10	11	11	11	11	3	4	10	9
O54774	O54774	65	65	65	AP-3 complex subunit delta-1	Ap3d1	AP-3 complex subunit delta-1 OS=Mus musculus OX=10090 GN=Ap3d1 PE=1 SV=1	1	65	65	65	30	31	24	22	28	36	36	37	28	25	18	21	23	32	24	21	32	29	21	29	23	34	36	25	30	31	24	22	28	36	36	37	28	25	18	21	23	32
O54781	O54781	25	21	21	SRSF protein kinase 2;SRSF protein kinase 2 N-terminal;SRSF protein kinase 2 C-terminal	Srpk2	SRSF protein kinase 2 OS=Mus musculus OX=10090 GN=Srpk2 PE=1 SV=2	1	25	21	21	8	9	6	6	8	7	8	11	11	12	8	9	7	10	5	4	8	9	5	8	6	5	7	10	7	8	4	6	6	5	6	8	7	10	7	6	5	6
O54782	O54782	24	24	24	Epididymis-specific alpha-mannosidase	Man2b2	Epididymis-specific alpha-mannosidase OS=Mus musculus OX=10090 GN=Man2b2 PE=1 SV=2	1	24	24	24	12	10	14	0	6	13	12	12	17	9	3	1	10	10	0	1	15	14	3	12	9	13	16	9	12	10	14	0	6	13	12	12	17	9	3	1	10	10
O54784	O54784	13	10	10	Death-associated protein kinase 3	Dapk3	Death-associated protein kinase 3 OS=Mus musculus OX=10090 GN=Dapk3 PE=1 SV=1	1	13	10	10	2	3	2	2	4	2	3	2	5	4	2	1	5	5	2	2	4	2	2	2	3	2	2	2	1	1	1	1	3	1	2	1	4	1	1	0	4	3
O54785;O54785-3	O54785;O54785-3	26;19	26;19	3;0	LIM domain kinase 2	Limk2	LIM domain kinase 2 OS=Mus musculus OX=10090 GN=Limk2 PE=1 SV=2;Isoform 3 of LIM domain kinase 2 OS=Mus musculus OX=10090 GN=Limk2	2	26	26	3	4	7	2	6	6	2	5	5	8	6	3	3	5	10	3	4	4	5	3	4	4	4	8	2	4	7	2	6	6	2	5	5	8	6	3	3	5	10
O54786	O54786	21	21	6	DNA fragmentation factor subunit alpha	Dffa	DNA fragmentation factor subunit alpha OS=Mus musculus OX=10090 GN=Dffa PE=1 SV=2	1	21	21	6	10	8	7	5	13	11	12	12	13	13	5	5	14	8	5	5	11	16	5	12	9	9	11	7	10	8	7	5	13	11	12	12	13	13	5	5	14	8
O54786-2	O54786-2	17	2	2	DNA fragmentation factor subunit alpha	Dffa	Isoform ICAD-S of DNA fragmentation factor subunit alpha OS=Mus musculus OX=10090 GN=Dffa	1	17	2	2	8	6	5	2	10	9	8	8	10	11	4	4	11	6	3	4	8	13	3	11	6	8	6	7	1	1	1	0	0	1	0	1	0	1	1	1	0	1
O54788	O54788	20	20	20	DNA fragmentation factor subunit beta	Dffb	DNA fragmentation factor subunit beta OS=Mus musculus OX=10090 GN=Dffb PE=1 SV=1	1	20	20	20	8	8	5	0	6	9	9	7	10	10	4	3	12	13	1	1	10	9	3	5	7	9	8	3	8	8	5	0	6	9	9	7	10	10	4	3	12	13
O54804-2;O54804	O54804-2;O54804	4;4	4;4	4;4	Choline kinase alpha	Chka	Isoform 2 of Choline kinase alpha OS=Mus musculus OX=10090 GN=Chka;Choline kinase alpha OS=Mus musculus OX=10090 GN=Chka PE=1 SV=3	2	4	4	4	1	3	0	0	0	2	1	1	1	1	0	0	0	1	0	0	1	2	0	0	0	0	2	0	1	3	0	0	0	2	1	1	1	1	0	0	0	1
O54824-2;O54824	O54824-2;O54824	50;50	50;50	50;50	Pro-interleukin-16;Interleukin-16	Il16	Isoform 2 of Pro-interleukin-16 OS=Mus musculus OX=10090 GN=Il16;Pro-interleukin-16 OS=Mus musculus OX=10090 GN=Il16 PE=1 SV=3	2	50	50	50	26	24	25	24	29	29	29	33	23	26	16	16	27	30	19	18	27	29	16	23	24	29	32	25	26	24	25	24	29	29	29	33	23	26	16	16	27	30
O54825	O54825	20	20	20	Bystin	Bysl	Bystin OS=Mus musculus OX=10090 GN=Bysl PE=1 SV=3	1	20	20	20	11	7	7	1	5	6	5	5	12	11	3	1	10	12	1	1	12	10	1	10	4	5	6	6	11	7	7	1	5	6	5	5	12	11	3	1	10	12
O54826	O54826	10	9	9	Protein AF-10	Mllt10	Protein AF-10 OS=Mus musculus OX=10090 GN=Mllt10 PE=1 SV=2	1	10	9	9	4	3	3	2	3	3	2	3	5	3	4	2	3	4	3	1	3	3	4	3	4	4	3	4	3	3	2	2	2	3	1	2	4	2	4	2	2	4
O54833	O54833	21	21	21	Casein kinase II subunit alpha	Csnk2a2	Casein kinase II subunit alpha OS=Mus musculus OX=10090 GN=Csnk2a2 PE=1 SV=1	1	21	21	21	10	12	11	6	10	10	12	10	14	12	7	6	12	12	8	4	14	13	5	11	7	11	12	9	10	12	11	6	10	10	12	10	14	12	7	6	12	12
O54836	O54836	3	3	3	Zinc finger matrin-type protein 3	Zmat3	Zinc finger matrin-type protein 3 OS=Mus musculus OX=10090 GN=Zmat3 PE=2 SV=1	1	3	3	3	0	0	0	0	0	0	0	0	2	0	1	0	0	0	0	0	0	0	0	0	0	0	0	0	0	0	0	0	0	0	0	0	2	0	1	0	0	0
O54839-2;O54839	O54839-2;O54839	3;3	3;3	3;3	Eomesodermin homolog	Eomes	Isoform 2 of Eomesodermin homolog OS=Mus musculus OX=10090 GN=Eomes;Eomesodermin homolog OS=Mus musculus OX=10090 GN=Eomes PE=1 SV=3	2	3	3	3	0	0	0	0	0	1	0	0	0	0	0	0	0	1	0	0	1	0	0	0	0	0	0	0	0	0	0	0	0	1	0	0	0	0	0	0	0	1
O54864-3;O54864;O54864-2	O54864-3;O54864;O54864-2	14;14;13	14;14;13	14;14;13	Histone-lysine N-methyltransferase SUV39H1	Suv39h1	Isoform 3 of Histone-lysine N-methyltransferase SUV39H1 OS=Mus musculus OX=10090 GN=Suv39h1;Histone-lysine N-methyltransferase SUV39H1 OS=Mus musculus OX=10090 GN=Suv39h1 PE=1 SV=1;Isoform 2 of Histone-lysine N-methyltransferase SUV39H1 OS=Mus musculus OX=	3	14	14	14	4	3	3	0	3	4	2	3	10	10	2	1	3	4	0	1	7	6	2	2	3	2	2	3	4	3	3	0	3	4	2	3	10	10	2	1	3	4
O54879	O54879	12	11	11	High mobility group protein B3	Hmgb3	High mobility group protein B3 OS=Mus musculus OX=10090 GN=Hmgb3 PE=1 SV=3	1	12	11	11	5	4	5	5	6	6	5	5	5	3	5	5	5	7	3	4	8	5	6	4	5	5	6	3	5	4	5	5	5	6	5	5	5	3	5	5	5	7
O54885	O54885	1	1	1	TYRO protein tyrosine kinase-binding protein	Tyrobp	TYRO protein tyrosine kinase-binding protein OS=Mus musculus OX=10090 GN=Tyrobp PE=1 SV=1	1	1	1	1	1	1	1	0	0	1	1	1	0	0	0	0	0	0	0	0	0	0	0	0	0	0	0	1	1	1	1	0	0	1	1	1	0	0	0	0	0	0
O54890	O54890	27	27	27	Integrin beta-3	Itgb3	Integrin beta-3 OS=Mus musculus OX=10090 GN=Itgb3 PE=1 SV=2	1	27	27	27	8	9	9	6	4	10	9	10	9	9	5	6	8	8	3	3	9	11	7	9	9	12	19	6	8	9	9	6	4	10	9	10	9	9	5	6	8	8
O54901	O54901	4	4	4	OX-2 membrane glycoprotein	Cd200	OX-2 membrane glycoprotein OS=Mus musculus OX=10090 GN=Cd200 PE=1 SV=1	1	4	4	4	2	1	1	1	3	1	1	2	2	1	3	3	1	1	1	1	2	2	1	1	2	0	2	0	2	1	1	1	3	1	1	2	2	1	3	3	1	1
O54916;O54916-4;O54916-3;O54916-2	O54916;O54916-4;O54916-3	38;34;33;10	38;34;33;10	37;33;32;10	RalBP1-associated Eps domain-containing protein 1	Reps1	RalBP1-associated Eps domain-containing protein 1 OS=Mus musculus OX=10090 GN=Reps1 PE=1 SV=2;Isoform 4 of RalBP1-associated Eps domain-containing protein 1 OS=Mus musculus OX=10090 GN=Reps1;Isoform 3 of RalBP1-associated Eps domain-containing protein 1 OS	4	38	38	37	15	12	14	10	16	19	15	15	11	13	11	9	15	14	12	8	12	15	14	13	11	14	15	12	15	12	14	10	16	19	15	15	11	13	11	9	15	14
O54918;O54918-3;O54918-2	O54918;O54918-3;O54918-2	5;3;3	5;3;3	5;3;3	Bcl-2-like protein 11	Bcl2l11	Bcl-2-like protein 11 OS=Mus musculus OX=10090 GN=Bcl2l11 PE=1 SV=1;Isoform BimS of Bcl-2-like protein 11 OS=Mus musculus OX=10090 GN=Bcl2l11;Isoform BimL of Bcl-2-like protein 11 OS=Mus musculus OX=10090 GN=Bcl2l11	3	5	5	5	3	1	3	0	1	4	2	2	0	1	0	0	1	1	0	0	3	3	0	1	1	2	1	2	3	1	3	0	1	4	2	2	0	1	0	0	1	1
O54940	O54940	5	5	4	BCL2/adenovirus E1B 19 kDa protein-interacting protein 2	Bnip2	BCL2/adenovirus E1B 19 kDa protein-interacting protein 2 OS=Mus musculus OX=10090 GN=Bnip2 PE=1 SV=2	1	5	5	4	1	2	2	1	1	0	2	0	2	2	1	0	0	0	0	0	1	2	0	1	1	1	3	0	1	2	2	1	1	0	2	0	2	2	1	0	0	0
O54941	O54941	24	23	23	SWI/SNF-related matrix-associated actin-dependent regulator of chromatin subfamily E member 1	Smarce1	SWI/SNF-related matrix-associated actin-dependent regulator of chromatin subfamily E member 1 OS=Mus musculus OX=10090 GN=Smarce1 PE=1 SV=1	1	24	23	23	11	11	11	6	11	13	11	15	15	13	6	5	14	11	6	7	14	9	6	9	10	12	12	12	11	11	11	6	11	13	11	15	14	12	5	4	13	10
O54946;O54946-2;Q9QYI8	O54946;O54946-2	19;11;1	19;11;1	18;10;1	DnaJ homolog subfamily B member 6	Dnajb6	DnaJ homolog subfamily B member 6 OS=Mus musculus OX=10090 GN=Dnajb6 PE=1 SV=4;Isoform B of DnaJ homolog subfamily B member 6 OS=Mus musculus OX=10090 GN=Dnajb6	3	19	19	18	4	7	3	7	6	7	5	5	7	5	6	3	7	9	4	2	5	5	5	4	4	5	9	5	4	7	3	7	6	7	5	5	7	5	6	3	7	9
O54949	O54949	7	7	7	Serine/threonine-protein kinase NLK	Nlk	Serine/threonine-protein kinase NLK OS=Mus musculus OX=10090 GN=Nlk PE=1 SV=2	1	7	7	7	2	1	2	0	0	1	0	0	2	1	1	0	0	0	0	0	2	1	0	0	0	0	0	0	2	1	2	0	0	1	0	0	2	1	1	0	0	0
O54950	O54950	23	23	22	5-AMP-activated protein kinase subunit gamma-1	Prkag1	5-AMP-activated protein kinase subunit gamma-1 OS=Mus musculus OX=10090 GN=Prkag1 PE=1 SV=2	1	23	23	22	15	13	13	6	10	14	14	14	14	13	10	5	10	15	6	6	14	14	5	11	13	14	13	12	15	13	13	6	10	14	14	14	14	13	10	5	10	15
O54956	O54956	8	8	8	DNA polymerase epsilon subunit 2	Pole2	DNA polymerase epsilon subunit 2 OS=Mus musculus OX=10090 GN=Pole2 PE=2 SV=2	1	8	8	8	1	2	0	0	0	0	0	0	5	1	2	2	0	0	1	0	1	1	1	2	0	0	0	0	1	2	0	0	0	0	0	0	5	1	2	2	0	0
O54957	O54957	4	4	4	Linker for activation of T-cells family member 1	Lat	Linker for activation of T-cells family member 1 OS=Mus musculus OX=10090 GN=Lat PE=1 SV=1	1	4	4	4	2	0	2	0	0	2	2	3	3	2	0	0	3	3	0	0	2	1	1	2	3	2	3	2	2	0	2	0	0	2	2	3	3	2	0	0	3	3
O54962	O54962	5	5	5	Barrier-to-autointegration factor;Barrier-to-autointegration factor, N-terminally processed	Banf1	Barrier-to-autointegration factor OS=Mus musculus OX=10090 GN=Banf1 PE=1 SV=1	1	5	5	5	1	2	2	1	3	3	1	0	3	3	3	1	3	2	1	1	2	2	0	1	0	2	3	1	1	2	2	1	3	3	1	0	3	3	3	1	3	2
O54965-2;O54965	O54965-2;O54965	5;5	5;5	5;5	E3 ubiquitin-protein ligase RNF13	Rnf13	Isoform 2 of E3 ubiquitin-protein ligase RNF13 OS=Mus musculus OX=10090 GN=Rnf13;E3 ubiquitin-protein ligase RNF13 OS=Mus musculus OX=10090 GN=Rnf13 PE=1 SV=2	2	5	5	5	2	3	2	3	2	1	3	2	3	2	3	3	3	3	2	1	1	2	2	3	1	1	3	1	2	3	2	3	2	1	3	2	3	2	3	3	3	3
O54967-2;O54967-3;O54967	O54967-2;O54967-3;O54967	21;21;18	21;21;18	21;21;18	Activated CDC42 kinase 1	Tnk2	Isoform 2 of Activated CDC42 kinase 1 OS=Mus musculus OX=10090 GN=Tnk2;Isoform 3 of Activated CDC42 kinase 1 OS=Mus musculus OX=10090 GN=Tnk2;Activated CDC42 kinase 1 OS=Mus musculus OX=10090 GN=Tnk2 PE=1 SV=2	3	21	21	21	8	8	5	2	4	5	5	8	4	5	4	4	6	12	4	3	4	6	5	4	5	3	9	3	8	8	5	2	4	5	5	8	4	5	4	4	6	12
O54984	O54984	17	17	17	ATPase Asna1	Asna1	ATPase Asna1 OS=Mus musculus OX=10090 GN=Asna1 PE=1 SV=2	1	17	17	17	7	10	7	7	8	9	8	9	11	7	6	8	9	10	5	7	11	9	7	7	8	8	11	12	7	10	7	7	8	9	8	9	11	7	6	8	9	10
O54988-2	O54988-2	82	82	2	STE20-like serine/threonine-protein kinase	Slk	Isoform 2 of STE20-like serine/threonine-protein kinase OS=Mus musculus OX=10090 GN=Slk	1	82	82	2	42	48	40	34	44	45	46	55	32	38	28	32	43	44	30	27	45	44	34	41	27	48	51	44	42	48	40	34	44	45	46	55	32	38	28	32	43	44
O55013	O55013	8	8	8	Trafficking protein particle complex subunit 3	Trappc3	Trafficking protein particle complex subunit 3 OS=Mus musculus OX=10090 GN=Trappc3 PE=1 SV=1	1	8	8	8	2	3	3	1	3	4	4	4	3	3	2	2	3	3	2	2	6	5	2	4	3	3	4	2	2	3	3	1	3	4	4	4	3	3	2	2	3	3
O55022	O55022	8	6	6	Membrane-associated progesterone receptor component 1	Pgrmc1	Membrane-associated progesterone receptor component 1 OS=Mus musculus OX=10090 GN=Pgrmc1 PE=1 SV=4	1	8	6	6	1	3	3	0	3	2	3	3	3	3	1	0	2	2	0	0	2	3	0	2	2	2	4	3	1	2	2	0	2	1	3	2	2	2	1	0	2	1
O55023	O55023	23	23	23	Inositol monophosphatase 1	Impa1	Inositol monophosphatase 1 OS=Mus musculus OX=10090 GN=Impa1 PE=1 SV=1	1	23	23	23	13	11	14	10	17	14	15	16	11	13	10	9	13	13	9	10	17	15	8	14	14	15	13	16	13	11	14	10	17	14	15	16	11	13	10	9	13	13
O55028	O55028	10	10	10	[3-methyl-2-oxobutanoate dehydrogenase [lipoamide]] kinase, mitochondrial	Bckdk	[3-methyl-2-oxobutanoate dehydrogenase [lipoamide]] kinase, mitochondrial OS=Mus musculus OX=10090 GN=Bckdk PE=1 SV=1	1	10	10	10	4	6	5	2	8	5	6	4	5	5	2	1	5	5	1	1	6	7	2	4	5	5	6	5	4	6	5	2	8	5	6	4	5	5	2	1	5	5
O55029	O55029	55	55	55	Coatomer subunit beta	Copb2	Coatomer subunit beta OS=Mus musculus OX=10090 GN=Copb2 PE=1 SV=2	1	55	55	55	33	34	32	21	28	33	33	33	38	33	19	22	31	33	19	18	40	39	21	32	28	35	38	33	33	34	32	21	28	33	33	33	38	33	19	22	31	33
O55047;O55047-3	O55047;O55047-3	23;20	23;20	2;2	Serine/threonine-protein kinase tousled-like 2	Tlk2	Serine/threonine-protein kinase tousled-like 2 OS=Mus musculus OX=10090 GN=Tlk2 PE=1 SV=2;Isoform 3 of Serine/threonine-protein kinase tousled-like 2 OS=Mus musculus OX=10090 GN=Tlk2	2	23	23	2	3	6	1	1	2	6	6	4	8	5	3	2	2	7	2	2	7	6	3	2	3	2	8	3	3	6	1	1	2	6	6	4	8	5	3	2	2	7
O55047-2	O55047-2	23	3	3	Serine/threonine-protein kinase tousled-like 2	Tlk2	Isoform 2 of Serine/threonine-protein kinase tousled-like 2 OS=Mus musculus OX=10090 GN=Tlk2	1	23	3	3	2	5	1	1	2	4	6	5	6	4	3	2	3	6	2	2	6	6	3	3	4	2	7	4	0	0	0	0	1	0	1	1	0	0	0	0	1	1
O55055	O55055	5	5	5	tRNA (cytosine(38)-C(5))-methyltransferase	Trdmt1	tRNA (cytosine(38)-C(5))-methyltransferase OS=Mus musculus OX=10090 GN=Trdmt1 PE=1 SV=2	1	5	5	5	2	1	1	0	2	2	1	0	3	2	0	1	1	2	1	0	0	0	2	0	1	0	2	1	2	1	1	0	2	2	1	0	3	2	0	1	1	2
O55057	O55057	6	6	6	Retinal rod rhodopsin-sensitive cGMP 3,5-cyclic phosphodiesterase subunit delta	Pde6d	Retinal rod rhodopsin-sensitive cGMP 3,5-cyclic phosphodiesterase subunit delta OS=Mus musculus OX=10090 GN=Pde6d PE=1 SV=1	1	6	6	6	4	3	2	2	4	2	3	3	3	2	3	1	3	2	3	2	3	4	3	1	3	3	2	2	4	3	2	2	4	2	3	3	3	2	3	1	3	2
O55060	O55060	7	7	7	Thiopurine S-methyltransferase	Tpmt	Thiopurine S-methyltransferase OS=Mus musculus OX=10090 GN=Tpmt PE=1 SV=1	1	7	7	7	3	4	1	2	2	4	2	3	2	0	2	0	2	3	0	1	4	1	3	1	4	0	3	0	3	4	1	2	2	4	2	3	2	0	2	0	2	3
O55091	O55091	5	5	5	Protein IMPACT	Impact	Protein IMPACT OS=Mus musculus OX=10090 GN=Impact PE=1 SV=2	1	5	5	5	3	4	2	2	3	4	4	4	4	2	1	1	4	3	2	1	3	4	2	3	1	4	1	3	3	4	2	2	3	4	4	4	4	2	1	1	4	3
O55098	O55098	69	67	67	Serine/threonine-protein kinase 10	Stk10	Serine/threonine-protein kinase 10 OS=Mus musculus OX=10090 GN=Stk10 PE=1 SV=2	1	69	67	67	33	32	28	31	30	32	36	33	33	35	30	25	35	33	28	28	35	32	24	27	22	26	31	32	32	30	27	29	29	31	34	31	32	34	28	23	34	32
O55101	O55101	3	3	3	Synaptogyrin-2	Syngr2	Synaptogyrin-2 OS=Mus musculus OX=10090 GN=Syngr2 PE=2 SV=1	1	3	3	3	0	1	0	0	1	3	3	2	3	0	0	0	0	2	0	0	1	1	0	1	1	0	3	0	0	1	0	0	1	3	3	2	3	0	0	0	0	2
O55102	O55102	2	2	2	Biogenesis of lysosome-related organelles complex 1 subunit 1	Bloc1s1	Biogenesis of lysosome-related organelles complex 1 subunit 1 OS=Mus musculus OX=10090 GN=Bloc1s1 PE=1 SV=2	1	2	2	2	0	0	0	0	0	2	0	0	0	0	0	0	0	0	0	0	0	0	0	0	0	0	0	0	0	0	0	0	0	2	0	0	0	0	0	0	0	0
O55106	O55106	48	48	47	Striatin	Strn	Striatin OS=Mus musculus OX=10090 GN=Strn PE=1 SV=2	1	48	48	47	29	29	22	10	22	29	27	30	26	23	10	10	28	33	10	8	31	27	12	21	26	28	31	24	29	29	22	10	22	29	27	30	26	23	10	10	28	33
O55125	O55125	12	12	12	Protein NipSnap homolog 1	Nipsnap1	Protein NipSnap homolog 1 OS=Mus musculus OX=10090 GN=Nipsnap1 PE=1 SV=1	1	12	12	12	6	5	5	2	7	8	6	5	8	4	3	3	7	4	2	2	8	5	1	3	5	4	6	4	6	5	5	2	7	8	6	5	8	4	3	3	7	4
O55126	O55126	14	14	14	Protein NipSnap homolog 2	Gbas	Protein NipSnap homolog 2 OS=Mus musculus OX=10090 GN=Nipsnap2 PE=1 SV=1	1	14	14	14	9	7	6	4	3	8	6	5	9	6	2	3	5	6	4	3	7	6	2	5	9	8	8	7	9	7	6	4	3	8	6	5	9	6	2	3	5	6
O55128	O55128	12	12	12	Histone deacetylase complex subunit SAP18	Sap18	Histone deacetylase complex subunit SAP18 OS=Mus musculus OX=10090 GN=Sap18 PE=1 SV=1	1	12	12	12	4	2	4	5	4	4	5	4	6	5	4	5	3	3	4	3	4	5	3	6	1	2	4	3	4	2	4	5	4	4	5	4	6	5	4	5	3	3
O55131	O55131	50	50	49	Septin-7	2007-09-01	Septin-7 OS=Mus musculus OX=10090 GN=Septin7 PE=1 SV=1	1	50	50	49	25	24	25	22	29	20	25	30	25	27	18	20	23	25	19	15	27	28	23	26	23	25	30	27	25	24	25	22	29	20	25	30	25	27	18	20	23	25
O55135	O55135	14	14	14	Eukaryotic translation initiation factor 6	Eif6	Eukaryotic translation initiation factor 6 OS=Mus musculus OX=10090 GN=Eif6 PE=1 SV=2	1	14	14	14	6	8	5	2	6	6	7	7	7	7	2	3	5	5	2	1	7	8	3	6	5	4	7	4	6	8	5	2	6	6	7	7	7	7	2	3	5	5
O55142	O55142	12	12	12	60S ribosomal protein L35a	Rpl35a	60S ribosomal protein L35a OS=Mus musculus OX=10090 GN=Rpl35a PE=1 SV=2	1	12	12	12	7	5	6	4	4	6	6	8	8	7	5	4	6	4	4	2	8	7	3	5	5	6	5	4	7	5	6	4	4	6	6	8	8	7	5	4	6	4
O55143;O55143-2	O55143;O55143-2	56;53	47;44	38;35	Sarcoplasmic/endoplasmic reticulum calcium ATPase 2	Atp2a2	Sarcoplasmic/endoplasmic reticulum calcium ATPase 2 OS=Mus musculus OX=10090 GN=Atp2a2 PE=1 SV=2;Isoform 2 of Sarcoplasmic/endoplasmic reticulum calcium ATPase 2 OS=Mus musculus OX=10090 GN=Atp2a2	2	56	47	38	30	33	25	23	34	30	33	33	31	36	24	22	37	29	24	20	36	34	24	29	28	29	31	32	24	27	19	18	28	24	28	27	25	29	20	18	30	24
O55176	O55176	1	1	1	E3 ubiquitin-protein ligase Praja-1	Pja1	E3 ubiquitin-protein ligase Praja-1 OS=Mus musculus OX=10090 GN=Pja1 PE=1 SV=3	1	1	1	1	1	1	0	0	0	0	0	1	1	1	0	0	0	0	0	0	1	1	0	0	1	0	0	0	1	1	0	0	0	0	0	1	1	1	0	0	0	0
O55187;O55187-2	O55187;O55187-2	23;20	23;20	23;20	E3 SUMO-protein ligase CBX4	Cbx4	E3 SUMO-protein ligase CBX4 OS=Mus musculus OX=10090 GN=Cbx4 PE=1 SV=2;Isoform 2 of E3 SUMO-protein ligase CBX4 OS=Mus musculus OX=10090 GN=Cbx4	2	23	23	23	12	6	7	4	10	7	12	9	9	8	7	5	14	11	6	2	7	10	6	7	7	6	11	7	12	6	7	4	10	7	12	9	9	8	7	5	14	11
O55201;O55201-2	O55201;O55201-2	79;65	79;65	79;65	Transcription elongation factor SPT5	Supt5h	Transcription elongation factor SPT5 OS=Mus musculus OX=10090 GN=Supt5h PE=1 SV=1;Isoform 2 of Transcription elongation factor SPT5 OS=Mus musculus OX=10090 GN=Supt5h	2	79	79	79	45	42	37	21	39	41	40	46	45	49	21	22	43	50	18	17	53	47	26	40	37	43	47	40	45	42	37	21	39	41	40	46	45	49	21	22	43	50
O55222	O55222	24	24	24	Integrin-linked protein kinase	Ilk	Integrin-linked protein kinase OS=Mus musculus OX=10090 GN=Ilk PE=1 SV=2	1	24	24	24	21	18	15	13	16	19	20	18	18	17	9	7	18	16	7	6	23	16	10	15	18	18	18	13	21	18	15	13	16	19	20	18	18	17	9	7	18	16
O55229	O55229	16	16	16	Choline/ethanolamine kinase	Chkb	Choline/ethanolamine kinase OS=Mus musculus OX=10090 GN=Chkb PE=1 SV=3	1	16	16	16	6	6	5	3	6	8	8	8	5	4	2	2	4	4	1	1	6	6	1	6	8	4	9	4	6	6	5	3	6	8	8	8	5	4	2	2	4	4
O55230	O55230	6	6	6	DNA repair protein RAD51 homolog 4	Rad51d	DNA repair protein RAD51 homolog 4 OS=Mus musculus OX=10090 GN=Rad51d PE=1 SV=1	1	6	6	6	1	2	1	0	1	0	0	0	2	2	2	1	0	0	1	1	1	1	1	0	2	1	1	2	1	2	1	0	1	0	0	0	2	2	2	1	0	0
O55234	O55234	7	7	7	Proteasome subunit beta type-5	Psmb5	Proteasome subunit beta type-5 OS=Mus musculus OX=10090 GN=Psmb5 PE=1 SV=3	1	7	7	7	2	2	2	0	0	0	1	1	3	0	0	1	2	4	0	0	2	1	0	1	1	1	2	0	2	2	2	0	0	0	1	1	3	0	0	1	2	4
O55236	O55236	37	37	37	mRNA-capping enzyme;Polynucleotide 5-triphosphatase;mRNA guanylyltransferase	Rngtt	mRNA-capping enzyme OS=Mus musculus OX=10090 GN=Rngtt PE=1 SV=1	1	37	37	37	15	9	7	8	14	15	15	16	16	17	9	10	17	17	7	7	17	19	10	9	10	12	20	13	15	9	7	8	14	15	15	16	16	17	9	10	17	17
O55242-2;O55242	O55242-2;O55242	2;2	2;2	2;2	Sigma non-opioid intracellular receptor 1	Sigmar1	Isoform 2 of Sigma non-opioid intracellular receptor 1 OS=Mus musculus OX=10090 GN=Sigmar1;Sigma non-opioid intracellular receptor 1 OS=Mus musculus OX=10090 GN=Sigmar1 PE=1 SV=1	2	2	2	2	0	1	0	0	0	2	1	1	2	0	0	0	0	1	0	0	1	0	0	0	2	0	2	0	0	1	0	0	0	2	1	1	2	0	0	0	0	1
O70126	O70126	8	8	8	Aurora kinase B	Aurkb	Aurora kinase B OS=Mus musculus OX=10090 GN=Aurkb PE=1 SV=2	1	8	8	8	1	1	0	3	0	0	0	0	2	1	2	2	0	0	1	0	2	2	3	1	0	0	0	0	1	1	0	3	0	0	0	0	2	1	2	2	0	0
O70133;O70133-3	O70133;O70133-3	78;57	2;0	2;0	ATP-dependent RNA helicase A	Dhx9	ATP-dependent RNA helicase A OS=Mus musculus OX=10090 GN=Dhx9 PE=1 SV=2;Isoform 3 of ATP-dependent RNA helicase A OS=Mus musculus OX=10090 GN=Dhx9	2	78	2	2	41	34	29	25	36	38	38	46	42	38	16	20	43	41	21	11	50	49	22	42	33	39	42	36	0	0	0	1	1	1	1	2	0	0	1	1	1	0
O70133-2	O70133-2	78	78	2	ATP-dependent RNA helicase A	Dhx9	Isoform 2 of ATP-dependent RNA helicase A OS=Mus musculus OX=10090 GN=Dhx9	1	78	78	2	42	36	31	25	37	38	39	46	44	40	16	20	44	42	21	11	52	51	22	44	33	40	44	37	42	36	31	25	37	38	39	46	44	40	16	20	44	42
O70146	O70146	4	4	4	Dual specificity testis-specific protein kinase 1	Tesk1	Dual specificity testis-specific protein kinase 1 OS=Mus musculus OX=10090 GN=Tesk1 PE=1 SV=3	1	4	4	4	0	0	0	0	0	0	1	0	0	1	0	0	0	1	0	0	0	1	0	0	0	0	0	0	0	0	0	0	0	0	1	0	0	1	0	0	0	1
O70152	O70152	16	16	16	Dolichol-phosphate mannosyltransferase subunit 1	Dpm1	Dolichol-phosphate mannosyltransferase subunit 1 OS=Mus musculus OX=10090 GN=Dpm1 PE=1 SV=1	1	16	16	16	9	6	5	4	7	8	8	7	10	8	6	6	10	10	7	5	10	9	6	7	8	5	8	8	9	6	5	4	7	8	8	7	10	8	6	6	10	10
O70157	O70157	10	9	9	DNA topoisomerase 3-alpha	Top3a	DNA topoisomerase 3-alpha OS=Mus musculus OX=10090 GN=Top3a PE=2 SV=1	1	10	9	9	0	1	0	0	1	2	0	3	7	2	1	1	0	3	1	0	2	3	1	2	1	0	2	1	0	1	0	0	1	1	0	2	6	2	1	1	0	2
O70161;O70161-3;O70161-2	O70161;O70161-3;O70161-2	19;19;16	19;19;16	16;16;13	Phosphatidylinositol 4-phosphate 5-kinase type-1 gamma	Pip5k1c	Phosphatidylinositol 4-phosphate 5-kinase type-1 gamma OS=Mus musculus OX=10090 GN=Pip5k1c PE=1 SV=2;Isoform 3 of Phosphatidylinositol 4-phosphate 5-kinase type-1 gamma OS=Mus musculus OX=10090 GN=Pip5k1c;Isoform 2 of Phosphatidylinositol 4-phosphate 5-kin	3	19	19	16	6	5	5	3	6	6	7	6	5	3	2	1	5	6	3	2	8	9	3	6	7	7	11	4	6	5	5	3	6	6	7	6	5	3	2	1	5	6
O70172	O70172	22	15	15	Phosphatidylinositol 5-phosphate 4-kinase type-2 alpha	Pip4k2a	Phosphatidylinositol 5-phosphate 4-kinase type-2 alpha OS=Mus musculus OX=10090 GN=Pip4k2a PE=1 SV=1	1	22	15	15	10	10	10	13	13	8	12	12	11	10	8	9	9	10	10	10	14	13	10	11	7	12	13	10	6	7	7	8	10	6	9	9	8	7	4	5	6	7
O70194	O70194	36	36	36	Eukaryotic translation initiation factor 3 subunit D	Eif3d	Eukaryotic translation initiation factor 3 subunit D OS=Mus musculus OX=10090 GN=Eif3d PE=1 SV=2	1	36	36	36	21	20	18	10	19	18	19	22	21	19	13	9	21	21	9	9	25	21	11	20	19	19	19	17	21	20	18	10	19	18	19	22	21	19	13	9	21	21
O70228	O70228	4	2	2	Probable phospholipid-transporting ATPase IIA	Atp9a	Probable phospholipid-transporting ATPase IIA OS=Mus musculus OX=10090 GN=Atp9a PE=1 SV=3	1	4	2	2	2	1	2	0	0	1	2	0	1	1	0	0	0	1	0	0	1	1	0	0	1	1	1	0	0	0	0	0	0	0	1	0	0	0	0	0	0	0
O70230;O70230-2;O70230-3	O70230;O70230-2;O70230-3	21;20;19	21;20;19	16;15;14	Zinc finger protein 143	Znf143	Zinc finger protein 143 OS=Mus musculus OX=10090 GN=Znf143 PE=1 SV=2;Isoform 2 of Zinc finger protein 143 OS=Mus musculus OX=10090 GN=Znf143;Isoform 3 of Zinc finger protein 143 OS=Mus musculus OX=10090 GN=Znf143	3	21	21	16	6	5	4	5	6	9	8	6	9	9	8	5	9	9	6	4	10	9	5	6	6	6	7	6	6	5	4	5	6	9	8	6	9	9	8	5	9	9
O70251;A0A087WS46;G3UX43;M0QWK5;M0QWH8;G3UZ47	O70251;A0A087WS46	15;14;3;2;2;2	12;11;3;2;2;2	12;11;3;2;2;2	Elongation factor 1-beta	Eef1b;Eef1b2	Elongation factor 1-beta OS=Mus musculus OX=10090 GN=Eef1b PE=1 SV=5;Eukaryotic translation elongation factor 1 beta 2 OS=Mus musculus OX=10090 GN=Eef1b2 PE=1 SV=1	6	15	12	12	9	7	8	8	4	6	6	3	7	7	9	6	7	7	4	4	8	8	6	6	4	5	7	6	7	5	6	5	4	5	4	3	5	5	7	4	5	5
O70252	O70252	21	21	21	Heme oxygenase 2	Hmox2	Heme oxygenase 2 OS=Mus musculus OX=10090 GN=Hmox2 PE=1 SV=1	1	21	21	21	14	14	11	7	10	10	14	11	13	13	9	8	13	13	5	6	15	15	6	10	6	13	12	13	14	14	11	7	10	10	14	11	13	13	9	8	13	13
O70274	O70274	6	6	3	Protein tyrosine phosphatase type IVA 2	Ptp4a2	Protein tyrosine phosphatase type IVA 2 OS=Mus musculus OX=10090 GN=Ptp4a2 PE=1 SV=1	1	6	6	3	4	3	3	0	1	3	4	1	4	2	0	0	2	3	0	1	5	3	2	1	4	3	4	2	4	3	3	0	1	3	4	1	4	2	0	0	2	3
O70279	O70279	9	9	9	Protein DGCR14	Dgcr14	Splicing factor ESS-2 homolog OS=Mus musculus OX=10090 GN=Ess2 PE=1 SV=2	1	9	9	9	2	2	2	1	0	1	1	0	4	0	2	0	1	1	1	1	2	1	1	0	2	1	3	1	2	2	2	1	0	1	1	0	4	0	2	0	1	1
O70293-2;O70293	O70293-2;O70293	40;38	40;38	31;29	G protein-coupled receptor kinase 6	Grk6	Isoform GRK6B of G protein-coupled receptor kinase 6 OS=Mus musculus OX=10090 GN=Grk6;G protein-coupled receptor kinase 6 OS=Mus musculus OX=10090 GN=Grk6 PE=1 SV=1	2	40	40	31	23	27	16	10	17	19	15	20	21	19	8	7	16	19	9	8	21	27	9	15	19	20	20	17	23	27	16	10	17	19	15	20	21	19	8	7	16	19
O70305;O70305-2;O70305-3	O70305;O70305-2;O70305-3	19;19;16	18;18;15	18;18;15	Ataxin-2	Atxn2	Ataxin-2 OS=Mus musculus OX=10090 GN=Atxn2 PE=1 SV=1;Isoform 2 of Ataxin-2 OS=Mus musculus OX=10090 GN=Atxn2;Isoform 3 of Ataxin-2 OS=Mus musculus OX=10090 GN=Atxn2	3	19	18	18	6	4	4	3	1	7	3	1	7	3	1	3	3	1	0	0	5	6	0	2	2	1	3	2	5	4	3	2	1	6	2	1	7	3	1	2	3	1
O70310	O70310	28	28	22	Glycylpeptide N-tetradecanoyltransferase 1	Nmt1	Glycylpeptide N-tetradecanoyltransferase 1 OS=Mus musculus OX=10090 GN=Nmt1 PE=1 SV=1	1	28	28	22	14	14	12	12	15	15	17	16	16	15	13	13	14	14	11	8	16	18	12	12	13	13	12	11	14	14	12	12	15	15	17	16	16	15	13	13	14	14
O70311	O70311	14	8	8	Glycylpeptide N-tetradecanoyltransferase 2	Nmt2	Glycylpeptide N-tetradecanoyltransferase 2 OS=Mus musculus OX=10090 GN=Nmt2 PE=1 SV=1	1	14	8	8	5	5	4	4	4	4	5	5	9	6	4	4	3	7	3	4	7	5	4	4	6	5	6	4	3	2	2	1	1	2	2	2	6	3	2	2	1	3
O70318	O70318	55	55	51	Band 4.1-like protein 2	Epb41l2	Band 4.1-like protein 2 OS=Mus musculus OX=10090 GN=Epb41l2 PE=1 SV=2	1	55	55	51	23	21	21	15	20	26	20	25	25	20	16	14	18	25	16	13	31	28	23	18	16	19	23	15	23	21	21	15	20	26	20	25	25	20	16	14	18	25
O70325-2;O70325;O70325-3	O70325-2;O70325;O70325-3	15;15;15	15;15;15	15;15;15	Phospholipid hydroperoxide glutathione peroxidase, mitochondrial	Gpx4	Isoform Cytoplasmic of Phospholipid hydroperoxide glutathione peroxidase OS=Mus musculus OX=10090 GN=Gpx4;Phospholipid hydroperoxide glutathione peroxidase OS=Mus musculus OX=10090 GN=Gpx4 PE=1 SV=4;Isoform Nuclear of Phospholipid hydroperoxide glutathione	3	15	15	15	11	9	8	6	10	8	9	9	9	10	4	3	9	9	5	3	12	11	5	11	10	8	10	8	11	9	8	6	10	8	9	9	9	10	4	3	9	9
O70333	O70333	2	2	2	Cysteine-rich PDZ-binding protein	Cript	Cysteine-rich PDZ-binding protein OS=Mus musculus OX=10090 GN=Cript PE=1 SV=1	1	2	2	2	1	1	1	0	0	0	1	1	1	0	1	1	1	1	1	0	1	1	1	1	0	0	1	0	1	1	1	0	0	0	1	1	1	0	1	1	1	1
O70338	O70338	6	6	6	Ribonuclease H1	Rnaseh1	Ribonuclease H1 OS=Mus musculus OX=10090 GN=Rnaseh1 PE=2 SV=1	1	6	6	6	2	0	0	0	2	1	1	1	2	3	0	1	1	2	1	0	2	0	1	2	2	0	1	0	2	0	0	0	2	1	1	1	2	3	0	1	1	2
O70348	O70348	10	10	10	Decapping and exoribonuclease protein	Dxo	Decapping and exoribonuclease protein OS=Mus musculus OX=10090 GN=Dxo PE=1 SV=2	1	10	10	10	2	3	2	0	0	3	3	2	1	3	0	0	3	7	1	0	2	3	0	3	0	2	2	1	2	3	2	0	0	3	3	2	1	3	0	0	3	7
O70370	O70370	8	8	8	Cathepsin S	Ctss	Cathepsin S OS=Mus musculus OX=10090 GN=Ctss PE=1 SV=2	1	8	8	8	7	5	6	5	7	6	7	6	7	7	6	4	7	7	5	5	5	7	6	6	5	6	5	5	7	5	6	5	7	6	7	6	7	7	6	4	7	7
O70378	O70378	11	11	11	ER membrane protein complex subunit 8	Emc8	ER membrane protein complex subunit 8 OS=Mus musculus OX=10090 GN=Emc8 PE=1 SV=1	1	11	11	11	3	4	4	0	2	2	1	4	6	2	3	1	3	4	1	1	3	6	3	4	1	2	5	2	3	4	4	0	2	2	1	4	6	2	3	1	3	4
O70394	O70394	9	9	9	Interleukin-27 receptor subunit alpha	Il27ra	Interleukin-27 receptor subunit alpha OS=Mus musculus OX=10090 GN=Il27ra PE=2 SV=2	1	9	9	9	0	2	1	1	0	2	2	1	5	6	3	1	0	1	0	0	4	4	2	0	2	1	2	0	0	2	1	1	0	2	2	1	5	6	3	1	0	1
O70400	O70400	16	16	16	PDZ and LIM domain protein 1	Pdlim1	PDZ and LIM domain protein 1 OS=Mus musculus OX=10090 GN=Pdlim1 PE=1 SV=4	1	16	16	16	4	6	5	5	4	6	4	5	12	10	7	3	11	6	4	3	8	8	3	7	6	8	8	5	4	6	5	5	4	6	4	5	12	10	7	3	11	6
O70404	O70404	8	8	8	Vesicle-associated membrane protein 8	Vamp8	Vesicle-associated membrane protein 8 OS=Mus musculus OX=10090 GN=Vamp8 PE=1 SV=1	1	8	8	8	6	2	3	3	4	5	5	6	3	3	3	2	3	3	2	4	6	7	4	5	4	3	5	3	6	2	3	3	4	5	5	6	3	3	3	2	3	3
O70405	O70405	4	4	4	Serine/threonine-protein kinase ULK1	Ulk1	Serine/threonine-protein kinase ULK1 OS=Mus musculus OX=10090 GN=Ulk1 PE=1 SV=1	1	4	4	4	0	2	0	0	0	0	0	1	1	2	1	1	0	2	0	0	1	0	0	0	1	0	0	1	0	2	0	0	0	0	0	1	1	2	1	1	0	2
O70422	O70422	4	4	4	General transcription factor IIH subunit 4	Gtf2h4	General transcription factor IIH subunit 4 OS=Mus musculus OX=10090 GN=Gtf2h4 PE=1 SV=1	1	4	4	4	1	1	1	1	0	2	1	2	2	1	2	1	1	1	1	0	1	1	1	1	1	1	2	1	1	1	1	1	0	2	1	2	2	1	2	1	1	1
O70433	O70433	15	15	15	Four and a half LIM domains protein 2	Fhl2	Four and a half LIM domains protein 2 OS=Mus musculus OX=10090 GN=Fhl2 PE=1 SV=1	1	15	15	15	5	6	6	6	8	8	9	9	4	3	5	3	6	4	3	4	6	10	7	10	8	8	9	8	5	6	6	6	8	8	9	9	4	3	5	3	6	4
O70435	O70435	21	21	21	Proteasome subunit alpha type-3	Psma3	Proteasome subunit alpha type-3 OS=Mus musculus OX=10090 GN=Psma3 PE=1 SV=3	1	21	21	21	10	10	9	8	11	10	11	10	11	12	8	6	10	9	6	6	12	14	5	10	10	11	9	12	10	10	9	8	11	10	11	10	11	12	8	6	10	9
O70439	O70439	13	13	13	Syntaxin-7	Stx7	Syntaxin-7 OS=Mus musculus OX=10090 GN=Stx7 PE=1 SV=3	1	13	13	13	7	6	5	5	6	9	11	10	8	7	2	3	5	8	1	4	8	9	3	7	8	6	9	7	7	6	5	5	6	9	11	10	8	7	2	3	5	8
O70456	O70456	8	5	5	14-3-3 protein sigma	Sfn	14-3-3 protein sigma OS=Mus musculus OX=10090 GN=Sfn PE=1 SV=2	1	8	5	5	5	4	5	0	3	4	4	4	5	3	1	0	4	2	2	1	3	2	0	3	3	4	5	2	2	1	2	0	1	2	2	1	3	1	1	0	2	0
O70468	O70468	4	4	4	Myosin-binding protein C, cardiac-type	Mybpc3	Myosin-binding protein C, cardiac-type OS=Mus musculus OX=10090 GN=Mybpc3 PE=1 SV=1	1	4	4	4	0	0	0	0	0	0	0	0	0	0	0	0	0	0	0	0	0	0	0	3	0	0	1	0	0	0	0	0	0	0	0	0	0	0	0	0	0	0
O70469	O70469	11	11	11	Docking protein 2	Dok2	Docking protein 2 OS=Mus musculus OX=10090 GN=Dok2 PE=1 SV=1	1	11	11	11	7	8	6	2	7	8	7	7	8	9	1	2	6	6	1	2	7	8	3	7	6	7	9	8	7	8	6	2	7	8	7	7	8	9	1	2	6	6
O70472	O70472	11	11	11	Transmembrane protein 131	Tmem131	Transmembrane protein 131 OS=Mus musculus OX=10090 GN=Tmem131 PE=2 SV=2	1	11	11	11	4	3	1	2	1	2	2	1	2	2	2	2	1	1	0	0	3	4	2	1	2	0	2	1	4	3	1	2	1	2	2	1	2	2	2	2	1	1
O70475	O70475	22	22	22	UDP-glucose 6-dehydrogenase	Ugdh	UDP-glucose 6-dehydrogenase OS=Mus musculus OX=10090 GN=Ugdh PE=1 SV=1	1	22	22	22	8	5	6	2	4	8	5	9	11	7	7	3	5	6	3	0	5	10	3	3	7	2	13	6	8	5	6	2	4	8	5	9	11	7	7	3	5	6
O70477	O70477	3	3	3	Homeobox protein PKNOX1	Pknox1	Homeobox protein PKNOX1 OS=Mus musculus OX=10090 GN=Pknox1 PE=1 SV=3	1	3	3	3	1	1	1	0	0	0	0	1	0	0	0	0	0	1	0	0	0	0	0	0	2	0	1	0	1	1	1	0	0	0	0	1	0	0	0	0	0	1
O70479	O70479	3	1	1	BTB/POZ domain-containing adapter for CUL3-mediated RhoA degradation protein 2	Tnfaip1	BTB/POZ domain-containing adapter for CUL3-mediated RhoA degradation protein 2 OS=Mus musculus OX=10090 GN=Tnfaip1 PE=2 SV=1	1	3	1	1	1	1	1	1	1	1	1	2	2	2	1	1	1	1	1	1	1	1	1	1	1	1	1	1	1	1	1	1	1	0	1	1	1	1	1	1	1	1
O70480	O70480	7	7	7	Vesicle-associated membrane protein 4	Vamp4	Vesicle-associated membrane protein 4 OS=Mus musculus OX=10090 GN=Vamp4 PE=1 SV=1	1	7	7	7	3	4	3	3	3	3	4	1	3	3	3	3	3	3	3	2	3	4	3	3	3	3	3	3	3	4	3	3	3	3	4	1	3	3	3	3	3	3
O70481	O70481	53	53	53	E3 ubiquitin-protein ligase UBR1	Ubr1	E3 ubiquitin-protein ligase UBR1 OS=Mus musculus OX=10090 GN=Ubr1 PE=1 SV=2	1	53	53	53	23	28	20	13	19	28	30	25	31	23	17	16	23	25	14	11	25	29	14	20	16	21	26	23	23	28	20	13	19	28	30	25	31	23	17	16	23	25
O70492	O70492	6	4	4	Sorting nexin-3	Snx3	Sorting nexin-3 OS=Mus musculus OX=10090 GN=Snx3 PE=1 SV=3	1	6	4	4	3	1	5	2	2	5	4	3	5	2	2	2	3	3	1	2	4	3	0	2	0	3	3	3	2	0	3	0	1	3	2	1	3	1	0	0	1	1
O70493	O70493	7	7	5	Sorting nexin-12	Snx12	Sorting nexin-12 OS=Mus musculus OX=10090 GN=Snx12 PE=1 SV=1	1	7	7	5	3	2	4	2	1	5	3	2	4	3	2	2	3	3	1	2	5	4	2	2	2	4	5	4	3	2	4	2	1	5	3	2	4	3	2	2	3	3
O70494-3;O70494-2;O70494	O70494-3;O70494-2;O70494	13;13;13	11;11;11	11;11;11	Transcription factor Sp3	Sp3	Isoform 3 of Transcription factor Sp3 OS=Mus musculus OX=10090 GN=Sp3;Isoform 2 of Transcription factor Sp3 OS=Mus musculus OX=10090 GN=Sp3;Transcription factor Sp3 OS=Mus musculus OX=10090 GN=Sp3 PE=1 SV=2	3	13	11	11	4	4	5	5	6	5	6	5	4	4	4	1	5	6	4	2	5	4	3	5	5	4	7	4	4	4	5	4	6	5	6	5	4	4	4	1	4	5
O70496	O70496	15	15	15	H(+)/Cl(-) exchange transporter 7	Clcn7	H(+)/Cl(-) exchange transporter 7 OS=Mus musculus OX=10090 GN=Clcn7 PE=1 SV=1	1	15	15	15	6	4	3	1	1	6	5	6	7	4	0	1	3	2	1	1	6	5	0	2	3	3	8	5	6	4	3	1	1	6	5	6	7	4	0	1	3	2
O70503	O70503	18	18	8	Very-long-chain 3-oxoacyl-CoA reductase	Hsd17b12	Very-long-chain 3-oxoacyl-CoA reductase OS=Mus musculus OX=10090 GN=Hsd17b12 PE=1 SV=1	1	18	18	8	5	8	8	8	7	8	9	8	10	8	8	9	6	9	10	6	10	8	10	8	7	6	8	8	5	8	8	8	7	8	9	8	10	8	8	9	6	9
O70546;O70546-2	O70546;O70546-2	41;41	41;41	38;38	Lysine-specific demethylase 6A	Kdm6a	Lysine-specific demethylase 6A OS=Mus musculus OX=10090 GN=Kdm6a PE=1 SV=2;Isoform 2 of Lysine-specific demethylase 6A OS=Mus musculus OX=10090 GN=Kdm6a	2	41	41	38	13	8	5	5	9	13	12	11	18	17	14	10	10	13	6	5	14	12	9	8	10	12	13	13	13	8	5	5	9	13	12	11	18	17	14	10	10	13
O70551;Q9Z0G2	O70551	26;3	26;3	22;0	SRSF protein kinase 1	Srpk1	SRSF protein kinase 1 OS=Mus musculus OX=10090 GN=Srpk1 PE=1 SV=2	2	26	26	22	13	13	13	7	13	13	14	14	18	19	10	14	13	18	9	7	15	16	9	15	10	13	15	14	13	13	13	7	13	13	14	14	18	19	10	14	13	18
O70562;O70558;O70555;O70559	O70562;O70558;O70555;O70559	2;1;1;1	2;1;1;1	1;0;0;0	Small proline-rich protein 2K;Small proline-rich protein 2G;Small proline-rich protein 2D;Small proline-rich protein 2H	Sprr2k;Sprr2g;Sprr2d;Sprr2h	Small proline-rich protein 2K OS=Mus musculus OX=10090 GN=Sprr2k PE=2 SV=1;Small proline-rich protein 2G OS=Mus musculus OX=10090 GN=Sprr2g PE=2 SV=1;Small proline-rich protein 2D OS=Mus musculus OX=10090 GN=Sprr2d PE=2 SV=1;Small proline-rich protein 2H O	4	2	2	1	0	0	2	0	0	1	0	1	0	1	1	1	0	1	1	0	1	1	1	1	0	1	0	1	0	0	2	0	0	1	0	1	0	1	1	1	0	1
O70566	O70566	45	45	45	Protein diaphanous homolog 2	Diaph2	Protein diaphanous homolog 2 OS=Mus musculus OX=10090 GN=Diaph2 PE=1 SV=2	1	45	45	45	23	20	17	14	19	20	20	16	22	19	17	15	16	16	7	3	27	22	16	21	14	12	18	15	23	20	17	14	19	20	20	16	22	19	17	15	16	16
O70570	O70570	6	6	6	Polymeric immunoglobulin receptor;Secretory component	Pigr	Polymeric immunoglobulin receptor OS=Mus musculus OX=10090 GN=Pigr PE=1 SV=1	1	6	6	6	0	0	0	0	0	0	1	1	0	2	3	0	0	4	2	1	0	0	0	0	0	0	1	0	0	0	0	0	0	0	1	1	0	2	3	0	0	4
O70572	O70572	14	14	14	Sphingomyelin phosphodiesterase 2	Smpd2	Sphingomyelin phosphodiesterase 2 OS=Mus musculus OX=10090 GN=Smpd2 PE=1 SV=1	1	14	14	14	6	4	3	2	1	4	5	4	3	5	2	2	4	6	3	0	4	5	1	4	2	3	4	2	6	4	3	2	1	4	5	4	3	5	2	2	4	6
O70579	O70579	4	4	4	Peroxisomal membrane protein PMP34	Slc25a17	Peroxisomal membrane protein PMP34 OS=Mus musculus OX=10090 GN=Slc25a17 PE=1 SV=1	1	4	4	4	2	1	1	0	0	1	0	1	3	1	1	1	0	0	0	0	0	0	1	1	0	0	1	0	2	1	1	0	0	1	0	1	3	1	1	1	0	0
O70585;O70585-2	O70585;O70585-2	14;13	14;13	10;9	Dystrobrevin beta	Dtnb	Dystrobrevin beta OS=Mus musculus OX=10090 GN=Dtnb PE=1 SV=3;Isoform 2 of Dystrobrevin beta OS=Mus musculus OX=10090 GN=Dtnb	2	14	14	10	2	3	4	1	2	6	5	4	2	2	0	2	2	3	0	1	3	6	1	3	2	3	5	4	2	3	4	1	2	6	5	4	2	2	0	2	2	3
O70591	O70591	3	3	3	Prefoldin subunit 2	Pfdn2	Prefoldin subunit 2 OS=Mus musculus OX=10090 GN=Pfdn2 PE=1 SV=2	1	3	3	3	3	2	1	1	0	2	1	1	2	2	1	0	2	1	0	0	2	1	0	1	1	1	2	1	3	2	1	1	0	2	1	1	2	2	1	0	2	1
O70624	O70624	2	2	2	Myocilin;Myocilin, N-terminal fragment;Myocilin, C-terminal fragment	Myoc	Myocilin OS=Mus musculus OX=10090 GN=Myoc PE=1 SV=1	1	2	2	2	0	0	0	1	0	0	0	0	0	0	0	0	0	0	0	0	1	0	0	1	0	0	0	0	0	0	0	1	0	0	0	0	0	0	0	0	0	0
O88196-2;O88196;O88196-4;O88196-3;O88196-6;O88196-5	O88196-2;O88196;O88196-4;O88196-3;O88196-6;O88196-5	20;20;19;19;19;18	20;20;19;19;19;18	20;20;19;19;19;18	E3 ubiquitin-protein ligase TTC3	Ttc3	Isoform 2 of E3 ubiquitin-protein ligase TTC3 OS=Mus musculus OX=10090 GN=Ttc3;E3 ubiquitin-protein ligase TTC3 OS=Mus musculus OX=10090 GN=Ttc3 PE=1 SV=2;Isoform 4 of E3 ubiquitin-protein ligase TTC3 OS=Mus musculus OX=10090 GN=Ttc3;Isoform 3 of E3 ubiqui	6	20	20	20	3	2	1	2	5	4	3	0	4	4	5	6	2	6	2	2	4	2	4	3	2	1	3	1	3	2	1	2	5	4	3	0	4	4	5	6	2	6
O88271	O88271	18	18	18	Craniofacial development protein 1	Cfdp1	Craniofacial development protein 1 OS=Mus musculus OX=10090 GN=Cfdp1 PE=1 SV=1	1	18	18	18	8	7	7	7	7	7	8	9	9	7	6	6	6	8	9	5	12	10	7	6	5	6	8	5	8	7	7	7	7	7	8	9	9	7	6	6	6	8
O88286-3;O88286-2	O88286-3;O88286-2	31;28	31;28	3;0	Protein Wiz	Wiz	Isoform 2 of Protein Wiz OS=Mus musculus OX=10090 GN=Wiz;Isoform S of Protein Wiz OS=Mus musculus OX=10090 GN=Wiz	2	31	31	3	13	11	5	3	8	6	8	4	15	9	4	6	9	12	4	1	12	13	3	7	8	6	9	9	13	11	5	3	8	6	8	4	15	9	4	6	9	12
O88291;O88291-2;O88291-3	O88291;O88291-2	16;9;1	16;9;1	16;9;1	DBIRD complex subunit ZNF326	Znf326	DBIRD complex subunit ZNF326 OS=Mus musculus OX=10090 GN=Znf326 PE=1 SV=1;Isoform 2 of DBIRD complex subunit ZNF326 OS=Mus musculus OX=10090 GN=Znf326	3	16	16	16	7	8	5	3	6	6	7	9	8	8	5	3	10	11	3	3	8	10	4	10	4	7	8	10	7	8	5	3	6	6	7	9	8	8	5	3	10	11
O88307	O88307	62	62	62	Sortilin-related receptor	Sorl1	Sortilin-related receptor OS=Mus musculus OX=10090 GN=Sorl1 PE=1 SV=3	1	62	62	62	33	33	27	11	21	30	28	28	31	24	9	12	21	25	8	6	37	32	15	16	26	26	35	16	33	33	27	11	21	30	28	28	31	24	9	12	21	25
O88310	O88310	6	6	4	Intelectin-1a	Itln1	Intelectin-1a OS=Mus musculus OX=10090 GN=Itln1 PE=1 SV=1	1	6	6	4	0	0	0	0	1	2	3	0	0	1	0	0	0	4	0	0	0	0	0	0	0	1	2	0	0	0	0	0	1	2	3	0	0	1	0	0	0	4
O88319	O88319	1	1	1	Neurotensin receptor type 1	Ntsr1	Neurotensin receptor type 1 OS=Mus musculus OX=10090 GN=Ntsr1 PE=1 SV=1	1	1	1	1	0	0	0	0	0	0	0	1	0	1	0	0	0	0	0	0	0	0	0	0	0	0	0	0	0	0	0	0	0	0	0	1	0	1	0	0	0	0
O88322	O88322	6	6	6	Nidogen-2	Nid2	Nidogen-2 OS=Mus musculus OX=10090 GN=Nid2 PE=1 SV=2	1	6	6	6	0	0	0	1	0	0	1	0	0	0	0	0	0	0	1	0	1	0	0	5	1	0	4	0	0	0	0	1	0	0	1	0	0	0	0	0	0	0
O88325	O88325	13	13	13		Naglu	Alpha-N-acetylglucosaminidase OS=Mus musculus OX=10090 GN=Naglu PE=1 SV=1	1	13	13	13	6	6	7	1	0	6	4	5	4	1	1	2	2	3	0	1	5	3	1	5	4	2	5	1	6	6	7	1	0	6	4	5	4	1	1	2	2	3
O88329	O88329	15	15	14	Unconventional myosin-Ia	Myo1a	Unconventional myosin-Ia OS=Mus musculus OX=10090 GN=Myo1a PE=2 SV=2	1	15	15	14	0	0	0	0	4	4	5	4	2	7	4	1	0	9	6	4	1	1	1	1	3	3	5	2	0	0	0	0	4	4	5	4	2	7	4	1	0	9
O88342	O88342	48	48	48	WD repeat-containing protein 1	Wdr1	WD repeat-containing protein 1 OS=Mus musculus OX=10090 GN=Wdr1 PE=1 SV=3	1	48	48	48	32	32	30	29	37	32	34	36	28	33	23	19	34	31	20	20	37	34	22	32	33	34	31	35	32	32	30	29	37	32	34	36	28	33	23	19	34	31
O88351	O88351	53	53	52	Inhibitor of nuclear factor kappa-B kinase subunit beta	Ikbkb	Inhibitor of nuclear factor kappa-B kinase subunit beta OS=Mus musculus OX=10090 GN=Ikbkb PE=1 SV=1	1	53	53	52	29	29	24	12	23	31	30	28	31	30	13	10	34	32	9	11	34	32	13	27	26	30	33	21	29	29	24	12	23	31	30	28	31	30	13	10	34	32
O88379	O88379	50	50	50	Bromodomain adjacent to zinc finger domain protein 1A	Baz1a	Bromodomain adjacent to zinc finger domain protein 1A OS=Mus musculus OX=10090 GN=Baz1a PE=1 SV=3	1	50	50	50	17	14	13	11	8	21	21	24	31	28	14	12	14	25	8	9	24	25	4	16	13	14	14	13	17	14	13	11	8	21	21	24	31	28	14	12	14	25
O88384	O88384	11	11	11	Vesicle transport through interaction with t-SNAREs homolog 1B	Vti1b	Vesicle transport through interaction with t-SNAREs homolog 1B OS=Mus musculus OX=10090 GN=Vti1b PE=1 SV=1	1	11	11	11	6	5	4	3	3	6	6	5	5	5	1	2	4	5	2	2	7	8	2	6	4	6	6	7	6	5	4	3	3	6	6	5	5	5	1	2	4	5
O88393	O88393	1	1	1	Transforming growth factor beta receptor type 3	Tgfbr3	Transforming growth factor beta receptor type 3 OS=Mus musculus OX=10090 GN=Tgfbr3 PE=1 SV=1	1	1	1	1	1	0	1	0	0	1	0	0	1	0	1	0	0	0	1	0	0	0	0	1	1	1	1	1	1	0	1	0	0	1	0	0	1	0	1	0	0	0
O88410	O88410	7	7	7	C-X-C chemokine receptor type 3	Cxcr3	C-X-C chemokine receptor type 3 OS=Mus musculus OX=10090 GN=Cxcr3 PE=1 SV=2	1	7	7	7	3	5	1	0	0	1	2	1	2	2	0	0	0	2	0	0	1	2	0	2	2	0	4	1	3	5	1	0	0	1	2	1	2	2	0	0	0	2
O88428	O88428	21	19	19	Bifunctional 3-phosphoadenosine 5-phosphosulfate synthase 2;Sulfate adenylyltransferase;Adenylyl-sulfate kinase	Papss2	Bifunctional 3-phosphoadenosine 5-phosphosulfate synthase 2 OS=Mus musculus OX=10090 GN=Papss2 PE=1 SV=2	1	21	19	19	2	4	1	0	4	4	6	6	3	3	2	1	2	6	3	2	4	2	1	1	4	4	5	2	1	3	0	0	3	3	5	5	2	2	2	1	1	5
O88441	O88441	7	7	7	Metaxin-2	Mtx2	Metaxin-2 OS=Mus musculus OX=10090 GN=Mtx2 PE=1 SV=1	1	7	7	7	4	2	3	1	2	2	3	3	4	2	0	0	4	2	1	1	3	3	1	3	3	3	4	4	4	2	3	1	2	2	3	3	4	2	0	0	4	2
O88447	O88447	33	33	25	Kinesin light chain 1	Klc1	Kinesin light chain 1 OS=Mus musculus OX=10090 GN=Klc1 PE=1 SV=3	1	33	33	25	18	20	15	13	21	15	17	20	18	22	16	14	17	17	12	13	22	24	16	17	11	15	19	21	18	20	15	13	21	15	17	20	18	22	16	14	17	17
O88448	O88448	25	17	17	Kinesin light chain 2	Klc2	Kinesin light chain 2 OS=Mus musculus OX=10090 GN=Klc2 PE=1 SV=1	1	25	17	17	10	11	8	6	12	13	12	11	16	14	9	6	11	10	6	5	14	13	8	8	10	10	13	12	6	7	5	3	8	8	8	6	11	9	5	4	8	6
O88451;O54909;Q9R092	O88451;O54909	4;2;1	4;2;1	4;2;1	Retinol dehydrogenase 7	Rdh7;Rdh16	Retinol dehydrogenase 7 OS=Mus musculus OX=10090 GN=Rdh7 PE=1 SV=1;Retinol dehydrogenase 16 OS=Mus musculus OX=10090 GN=Rdh16 PE=1 SV=1	3	4	4	4	0	0	0	0	0	0	0	0	0	0	1	0	0	2	1	0	0	1	0	0	1	1	1	0	0	0	0	0	0	0	0	0	0	0	1	0	0	2
O88455	O88455	10	10	10	7-dehydrocholesterol reductase	Dhcr7	7-dehydrocholesterol reductase OS=Mus musculus OX=10090 GN=Dhcr7 PE=1 SV=1	1	10	10	10	5	5	4	3	6	6	6	7	6	6	2	3	5	6	2	3	6	6	3	6	6	6	6	7	5	5	4	3	6	6	6	7	6	6	2	3	5	6
O88456	O88456	16	16	14	Calpain small subunit 1	Capns1	Calpain small subunit 1 OS=Mus musculus OX=10090 GN=Capns1 PE=1 SV=1	1	16	16	14	10	7	9	5	8	9	9	8	9	10	5	5	11	9	3	2	13	11	4	11	9	10	11	11	10	7	9	5	8	9	9	8	9	10	5	5	11	9
O88466;O88466-2;O88466-3	O88466	32;12;6	32;12;6	32;12;6	Zinc finger protein 106	Znf106	Zinc finger protein 106 OS=Mus musculus OX=10090 GN=Znf106 PE=1 SV=3	3	32	32	32	9	12	8	5	4	5	14	10	11	12	5	5	7	9	3	2	10	13	5	6	8	9	13	4	9	12	8	5	4	5	14	10	11	12	5	5	7	9
O88487	O88487	34	34	32	Cytoplasmic dynein 1 intermediate chain 2	Dync1i2	Cytoplasmic dynein 1 intermediate chain 2 OS=Mus musculus OX=10090 GN=Dync1i2 PE=1 SV=1	1	34	34	32	12	13	12	15	15	17	16	17	15	16	10	12	16	16	10	9	18	20	13	14	10	16	16	16	12	13	12	15	15	17	16	17	15	16	10	12	16	16
O88491	O88491	31	31	31	Histone-lysine N-methyltransferase, H3 lysine-36 and H4 lysine-20 specific	Nsd1	Histone-lysine N-methyltransferase, H3 lysine-36 and H4 lysine-20 specific OS=Mus musculus OX=10090 GN=Nsd1 PE=1 SV=1	1	31	31	31	7	6	8	7	5	5	8	6	9	6	13	10	7	5	6	5	7	5	8	4	3	4	7	5	7	6	8	7	5	5	8	6	9	6	13	10	7	5
O88508;O88508-2	O88508;O88508-2	29;20	29;20	28;19	DNA (cytosine-5)-methyltransferase 3A	Dnmt3a	DNA (cytosine-5)-methyltransferase 3A OS=Mus musculus OX=10090 GN=Dnmt3a PE=1 SV=2;Isoform 2 of DNA (cytosine-5)-methyltransferase 3A OS=Mus musculus OX=10090 GN=Dnmt3a	2	29	29	28	9	7	5	4	5	11	11	10	9	6	7	4	7	7	5	2	9	6	6	3	7	7	11	5	9	7	5	4	5	11	11	10	9	6	7	4	7	7
O88512	O88512	29	29	29	AP-1 complex subunit gamma-like 2	Ap1g2	AP-1 complex subunit gamma-like 2 OS=Mus musculus OX=10090 GN=Ap1g2 PE=1 SV=2	1	29	29	29	10	13	8	4	6	13	10	11	15	15	6	7	9	13	6	5	11	14	5	11	8	8	17	7	10	13	8	4	6	13	10	11	15	15	6	7	9	13
O88520	O88520	13	13	13	Leucine-rich repeat protein SHOC-2	Shoc2	Leucine-rich repeat protein SHOC-2 OS=Mus musculus OX=10090 GN=Shoc2 PE=1 SV=2	1	13	13	13	7	7	6	4	4	6	7	7	7	6	3	4	5	6	3	2	9	7	4	5	4	5	9	4	7	7	6	4	4	6	7	7	7	6	3	4	5	6
O88522	O88522	14	14	14	NF-kappa-B essential modulator	Ikbkg	NF-kappa-B essential modulator OS=Mus musculus OX=10090 GN=Ikbkg PE=1 SV=2	1	14	14	14	7	8	4	1	5	8	8	6	3	2	1	1	6	5	1	0	4	7	1	6	4	8	9	7	7	8	4	1	5	8	8	6	3	2	1	1	6	5
O88531	O88531	14	14	14	Palmitoyl-protein thioesterase 1	Ppt1	Palmitoyl-protein thioesterase 1 OS=Mus musculus OX=10090 GN=Ppt1 PE=1 SV=2	1	14	14	14	5	3	5	2	4	5	4	4	6	2	2	0	8	4	1	1	6	4	0	3	6	4	6	5	5	3	5	2	4	5	4	4	6	2	2	0	8	4
O88532	O88532	42	42	42	Zinc finger RNA-binding protein	Zfr	Zinc finger RNA-binding protein OS=Mus musculus OX=10090 GN=Zfr PE=1 SV=2	1	42	42	42	22	16	17	16	17	28	24	23	26	22	14	11	16	19	15	13	22	19	12	16	19	17	21	17	22	16	17	16	17	28	24	23	26	22	14	11	16	19
O88533	O88533	9	9	9	Aromatic-L-amino-acid decarboxylase	Ddc	Aromatic-L-amino-acid decarboxylase OS=Mus musculus OX=10090 GN=Ddc PE=1 SV=1	1	9	9	9	5	4	5	2	2	2	1	1	2	3	0	1	2	3	0	1	5	5	2	5	2	2	2	2	5	4	5	2	2	2	1	1	2	3	0	1	2	3
O88543	O88543	24	24	24	COP9 signalosome complex subunit 3	Cops3	COP9 signalosome complex subunit 3 OS=Mus musculus OX=10090 GN=Cops3 PE=1 SV=3	1	24	24	24	15	14	14	6	17	15	15	16	16	17	9	9	16	17	7	6	15	16	7	17	10	15	16	17	15	14	14	6	17	15	15	16	16	17	9	9	16	17
O88544	O88544	31	31	31	COP9 signalosome complex subunit 4	Cops4	COP9 signalosome complex subunit 4 OS=Mus musculus OX=10090 GN=Cops4 PE=1 SV=1	1	31	31	31	18	17	12	7	17	17	18	16	21	14	6	5	19	18	7	5	21	19	8	15	14	16	22	20	18	17	12	7	17	17	18	16	21	14	6	5	19	18
O88545	O88545	15	15	15	COP9 signalosome complex subunit 6	Cops6	COP9 signalosome complex subunit 6 OS=Mus musculus OX=10090 GN=Cops6 PE=1 SV=1	1	15	15	15	8	8	7	5	11	10	6	7	10	9	4	5	8	9	4	4	11	9	5	7	5	6	9	9	8	8	7	5	11	10	6	7	10	9	4	5	8	9
O88554	O88554	18	18	18	Poly [ADP-ribose] polymerase 2	Parp2	Poly [ADP-ribose] polymerase 2 OS=Mus musculus OX=10090 GN=Parp2 PE=1 SV=3	1	18	18	18	5	7	6	3	6	9	10	8	11	7	4	4	8	10	2	1	10	10	2	5	7	7	9	7	5	7	6	3	6	9	10	8	11	7	4	4	8	10
O88559;O88559-2	O88559;O88559-2	25;23	25;23	25;23	Menin	Men1	Menin OS=Mus musculus OX=10090 GN=Men1 PE=1 SV=2;Isoform 2 of Menin OS=Mus musculus OX=10090 GN=Men1	2	25	25	25	9	10	8	1	6	10	12	12	14	16	4	6	10	10	4	3	10	13	5	6	6	7	17	8	9	10	8	1	6	10	12	12	14	16	4	6	10	10
O88569;O88569-2	O88569;O88569-2	47;45	47;45	4;2	Heterogeneous nuclear ribonucleoproteins A2/B1	Hnrnpa2b1	Heterogeneous nuclear ribonucleoproteins A2/B1 OS=Mus musculus OX=10090 GN=Hnrnpa2b1 PE=1 SV=2;Isoform 2 of Heterogeneous nuclear ribonucleoproteins A2/B1 OS=Mus musculus OX=10090 GN=Hnrnpa2b1	2	47	47	4	31	26	30	28	33	28	31	34	29	31	13	16	34	27	23	20	33	36	20	30	26	29	32	34	31	26	30	28	33	28	31	34	29	31	13	16	34	27
O88569-3	O88569-3	44	1	1	Heterogeneous nuclear ribonucleoproteins A2/B1	Hnrnpa2b1	Isoform 3 of Heterogeneous nuclear ribonucleoproteins A2/B1 OS=Mus musculus OX=10090 GN=Hnrnpa2b1	1	44	1	1	29	24	27	27	31	27	30	33	28	29	12	15	32	27	22	19	32	35	19	27	24	26	31	30	1	0	0	0	1	1	1	1	1	1	0	0	1	1
O88573	O88573	16	16	16	AF4/FMR2 family member 1	Aff1	AF4/FMR2 family member 1 OS=Mus musculus OX=10090 GN=Aff1 PE=1 SV=2	1	16	16	16	4	5	3	1	3	4	3	4	5	5	2	0	2	7	3	1	5	4	3	3	1	2	5	4	4	5	3	1	3	4	3	4	5	5	2	0	2	7
O88574	O88574	3	3	3	Histone deacetylase complex subunit SAP30	Sap30	Histone deacetylase complex subunit SAP30 OS=Mus musculus OX=10090 GN=Sap30 PE=1 SV=1	1	3	3	3	1	0	1	0	0	0	0	0	1	0	0	1	1	0	0	0	3	0	0	0	0	0	1	0	1	0	1	0	0	0	0	0	1	0	0	1	1	0
O88587-2;O88587	O88587-2;O88587	14;14	14;14	14;14	Catechol O-methyltransferase	Comt	Isoform Soluble of Catechol O-methyltransferase OS=Mus musculus OX=10090 GN=Comt;Catechol O-methyltransferase OS=Mus musculus OX=10090 GN=Comt PE=1 SV=2	2	14	14	14	7	6	3	4	6	5	7	6	7	7	6	3	7	10	2	3	8	8	4	4	3	4	8	2	7	6	3	4	6	5	7	6	7	7	6	3	7	10
O88597	O88597	26	26	26	Beclin-1	Becn1	Beclin-1 OS=Mus musculus OX=10090 GN=Becn1 PE=1 SV=3	1	26	26	26	4	8	2	3	7	10	7	7	9	5	3	4	9	7	3	2	3	7	5	6	4	10	7	5	4	8	2	3	7	10	7	7	9	5	3	4	9	7
O88622;O88622-2	O88622;O88622-2	38;36	38;36	38;36	Poly(ADP-ribose) glycohydrolase	Parg	Poly(ADP-ribose) glycohydrolase OS=Mus musculus OX=10090 GN=Parg PE=1 SV=2;Isoform 2 of Poly(ADP-ribose) glycohydrolase OS=Mus musculus OX=10090 GN=Parg	2	38	38	38	15	17	11	8	12	14	13	14	13	15	8	8	7	15	7	5	17	11	10	13	12	14	18	11	15	17	11	8	12	14	13	14	13	15	8	8	7	15
O88627	O88627	10	10	10	Sodium/nucleoside cotransporter 2	Slc28a2	Sodium/nucleoside cotransporter 2 OS=Mus musculus OX=10090 GN=Slc28a2 PE=1 SV=2	1	10	10	10	8	8	5	2	4	5	8	8	9	7	3	1	7	9	2	2	6	9	2	7	7	6	9	3	8	8	5	2	4	5	8	8	9	7	3	1	7	9
O88630	O88630	9	9	9	Golgi SNAP receptor complex member 1	Gosr1	Golgi SNAP receptor complex member 1 OS=Mus musculus OX=10090 GN=Gosr1 PE=1 SV=2	1	9	9	9	5	6	4	0	2	5	6	3	5	2	1	1	4	3	2	0	6	6	2	4	5	3	4	3	5	6	4	0	2	5	6	3	5	2	1	1	4	3
O88653	O88653	5	5	5	Ragulator complex protein LAMTOR3	Lamtor3	Ragulator complex protein LAMTOR3 OS=Mus musculus OX=10090 GN=Lamtor3 PE=1 SV=1	1	5	5	5	2	3	2	2	2	2	2	2	3	2	3	3	4	3	2	1	2	3	2	2	1	3	3	1	2	3	2	2	2	2	2	2	3	2	3	3	4	3
O88665	O88665	28	28	28	Bromodomain-containing protein 7	Brd7	Bromodomain-containing protein 7 OS=Mus musculus OX=10090 GN=Brd7 PE=1 SV=1	1	28	28	28	10	8	8	3	4	9	9	10	10	9	7	5	11	12	6	2	12	11	4	4	6	8	13	4	10	8	8	3	4	9	9	10	10	9	7	5	11	12
O88667	O88667	5	5	4	GTP-binding protein RAD	Rrad	GTP-binding protein RAD OS=Mus musculus OX=10090 GN=Rrad PE=1 SV=1	1	5	5	4	1	3	3	2	1	3	2	2	2	3	0	0	1	2	0	0	3	3	0	3	3	2	4	2	1	3	3	2	1	3	2	2	2	3	0	0	1	2
O88668	O88668	5	5	5	Protein CREG1	Creg1	Protein CREG1 OS=Mus musculus OX=10090 GN=Creg1 PE=1 SV=1	1	5	5	5	2	0	2	0	1	1	2	2	2	2	0	0	3	2	0	0	2	3	1	3	1	3	2	2	2	0	2	0	1	1	2	2	2	2	0	0	3	2
O88673	O88673	29	29	29	Diacylglycerol kinase alpha	Dgka	Diacylglycerol kinase alpha OS=Mus musculus OX=10090 GN=Dgka PE=1 SV=2	1	29	29	29	10	12	7	5	6	11	8	8	15	18	8	6	6	11	5	4	10	14	7	8	6	6	8	6	10	12	7	5	6	11	8	8	15	18	8	6	6	11
O88685	O88685	37	37	37	26S protease regulatory subunit 6A	Psmc3	26S proteasome regulatory subunit 6A OS=Mus musculus OX=10090 GN=Psmc3 PE=1 SV=2	1	37	37	37	24	25	22	15	27	21	22	24	23	20	14	14	25	20	14	14	27	23	14	20	21	24	22	23	24	25	22	15	27	21	22	24	23	20	14	14	25	20
O88696	O88696	7	7	7	ATP-dependent Clp protease proteolytic subunit, mitochondrial	Clpp	ATP-dependent Clp protease proteolytic subunit, mitochondrial OS=Mus musculus OX=10090 GN=Clpp PE=1 SV=1	1	7	7	7	2	1	1	1	2	4	1	2	3	0	3	1	2	1	1	2	1	1	0	2	0	1	3	2	2	1	1	1	2	4	1	2	3	0	3	1	2	1
O88697	O88697	6	6	6	Serine/threonine-protein kinase 16	Stk16	Serine/threonine-protein kinase 16 OS=Mus musculus OX=10090 GN=Stk16 PE=1 SV=3	1	6	6	6	2	1	0	0	0	2	0	0	3	2	0	0	0	1	0	0	3	1	1	0	0	0	3	0	2	1	0	0	0	2	0	0	3	2	0	0	0	1
O88700	O88700	17	17	17	Bloom syndrome protein homolog	Blm	Bloom syndrome protein homolog OS=Mus musculus OX=10090 GN=Blm PE=1 SV=1	1	17	17	17	6	5	2	4	1	3	4	5	6	4	4	4	1	6	4	2	6	8	3	5	5	4	3	5	6	5	2	4	1	3	4	5	6	4	4	4	1	6
O88708	O88708	14	14	10	Origin recognition complex subunit 4	Orc4	Origin recognition complex subunit 4 OS=Mus musculus OX=10090 GN=Orc4 PE=1 SV=2	1	14	14	10	6	4	4	3	4	6	6	4	8	8	2	5	7	6	2	3	6	6	3	5	3	3	9	1	6	4	4	3	4	6	6	4	8	8	2	5	7	6
O88712;O88712-2;O88712-3	O88712;O88712-2;O88712-3	26;25;19	26;25;19	19;18;15	C-terminal-binding protein 1	Ctbp1	C-terminal-binding protein 1 OS=Mus musculus OX=10090 GN=Ctbp1 PE=1 SV=2;Isoform 2 of C-terminal-binding protein 1 OS=Mus musculus OX=10090 GN=Ctbp1;Isoform 3 of C-terminal-binding protein 1 OS=Mus musculus OX=10090 GN=Ctbp1	3	26	26	19	12	13	11	8	14	12	15	12	11	14	3	4	11	13	4	3	15	16	4	12	12	12	13	11	12	13	11	8	14	12	15	12	11	14	3	4	11	13
O88736	O88736	10	10	10	3-keto-steroid reductase	Hsd17b7	3-keto-steroid reductase OS=Mus musculus OX=10090 GN=Hsd17b7 PE=1 SV=1	1	10	10	10	4	4	3	3	3	2	4	3	7	6	4	2	3	5	3	1	2	2	3	4	3	2	6	3	4	4	3	3	3	2	4	3	7	6	4	2	3	5
O88738	O88738	107	1	1	Baculoviral IAP repeat-containing protein 6	Birc6	Baculoviral IAP repeat-containing protein 6 OS=Mus musculus OX=10090 GN=Birc6 PE=1 SV=2	1	107	1	1	49	48	31	17	40	49	58	51	53	50	20	19	34	56	17	12	45	55	25	39	40	42	53	33	1	1	0	0	1	1	1	1	0	1	0	0	0	0
O88738-3;O88738-2	O88738-3;O88738-2	108;108	108;108	2;2	Baculoviral IAP repeat-containing protein 6	Birc6	Isoform 3 of Baculoviral IAP repeat-containing protein 6 OS=Mus musculus OX=10090 GN=Birc6;Isoform 2 of Baculoviral IAP repeat-containing protein 6 OS=Mus musculus OX=10090 GN=Birc6	2	108	108	2	49	47	31	17	39	48	57	50	53	49	20	19	34	56	17	12	46	54	25	38	40	42	53	32	49	47	31	17	39	48	57	50	53	49	20	19	34	56
O88746;O88746-2	O88746	16;6	16;6	16;6	Target of Myb protein 1	Tom1	Target of Myb protein 1 OS=Mus musculus OX=10090 GN=Tom1 PE=1 SV=1	2	16	16	16	6	7	6	3	10	10	6	6	7	4	1	0	8	8	1	1	7	6	0	4	5	2	9	6	6	7	6	3	10	10	6	6	7	4	1	0	8	8
O88796	O88796	16	16	16	Ribonuclease P protein subunit p30	Rpp30	Ribonuclease P protein subunit p30 OS=Mus musculus OX=10090 GN=Rpp30 PE=1 SV=1	1	16	16	16	5	5	3	2	3	5	4	6	8	6	2	2	4	4	0	1	5	8	2	5	3	2	8	4	5	5	3	2	3	5	4	6	8	6	2	2	4	4
O88811;O88811-2	O88811;O88811-2	19;17	19;17	18;16	Signal transducing adapter molecule 2	Stam2	Signal transducing adapter molecule 2 OS=Mus musculus OX=10090 GN=Stam2 PE=1 SV=1;Isoform 2 of Signal transducing adapter molecule 2 OS=Mus musculus OX=10090 GN=Stam2	2	19	19	18	8	5	9	8	6	8	7	8	9	3	6	7	6	6	7	9	10	9	6	5	8	6	12	7	8	5	9	8	6	8	7	8	9	3	6	7	6	6
O88822	O88822	2	2	2	Lathosterol oxidase	Sc5d	Lathosterol oxidase OS=Mus musculus OX=10090 GN=Sc5d PE=2 SV=2	1	2	2	2	0	0	0	0	0	0	0	0	0	0	1	1	0	0	1	2	0	0	2	0	0	0	0	0	0	0	0	0	0	0	0	0	0	0	1	1	0	0
O88842;O88842-2	O88842;O88842-2	34;24	34;24	34;24	FYVE, RhoGEF and PH domain-containing protein 3	Fgd3	FYVE, RhoGEF and PH domain-containing protein 3 OS=Mus musculus OX=10090 GN=Fgd3 PE=1 SV=1;Isoform 2 of FYVE, RhoGEF and PH domain-containing protein 3 OS=Mus musculus OX=10090 GN=Fgd3	2	34	34	34	14	14	13	9	8	15	16	12	15	12	13	9	13	12	11	7	18	16	8	12	11	13	17	12	14	14	13	9	8	15	16	12	15	12	13	9	13	12
O88843	O88843	1	1	1	Death domain-containing protein CRADD	Cradd	Death domain-containing protein CRADD OS=Mus musculus OX=10090 GN=Cradd PE=1 SV=2	1	1	1	1	1	0	1	0	1	1	0	1	1	0	1	0	0	0	0	1	1	1	0	0	0	0	0	0	1	0	1	0	1	1	0	1	1	0	1	0	0	0
O88844	O88844	29	29	28	Isocitrate dehydrogenase [NADP] cytoplasmic	Idh1	Isocitrate dehydrogenase [NADP] cytoplasmic OS=Mus musculus OX=10090 GN=Idh1 PE=1 SV=2	1	29	29	28	14	18	12	12	19	16	14	15	12	14	9	12	16	18	10	9	17	15	9	15	11	16	19	15	14	18	12	12	19	16	14	15	12	14	9	12	16	18
O88845;O88845-3;O88845-2	O88845;O88845-3;O88845-2	25;20;18	25;20;18	25;20;18	A-kinase anchor protein 10, mitochondrial	Akap10	A-kinase anchor protein 10, mitochondrial OS=Mus musculus OX=10090 GN=Akap10 PE=1 SV=3;Isoform 3 of A-kinase anchor protein 10, mitochondrial OS=Mus musculus OX=10090 GN=Akap10;Isoform 2 of A-kinase anchor protein 10, mitochondrial OS=Mus musculus OX=10090	3	25	25	25	9	8	8	3	9	14	9	12	10	6	4	3	9	10	3	0	9	9	4	9	9	7	11	14	9	8	8	3	9	14	9	12	10	6	4	3	9	10
O88848;O88848-2	O88848;O88848-2	4;4	4;4	4;4	ADP-ribosylation factor-like protein 6	Arl6	ADP-ribosylation factor-like protein 6 OS=Mus musculus OX=10090 GN=Arl6 PE=1 SV=1;Isoform 2 of ADP-ribosylation factor-like protein 6 OS=Mus musculus OX=10090 GN=Arl6	2	4	4	4	0	1	0	1	0	0	3	1	0	0	0	1	0	0	2	0	0	1	2	0	1	1	2	2	0	1	0	1	0	0	3	1	0	0	0	1	0	0
O88851	O88851	4	4	4	Putative hydrolase RBBP9	Rbbp9	Putative hydrolase RBBP9 OS=Mus musculus OX=10090 GN=Rbbp9 PE=1 SV=2	1	4	4	4	1	2	1	1	2	1	2	1	1	1	3	2	2	2	1	0	1	1	1	1	1	2	0	2	1	2	1	1	2	1	2	1	1	1	3	2	2	2
O88852	O88852	7	7	7	Testis-specific Y-encoded-like protein 1	Tspyl1	Testis-specific Y-encoded-like protein 1 OS=Mus musculus OX=10090 GN=Tspyl1 PE=2 SV=1	1	7	7	7	1	0	0	0	0	0	2	2	4	3	0	0	0	1	0	0	1	3	0	1	1	0	1	1	1	0	0	0	0	0	2	2	4	3	0	0	0	1
O88856	O88856	8	8	8	Protein-tyrosine sulfotransferase 2	Tpst2	Protein-tyrosine sulfotransferase 2 OS=Mus musculus OX=10090 GN=Tpst2 PE=1 SV=1	1	8	8	8	1	1	1	2	0	2	0	0	3	0	3	2	0	1	2	1	1	1	1	0	1	0	1	0	1	1	1	2	0	2	0	0	3	0	3	2	0	1
O88874	O88874	17	17	17	Cyclin-K	Ccnk	Cyclin-K OS=Mus musculus OX=10090 GN=Ccnk PE=1 SV=3	1	17	17	17	7	7	7	7	6	6	9	7	10	8	6	7	9	11	6	4	7	7	7	7	7	8	9	8	7	7	7	7	6	6	9	7	10	8	6	7	9	11
O88875	O88875	4	4	4	CD160 antigen	Cd160	CD160 antigen OS=Mus musculus OX=10090 GN=Cd160 PE=1 SV=2	1	4	4	4	3	2	3	2	2	3	3	3	3	3	2	2	3	2	1	0	3	4	2	3	2	2	3	3	3	2	3	2	2	3	3	3	3	3	2	2	3	2
O88879;O88879-2	O88879;O88879-2	69;67	69;67	69;67	Apoptotic protease-activating factor 1	Apaf1	Apoptotic protease-activating factor 1 OS=Mus musculus OX=10090 GN=Apaf1 PE=1 SV=3;Isoform 2 of Apoptotic protease-activating factor 1 OS=Mus musculus OX=10090 GN=Apaf1	2	69	69	69	39	32	31	20	36	37	32	40	33	37	23	23	34	38	19	15	39	41	27	34	29	32	38	35	39	32	31	20	36	37	32	40	33	37	23	23	34	38
O88888	O88888	2	2	2	Amyloid beta A4 precursor protein-binding family A member 3	Apba3	Amyloid-beta A4 precursor protein-binding family A member 3 OS=Mus musculus OX=10090 GN=Apba3 PE=1 SV=1	1	2	2	2	1	0	1	0	1	1	1	1	1	0	0	0	1	0	0	0	1	1	0	1	1	1	2	1	1	0	1	0	1	1	1	1	1	0	0	0	1	0
O88890-2;O88890	O88890-2;O88890	4;4	4;4	4;4	SH2 domain-containing protein 1A	Sh2d1a	Isoform Short of SH2 domain-containing protein 1A OS=Mus musculus OX=10090 GN=Sh2d1a;SH2 domain-containing protein 1A OS=Mus musculus OX=10090 GN=Sh2d1a PE=1 SV=1	2	4	4	4	1	1	2	0	2	3	3	3	3	2	3	3	3	2	2	3	1	2	2	0	2	1	3	0	1	1	2	0	2	3	3	3	3	2	3	3	3	2
O88892	O88892	2	2	1	Small EDRK-rich factor 1	Serf1	Small EDRK-rich factor 1 OS=Mus musculus OX=10090 GN=Serf1 PE=3 SV=1	1	2	2	1	1	1	1	1	0	0	1	0	1	1	1	1	1	1	1	1	1	1	1	0	0	1	1	1	1	1	1	1	0	0	1	0	1	1	1	1	1	1
O88895;O88895-2	O88895	12;5	11;5	11;5	Histone deacetylase 3	Hdac3	Histone deacetylase 3 OS=Mus musculus OX=10090 GN=Hdac3 PE=1 SV=1	2	12	11	11	7	5	6	0	3	7	6	8	8	8	1	0	7	8	1	0	9	8	0	6	7	3	8	3	6	5	5	0	3	7	6	7	7	7	1	0	6	8
O88904-2;O88904;O88904-3;Q9QZR5-4;Q9QZR5-2;Q9QZR5;Q9QZR5-3	O88904-2;O88904;O88904-3	7;7;5;2;2;2;1	7;7;5;2;2;2;1	6;6;4;1;1;1;0	Homeodomain-interacting protein kinase 1	Hipk1	Isoform 2 of Homeodomain-interacting protein kinase 1 OS=Mus musculus OX=10090 GN=Hipk1;Homeodomain-interacting protein kinase 1 OS=Mus musculus OX=10090 GN=Hipk1 PE=1 SV=2;Isoform 3 of Homeodomain-interacting protein kinase 1 OS=Mus musculus OX=10090 GN=H	7	7	7	6	3	1	1	2	0	0	0	0	0	2	0	0	0	0	0	0	1	1	1	1	0	0	0	0	3	1	1	2	0	0	0	0	0	2	0	0	0	0
O88907	O88907	16	16	15	E3 SUMO-protein ligase PIAS1	Pias1	E3 SUMO-protein ligase PIAS1 OS=Mus musculus OX=10090 GN=Pias1 PE=1 SV=2	1	16	16	15	5	7	6	3	3	8	7	5	9	8	5	3	3	9	4	1	6	6	3	4	3	5	6	3	5	7	6	3	3	8	7	5	9	8	5	3	3	9
O88908	O88908	13	13	13	Sterol O-acyltransferase 2	Soat2	Sterol O-acyltransferase 2 OS=Mus musculus OX=10090 GN=Soat2 PE=1 SV=2	1	13	13	13	5	5	4	2	2	7	9	4	8	6	3	4	6	9	1	2	8	7	1	6	4	6	8	3	5	5	4	2	2	7	9	4	8	6	3	4	6	9
O88939;O88939-2	O88939;O88939-2	16;14	16;14	16;14	Zinc finger and BTB domain-containing protein 7A	Zbtb7a	Zinc finger and BTB domain-containing protein 7A OS=Mus musculus OX=10090 GN=Zbtb7a PE=1 SV=2;Isoform 2 of Zinc finger and BTB domain-containing protein 7A OS=Mus musculus OX=10090 GN=Zbtb7a	2	16	16	16	9	7	4	4	9	8	7	9	7	7	3	2	7	5	2	1	7	7	4	6	6	6	9	6	9	7	4	4	9	8	7	9	7	7	3	2	7	5
O88942-3;O88942-2;O88942	O88942-3;O88942-2;O88942	22;22;22	20;20;20	20;20;20	Nuclear factor of activated T-cells, cytoplasmic 1	Nfatc1	Isoform Alpha of Nuclear factor of activated T-cells, cytoplasmic 1 OS=Mus musculus OX=10090 GN=Nfatc1;Isoform Beta of Nuclear factor of activated T-cells, cytoplasmic 1 OS=Mus musculus OX=10090 GN=Nfatc1;Nuclear factor of activated T-cells, cytoplasmic 1	3	22	20	20	15	10	12	8	12	12	15	15	13	10	5	7	15	12	6	5	13	12	6	11	11	13	13	12	14	9	11	8	11	11	13	14	12	9	5	7	13	12
O88947	O88947	5	5	5	Coagulation factor X;Factor X light chain;Factor X heavy chain;Activated factor Xa heavy chain	F10	Coagulation factor X OS=Mus musculus OX=10090 GN=F10 PE=1 SV=1	1	5	5	5	0	0	0	1	0	0	0	0	0	0	0	2	0	0	1	0	0	0	0	3	1	0	1	0	0	0	0	1	0	0	0	0	0	0	0	2	0	0
O88952;O88951	O88952	6;1	6;1	5;0	Protein lin-7 homolog C	Lin7c	Protein lin-7 homolog C OS=Mus musculus OX=10090 GN=Lin7c PE=1 SV=2	2	6	6	5	1	1	0	1	1	3	0	0	2	0	0	0	0	0	0	0	1	3	0	1	0	1	1	1	1	1	0	1	1	3	0	0	2	0	0	0	0	0
O88958	O88958	19	19	17	Glucosamine-6-phosphate isomerase 1	Gnpda1	Glucosamine-6-phosphate isomerase 1 OS=Mus musculus OX=10090 GN=Gnpda1 PE=1 SV=3	1	19	19	17	13	15	11	12	13	13	14	12	14	12	10	6	14	14	9	5	11	10	8	13	12	12	14	13	13	15	11	12	13	13	14	12	14	12	10	6	14	14
O88967	O88967	28	28	28	ATP-dependent zinc metalloprotease YME1L1	Yme1l1	ATP-dependent zinc metalloprotease YME1L1 OS=Mus musculus OX=10090 GN=Yme1l1 PE=1 SV=1	1	28	28	28	12	11	9	6	8	10	12	12	11	10	6	8	9	13	6	7	9	11	7	11	10	8	15	9	12	11	9	6	8	10	12	12	11	10	6	8	9	13
O88974;O88974-4;O88974-7;O88974-5;O88974-6;O88974-2;O88974-3	O88974;O88974-4;O88974-7	35;35;20;15;15;13;11	35;35;20;15;15;13;11	35;35;20;15;15;13;11	Histone-lysine N-methyltransferase SETDB1	Setdb1	Histone-lysine N-methyltransferase SETDB1 OS=Mus musculus OX=10090 GN=Setdb1 PE=1 SV=1;Isoform 4 of Histone-lysine N-methyltransferase SETDB1 OS=Mus musculus OX=10090 GN=Setdb1;Isoform 7 of Histone-lysine N-methyltransferase SETDB1 OS=Mus musculus OX=10090	7	35	35	35	12	13	8	4	6	13	13	10	12	15	8	7	14	17	6	5	14	11	10	10	7	8	9	9	12	13	8	4	6	13	13	10	12	15	8	7	14	17
O88983	O88983	13	13	13	Syntaxin-8	Stx8	Syntaxin-8 OS=Mus musculus OX=10090 GN=Stx8 PE=1 SV=1	1	13	13	13	5	3	2	2	2	5	3	5	5	5	1	1	3	5	2	1	3	4	3	4	2	4	5	2	5	3	2	2	2	5	3	5	5	5	1	1	3	5
O88986	O88986	10	10	10	2-amino-3-ketobutyrate coenzyme A ligase, mitochondrial	Gcat	2-amino-3-ketobutyrate coenzyme A ligase, mitochondrial OS=Mus musculus OX=10090 GN=Gcat PE=1 SV=2	1	10	10	10	0	0	0	0	0	0	0	0	5	3	1	1	1	4	0	0	1	1	1	1	1	1	3	0	0	0	0	0	0	0	0	0	5	3	1	1	1	4
O89001	O89001	11	11	11	Carboxypeptidase D	Cpd	Carboxypeptidase D OS=Mus musculus OX=10090 GN=Cpd PE=1 SV=2	1	11	11	11	0	5	1	1	1	0	1	0	2	2	1	3	0	2	0	0	3	3	2	2	1	0	1	1	0	5	1	1	1	0	1	0	2	2	1	3	0	2
O89013	O89013	2	2	2	Leptin receptor gene-related protein	Leprot	Leptin receptor gene-related protein OS=Mus musculus OX=10090 GN=Leprot PE=1 SV=1	1	2	2	2	0	2	0	0	0	1	1	1	2	1	0	0	0	1	0	0	0	0	0	0	0	0	2	0	0	2	0	0	0	1	1	1	2	1	0	0	0	1
O89016	O89016	10	10	10	ATP-binding cassette sub-family D member 4	Abcd4	ATP-binding cassette sub-family D member 4 OS=Mus musculus OX=10090 GN=Abcd4 PE=1 SV=2	1	10	10	10	6	1	4	3	3	5	4	3	6	2	3	0	4	2	3	0	5	6	3	2	3	2	5	3	6	1	4	3	3	5	4	3	6	2	3	0	4	2
O89019-2;O89019-3;O89019-4;O89019;O89019-6;O89019-7;O89019-5	O89019-2;O89019-3;O89019-4;O89019;O89019-6;O89019-7;O89019-5	5;5;5;5;4;4;3	5;5;5;5;4;4;3	5;5;5;5;4;4;3	Inversin	Invs	Isoform 2 of Inversin OS=Mus musculus OX=10090 GN=Invs;Isoform 3 of Inversin OS=Mus musculus OX=10090 GN=Invs;Isoform 4 of Inversin OS=Mus musculus OX=10090 GN=Invs;Inversin OS=Mus musculus OX=10090 GN=Invs PE=1 SV=2;Isoform 6 of Inversin OS=Mus musculus O	7	5	5	5	0	0	0	0	0	1	2	0	0	1	0	0	0	2	0	0	1	0	0	0	0	2	0	0	0	0	0	0	0	1	2	0	0	1	0	0	0	2
O89023	O89023	6	6	6	Tripeptidyl-peptidase 1	Tpp1	Tripeptidyl-peptidase 1 OS=Mus musculus OX=10090 GN=Tpp1 PE=1 SV=2	1	6	6	6	3	3	2	1	3	4	3	3	3	2	1	1	4	3	2	1	5	3	3	3	3	2	5	3	3	3	2	1	3	4	3	3	3	2	1	1	4	3
O89033	O89033	1	1	1	Cell division control protein 6 homolog	Cdc6	Cell division control protein 6 homolog OS=Mus musculus OX=10090 GN=Cdc6 PE=1 SV=2	1	1	1	1	0	0	0	0	0	0	0	0	0	0	1	1	0	0	0	0	0	0	0	0	0	0	0	0	0	0	0	0	0	0	0	0	0	0	1	1	0	0
O89050	O89050	31	31	31	Muskelin	Mkln1	Muskelin OS=Mus musculus OX=10090 GN=Mkln1 PE=1 SV=1	1	31	31	31	12	12	11	4	8	10	12	7	17	12	8	7	10	8	3	2	17	14	8	11	6	7	11	8	12	12	11	4	8	10	12	7	17	12	8	7	10	8
O89051	O89051	10	10	10	Integral membrane protein 2B;BRI2, membrane form;BRI2 intracellular domain;BRI2C, soluble form;Bri23 peptide	Itm2b	Integral membrane protein 2B OS=Mus musculus OX=10090 GN=Itm2b PE=1 SV=1	1	10	10	10	5	7	6	5	4	5	5	5	6	6	4	5	5	3	4	4	5	5	4	4	3	5	6	5	5	7	6	5	4	5	5	5	6	6	4	5	5	3
O89053	O89053	44	44	42	Coronin-1A	Coro1a	Coronin-1A OS=Mus musculus OX=10090 GN=Coro1a PE=1 SV=5	1	44	44	42	27	26	28	24	27	29	30	29	29	31	16	13	34	31	22	16	33	34	24	31	27	32	27	32	27	26	28	24	27	29	30	29	29	31	16	13	34	31
O89079	O89079	16	16	16	Coatomer subunit epsilon	Cope	Coatomer subunit epsilon OS=Mus musculus OX=10090 GN=Cope PE=1 SV=3	1	16	16	16	10	9	8	3	4	10	10	8	10	5	2	2	8	11	2	1	11	10	3	10	6	8	11	6	10	9	8	3	4	10	10	8	10	5	2	2	8	11
O89084;O89084-3;O89084-2	O89084;O89084-3;O89084-2	25;24;19	25;24;19	19;18;13	cAMP-specific 3,5-cyclic phosphodiesterase 4A	Pde4a	cAMP-specific 3,5-cyclic phosphodiesterase 4A OS=Mus musculus OX=10090 GN=Pde4a PE=1 SV=2;Isoform 3 of cAMP-specific 3,5-cyclic phosphodiesterase 4A OS=Mus musculus OX=10090 GN=Pde4a;Isoform 2 of cAMP-specific 3,5-cyclic phosphodiesterase 4A OS=Mus m	3	25	25	19	9	13	9	5	12	15	13	14	4	2	0	1	3	4	0	0	11	10	3	7	9	9	15	11	9	13	9	5	12	15	13	14	4	2	0	1	3	4
O89086	O89086	9	9	9	RNA-binding protein 3	Rbm3	RNA-binding protein 3 OS=Mus musculus OX=10090 GN=Rbm3 PE=1 SV=1	1	9	9	9	8	7	7	2	4	5	4	5	7	7	0	0	6	6	0	0	7	7	0	7	3	5	6	4	8	7	7	2	4	5	4	5	7	7	0	0	6	6
O89090;O89090-2	O89090;O89090-2	10;8	8;6	8;6	Transcription factor Sp1	Sp1	Transcription factor Sp1 OS=Mus musculus OX=10090 GN=Sp1 PE=1 SV=2;Isoform 2 of Transcription factor Sp1 OS=Mus musculus OX=10090 GN=Sp1	2	10	8	8	6	6	6	5	6	6	6	6	7	6	3	2	7	7	5	2	7	7	5	6	6	7	5	5	6	6	6	4	6	6	6	6	7	6	3	2	6	6
O89098	O89098	2	2	2	Cystatin-F	Cst7	Cystatin-F OS=Mus musculus OX=10090 GN=Cst7 PE=2 SV=1	1	2	2	2	1	1	1	0	0	1	1	0	1	0	2	0	1	1	0	0	1	1	0	0	1	0	1	0	1	1	1	0	0	1	1	0	1	0	2	0	1	1
O89100	O89100	28	28	28	GRB2-related adaptor protein 2	Grap2	GRB2-related adaptor protein 2 OS=Mus musculus OX=10090 GN=Grap2 PE=1 SV=1	1	28	28	28	19	15	16	6	16	18	16	14	22	19	4	4	20	17	5	5	20	18	5	15	12	15	15	17	19	15	16	6	16	18	16	14	22	19	4	4	20	17
O89110	O89110	38	38	38	Caspase-8;Caspase-8 subunit p18;Caspase-8 subunit p10	Casp8	Caspase-8 OS=Mus musculus OX=10090 GN=Casp8 PE=1 SV=1	1	38	38	38	19	23	20	19	20	19	21	23	19	20	15	15	20	20	17	15	25	19	16	20	18	19	20	22	19	23	20	19	20	19	21	23	19	20	15	15	20	20
O89112	O89112	21	21	21	LanC-like protein 1	Lancl1	Glutathione S-transferase LANCL1 OS=Mus musculus OX=10090 GN=Lancl1 PE=1 SV=1	1	21	21	21	7	9	9	7	11	9	10	9	11	10	5	4	9	11	5	5	12	11	6	12	10	8	12	8	7	9	9	7	11	9	10	9	11	10	5	4	9	11
O89114	O89114	3	3	3	DnaJ homolog subfamily B member 5	Dnajb5	DnaJ homolog subfamily B member 5 OS=Mus musculus OX=10090 GN=Dnajb5 PE=2 SV=1	1	3	3	3	0	0	0	0	0	0	0	0	1	0	0	0	0	1	1	0	0	1	0	0	0	0	0	0	0	0	0	0	0	0	0	0	1	0	0	0	0	1
O89116	O89116	7	7	7	Vesicle transport through interaction with t-SNAREs homolog 1A	Vti1a	Vesicle transport through interaction with t-SNAREs homolog 1A OS=Mus musculus OX=10090 GN=Vti1a PE=1 SV=1	1	7	7	7	2	2	1	0	0	5	2	1	2	1	0	0	0	1	0	0	3	1	1	2	1	1	1	1	2	2	1	0	0	5	2	1	2	1	0	0	0	1
P00158	P00158	3	3	3	Cytochrome b	Mt-Cyb	Cytochrome b OS=Mus musculus OX=10090 GN=Mt-Cyb PE=1 SV=1	1	3	3	3	1	0	0	0	0	1	1	1	2	0	0	0	0	1	0	0	1	1	0	0	0	0	1	0	1	0	0	0	0	1	1	1	2	0	0	0	0	1
P00329	P00329	23	23	22	Alcohol dehydrogenase 1	Adh1	Alcohol dehydrogenase 1 OS=Mus musculus OX=10090 GN=Adh1 PE=1 SV=2	1	23	23	22	14	12	10	10	14	16	14	15	3	5	3	4	4	4	4	4	13	12	11	10	9	11	14	10	14	12	10	10	14	16	14	15	3	5	3	4	4	4
P00375	P00375	17	17	17	Dihydrofolate reductase	Dhfr	Dihydrofolate reductase OS=Mus musculus OX=10090 GN=Dhfr PE=1 SV=3	1	17	17	17	8	5	5	5	8	9	8	8	11	9	8	6	11	8	6	2	10	7	6	7	5	5	8	8	8	5	5	5	8	9	8	8	11	9	8	6	11	8
Q9MD68;P00397	Q9MD68;P00397	5;5	5;5	5;5	Cytochrome c oxidase subunit 1	mt-Co1;Mtco1	Cytochrome c oxidase subunit 1 OS=Mus musculus OX=10090 GN=mt-Co1 PE=1 SV=1;Cytochrome c oxidase subunit 1 OS=Mus musculus OX=10090 GN=Mtco1 PE=1 SV=2	2	5	5	5	4	1	1	1	1	2	3	3	5	3	0	0	3	4	1	0	5	5	1	3	2	3	4	2	4	1	1	1	1	2	3	3	5	3	0	0	3	4
Q7JCZ1;P00405	Q7JCZ1;P00405	7;7	7;7	7;7	Cytochrome c oxidase subunit 2	mt-Co2;Mtco2	Cytochrome c oxidase subunit 2 OS=Mus musculus OX=10090 GN=mt-Co2 PE=1 SV=1;Cytochrome c oxidase subunit 2 OS=Mus musculus OX=10090 GN=Mtco2 PE=1 SV=1	2	7	7	7	6	3	5	2	4	5	6	6	6	5	1	1	6	6	1	1	5	5	1	6	5	6	4	4	6	3	5	2	4	5	6	6	6	5	1	1	6	6
P00416	P00416	1	1	1	Cytochrome c oxidase subunit 3	mt-Co3	Cytochrome c oxidase subunit 3 OS=Mus musculus OX=10090 GN=mt-Co3 PE=1 SV=2	1	1	1	1	1	1	1	0	0	1	1	1	1	1	0	0	1	1	0	0	1	1	0	1	1	1	1	0	1	1	1	0	0	1	1	1	1	1	0	0	1	1
P00493	P00493	14	14	14	Hypoxanthine-guanine phosphoribosyltransferase	Hprt1	Hypoxanthine-guanine phosphoribosyltransferase OS=Mus musculus OX=10090 GN=Hprt1 PE=1 SV=3	1	14	14	14	10	10	6	10	8	10	8	10	11	11	7	6	11	8	7	8	11	11	8	9	8	9	10	7	10	10	6	10	8	10	8	10	11	11	7	6	11	8
P00520;P00520-2;P00520-3;P00520-4	P00520;P00520-2;P00520-3;P00520-4	30;29;29;29	30;29;29;29	26;25;25;25	Tyrosine-protein kinase ABL1	Abl1	Tyrosine-protein kinase ABL1 OS=Mus musculus OX=10090 GN=Abl1 PE=1 SV=3;Isoform II of Tyrosine-protein kinase ABL1 OS=Mus musculus OX=10090 GN=Abl1;Isoform III of Tyrosine-protein kinase ABL1 OS=Mus musculus OX=10090 GN=Abl1;Isoform IV of Tyrosine-protein	4	30	30	26	12	10	10	6	6	13	14	7	8	6	7	5	6	11	6	6	8	11	8	7	9	6	11	5	12	10	10	6	6	13	14	7	8	6	7	5	6	11
Q7JCY9;P00848	Q7JCY9;P00848	2;2	2;2	2;2	ATP synthase subunit a	mt-Atp6;Mtatp6	ATP synthase subunit a OS=Mus musculus OX=10090 GN=mt-Atp6 PE=1 SV=1;ATP synthase subunit a OS=Mus musculus OX=10090 GN=Mtatp6 PE=1 SV=1	2	2	2	2	1	1	1	1	0	1	2	1	2	1	0	1	2	1	0	0	2	2	1	1	2	1	2	1	1	1	1	1	0	1	2	1	2	1	0	1	2	1
P00920	P00920	16	16	16	Carbonic anhydrase 2	Ca2	Carbonic anhydrase 2 OS=Mus musculus OX=10090 GN=Ca2 PE=1 SV=4	1	16	16	16	14	13	12	11	12	14	15	13	14	11	9	8	14	14	10	8	16	15	10	12	14	13	14	13	14	13	12	11	12	14	15	13	14	11	9	8	14	14
P01027;P01027-2	P01027	15;5	6;3	6;3	Complement C3;Complement C3 beta chain;C3-beta-c;Complement C3 alpha chain;C3a anaphylatoxin;Acylation stimulating protein;Complement C3b alpha chain;Complement C3c alpha chain fragment 1;Complement C3dg fragment;Complement C3g fragment;Complement C3d fragment;Complement C3f fragment;Complement C3c alpha chain fragment 2	C3	Complement C3 OS=Mus musculus OX=10090 GN=C3 PE=1 SV=3	2	15	6	6	3	7	6	1	4	3	5	3	5	5	2	1	4	6	1	1	5	3	2	5	5	5	6	1	0	0	0	0	0	0	0	1	2	2	1	0	0	0
P01101	P01101	4	4	4	Proto-oncogene c-Fos	Fos	Proto-oncogene c-Fos OS=Mus musculus OX=10090 GN=Fos PE=1 SV=1	1	4	4	4	0	0	0	0	0	0	0	1	0	0	0	0	1	1	1	1	0	0	0	0	0	0	2	0	0	0	0	0	0	0	0	1	0	0	0	0	1	1
P01590	P01590	4	4	4	Interleukin-2 receptor subunit alpha	Il2ra	Interleukin-2 receptor subunit alpha OS=Mus musculus OX=10090 GN=Il2ra PE=2 SV=1	1	4	4	4	1	0	0	0	0	0	0	0	3	2	3	3	0	0	0	0	1	1	0	2	0	0	0	0	1	0	0	0	0	0	0	0	3	2	3	3	0	0
P01631	P01631	3	3	3	Ig kappa chain V-II region 26-10		Ig kappa chain V-II region 26-10 OS=Mus musculus OX=10090 PE=1 SV=1	1	3	3	3	0	0	0	0	0	1	1	1	0	0	0	0	0	0	1	0	0	0	0	0	0	1	1	1	0	0	0	0	0	1	1	1	0	0	0	0	0	0
P01634	P01634	1	1	1	Ig kappa chain V-V region MOPC 21		Ig kappa chain V-V region MOPC 21 OS=Mus musculus OX=10090 PE=1 SV=1	1	1	1	1	0	0	0	0	0	0	0	0	0	0	1	0	0	0	0	0	0	0	0	0	0	0	1	0	0	0	0	0	0	0	0	0	0	0	1	0	0	0
P01635	P01635	1	1	1	Ig kappa chain V-V region K2		Ig kappa chain V-V region K2 (Fragment) OS=Mus musculus OX=10090 PE=1 SV=1	1	1	1	1	1	1	1	0	1	1	1	1	1	1	0	0	1	1	0	0	1	1	0	1	1	1	1	1	1	1	1	0	1	1	1	1	1	1	0	0	1	1
P01731	P01731	8	8	8	T-cell surface glycoprotein CD8 alpha chain	Cd8a	T-cell surface glycoprotein CD8 alpha chain OS=Mus musculus OX=10090 GN=Cd8a PE=1 SV=1	1	8	8	8	6	5	6	4	6	5	3	2	5	5	5	6	5	4	3	3	5	5	5	4	4	3	5	2	6	5	6	4	6	5	3	2	5	5	5	6	5	4
P06321;P01735	P06321;P01735	2;2	2;2	2;2	T-cell receptor beta chain V region A20.2.25;T-cell receptor beta chain V region 86T1		T-cell receptor beta chain V region A20.2.25 OS=Mus musculus OX=10090 PE=3 SV=1;T-cell receptor beta chain V region 86T1 OS=Mus musculus OX=10090 PE=4 SV=1	2	2	2	2	0	1	0	0	0	0	0	0	2	0	0	0	0	0	0	0	0	0	0	0	0	0	0	0	0	1	0	0	0	0	0	0	2	0	0	0	0	0
P06324;P01740	P06324;P01740	1;1	1;1	1;1	T-cell receptor gamma chain V region DFL12;T-cell receptor gamma chain V region V108A		T-cell receptor gamma chain V region DFL12 OS=Mus musculus OX=10090 PE=4 SV=1;T-cell receptor gamma chain V region V108A OS=Mus musculus OX=10090 PE=4 SV=1	2	1	1	1	0	1	1	1	1	1	1	0	1	1	1	1	1	1	0	0	1	0	1	1	1	0	1	1	0	1	1	1	1	1	1	0	1	1	1	1	1	1
P01831	P01831	9	9	9	Thy-1 membrane glycoprotein	Thy1	Thy-1 membrane glycoprotein OS=Mus musculus OX=10090 GN=Thy1 PE=1 SV=1	1	9	9	9	6	5	5	5	6	4	6	6	7	6	7	3	7	7	5	5	7	7	4	5	4	5	6	5	6	5	5	5	6	4	6	6	7	6	7	3	7	7
P01837	P01837	6	6	6	Ig kappa chain C region		Immunoglobulin kappa constant OS=Mus musculus OX=10090 GN=Igkc PE=1 SV=2	1	6	6	6	3	1	4	3	3	3	4	3	3	4	4	4	5	4	4	4	4	4	3	4	3	4	3	4	3	1	4	3	3	3	4	3	3	4	4	4	5	4
P01849	P01849	5	5	5	T-cell receptor alpha chain C region	Tcra	T-cell receptor alpha chain C region OS=Mus musculus OX=10090 GN=Tcra PE=1 SV=1	1	5	5	5	2	2	2	1	1	3	2	3	3	3	2	1	1	3	1	1	0	0	0	0	0	0	0	0	2	2	2	1	1	3	2	3	3	3	2	1	1	3
P01852;P01851	P01852;P01851	8;8	8;8	8;8	T-cell receptor beta-1 chain C region;T-cell receptor beta-2 chain C region		T-cell receptor beta-1 chain C region OS=Mus musculus OX=10090 PE=1 SV=1;T-cell receptor beta-2 chain C region OS=Mus musculus OX=10090 PE=1 SV=1	2	8	8	8	6	6	5	3	3	4	4	3	8	5	2	2	4	4	2	2	2	3	1	1	0	0	0	0	6	6	5	3	3	4	4	3	8	5	2	2	4	4
P01853	P01853	13	13	4	T-cell receptor gamma chain C region C10.5		T-cell receptor gamma chain C region C10.5 OS=Mus musculus OX=10090 PE=4 SV=1	1	13	13	4	5	4	2	3	4	4	5	4	4	3	3	4	3	4	2	3	11	9	9	8	7	8	9	11	5	4	2	3	4	4	5	4	4	3	3	4	3	4
P01863;P01865;P01864	P01863;P01865;P01864	2;2;1	2;2;1	2;2;1	Ig gamma-2A chain C region, A allele;Ig gamma-2A chain C region, membrane-bound form;Ig gamma-2A chain C region secreted form	Ighg;Igh-1a	Ig gamma-2A chain C region, A allele OS=Mus musculus OX=10090 GN=Ighg PE=1 SV=1;Ig gamma-2A chain C region, membrane-bound form OS=Mus musculus OX=10090 GN=Igh-1a PE=1 SV=3;Ig gamma-2A chain C region secreted form OS=Mus musculus OX=10090 PE=1 SV=1	3	2	2	2	0	0	0	1	0	1	0	1	1	1	1	1	1	2	0	0	0	0	0	0	0	0	0	1	0	0	0	1	0	1	0	1	1	1	1	1	1	2
P01867-2;P01867	P01867-2;P01867	1;1	1;1	1;1	Ig gamma-2B chain C region	Igh-3	Isoform 2 of Ig gamma-2B chain C region OS=Mus musculus OX=10090 GN=Igh-3;Ig gamma-2B chain C region OS=Mus musculus OX=10090 GN=Igh-3 PE=1 SV=3	2	1	1	1	0	0	0	0	1	1	1	1	0	0	1	1	1	1	1	1	0	0	1	0	1	1	1	1	0	0	0	0	1	1	1	1	0	0	1	1	1	1
P01868;P01869	P01868;P01869	18;17	18;17	18;17	Ig gamma-1 chain C region secreted form;Ig gamma-1 chain C region, membrane-bound form	Ighg1	Ig gamma-1 chain C region secreted form OS=Mus musculus OX=10090 GN=Ighg1 PE=1 SV=1;Ig gamma-1 chain C region, membrane-bound form OS=Mus musculus OX=10090 GN=Ighg1 PE=1 SV=2	2	18	18	18	8	7	6	8	10	9	10	11	10	10	10	9	10	11	10	10	10	8	8	8	9	8	10	9	8	7	6	8	10	9	10	11	10	10	10	9	10	11
P01872;P01872-2	P01872;P01872-2	4;4	4;4	4;4	Ig mu chain C region	Ighm	Immunoglobulin heavy constant mu OS=Mus musculus OX=10090 GN=Ighm PE=1 SV=2;Isoform 2 of Immunoglobulin heavy constant mu OS=Mus musculus OX=10090 GN=Ighm	2	4	4	4	0	0	0	0	1	1	1	0	1	1	1	2	1	3	1	1	1	1	0	0	1	1	0	1	0	0	0	0	1	1	1	0	1	1	1	2	1	3
P01878	P01878	6	6	6	Ig alpha chain C region		Ig alpha chain C region OS=Mus musculus OX=10090 PE=1 SV=1	1	6	6	6	0	0	0	0	0	2	3	2	2	2	1	0	4	5	2	0	0	0	0	0	0	1	2	0	0	0	0	0	0	2	3	2	2	2	1	0	4	5
P01887	P01887	3	3	3	Beta-2-microglobulin	B2m	Beta-2-microglobulin OS=Mus musculus OX=10090 GN=B2m PE=1 SV=2	1	3	3	3	2	2	2	1	1	2	2	1	3	2	2	0	1	1	0	0	1	1	0	1	0	1	2	2	2	2	2	1	1	2	2	1	3	2	2	0	1	1
P01899	P01899	29	29	6	H-2 class I histocompatibility antigen, D-B alpha chain	H2-D1	H-2 class I histocompatibility antigen, D-B alpha chain OS=Mus musculus OX=10090 GN=H2-D1 PE=1 SV=2	1	29	29	6	19	17	19	8	17	17	19	16	18	18	7	6	16	15	7	6	21	20	8	18	15	17	19	15	19	17	19	8	17	17	19	16	18	18	7	6	16	15
P01900;P01895-2;P01895	P01900;P01895-2;P01895	15;10;10	4;2;2	0;0;0	H-2 class I histocompatibility antigen, D-D alpha chain;H-2 class I histocompatibility antigen, alpha chain	H2-D1	H-2 class I histocompatibility antigen, D-D alpha chain OS=Mus musculus OX=10090 GN=H2-D1 PE=1 SV=1;Isoform 2 of H-2 class I histocompatibility antigen, alpha chain OS=Mus musculus OX=10090 GN=H2-D1;H-2 class I histocompatibility antigen, alpha chain (Frag	3	15	4	0	7	8	7	2	5	9	7	7	8	9	2	2	4	5	1	1	9	8	3	7	3	6	9	6	1	1	0	0	0	2	1	2	2	2	0	0	0	1
P01901;P14428	P01901	28;8	24;4	9;0	H-2 class I histocompatibility antigen, K-B alpha chain	H2-K1	H-2 class I histocompatibility antigen, K-B alpha chain OS=Mus musculus OX=10090 GN=H2-K1 PE=1 SV=1	2	28	24	9	21	18	18	6	14	16	17	16	16	20	3	3	18	12	4	4	22	17	5	16	12	16	18	17	18	15	15	5	11	13	14	14	13	17	2	2	16	10
P01902	P01902	11	4	4	H-2 class I histocompatibility antigen, K-D alpha chain	H2-K1	H-2 class I histocompatibility antigen, K-D alpha chain OS=Mus musculus OX=10090 GN=H2-K1 PE=1 SV=1	1	11	4	4	2	4	2	1	1	4	2	4	4	2	1	0	2	3	1	1	3	3	1	3	2	2	5	2	0	1	0	0	0	0	0	0	0	0	0	0	1	1
P01942	P01942	4	3	3	Hemoglobin subunit alpha	Hba	Hemoglobin subunit alpha OS=Mus musculus OX=10090 GN=Hba PE=1 SV=2	1	4	3	3	1	1	2	3	1	1	2	2	0	0	1	0	0	0	3	1	1	2	3	3	1	1	2	3	1	1	2	3	1	1	2	2	0	0	1	0	0	0
P02088;P02089	P02088;P02089	6;5	4;3	4;3	Hemoglobin subunit beta-1;Hemoglobin subunit beta-2	Hbb-b1;Hbb-b2	Hemoglobin subunit beta-1 OS=Mus musculus OX=10090 GN=Hbb-b1 PE=1 SV=2;Hemoglobin subunit beta-2 OS=Mus musculus OX=10090 GN=Hbb-b2 PE=1 SV=2	2	6	4	4	1	1	1	0	0	1	1	3	2	1	0	0	1	2	2	0	2	1	0	2	1	1	3	1	0	0	0	0	0	0	0	1	0	0	0	0	0	0
P02340	P02340	4	4	4	Cellular tumor antigen p53	Tp53	Cellular tumor antigen p53 OS=Mus musculus OX=10090 GN=Tp53 PE=1 SV=4	1	4	4	4	0	0	0	0	0	0	0	0	3	0	1	0	0	0	0	0	0	0	0	0	0	0	0	0	0	0	0	0	0	0	0	0	3	0	1	0	0	0
P02463	P02463	6	6	4	Collagen alpha-1(IV) chain;Arresten	Col4a1	Collagen alpha-1(IV) chain OS=Mus musculus OX=10090 GN=Col4a1 PE=1 SV=4	1	6	6	4	0	2	1	2	1	0	2	0	0	2	0	1	2	2	0	0	3	3	0	5	0	0	4	0	0	2	1	2	1	0	2	0	0	2	0	1	2	2
P02468	P02468	12	12	12	Laminin subunit gamma-1	Lamc1	Laminin subunit gamma-1 OS=Mus musculus OX=10090 GN=Lamc1 PE=1 SV=2	1	12	12	12	1	1	0	3	0	0	0	0	1	0	0	0	0	0	1	0	0	0	0	9	0	0	1	0	1	1	0	3	0	0	0	0	1	0	0	0	0	0
P02469	P02469	10	10	10	Laminin subunit beta-1	Lamb1	Laminin subunit beta-1 OS=Mus musculus OX=10090 GN=Lamb1 PE=1 SV=3	1	10	10	10	0	1	0	0	0	0	0	0	0	0	0	0	0	0	0	0	0	0	0	8	0	0	4	0	0	1	0	0	0	0	0	0	0	0	0	0	0	0
P03888	P03888	4	4	4	NADH-ubiquinone oxidoreductase chain 1	Mtnd1	NADH-ubiquinone oxidoreductase chain 1 OS=Mus musculus OX=10090 GN=Mtnd1 PE=1 SV=3	1	4	4	4	1	2	2	1	2	2	3	3	4	4	1	1	2	2	1	1	3	3	1	3	2	3	3	2	1	2	2	1	2	2	3	3	4	4	1	1	2	2
Q9MD59;P03893	Q9MD59;P03893	3;3	3;3	3;3	NADH-ubiquinone oxidoreductase chain 2	mt-Nd2;Mtnd2	NADH-ubiquinone oxidoreductase chain 2 OS=Mus musculus OX=10090 GN=mt-Nd2 PE=1 SV=1;NADH-ubiquinone oxidoreductase chain 2 OS=Mus musculus OX=10090 GN=Mtnd2 PE=1 SV=2	2	3	3	3	2	1	1	0	1	1	1	1	3	2	1	1	1	2	1	1	2	3	1	1	2	1	3	1	2	1	1	0	1	1	1	1	3	2	1	1	1	2
P03899	P03899	2	2	2	NADH-ubiquinone oxidoreductase chain 3	Mtnd3	NADH-ubiquinone oxidoreductase chain 3 OS=Mus musculus OX=10090 GN=Mtnd3 PE=1 SV=3	1	2	2	2	1	1	1	0	0	1	1	1	1	1	0	0	1	1	0	0	1	1	0	1	1	1	0	2	1	1	1	0	0	1	1	1	1	1	0	0	1	1
Q9MD77;P03903	Q9MD77;P03903	1;1	1;1	1;1	NADH-ubiquinone oxidoreductase chain 4L	mt-Nd4l;Mtnd4l	NADH-ubiquinone oxidoreductase chain 4L OS=Mus musculus OX=10090 GN=mt-Nd4l PE=1 SV=1;NADH-ubiquinone oxidoreductase chain 4L OS=Mus musculus OX=10090 GN=Mtnd4l PE=1 SV=2	2	1	1	1	1	1	1	1	1	1	1	1	1	1	1	1	1	1	1	1	1	1	1	1	1	1	1	1	1	1	1	1	1	1	1	1	1	1	1	1	1	1
Q7JCY6;P03911	Q7JCY6;P03911	6;6	6;6	6;6	NADH-ubiquinone oxidoreductase chain 4	mt-Nd4;Mtnd4	NADH-ubiquinone oxidoreductase chain 4 OS=Mus musculus OX=10090 GN=mt-Nd4 PE=1 SV=1;NADH-ubiquinone oxidoreductase chain 4 OS=Mus musculus OX=10090 GN=Mtnd4 PE=1 SV=1	2	6	6	6	3	2	0	0	0	3	2	2	3	3	0	0	1	4	0	0	2	0	1	1	3	3	3	2	3	2	0	0	0	3	2	2	3	3	0	0	1	4
Q9MD82;P03921	Q9MD82;P03921	7;7	7;7	7;7	NADH-ubiquinone oxidoreductase chain 5	mt-Nd5;Mtnd5	NADH-ubiquinone oxidoreductase chain 5 OS=Mus musculus OX=10090 GN=mt-Nd5 PE=1 SV=1;NADH-ubiquinone oxidoreductase chain 5 OS=Mus musculus OX=10090 GN=Mtnd5 PE=1 SV=3	2	7	7	7	3	3	3	3	2	4	3	3	6	4	3	1	3	3	2	2	3	3	3	3	3	3	2	2	3	3	3	3	2	4	3	3	6	4	3	1	3	3
P03958	P03958	26	26	26	Adenosine deaminase	Ada	Adenosine deaminase OS=Mus musculus OX=10090 GN=Ada PE=1 SV=3	1	26	26	26	10	8	11	5	11	11	7	8	12	8	3	3	10	8	6	5	15	13	9	6	11	11	11	6	10	8	11	5	11	11	7	8	12	8	3	3	10	8
P03975	P03975	15	15	15	IgE-binding protein	Iap	IgE-binding protein OS=Mus musculus OX=10090 GN=Iap PE=2 SV=1	1	15	15	15	5	5	5	1	0	5	5	5	11	10	2	1	2	2	0	0	5	8	1	7	2	4	4	2	5	5	5	1	0	5	5	5	11	10	2	1	2	2
P03978;P06325	P03978;P06325	1;1	1;1	1;1	T-cell receptor gamma chain V region V108B;T-cell receptor gamma chain V region 5/10-13	Tcrg-V1;Gm16602	T-cell receptor gamma chain V region V108B (Fragment) OS=Mus musculus OX=10090 GN=Tcrg-V1 PE=4 SV=1;T-cell receptor gamma chain V region 5/10-13 OS=Mus musculus OX=10090 GN=Tcrg-V1 PE=4 SV=1	2	1	1	1	0	0	0	0	0	0	0	0	0	0	0	0	0	0	0	0	1	1	1	1	1	1	1	1	0	0	0	0	0	0	0	0	0	0	0	0	0	0
P03985	P03985	6	2	2	T-cell receptor gamma chain C region C7.5		T-cell receptor gamma chain C region C7.5 OS=Mus musculus OX=10090 PE=4 SV=1	1	6	2	2	2	2	1	0	2	2	2	1	2	2	0	0	2	2	0	0	5	4	3	3	4	4	4	4	0	0	0	0	0	0	0	0	0	0	0	0	0	0
P04104	P04104	11	2	2	Keratin, type II cytoskeletal 1	Krt1	Keratin, type II cytoskeletal 1 OS=Mus musculus OX=10090 GN=Krt1 PE=1 SV=4	1	11	2	2	5	6	7	6	7	8	7	5	6	6	5	4	8	9	5	5	8	7	6	7	6	7	7	7	0	0	0	0	0	1	0	0	0	0	0	0	0	1
P04184	P04184	6	6	6	Thymidine kinase, cytosolic	Tk1	Thymidine kinase, cytosolic OS=Mus musculus OX=10090 GN=Tk1 PE=1 SV=3	1	6	6	6	1	1	1	2	0	0	0	0	3	1	2	3	1	0	1	0	2	1	1	1	0	0	0	0	1	1	1	2	0	0	0	0	3	1	2	3	1	0
P04187	P04187	36	36	33	Granzyme B(G,H)	Gzmb	Granzyme B(G,H) OS=Mus musculus OX=10090 GN=Gzmb PE=1 SV=1	1	36	36	33	17	15	18	21	17	17	16	18	18	13	16	14	18	14	14	15	22	21	18	16	17	17	19	18	17	15	18	21	17	17	16	18	18	13	16	14	18	14
P04202	P04202	8	8	8	Transforming growth factor beta-1;Latency-associated peptide	Tgfb1	Transforming growth factor beta-1 proprotein OS=Mus musculus OX=10090 GN=Tgfb1 PE=1 SV=1	1	8	8	8	6	2	3	1	2	4	2	5	5	4	2	1	1	3	1	1	3	3	1	3	1	4	6	2	6	2	3	1	2	4	2	5	5	4	2	1	1	3
P04212	P04212	5	5	5	T-cell receptor beta chain V region LB2		T-cell receptor beta chain V region LB2 OS=Mus musculus OX=10090 PE=2 SV=1	1	5	5	5	3	1	4	1	0	0	3	2	3	2	2	1	2	2	0	0	0	0	0	0	0	0	0	0	3	1	4	1	0	0	3	2	3	2	2	1	2	2
P04213	P04213	1	1	1	T-cell receptor beta chain V region C5		T-cell receptor beta chain V region C5 (Fragment) OS=Mus musculus OX=10090 PE=1 SV=1	1	1	1	1	0	1	1	0	0	1	1	0	1	1	0	0	1	0	0	0	0	0	0	0	0	0	0	0	0	1	1	0	0	1	1	0	1	1	0	0	1	0
P04223-2	P04223-2	13	4	1			Isoform 2 of H-2 class I histocompatibility antigen, K-K alpha chain OS=Mus musculus OX=10090 GN=H2-K1	1	13	4	1	9	9	7	4	5	9	8	8	9	7	4	4	7	6	4	4	9	5	4	7	7	8	11	6	1	1	0	1	0	2	0	2	1	0	1	1	0	0
P04235	P04235	6	6	6	T-cell surface glycoprotein CD3 delta chain	Cd3d	T-cell surface glycoprotein CD3 delta chain OS=Mus musculus OX=10090 GN=Cd3d PE=1 SV=1	1	6	6	6	3	3	3	2	2	4	5	4	2	4	2	2	2	3	2	2	4	3	2	1	3	4	1	2	3	3	3	2	2	4	5	4	2	4	2	2	2	3
P04370-2;P04370	P04370-2;P04370	1;1	1;1	1;1	Myelin basic protein	Mbp	Isoform 2 of Myelin basic protein OS=Mus musculus OX=10090 GN=Mbp;Myelin basic protein OS=Mus musculus OX=10090 GN=Mbp PE=1 SV=2	2	1	1	1	0	1	1	0	0	1	1	1	1	0	1	0	0	1	1	0	1	1	1	0	1	1	1	1	0	1	1	0	0	1	1	1	1	0	1	0	0	1
P04627	P04627	34	34	29	Serine/threonine-protein kinase A-Raf	Araf	Serine/threonine-protein kinase A-Raf OS=Mus musculus OX=10090 GN=Araf PE=1 SV=2	1	34	34	29	19	15	17	4	17	18	18	17	21	18	4	5	17	21	3	5	19	15	6	15	14	15	17	17	19	15	17	4	17	18	18	17	21	18	4	5	17	21
P04925	P04925	1	1	1	Major prion protein	Prnp	Major prion protein OS=Mus musculus OX=10090 GN=Prnp PE=1 SV=2	1	1	1	1	0	0	0	0	0	0	1	0	0	0	0	0	1	1	0	0	1	1	0	0	0	0	0	0	0	0	0	0	0	0	1	0	0	0	0	0	1	1
P04943;P04940	P04943;P04940	1;1	1;1	1;1	Ig kappa chain V-VI region NQ6-8.3.1;Ig kappa chain V-VI region NQ2-17.4.1		Ig kappa chain V-VI region NQ6-8.3.1 OS=Mus musculus OX=10090 PE=2 SV=1;Ig kappa chain V-VI region NQ2-17.4.1 OS=Mus musculus OX=10090 PE=2 SV=1	2	1	1	1	1	1	1	1	1	1	1	1	1	1	1	1	1	1	1	1	1	1	1	1	1	1	1	1	1	1	1	1	1	1	1	1	1	1	1	1	1	1
P05063	P05063	16	10	10	Fructose-bisphosphate aldolase C	Aldoc	Fructose-bisphosphate aldolase C OS=Mus musculus OX=10090 GN=Aldoc PE=1 SV=4	1	16	10	10	8	6	8	4	6	5	6	5	10	7	3	1	5	4	2	3	10	7	4	8	6	5	8	6	4	3	3	1	2	2	1	1	5	3	0	0	1	1
P05064	P05064	41	41	35	Fructose-bisphosphate aldolase A	Aldoa	Fructose-bisphosphate aldolase A OS=Mus musculus OX=10090 GN=Aldoa PE=1 SV=2	1	41	41	35	24	23	24	22	25	25	24	27	28	25	18	17	27	26	17	17	32	27	20	23	21	22	28	25	24	23	24	22	25	25	24	27	28	25	18	17	27	26
P05132;P05132-2	P05132;P05132-2	29;28	13;12	13;12	cAMP-dependent protein kinase catalytic subunit alpha	Prkaca	cAMP-dependent protein kinase catalytic subunit alpha OS=Mus musculus OX=10090 GN=Prkaca PE=1 SV=3;Isoform 2 of cAMP-dependent protein kinase catalytic subunit alpha OS=Mus musculus OX=10090 GN=Prkaca	2	29	13	13	14	16	11	10	10	10	12	13	13	13	10	9	13	13	8	8	19	16	9	11	16	11	17	12	5	5	4	2	2	3	4	4	3	3	2	3	3	4
P05201	P05201	40	40	40	Aspartate aminotransferase, cytoplasmic	Got1	Aspartate aminotransferase, cytoplasmic OS=Mus musculus OX=10090 GN=Got1 PE=1 SV=3	1	40	40	40	22	26	22	15	22	22	24	25	21	26	7	13	27	26	13	11	27	26	16	23	22	20	22	24	22	26	22	15	22	22	24	25	21	26	7	13	27	26
P05202	P05202	35	35	35	Aspartate aminotransferase, mitochondrial	Got2	Aspartate aminotransferase, mitochondrial OS=Mus musculus OX=10090 GN=Got2 PE=1 SV=1	1	35	35	35	23	24	17	14	25	20	23	22	26	25	9	12	25	25	12	10	23	22	14	22	20	18	24	20	23	24	17	14	25	20	23	22	26	25	9	12	25	25
P05213	P05213	38	4	0	Tubulin alpha-1B chain	Tuba1b	Tubulin alpha-1B chain OS=Mus musculus OX=10090 GN=Tuba1b PE=1 SV=2	1	38	4	0	16	20	17	19	28	20	21	21	22	20	10	12	24	20	16	11	26	25	16	20	18	17	22	23	3	3	3	3	4	4	3	3	4	3	2	2	3	4
P05480	P05480	23	17	15	Neuronal proto-oncogene tyrosine-protein kinase Src	Src	Neuronal proto-oncogene tyrosine-protein kinase Src OS=Mus musculus OX=10090 GN=Src PE=1 SV=4	1	23	17	15	3	4	3	2	3	4	4	4	12	10	3	4	10	9	4	1	4	6	3	4	5	2	6	5	0	1	0	0	0	1	1	1	9	7	2	2	7	6
P05532;P05532-2;P05532-3	P05532;P05532-2	21;21;7	21;21;7	20;20;7	Mast/stem cell growth factor receptor Kit	Kit	Mast/stem cell growth factor receptor Kit OS=Mus musculus OX=10090 GN=Kit PE=1 SV=3;Isoform 2 of Mast/stem cell growth factor receptor Kit OS=Mus musculus OX=10090 GN=Kit	3	21	21	20	10	12	5	4	0	1	0	2	1	0	1	0	1	1	2	1	12	13	10	8	0	2	1	3	10	12	5	4	0	1	0	2	1	0	1	0	1	1
P05555;P05555-2	P05555;P05555-2	24;22	24;22	24;22	Integrin alpha-M	Itgam	Integrin alpha-M OS=Mus musculus OX=10090 GN=Itgam PE=1 SV=2;Isoform 2 of Integrin alpha-M OS=Mus musculus OX=10090 GN=Itgam	2	24	24	24	11	12	9	4	8	11	14	14	0	0	1	2	1	0	1	1	9	7	6	4	7	7	13	2	11	12	9	4	8	11	14	14	0	0	1	2	1	0
P06151	P06151	33	33	28	L-lactate dehydrogenase A chain	Ldha	L-lactate dehydrogenase A chain OS=Mus musculus OX=10090 GN=Ldha PE=1 SV=3	1	33	33	28	18	16	15	24	22	15	16	18	17	19	19	15	20	16	19	13	25	20	19	20	20	18	15	17	18	16	15	24	22	15	16	18	17	19	19	15	20	16
P06240	P06240	35	33	33	Proto-oncogene tyrosine-protein kinase LCK	Lck	Proto-oncogene tyrosine-protein kinase LCK OS=Mus musculus OX=10090 GN=Lck PE=1 SV=4	1	35	33	33	23	22	21	14	27	22	22	21	22	25	9	8	25	21	12	5	23	25	9	22	17	24	21	25	22	21	20	12	25	21	21	19	21	24	9	6	24	20
P06320	P06320	2	2	2	T-cell receptor beta chain V region CTL-F3		T-cell receptor beta chain V region CTL-F3 OS=Mus musculus OX=10090 PE=4 SV=1	1	2	2	2	1	1	1	0	0	1	1	1	2	0	0	0	0	1	0	1	0	0	0	0	0	0	0	0	1	1	1	0	0	1	1	1	2	0	0	0	0	1
P06330;P01757;P01756	P06330;P01757;P01756	2;1;1	2;1;1	2;1;1	Ig heavy chain V region AC38 205.12;Ig heavy chain V region J558;Ig heavy chain V region MOPC 104E		Ig heavy chain V region AC38 205.12 OS=Mus musculus OX=10090 PE=1 SV=1;Ig heavy chain V region J558 OS=Mus musculus OX=10090 PE=1 SV=1;Ig heavy chain V region MOPC 104E OS=Mus musculus OX=10090 PE=1 SV=1	3	2	2	2	0	1	0	0	0	0	1	0	0	0	0	0	0	2	1	0	0	0	0	0	0	0	0	0	0	1	0	0	0	0	1	0	0	0	0	0	0	2
P06332-2;P06332	P06332-2;P06332	2;2	2;2	2;2	T-cell surface glycoprotein CD4	Cd4	Isoform 2 of T-cell surface glycoprotein CD4 OS=Mus musculus OX=10090 GN=Cd4;T-cell surface glycoprotein CD4 OS=Mus musculus OX=10090 GN=Cd4 PE=1 SV=1	2	2	2	2	0	0	1	0	0	0	0	0	0	0	0	0	1	0	0	0	0	0	0	0	0	0	0	0	0	0	1	0	0	0	0	0	0	0	0	0	1	0
P06335	P06335	9	9	9	T-cell receptor gamma chain C region 5/10-13		T-cell receptor gamma chain C region 5/10-13 OS=Mus musculus OX=10090 PE=4 SV=1	1	9	9	9	0	0	0	0	0	0	0	0	0	1	0	0	0	0	0	0	6	7	4	5	3	3	4	5	0	0	0	0	0	0	0	0	0	1	0	0	0	0
P06339	P06339	17	12	10	H-2 class I histocompatibility antigen, D-37 alpha chain	H2-T23	H-2 class I histocompatibility antigen, D-37 alpha chain OS=Mus musculus OX=10090 GN=H2-T23 PE=1 SV=1	1	17	12	10	10	11	10	1	5	8	9	5	12	10	3	2	6	10	1	0	10	10	3	6	6	4	11	4	7	8	7	1	2	6	6	3	9	7	3	2	4	7
P06537-5;P06537;P06537-3;Q00175-2;P19091;Q00175	P06537-5;P06537;P06537-3	31;31;30;1;1;1	31;31;30;1;1;1	3;3;3;0;0;0	Glucocorticoid receptor	Nr3c1	Isoform 3 of Glucocorticoid receptor OS=Mus musculus OX=10090 GN=Nr3c1;Glucocorticoid receptor OS=Mus musculus OX=10090 GN=Nr3c1 PE=1 SV=1;Isoform 1-B of Glucocorticoid receptor OS=Mus musculus OX=10090 GN=Nr3c1	6	31	31	3	13	16	13	10	12	16	15	17	16	16	6	8	10	15	9	7	14	17	9	11	14	16	16	13	13	16	13	10	12	16	15	17	16	16	6	8	10	15
P06745	P06745	35	35	27	Glucose-6-phosphate isomerase	Gpi	Glucose-6-phosphate isomerase OS=Mus musculus OX=10090 GN=Gpi PE=1 SV=4	1	35	35	27	22	20	22	20	27	20	22	26	25	24	18	18	28	22	19	14	24	26	18	23	20	23	24	23	22	20	22	20	27	20	22	26	25	24	18	18	28	22
P06795	P06795	36	8	7	Multidrug resistance protein 1B	Abcb1b	ATP-dependent translocase ABCB1 OS=Mus musculus OX=10090 GN=Abcb1b PE=1 SV=1	1	36	8	7	21	19	20	13	21	23	20	21	24	26	10	12	24	24	12	12	21	20	13	19	17	18	23	21	0	1	0	0	0	2	1	0	6	4	1	2	1	3
P06797	P06797	4	4	4	Cathepsin L1;Cathepsin L1 heavy chain;Cathepsin L1 light chain	Ctsl	Cathepsin L1 OS=Mus musculus OX=10090 GN=Ctsl PE=1 SV=2	1	4	4	4	3	2	2	1	1	2	1	3	3	3	3	2	1	3	2	2	2	3	2	2	2	1	3	0	3	2	2	1	1	2	1	3	3	3	3	2	1	3
P06800-6;P06800-5;P06800	P06800-6;P06800-5;P06800	93;93;93	93;93;93	93;93;93	Receptor-type tyrosine-protein phosphatase C	Ptprc	Isoform 3 of Receptor-type tyrosine-protein phosphatase C OS=Mus musculus OX=10090 GN=Ptprc;Isoform 2 of Receptor-type tyrosine-protein phosphatase C OS=Mus musculus OX=10090 GN=Ptprc;Receptor-type tyrosine-protein phosphatase C OS=Mus musculus OX=10090 GN	3	93	93	93	51	54	49	36	61	53	53	62	57	60	33	32	57	54	30	31	60	62	40	55	37	52	58	59	51	54	49	36	61	53	53	62	57	60	33	32	57	54
P06801	P06801	2	2	2	NADP-dependent malic enzyme	Me1	NADP-dependent malic enzyme OS=Mus musculus OX=10090 GN=Me1 PE=1 SV=2	1	2	2	2	0	0	0	0	0	0	0	0	0	0	1	0	0	0	1	1	0	0	0	0	0	1	0	0	0	0	0	0	0	0	0	0	0	0	1	0	0	0
P06802-2;P06802	P06802-2;P06802	24;24	24;24	24;24	Ectonucleotide pyrophosphatase/phosphodiesterase family member 1;Alkaline phosphodiesterase I;Nucleotide pyrophosphatase	Enpp1	Isoform 1 of Ectonucleotide pyrophosphatase/phosphodiesterase family member 1 OS=Mus musculus OX=10090 GN=Enpp1;Ectonucleotide pyrophosphatase/phosphodiesterase family member 1 OS=Mus musculus OX=10090 GN=Enpp1 PE=1 SV=4	2	24	24	24	12	10	7	5	12	12	10	11	8	8	4	4	7	7	3	0	10	8	7	8	11	5	11	8	12	10	7	5	12	12	10	11	8	8	4	4	7	7
P06803;P06803-2;P58750	P06803;P06803-2	7;7;1	7;7;1	7;7;1	Serine/threonine-protein kinase pim-1	Pim1	Serine/threonine-protein kinase pim-1 OS=Mus musculus OX=10090 GN=Pim1 PE=1 SV=3;Isoform 2 of Serine/threonine-protein kinase pim-1 OS=Mus musculus OX=10090 GN=Pim1	3	7	7	7	4	4	3	1	0	0	0	0	2	3	1	2	0	0	0	0	3	3	2	4	0	0	0	0	4	4	3	1	0	0	0	0	2	3	1	2	0	0
P07309	P07309	5	5	5	Transthyretin	Ttr	Transthyretin OS=Mus musculus OX=10090 GN=Ttr PE=1 SV=1	1	5	5	5	2	2	2	3	2	2	2	2	2	2	2	4	2	3	2	2	3	3	2	2	1	2	3	2	2	2	2	3	2	2	2	2	2	2	2	4	2	3
P07310	P07310	7	4	4	Creatine kinase M-type	Ckm	Creatine kinase M-type OS=Mus musculus OX=10090 GN=Ckm PE=1 SV=1	1	7	4	4	1	3	1	0	1	2	2	2	0	1	0	0	1	0	0	0	1	2	0	3	1	2	2	3	0	1	1	0	0	0	0	0	0	1	0	0	0	0
P07356	P07356	40	40	40	Annexin A2	Anxa2	Annexin A2 OS=Mus musculus OX=10090 GN=Anxa2 PE=1 SV=2	1	40	40	40	28	24	22	17	32	23	23	29	23	26	15	11	27	23	10	11	30	30	16	26	24	23	21	26	28	24	22	17	32	23	23	29	23	26	15	11	27	23
P07607	P07607	11	11	11	Thymidylate synthase	Tyms	Thymidylate synthase OS=Mus musculus OX=10090 GN=Tyms PE=1 SV=1	1	11	11	11	4	6	2	0	2	2	6	4	7	4	1	3	4	6	1	2	3	6	1	4	1	2	4	3	4	6	2	0	2	2	6	4	7	4	1	3	4	6
P07724	P07724	26	23	23	Serum albumin	Alb	Serum albumin OS=Mus musculus OX=10090 GN=Alb PE=1 SV=3	1	26	23	23	1	2	4	1	15	18	15	16	5	4	1	2	12	10	11	7	3	2	1	1	10	13	10	11	0	1	1	1	12	16	13	14	4	3	1	2	11	9
P07742	P07742	38	38	38	Ribonucleoside-diphosphate reductase large subunit	Rrm1	Ribonucleoside-diphosphate reductase large subunit OS=Mus musculus OX=10090 GN=Rrm1 PE=1 SV=2	1	38	38	38	14	15	10	11	9	12	12	11	22	18	8	10	16	17	6	7	15	22	11	15	12	12	17	12	14	15	10	11	9	12	12	11	22	18	8	10	16	17
Q00896;P07758	Q00896;P07758	13;13	13;13	4;4	Alpha-1-antitrypsin 1-3;Alpha-1-antitrypsin 1-1	Serpina1c;Serpina1a	Alpha-1-antitrypsin 1-3 OS=Mus musculus OX=10090 GN=Serpina1c PE=1 SV=2;Alpha-1-antitrypsin 1-1 OS=Mus musculus OX=10090 GN=Serpina1a PE=1 SV=4	2	13	13	4	5	2	3	1	4	5	5	6	3	1	0	2	5	4	3	1	2	3	1	3	5	5	5	8	5	2	3	1	4	5	5	6	3	1	0	2	5	4
P07901	P07901	73	52	52	Heat shock protein HSP 90-alpha	Hsp90aa1	Heat shock protein HSP 90-alpha OS=Mus musculus OX=10090 GN=Hsp90aa1 PE=1 SV=4	1	73	52	52	38	42	39	40	48	44	45	48	45	47	38	35	48	45	32	35	55	49	39	47	39	47	42	50	25	28	25	27	34	31	31	34	31	31	25	23	34	31
P07903	P07903	3	3	3	DNA excision repair protein ERCC-1	Ercc1	DNA excision repair protein ERCC-1 OS=Mus musculus OX=10090 GN=Ercc1 PE=2 SV=2	1	3	3	3	1	1	1	0	0	1	1	0	0	0	2	1	2	1	2	2	1	1	1	0	1	1	0	2	1	1	1	0	0	1	1	0	0	0	2	1	2	1
P08003	P08003	48	47	47	Protein disulfide-isomerase A4	Pdia4	Protein disulfide-isomerase A4 OS=Mus musculus OX=10090 GN=Pdia4 PE=1 SV=3	1	48	47	47	27	25	26	30	29	28	25	34	30	26	28	31	25	28	24	21	35	29	25	25	24	22	30	27	27	24	26	29	29	27	25	33	29	25	28	30	25	27
P08030	P08030	11	11	11	Adenine phosphoribosyltransferase	Aprt	Adenine phosphoribosyltransferase OS=Mus musculus OX=10090 GN=Aprt PE=1 SV=2	1	11	11	11	5	8	6	2	6	6	8	6	8	8	2	2	6	6	3	2	8	7	3	8	6	7	7	5	5	8	6	2	6	6	8	6	8	8	2	2	6	6
P08046;P43300	P08046;P43300	2;1	2;1	1;0	Early growth response protein 1;Early growth response protein 3	Egr1;Egr3	Early growth response protein 1 OS=Mus musculus OX=10090 GN=Egr1 PE=1 SV=2;Early growth response protein 3 OS=Mus musculus OX=10090 GN=Egr3 PE=2 SV=2	2	2	2	1	0	0	0	0	0	0	1	1	0	0	0	0	1	0	0	0	0	0	0	0	1	1	0	1	0	0	0	0	0	0	1	1	0	0	0	0	1	0
P08113	P08113	65	63	63	Endoplasmin	Hsp90b1	Endoplasmin OS=Mus musculus OX=10090 GN=Hsp90b1 PE=1 SV=2	1	65	63	63	34	32	29	28	39	30	33	39	34	34	25	29	34	31	22	22	43	35	27	33	31	32	36	39	32	30	28	26	37	29	32	37	32	32	23	27	32	30
P08122	P08122	7	7	7	Collagen alpha-2(IV) chain;Canstatin	Col4a2	Collagen alpha-2(IV) chain OS=Mus musculus OX=10090 GN=Col4a2 PE=1 SV=4	1	7	7	7	0	1	0	2	2	0	1	0	1	0	0	0	0	0	1	0	0	0	0	4	0	0	3	0	0	1	0	2	2	0	1	0	1	0	0	0	0	0
P08207	P08207	2	2	2	Protein S100-A10	S100a10	Protein S100-A10 OS=Mus musculus OX=10090 GN=S100a10 PE=1 SV=2	1	2	2	2	0	0	1	0	0	0	0	0	1	0	0	0	0	0	0	0	1	1	0	0	0	0	0	0	0	0	1	0	0	0	0	0	1	0	0	0	0	0
P08228	P08228	15	15	15	Superoxide dismutase [Cu-Zn]	Sod1	Superoxide dismutase [Cu-Zn] OS=Mus musculus OX=10090 GN=Sod1 PE=1 SV=2	1	15	15	15	8	6	8	4	7	8	8	8	7	8	8	4	8	8	2	4	7	8	3	8	6	7	6	5	8	6	8	4	7	8	8	8	7	8	8	4	8	8
P08249	P08249	27	27	27	Malate dehydrogenase, mitochondrial	Mdh2	Malate dehydrogenase, mitochondrial OS=Mus musculus OX=10090 GN=Mdh2 PE=1 SV=3	1	27	27	27	18	15	18	18	19	17	17	18	15	18	15	12	21	16	14	16	17	18	14	18	17	18	17	18	18	15	18	18	19	17	17	18	15	18	15	12	21	16
P08414	P08414	23	23	23	Calcium/calmodulin-dependent protein kinase type IV	Camk4	Calcium/calmodulin-dependent protein kinase type IV OS=Mus musculus OX=10090 GN=Camk4 PE=1 SV=2	1	23	23	23	11	9	7	7	7	10	10	12	11	10	5	5	13	7	8	3	13	12	7	9	7	9	13	9	11	9	7	7	7	10	10	12	11	10	5	5	13	7
P08556	P08556	10	3	3	GTPase NRas	Nras	GTPase NRas OS=Mus musculus OX=10090 GN=Nras PE=1 SV=1	1	10	3	3	8	5	5	4	6	7	8	7	6	6	3	4	6	7	3	3	5	8	4	6	5	4	5	5	2	2	2	0	2	2	3	2	2	3	0	1	2	2
P08752;B2RSH2;P18872-2;P18872	P08752	26;10;4;3	24;8;2;1	18;2;0;0	Guanine nucleotide-binding protein G(i) subunit alpha-2	Gnai2	Guanine nucleotide-binding protein G(i) subunit alpha-2 OS=Mus musculus OX=10090 GN=Gnai2 PE=1 SV=5	4	26	24	18	19	17	18	13	18	17	16	18	17	19	11	9	17	18	9	8	20	22	11	18	16	18	17	17	18	16	17	11	17	16	15	16	16	18	10	8	16	17
P08775	P08775	100	100	100	DNA-directed RNA polymerase II subunit RPB1	Polr2a	DNA-directed RNA polymerase II subunit RPB1 OS=Mus musculus OX=10090 GN=Polr2a PE=1 SV=3	1	100	100	100	49	47	45	33	50	47	50	53	51	49	29	25	49	53	26	27	58	50	26	44	43	41	61	49	49	47	45	33	50	47	50	53	51	49	29	25	49	53
P08882;P08884;P11033	P08882	21;2;1	19;2;1	17;0;0	Granzyme C	Gzmc	Granzyme C OS=Mus musculus OX=10090 GN=Gzmc PE=1 SV=1	3	21	19	17	9	7	8	8	9	8	10	10	11	7	6	5	4	5	2	1	13	9	7	9	12	10	11	9	8	7	7	7	7	7	9	10	10	6	6	5	3	5
P08920	P08920	6	6	6	T-cell surface antigen CD2	Cd2	T-cell surface antigen CD2 OS=Mus musculus OX=10090 GN=Cd2 PE=1 SV=1	1	6	6	6	2	3	3	2	2	1	2	2	4	5	2	2	3	4	2	2	1	2	1	0	0	0	0	0	2	3	3	2	2	1	2	2	4	5	2	2	3	4
P09055;P09055-2	P09055;P09055-2	23;21	23;21	23;21	Integrin beta-1	Itgb1	Integrin beta-1 OS=Mus musculus OX=10090 GN=Itgb1 PE=1 SV=1;Isoform 2 of Integrin beta-1 OS=Mus musculus OX=10090 GN=Itgb1	2	23	23	23	14	10	9	6	6	7	10	11	15	13	10	11	9	11	7	6	11	15	9	9	6	9	12	9	14	10	9	6	6	7	10	11	15	13	10	11	9	11
P09103	P09103	45	45	45	Protein disulfide-isomerase	P4hb	Protein disulfide-isomerase OS=Mus musculus OX=10090 GN=P4hb PE=1 SV=2	1	45	45	45	23	22	21	19	29	19	19	25	22	22	23	20	23	18	20	18	30	24	18	20	18	19	25	24	23	22	21	19	29	19	19	25	22	22	23	20	23	18
P09405	P09405	51	51	51	Nucleolin	Ncl	Nucleolin OS=Mus musculus OX=10090 GN=Ncl PE=1 SV=2	1	51	51	51	25	26	25	35	35	23	27	33	24	27	32	30	28	27	28	25	32	27	29	26	21	24	26	28	25	26	25	35	35	23	27	33	24	27	32	30	28	27
P09411	P09411	42	42	36	Phosphoglycerate kinase 1	Pgk1	Phosphoglycerate kinase 1 OS=Mus musculus OX=10090 GN=Pgk1 PE=1 SV=4	1	42	42	36	23	22	22	34	26	22	22	24	22	22	26	22	22	21	23	21	23	25	21	21	17	22	23	22	23	22	22	34	26	22	22	24	22	22	26	22	22	21
P09450	P09450	5	5	5	Transcription factor jun-B	Junb	Transcription factor jun-B OS=Mus musculus OX=10090 GN=Junb PE=1 SV=1	1	5	5	5	0	0	1	0	0	1	0	0	2	0	0	0	0	2	1	1	0	0	0	0	0	1	0	0	0	0	1	0	0	1	0	0	2	0	0	0	0	2
P09528	P09528	9	9	9	Ferritin heavy chain;Ferritin heavy chain, N-terminally processed	Fth1	Ferritin heavy chain OS=Mus musculus OX=10090 GN=Fth1 PE=1 SV=2	1	9	9	9	4	5	3	2	5	4	5	4	4	3	1	2	4	4	2	3	4	5	2	3	4	3	5	3	4	5	3	2	5	4	5	4	4	3	1	2	4	4
P09535;P09535-2	P09535;P09535-2	1;1	1;1	1;1	Insulin-like growth factor II;Insulin-like growth factor II;Preptin	Igf2	Insulin-like growth factor II OS=Mus musculus OX=10090 GN=Igf2 PE=1 SV=1;Isoform 2 of Insulin-like growth factor II OS=Mus musculus OX=10090 GN=Igf2	2	1	1	1	1	0	1	0	0	0	0	0	0	0	0	0	0	0	0	0	0	0	0	1	0	0	0	0	1	0	1	0	0	0	0	0	0	0	0	0	0	0
P09542	P09542	3	3	2	Myosin light chain 3	Myl3	Myosin light chain 3 OS=Mus musculus OX=10090 GN=Myl3 PE=1 SV=4	1	3	3	2	2	1	1	0	0	1	1	0	0	1	0	0	1	1	0	0	1	1	1	1	1	1	1	1	2	1	1	0	0	1	1	0	0	1	0	0	1	1
P09602	P09602	9	9	9	Non-histone chromosomal protein HMG-17	Hmgn2	Non-histone chromosomal protein HMG-17 OS=Mus musculus OX=10090 GN=Hmgn2 PE=1 SV=2	1	9	9	9	1	1	1	1	1	2	1	2	1	1	8	6	1	2	1	4	2	4	2	1	1	2	3	1	1	1	1	1	1	2	1	2	1	1	8	6	1	2
P09671	P09671	11	11	11	Superoxide dismutase [Mn], mitochondrial	Sod2	Superoxide dismutase [Mn], mitochondrial OS=Mus musculus OX=10090 GN=Sod2 PE=1 SV=3	1	11	11	11	7	4	7	4	7	8	9	7	6	6	4	5	7	6	4	4	8	8	4	7	6	7	6	7	7	4	7	4	7	8	9	7	6	6	4	5	7	6
P09803	P09803	18	18	18	Cadherin-1;E-Cad/CTF1;E-Cad/CTF2;E-Cad/CTF3	Cdh1	Cadherin-1 OS=Mus musculus OX=10090 GN=Cdh1 PE=1 SV=1	1	18	18	18	2	6	5	3	3	9	7	8	3	3	5	3	0	4	3	2	8	11	3	5	4	3	9	3	2	6	5	3	3	9	7	8	3	3	5	3	0	4
P09925	P09925	10	10	10	Surfeit locus protein 1	Surf1	Surfeit locus protein 1 OS=Mus musculus OX=10090 GN=Surf1 PE=1 SV=3	1	10	10	10	3	5	5	2	2	4	4	5	4	5	0	0	4	5	0	0	6	5	0	3	3	6	5	5	3	5	5	2	2	4	4	5	4	5	0	0	4	5
P09926	P09926	12	12	12	Surfeit locus protein 2	Surf2	Surfeit locus protein 2 OS=Mus musculus OX=10090 GN=Surf2 PE=1 SV=1	1	12	12	12	4	6	4	3	4	6	4	5	7	7	2	1	6	6	0	0	6	7	4	5	3	5	6	3	4	6	4	3	4	6	4	5	7	7	2	1	6	6
P0C090	P0C090	7	3	3	Roquin-2	Rc3h2	Roquin-2 OS=Mus musculus OX=10090 GN=Rc3h2 PE=1 SV=1	1	7	3	3	2	2	2	0	2	0	2	2	3	2	1	0	2	1	1	1	1	4	0	1	2	1	1	1	1	1	1	0	1	0	1	0	1	0	1	0	1	0
P0C0A3	P0C0A3	5	5	5	Charged multivesicular body protein 6	Chmp6	Charged multivesicular body protein 6 OS=Mus musculus OX=10090 GN=Chmp6 PE=1 SV=2	1	5	5	5	2	2	1	1	3	3	3	3	2	2	1	1	2	2	1	1	3	3	1	2	2	2	3	2	2	2	1	1	3	3	3	3	2	2	1	1	2	2
Q3THW5;P0C0S6	Q3THW5;P0C0S6	6;6	4;4	4;4	Histone H2A.V;Histone H2A.Z	H2afv;H2afz	Histone H2A.V OS=Mus musculus OX=10090 GN=H2afv PE=1 SV=3;Histone H2A.Z OS=Mus musculus OX=10090 GN=H2afz PE=1 SV=2	2	6	4	4	5	5	5	5	6	5	6	5	5	5	2	2	6	5	3	2	5	6	2	4	5	5	5	6	3	3	3	4	4	3	4	3	3	3	1	1	4	3
P0C7N9	P0C7N9	3	3	3	Proteasome assembly chaperone 4	Psmg4	Proteasome assembly chaperone 4 OS=Mus musculus OX=10090 GN=Psmg4 PE=1 SV=1	1	3	3	3	0	0	0	1	1	1	0	0	2	0	0	0	0	0	0	0	1	0	0	0	0	0	0	0	0	0	0	1	1	1	0	0	2	0	0	0	0	0
P0C7T6	P0C7T6	9	9	9	Ataxin-1-like	Atxn1l	Ataxin-1-like OS=Mus musculus OX=10090 GN=Atxn1l PE=1 SV=1	1	9	9	9	6	2	3	0	2	4	3	1	2	3	1	0	2	3	1	1	4	6	1	1	4	2	4	4	6	2	3	0	2	4	3	1	2	3	1	0	2	3
P0C872	P0C872	11	11	11	JmjC domain-containing protein 7	Jmjd7	Bifunctional peptidase and (3S)-lysyl hydroxylase Jmjd7 OS=Mus musculus OX=10090 GN=Jmjd7 PE=1 SV=1	1	11	11	11	2	5	2	0	3	7	3	3	5	0	2	0	3	2	0	1	2	2	1	1	2	1	5	2	2	5	2	0	3	7	3	3	5	0	2	0	3	2
P0CB42	P0CB42	5	5	5	Alkylated DNA repair protein alkB homolog 1	Alkbh1	Nucleic acid dioxygenase ALKBH1 OS=Mus musculus OX=10090 GN=Alkbh1 PE=1 SV=1	1	5	5	5	4	2	1	1	1	1	1	1	3	2	1	1	1	0	0	0	2	1	1	1	1	1	1	1	4	2	1	1	1	1	1	1	3	2	1	1	1	0
P0DN91;P0DN90;P0DN89;P0DN91-2;P0DN90-2;P0DN89-2	P0DN91;P0DN90;P0DN89;P0DN91-2;P0DN90-2;P0DN89-2	2;2;2;1;1;1	2;2;2;1;1;1	2;2;2;1;1;1			Transmembrane protein 254c OS=Mus musculus OX=10090 GN=Tmem254c PE=1 SV=1;Transmembrane protein 254b OS=Mus musculus OX=10090 GN=Tmem254b PE=1 SV=1;Transmembrane protein 254 OS=Mus musculus OX=10090 GN=Tmem254a PE=1 SV=1;Isoform 2 of Transmembrane protein	6	2	2	2	1	1	1	0	1	1	1	1	2	1	0	0	0	1	0	0	1	1	0	1	1	1	2	1	1	1	1	0	1	1	1	1	2	1	0	0	0	1
P0DOV1;P0DOV1-2;Q8CGE8	P0DOV1;P0DOV1-2;Q8CGE8	7;7;7	2;2;2	2;2;2	Interferon-activable protein 205-A	Ifi205a	Interferon-activable protein 205-B OS=Mus musculus OX=10090 GN=Mnda PE=1 SV=1;Isoform 2 of Interferon-activable protein 205-B OS=Mus musculus OX=10090 GN=Mnda;Interferon-activable protein 205-A OS=Mus musculus OX=10090 GN=Ifi205a PE=2 SV=1	3	7	2	2	5	4	1	2	5	4	3	4	6	5	3	4	5	3	4	3	4	4	2	4	4	3	4	3	0	0	0	0	0	0	0	0	1	1	0	0	0	0
P0DP28;P0DP27;P0DP26;Q9D6P8	P0DP28;P0DP27;P0DP26;Q9D6P8	9;9;9;6	9;9;9;6	8;8;8;6	Calmodulin-like protein 3	Calml3	Calmodulin-3 OS=Mus musculus OX=10090 GN=Calm3 PE=1 SV=1;Calmodulin-2 OS=Mus musculus OX=10090 GN=Calm2 PE=1 SV=1;Calmodulin-1 OS=Mus musculus OX=10090 GN=Calm1 PE=1 SV=1;Calmodulin-like protein 3 OS=Mus musculus OX=10090 GN=Calml3 PE=2 SV=1	4	9	9	8	3	4	5	2	2	4	3	3	3	3	1	2	5	5	1	2	2	2	2	3	3	2	2	3	3	4	5	2	2	4	3	3	3	3	1	2	5	5
P0DPB4-2;P0DPB4-3;P0DPB4-4;A0A088MLT8-2;P0DPB4;A0A088MLT8	P0DPB4-2;P0DPB4-3;P0DPB4-4;A0A088MLT8-2;P0DPB4;A0A088MLT8	2;1;1;1;1;1	2;1;1;1;1;1	2;1;1;1;1;1		Schip1	Isoform Schip1-2 of Schwannomin-interacting protein 1 OS=Mus musculus OX=10090 GN=Schip1;Isoform Schip1-3 of Schwannomin-interacting protein 1 OS=Mus musculus OX=10090 GN=Schip1;Isoform Schip1-4 of Schwannomin-interacting protein 1 OS=Mus musculus OX=10090	6	2	2	2	1	0	0	0	0	0	0	0	0	0	0	0	0	0	0	0	0	0	1	0	0	0	0	1	1	0	0	0	0	0	0	0	0	0	0	0	0	0
P0DPD9;P0DPD9-2;P0DPE0;B2RQR8-2	P0DPD9;P0DPD9-2;P0DPE0	5;5;3;2	5;5;3;2	3;3;3;0			EEF1AKMT4-ECE2 readthrough transcript protein OS=Mus musculus OX=10090 GN=Eef1akmt4-Ece2 PE=1 SV=1;Isoform Eef1akmt4-Ece2-2 of EEF1AKMT4-ECE2 readthrough transcript protein OS=Mus musculus OX=10090 GN=Eef1akmt4-Ece2;EEF1A lysine methyltransferase 4 OS=Mus	4	5	5	3	3	2	1	1	0	0	0	0	1	1	1	1	0	0	0	0	0	2	1	1	0	0	1	0	3	2	1	1	0	0	0	0	1	1	1	1	0	0
P10076	P10076	5	5	5	Zinc finger protein 26	Zfp26	Zinc finger protein 26 OS=Mus musculus OX=10090 GN=Zfp26 PE=2 SV=2	1	5	5	5	0	0	0	1	0	0	1	1	1	1	1	2	0	1	1	1	1	3	1	0	0	0	1	1	0	0	0	1	0	0	1	1	1	1	1	2	0	1
P10107	P10107	2	2	2	Annexin A1	Anxa1	Annexin A1 OS=Mus musculus OX=10090 GN=Anxa1 PE=1 SV=2	1	2	2	2	1	0	2	1	0	0	0	1	0	0	0	0	0	0	1	0	0	0	0	0	0	0	0	0	1	0	2	1	0	0	0	1	0	0	0	0	0	0
P10126	P10126	42	42	27	Elongation factor 1-alpha 1	Eef1a1	Elongation factor 1-alpha 1 OS=Mus musculus OX=10090 GN=Eef1a1 PE=1 SV=3	1	42	42	27	26	26	24	27	29	21	23	24	26	28	17	22	22	22	20	19	29	27	22	29	24	25	24	27	26	26	24	27	29	21	23	24	26	28	17	22	22	22
P10300	P10300	11	11	11	T-cell surface glycoprotein CD8 beta chain	Cd8b	T-cell surface glycoprotein CD8 beta chain OS=Mus musculus OX=10090 GN=Cd8b PE=1 SV=1	1	11	11	11	0	2	0	1	1	1	1	1	8	6	4	7	6	5	5	4	0	0	0	2	1	1	3	1	0	2	0	1	1	1	1	1	8	6	4	7	6	5
P10404	P10404	9	9	7	MLV-related proviral Env polyprotein;Surface protein;Transmembrane protein		MLV-related proviral Env polyprotein OS=Mus musculus OX=10090 PE=1 SV=3	1	9	9	7	7	4	4	2	0	3	3	2	5	4	1	2	0	2	0	0	9	5	0	6	4	1	3	0	7	4	4	2	0	3	3	2	5	4	1	2	0	2
P10417-2;P10417	P10417-2;P10417	8;8	8;8	8;8	Apoptosis regulator Bcl-2	Bcl2	Isoform Beta of Apoptosis regulator Bcl-2 OS=Mus musculus OX=10090 GN=Bcl2;Apoptosis regulator Bcl-2 OS=Mus musculus OX=10090 GN=Bcl2 PE=1 SV=3	2	8	8	8	4	3	3	0	4	2	2	3	3	3	1	1	2	2	1	1	4	6	1	3	2	5	2	5	4	3	3	0	4	2	2	3	3	3	1	1	2	2
P10493	P10493	10	10	10	Nidogen-1	Nid1	Nidogen-1 OS=Mus musculus OX=10090 GN=Nid1 PE=1 SV=2	1	10	10	10	0	0	0	2	0	0	1	0	0	0	1	0	0	0	1	1	0	0	1	8	0	0	5	0	0	0	0	2	0	0	1	0	0	0	1	0	0	0
P10518	P10518	24	24	24	Delta-aminolevulinic acid dehydratase	Alad	Delta-aminolevulinic acid dehydratase OS=Mus musculus OX=10090 GN=Alad PE=1 SV=1	1	24	24	24	12	13	8	4	10	13	12	14	12	13	2	4	10	13	3	3	16	11	5	10	6	12	14	10	12	13	8	4	10	13	12	14	12	13	2	4	10	13
P10605	P10605	15	15	15	Cathepsin B;Cathepsin B light chain;Cathepsin B heavy chain	Ctsb	Cathepsin B OS=Mus musculus OX=10090 GN=Ctsb PE=1 SV=2	1	15	15	15	13	10	11	6	8	11	12	12	11	10	5	2	8	8	4	3	12	11	5	11	9	12	12	6	13	10	11	6	8	11	12	12	11	10	5	2	8	8
P10630;P10630-2	P10630;P10630-2	35;35	17;17	17;17	Eukaryotic initiation factor 4A-II;Eukaryotic initiation factor 4A-II, N-terminally processed	Eif4a2	Eukaryotic initiation factor 4A-II OS=Mus musculus OX=10090 GN=Eif4a2 PE=1 SV=2;Isoform 2 of Eukaryotic initiation factor 4A-II OS=Mus musculus OX=10090 GN=Eif4a2	2	35	17	17	20	19	16	14	20	22	20	24	22	22	10	11	20	21	13	11	24	18	13	20	18	15	24	20	8	8	7	7	11	10	8	12	9	8	5	4	9	9
P10639	P10639	11	11	11	Thioredoxin	Txn	Thioredoxin OS=Mus musculus OX=10090 GN=Txn PE=1 SV=3	1	11	11	11	6	3	4	6	5	4	3	4	5	4	8	8	5	4	5	7	7	4	6	3	3	3	7	4	6	3	4	6	5	4	3	4	5	4	8	8	5	4
P10649;Q80W21;P15626;O35660	P10649	17;4;4;1	17;4;4;1	13;0;1;0	Glutathione S-transferase Mu 1	Gstm1	Glutathione S-transferase Mu 1 OS=Mus musculus OX=10090 GN=Gstm1 PE=1 SV=2	4	17	17	13	10	8	4	2	6	11	11	8	2	1	0	0	1	1	0	0	10	8	3	5	5	5	8	5	10	8	4	2	6	11	11	8	2	1	0	0	1	1
P10711	P10711	27	27	4	Transcription elongation factor A protein 1	Tcea1	Transcription elongation factor A protein 1 OS=Mus musculus OX=10090 GN=Tcea1 PE=1 SV=2	1	27	27	4	14	14	15	7	14	12	14	15	13	11	8	6	17	13	8	8	13	16	7	12	10	15	15	16	14	14	15	7	14	12	14	15	13	11	8	6	17	13
P10820	P10820	18	18	18	Perforin-1	Prf1	Perforin-1 OS=Mus musculus OX=10090 GN=Prf1 PE=1 SV=2	1	18	18	18	6	5	6	1	6	10	10	11	10	6	1	1	8	11	1	2	11	7	1	6	7	11	12	5	6	5	6	1	6	10	10	11	10	6	1	1	8	11
P10833	P10833	13	10	10	Ras-related protein R-Ras	Rras	Ras-related protein R-Ras OS=Mus musculus OX=10090 GN=Rras PE=1 SV=1	1	13	10	10	10	10	7	4	3	7	8	7	6	9	3	2	7	7	1	2	9	7	1	9	7	7	7	4	7	7	5	2	3	5	6	4	4	6	1	1	5	4
P10852;P10852-2	P10852;P10852-2	24;23	24;23	24;23	4F2 cell-surface antigen heavy chain	Slc3a2	4F2 cell-surface antigen heavy chain OS=Mus musculus OX=10090 GN=Slc3a2 PE=1 SV=1;Isoform 2 of 4F2 cell-surface antigen heavy chain OS=Mus musculus OX=10090 GN=Slc3a2	2	24	24	24	11	9	10	10	11	9	8	10	15	13	11	9	12	11	9	7	14	11	10	11	5	9	12	11	11	9	10	10	11	9	8	10	15	13	11	9	12	11
P10853;Q8CGP2;Q8CGP2-2	P10853;Q8CGP2;Q8CGP2-2	27;25;25	2;2;2	0;0;0	Histone H2B type 1-F/J/L;Histone H2B type 1-P	Hist1h2bf;Hist1h2bp	Histone H2B type 1-F/J/L OS=Mus musculus OX=10090 GN=Hist1h2bf PE=1 SV=2;Histone H2B type 1-P OS=Mus musculus OX=10090 GN=Hist1h2bp PE=1 SV=3;Isoform 2 of Histone H2B type 1-P OS=Mus musculus OX=10090 GN=Hist1h2bp	3	27	2	0	14	17	10	18	21	17	19	17	16	17	16	18	16	16	19	15	19	18	17	15	16	18	15	16	0	1	0	1	2	0	2	1	1	2	0	0	2	0
P10922	P10922	11	11	11	Histone H1.0;Histone H1.0, N-terminally processed	H1f0	Histone H1.0 OS=Mus musculus OX=10090 GN=H1f0 PE=2 SV=4	1	11	11	11	3	4	5	10	8	5	5	5	4	5	6	7	6	5	5	5	6	6	6	4	3	5	5	5	3	4	5	10	8	5	5	5	4	5	6	7	6	5
P11031	P11031	16	16	16	Activated RNA polymerase II transcriptional coactivator p15	Sub1	Activated RNA polymerase II transcriptional coactivator p15 OS=Mus musculus OX=10090 GN=Sub1 PE=1 SV=3	1	16	16	16	7	8	6	8	7	6	8	7	7	8	7	8	8	7	7	8	10	7	7	9	4	6	7	9	7	8	6	8	7	6	8	7	7	8	7	8	8	7
P11032-2;P11032	P11032-2;P11032	42;41	42;41	42;41	Granzyme A	Gzma	Isoform HF2 of Granzyme A OS=Mus musculus OX=10090 GN=Gzma;Granzyme A OS=Mus musculus OX=10090 GN=Gzma PE=1 SV=2	2	42	42	42	26	27	23	26	34	24	27	30	23	19	15	15	22	18	17	17	29	30	22	23	26	27	29	26	26	27	23	26	34	24	27	30	23	19	15	15	22	18
P11087;P11087-2;CON__Q862S4	P11087;P11087-2	5;4;1	5;4;1	5;4;1	Collagen alpha-1(I) chain	Col1a1	Collagen alpha-1(I) chain OS=Mus musculus OX=10090 GN=Col1a1 PE=1 SV=4;Isoform 2 of Collagen alpha-1(I) chain OS=Mus musculus OX=10090 GN=Col1a1	3	5	5	5	1	1	1	1	1	2	2	2	1	1	2	1	1	1	2	2	0	0	0	4	2	1	4	2	1	1	1	1	1	2	2	2	1	1	2	1	1	1
P11103;P11103-2	P11103	50;20	50;20	50;20	Poly [ADP-ribose] polymerase 1	Parp1	Poly [ADP-ribose] polymerase 1 OS=Mus musculus OX=10090 GN=Parp1 PE=1 SV=3	2	50	50	50	25	21	22	19	27	26	28	27	24	26	20	16	28	24	20	15	29	27	21	23	16	22	28	20	25	21	22	19	27	26	28	27	24	26	20	16	28	24
P11157	P11157	16	16	13	Ribonucleoside-diphosphate reductase subunit M2	Rrm2	Ribonucleoside-diphosphate reductase subunit M2 OS=Mus musculus OX=10090 GN=Rrm2 PE=1 SV=1	1	16	16	13	6	7	4	0	1	3	4	5	13	8	1	0	7	3	0	0	7	9	0	8	2	2	4	1	6	7	4	0	1	3	4	5	13	8	1	0	7	3
P11276	P11276	55	55	55	Fibronectin;Anastellin	Fn1	Fibronectin OS=Mus musculus OX=10090 GN=Fn1 PE=1 SV=4	1	55	55	55	22	26	23	30	28	22	31	5	21	26	8	9	26	25	22	3	27	27	9	49	21	13	37	7	22	26	23	30	28	22	31	5	21	26	8	9	26	25
P11352	P11352	12	12	12	Glutathione peroxidase 1	Gpx1	Glutathione peroxidase 1 OS=Mus musculus OX=10090 GN=Gpx1 PE=1 SV=2	1	12	12	12	6	6	8	0	5	6	6	4	7	6	0	1	3	5	0	2	3	6	1	3	2	6	7	3	6	6	8	0	5	6	6	4	7	6	0	1	3	5
P11404	P11404	7	7	7	Fatty acid-binding protein, heart	Fabp3	Fatty acid-binding protein, heart OS=Mus musculus OX=10090 GN=Fabp3 PE=1 SV=5	1	7	7	7	1	1	1	1	3	0	0	0	0	0	0	0	0	0	0	0	0	1	1	0	1	1	2	0	1	1	1	1	3	0	0	0	0	0	0	0	0	0
P11416-2;P11416	P11416-2;P11416	3;3	3;3	2;2	Retinoic acid receptor alpha	Rara	Isoform Alpha-2 of Retinoic acid receptor alpha OS=Mus musculus OX=10090 GN=Rara;Retinoic acid receptor alpha OS=Mus musculus OX=10090 GN=Rara PE=1 SV=1	2	3	3	2	0	0	0	0	0	0	0	0	1	1	3	2	0	1	1	0	0	0	0	0	0	0	0	0	0	0	0	0	0	0	0	0	1	1	3	2	0	1
P11438	P11438	7	7	7	Lysosome-associated membrane glycoprotein 1	Lamp1	Lysosome-associated membrane glycoprotein 1 OS=Mus musculus OX=10090 GN=Lamp1 PE=1 SV=2	1	7	7	7	4	5	4	4	5	5	5	4	3	5	3	3	4	6	3	3	5	6	3	4	4	4	4	5	4	5	4	4	5	5	5	4	3	5	3	3	4	6
P11440	P11440	18	16	16	Cyclin-dependent kinase 1	Cdk1	Cyclin-dependent kinase 1 OS=Mus musculus OX=10090 GN=Cdk1 PE=1 SV=3	1	18	16	16	7	6	4	1	4	4	5	3	10	8	5	3	8	9	2	2	10	9	2	7	4	4	8	2	5	4	2	0	2	3	3	1	8	7	4	2	7	7
P11499	P11499	86	86	63	Heat shock protein HSP 90-beta	Hsp90ab1	Heat shock protein HSP 90-beta OS=Mus musculus OX=10090 GN=Hsp90ab1 PE=1 SV=3	1	86	86	63	50	50	43	50	55	46	47	55	49	54	40	37	50	47	35	31	61	57	40	50	41	50	45	54	50	50	43	50	55	46	47	55	49	54	40	37	50	47
P11609;P11610	P11609;P11610	6;4	6;4	6;4	Antigen-presenting glycoprotein CD1d1;Antigen-presenting glycoprotein CD1d2	Cd1d1;Cd1d2	Antigen-presenting glycoprotein CD1d1 OS=Mus musculus OX=10090 GN=Cd1d1 PE=1 SV=3;Antigen-presenting glycoprotein CD1d2 OS=Mus musculus OX=10090 GN=Cd1d2 PE=1 SV=2	2	6	6	6	3	4	4	0	1	4	4	3	4	2	1	0	3	5	1	0	4	3	0	2	3	1	6	1	3	4	4	0	1	4	4	3	4	2	1	0	3	5
P11627	P11627	14	14	14	Neural cell adhesion molecule L1	L1cam	Neural cell adhesion molecule L1 OS=Mus musculus OX=10090 GN=L1cam PE=1 SV=1	1	14	14	14	9	4	4	2	1	0	0	2	7	7	2	1	0	0	0	0	11	8	5	3	1	0	1	0	9	4	4	2	1	0	0	2	7	7	2	1	0	0
P11679	P11679	44	33	16	Keratin, type II cytoskeletal 8	Krt8	Keratin, type II cytoskeletal 8 OS=Mus musculus OX=10090 GN=Krt8 PE=1 SV=4	1	44	33	16	11	14	13	5	15	28	24	23	13	25	9	7	26	34	14	12	16	19	10	10	13	25	25	13	7	9	6	1	9	21	18	17	9	19	6	5	17	26
P11835	P11835	55	55	55	Integrin beta-2	Itgb2	Integrin beta-2 OS=Mus musculus OX=10090 GN=Itgb2 PE=1 SV=2	1	55	55	55	30	32	33	25	36	31	32	41	30	34	19	17	36	31	21	20	38	34	19	29	32	30	38	36	30	32	33	25	36	31	32	41	30	34	19	17	36	31
P11862	P11862	8	8	8	Growth arrest-specific protein 2	Gas2	Growth arrest-specific protein 2 OS=Mus musculus OX=10090 GN=Gas2 PE=1 SV=1	1	8	8	8	2	1	1	0	3	3	2	5	2	0	0	1	2	1	1	0	1	2	0	0	0	2	2	2	2	1	1	0	3	3	2	5	2	0	0	1	2	1
P11881-7;P11881-5;P11881-3;P11881;P11881-8;P11881-6;P11881-4;P11881-2	P11881-7;P11881-5;P11881-3;P11881;P11881-8;P11881-6;P11881-4;P11881-2	81;81;81;81;80;80;80;80	67;67;67;67;66;66;66;66	67;67;67;67;66;66;66;66	Inositol 1,4,5-trisphosphate receptor type 1	Itpr1	Isoform 7 of Inositol 1,4,5-trisphosphate receptor type 1 OS=Mus musculus OX=10090 GN=Itpr1;Isoform 5 of Inositol 1,4,5-trisphosphate receptor type 1 OS=Mus musculus OX=10090 GN=Itpr1;Isoform 3 of Inositol 1,4,5-trisphosphate receptor type 1 OS=Mus musculu	8	81	67	67	17	24	12	10	17	21	22	25	39	28	23	18	19	33	19	10	22	29	17	15	22	19	40	16	14	20	11	9	14	19	19	21	33	25	18	15	16	29
P11928	P11928	13	13	12	2-5-oligoadenylate synthase 1A	Oas1a	2-5-oligoadenylate synthase 1A OS=Mus musculus OX=10090 GN=Oas1a PE=1 SV=2	1	13	13	12	8	8	8	4	7	6	7	6	7	6	4	4	8	6	6	5	7	9	6	6	5	7	8	6	8	8	8	4	7	6	7	6	7	6	4	4	8	6
P11930	P11930	4	4	4	Nucleoside diphosphate-linked moiety X motif 19, mitochondrial	Nudt19	Nucleoside diphosphate-linked moiety X motif 19 OS=Mus musculus OX=10090 GN=Nudt19 PE=1 SV=2	1	4	4	4	1	2	0	0	0	0	0	0	2	0	0	0	0	0	0	0	1	2	0	1	0	0	1	0	1	2	0	0	0	0	0	0	2	0	0	0	0	0
P11942	P11942	10	10	10	T-cell surface glycoprotein CD3 gamma chain	Cd3g	T-cell surface glycoprotein CD3 gamma chain OS=Mus musculus OX=10090 GN=Cd3g PE=1 SV=1	1	10	10	10	5	9	6	4	4	8	6	5	6	7	4	4	7	5	4	4	8	8	5	8	7	7	8	8	5	9	6	4	4	8	6	5	6	7	4	4	7	5
P11983	P11983	45	45	7	T-complex protein 1 subunit alpha	Tcp1	T-complex protein 1 subunit alpha OS=Mus musculus OX=10090 GN=Tcp1 PE=1 SV=3	1	45	45	7	30	29	28	20	33	27	28	25	29	31	20	16	32	26	15	14	35	32	16	30	27	28	28	34	30	29	28	20	33	27	28	25	29	31	20	16	32	26
P12265	P12265	28	28	28	Beta-glucuronidase	Gusb	Beta-glucuronidase OS=Mus musculus OX=10090 GN=Gusb PE=1 SV=2	1	28	28	28	14	16	13	9	14	17	17	13	15	16	9	9	9	12	8	8	16	16	8	12	12	12	20	10	14	16	13	9	14	17	17	13	15	16	9	9	9	12
P12367	P12367	23	23	20	cAMP-dependent protein kinase type II-alpha regulatory subunit	Prkar2a	cAMP-dependent protein kinase type II-alpha regulatory subunit OS=Mus musculus OX=10090 GN=Prkar2a PE=1 SV=2	1	23	23	20	11	12	10	8	12	13	11	15	11	14	9	7	12	13	7	7	14	12	6	11	10	13	16	13	11	12	10	8	12	13	11	15	11	14	9	7	12	13
P12382	P12382	45	43	40	ATP-dependent 6-phosphofructokinase, liver type	Pfkl	ATP-dependent 6-phosphofructokinase, liver type OS=Mus musculus OX=10090 GN=Pfkl PE=1 SV=4	1	45	43	40	23	21	22	11	23	25	24	19	26	24	8	6	21	23	10	7	32	25	10	20	18	21	24	17	21	19	20	10	22	23	22	17	24	22	8	6	19	21
P12710	P12710	8	8	8	Fatty acid-binding protein, liver	Fabp1	Fatty acid-binding protein, liver OS=Mus musculus OX=10090 GN=Fabp1 PE=1 SV=2	1	8	8	8	3	3	3	1	4	6	5	5	2	0	2	0	3	4	3	3	3	3	1	2	4	6	4	3	3	3	3	1	4	6	5	5	2	0	2	0	3	4
P12787	P12787	4	4	4	Cytochrome c oxidase subunit 5A, mitochondrial	Cox5a	Cytochrome c oxidase subunit 5A, mitochondrial OS=Mus musculus OX=10090 GN=Cox5a PE=1 SV=2	1	4	4	4	1	2	2	1	1	2	3	3	3	2	1	1	1	3	1	1	2	0	1	1	2	1	1	2	1	2	2	1	1	2	3	3	3	2	1	1	1	3
P12804	P12804	15	15	15	Fibroleukin	Fgl2	Fibroleukin OS=Mus musculus OX=10090 GN=Fgl2 PE=1 SV=1	1	15	15	15	7	9	8	4	3	6	4	3	3	5	4	1	1	1	1	0	11	10	4	9	2	4	6	2	7	9	8	4	3	6	4	3	3	5	4	1	1	1
P12815;P12815-2	P12815;P12815-2	9;8	9;8	9;8	Programmed cell death protein 6	Pdcd6	Programmed cell death protein 6 OS=Mus musculus OX=10090 GN=Pdcd6 PE=1 SV=2;Isoform 2 of Programmed cell death protein 6 OS=Mus musculus OX=10090 GN=Pdcd6	2	9	9	9	8	8	6	0	7	9	7	7	9	7	1	1	7	8	0	1	9	6	0	6	7	9	8	6	8	8	6	0	7	9	7	7	9	7	1	1	7	8
P12970	P12970	26	26	26	60S ribosomal protein L7a	Rpl7a	60S ribosomal protein L7a OS=Mus musculus OX=10090 GN=Rpl7a PE=1 SV=2	1	26	26	26	11	10	5	13	12	10	11	11	10	12	9	6	11	10	6	7	17	13	9	8	10	11	14	10	11	10	5	13	12	10	11	11	10	12	9	6	11	10
P13020-2;P13020	P13020-2;P13020	46;45	46;45	28;27	Gelsolin	Gsn	Isoform 2 of Gelsolin OS=Mus musculus OX=10090 GN=Gsn;Gelsolin OS=Mus musculus OX=10090 GN=Gsn PE=1 SV=3	2	46	46	28	21	22	20	15	31	22	23	27	20	18	11	14	22	19	12	11	30	23	18	21	25	24	27	29	21	22	20	15	31	22	23	27	20	18	11	14	22	19
P13346	P13346	2	2	2	Protein fosB	Fosb	Protein fosB OS=Mus musculus OX=10090 GN=Fosb PE=2 SV=1	1	2	2	2	0	0	1	0	0	0	0	0	1	1	0	1	0	0	0	0	0	1	0	0	0	0	0	0	0	0	1	0	0	0	0	0	1	1	0	1	0	0
P13379	P13379	25	25	25	T-cell surface glycoprotein CD5	Cd5	T-cell surface glycoprotein CD5 OS=Mus musculus OX=10090 GN=Cd5 PE=1 SV=1	1	25	25	25	3	4	3	2	3	2	3	5	16	18	6	8	19	15	11	6	2	2	2	4	1	3	3	4	3	4	3	2	3	2	3	5	16	18	6	8	19	15
P13405	P13405	26	26	26	Retinoblastoma-associated protein	Rb1	Retinoblastoma-associated protein OS=Mus musculus OX=10090 GN=Rb1 PE=1 SV=2	1	26	26	26	7	9	5	4	4	8	10	8	12	10	7	6	7	9	5	3	7	11	8	7	5	5	11	10	7	9	5	4	4	8	10	8	12	10	7	6	7	9
P13439	P13439	29	29	29	Uridine 5-monophosphate synthase;Orotate phosphoribosyltransferase;Orotidine 5-phosphate decarboxylase	Umps	Uridine 5-monophosphate synthase OS=Mus musculus OX=10090 GN=Umps PE=1 SV=3	1	29	29	29	13	15	8	5	6	11	15	11	21	18	8	6	10	15	6	5	15	16	7	15	8	12	17	11	13	15	8	5	6	11	15	11	21	18	8	6	10	15
P13597-2;P13597	P13597-2;P13597	18;18	18;18	18;18	Intercellular adhesion molecule 1	Icam1	Isoform 2 of Intercellular adhesion molecule 1 OS=Mus musculus OX=10090 GN=Icam1;Intercellular adhesion molecule 1 OS=Mus musculus OX=10090 GN=Icam1 PE=1 SV=1	2	18	18	18	10	11	8	5	8	11	6	10	8	9	4	4	7	7	4	3	12	11	6	9	5	9	11	7	10	11	8	5	8	11	6	10	8	9	4	4	7	7
P13609	P13609	4	4	4	Serglycin	Srgn	Serglycin OS=Mus musculus OX=10090 GN=Srgn PE=1 SV=1	1	4	4	4	3	2	3	3	2	2	2	2	3	3	3	1	2	2	2	1	3	3	2	3	2	2	2	2	3	2	3	3	2	2	2	2	3	3	3	1	2	2
P13705	P13705	21	21	21	DNA mismatch repair protein Msh3	Msh3	DNA mismatch repair protein Msh3 OS=Mus musculus OX=10090 GN=Msh3 PE=2 SV=3	1	21	21	21	5	7	7	5	3	8	9	6	12	10	10	6	6	8	6	4	10	9	8	6	10	5	8	7	5	7	7	5	3	8	9	6	12	10	10	6	6	8
P13707	P13707	9	8	8	Glycerol-3-phosphate dehydrogenase [NAD(+)], cytoplasmic	Gpd1	Glycerol-3-phosphate dehydrogenase [NAD(+)], cytoplasmic OS=Mus musculus OX=10090 GN=Gpd1 PE=1 SV=3	1	9	8	8	2	1	0	1	3	4	4	3	2	4	1	2	2	5	4	3	1	1	3	2	1	1	3	2	2	0	0	1	3	4	4	2	1	4	1	2	1	5
P13808;P13808-2;P13808-3;P13808-4;P13808-5;P16283-2;P16283-3	P13808;P13808-2;P13808-3;P13808-4;P13808-5	22;21;21;15;15;2;2	22;21;21;15;15;2;2	20;19;19;13;13;0;0	Anion exchange protein 2	Slc4a2	Anion exchange protein 2 OS=Mus musculus OX=10090 GN=Slc4a2 PE=1 SV=1;Isoform B1 of Anion exchange protein 2 OS=Mus musculus OX=10090 GN=Slc4a2;Isoform B2 of Anion exchange protein 2 OS=Mus musculus OX=10090 GN=Slc4a2;Isoform C1 of Anion exchange protein 2	7	22	22	20	9	8	2	0	4	10	11	9	8	8	1	2	2	9	2	0	8	9	1	4	6	7	7	3	9	8	2	0	4	10	11	9	8	8	1	2	2	9
P13864;P13864-2	P13864;P13864-2	108;99	108;99	108;99	DNA (cytosine-5)-methyltransferase 1	Dnmt1	DNA (cytosine-5)-methyltransferase 1 OS=Mus musculus OX=10090 GN=Dnmt1 PE=1 SV=5;Isoform 2 of DNA (cytosine-5)-methyltransferase 1 OS=Mus musculus OX=10090 GN=Dnmt1	2	108	108	108	57	52	49	38	42	55	53	58	72	61	32	32	55	59	29	18	72	65	31	58	39	49	65	51	57	52	49	38	42	55	53	58	72	61	32	32	55	59
P14094	P14094	8	8	8	Sodium/potassium-transporting ATPase subunit beta-1	Atp1b1	Sodium/potassium-transporting ATPase subunit beta-1 OS=Mus musculus OX=10090 GN=Atp1b1 PE=1 SV=1	1	8	8	8	5	5	6	3	7	7	7	7	4	5	2	3	6	6	2	4	6	6	4	4	4	6	5	6	5	5	6	3	7	7	7	7	4	5	2	3	6	6
P14115	P14115	13	13	13	60S ribosomal protein L27a	Rpl27a	60S ribosomal protein L27a OS=Mus musculus OX=10090 GN=Rpl27a PE=1 SV=5	1	13	13	13	5	7	3	9	8	5	6	5	5	6	3	5	6	7	3	5	8	9	5	8	6	6	5	6	5	7	3	9	8	5	6	5	5	6	3	5	6	7
P14131	P14131	17	17	17	40S ribosomal protein S16	Rps16	40S ribosomal protein S16 OS=Mus musculus OX=10090 GN=Rps16 PE=1 SV=4	1	17	17	17	11	9	10	8	11	10	8	9	10	10	6	7	11	9	8	5	11	11	7	9	8	9	10	10	11	9	10	8	11	10	8	9	10	10	6	7	11	9
P14148	P14148	26	26	26	60S ribosomal protein L7	Rpl7	60S ribosomal protein L7 OS=Mus musculus OX=10090 GN=Rpl7 PE=1 SV=2	1	26	26	26	12	12	10	15	16	14	13	15	11	11	15	9	12	12	13	7	12	13	12	11	10	13	13	11	12	12	10	15	16	14	13	15	11	11	15	9	12	12
P14152	P14152	27	27	27	Malate dehydrogenase, cytoplasmic	Mdh1	Malate dehydrogenase, cytoplasmic OS=Mus musculus OX=10090 GN=Mdh1 PE=1 SV=3	1	27	27	27	12	12	12	22	20	13	14	16	12	13	18	16	13	11	17	16	16	14	15	14	11	14	15	14	12	12	12	22	20	13	14	16	12	13	18	16	13	11
P14206	P14206	15	15	15	40S ribosomal protein SA	Rpsa	40S ribosomal protein SA OS=Mus musculus OX=10090 GN=Rpsa PE=1 SV=4	1	15	15	15	9	9	8	2	9	10	10	10	11	9	2	3	8	9	2	2	11	9	2	10	7	9	10	8	9	9	8	2	9	10	10	10	11	9	2	3	8	9
P14211	P14211	46	46	46	Calreticulin	Calr	Calreticulin OS=Mus musculus OX=10090 GN=Calr PE=1 SV=1	1	46	46	46	24	21	23	27	26	26	22	28	21	23	22	19	27	21	22	19	28	25	22	25	15	21	25	28	24	21	23	27	26	26	22	28	21	23	22	19	27	21
P14234	P14234	36	32	32	Tyrosine-protein kinase Fgr	Fgr	Tyrosine-protein kinase Fgr OS=Mus musculus OX=10090 GN=Fgr PE=1 SV=2	1	36	32	32	19	19	16	4	15	21	21	18	17	15	3	4	13	14	5	3	19	20	4	16	17	18	23	18	17	16	16	4	15	17	18	15	13	12	3	4	11	12
P14246	P14246	4	4	4	Solute carrier family 2, facilitated glucose transporter member 2	Slc2a2	Solute carrier family 2, facilitated glucose transporter member 2 OS=Mus musculus OX=10090 GN=Slc2a2 PE=1 SV=3	1	4	4	4	0	0	0	0	1	3	1	2	0	1	0	0	1	1	0	0	1	0	0	0	2	3	3	0	0	0	0	0	1	3	1	2	0	1	0	0	1	1
P14426	P14426	14	2	2	H-2 class I histocompatibility antigen, D-K alpha chain	H2-D1	H-2 class I histocompatibility antigen, D-K alpha chain OS=Mus musculus OX=10090 GN=H2-D1 PE=1 SV=1	1	14	2	2	11	10	10	2	7	8	10	9	9	10	2	2	9	8	2	2	11	9	2	9	8	9	9	6	1	1	1	0	0	1	1	0	1	1	0	0	0	1
P14429;P14431	P14429;P14431	26;21	16;14	13;12	H-2 class I histocompatibility antigen, Q7 alpha chain;H-2 class I histocompatibility antigen, Q9 alpha chain	H2-Q7;H2-Q9	H-2 class I histocompatibility antigen, Q7 alpha chain OS=Mus musculus OX=10090 GN=H2-Q7 PE=1 SV=1;H-2 class I histocompatibility antigen, Q9 alpha chain (Fragment) OS=Mus musculus OX=10090 GN=H2-Q9 PE=3 SV=1	2	26	16	13	15	16	16	7	16	14	16	17	15	17	4	3	14	13	5	3	18	20	5	19	12	14	17	14	8	10	9	6	12	8	10	10	8	10	3	2	10	7
P14430	P14430	22	8	7	H-2 class I histocompatibility antigen, Q8 alpha chain	H2-Q8	H-2 class I histocompatibility antigen, Q8 alpha chain OS=Mus musculus OX=10090 GN=H2-Q8 PE=3 SV=1	1	22	8	7	14	13	11	2	8	8	9	8	13	13	1	1	8	10	1	1	13	14	2	9	8	7	13	8	4	5	2	1	1	1	1	0	5	3	0	0	1	2
P14438;P14434;P14437;P14436;P14435;P23150;P04228;P01910;P04227	P14438;P14434;P14437;P14436;P14435;P23150;P04228;P01910	3;3;2;2;2;2;2;2;1	3;3;2;2;2;2;2;2;1	3;3;2;2;2;2;2;2;1	H-2 class II histocompatibility antigen, A-U alpha chain;H-2 class II histocompatibility antigen, A-B alpha chain;H-2 class II histocompatibility antigen, A-S alpha chain;H-2 class II histocompatibility antigen, A-R alpha chain;H-2 class II histocompatibility antigen, A-F alpha chain;H-2 class II histocompatibility antigen, I-E alpha chain;H-2 class II histocompatibility antigen, A-D alpha chain;…	H2-Aa	H-2 class II histocompatibility antigen, A-U alpha chain (Fragment) OS=Mus musculus OX=10090 GN=H2-Aa PE=1 SV=1;H-2 class II histocompatibility antigen, A-B alpha chain OS=Mus musculus OX=10090 GN=H2-Aa PE=1 SV=2;H-2 class II histocompatibility antigen, A-	9	3	3	3	0	2	0	1	1	2	2	1	0	1	1	1	2	2	1	0	1	1	1	1	0	1	2	2	0	2	0	1	1	2	2	1	0	1	1	1	2	2
P14483;P06346;P06343;P06342;P01921	P14483;P06346;P06343	7;5;4;3;3	7;5;4;3;3	2;0;0;1;1	H-2 class II histocompatibility antigen, A beta chain;H-2 class II histocompatibility antigen, A-F beta chain;H-2 class II histocompatibility antigen, A-K beta chain	H2-Ab1	H-2 class II histocompatibility antigen, A beta chain OS=Mus musculus OX=10090 GN=H2-Ab1 PE=1 SV=1;H-2 class II histocompatibility antigen, A-F beta chain (Fragment) OS=Mus musculus OX=10090 GN=H2-Ab1 PE=1 SV=1;H-2 class II histocompatibility antigen, A-K	5	7	7	2	2	3	1	0	1	1	2	3	1	1	0	0	0	2	0	0	2	5	0	2	2	2	6	2	2	3	1	0	1	1	2	3	1	1	0	0	0	2
P14576;P14576-2	P14576	34;4	34;4	34;4	Signal recognition particle 54 kDa protein	Srp54	Signal recognition particle 54 kDa protein OS=Mus musculus OX=10090 GN=Srp54 PE=1 SV=2	2	34	34	34	18	19	16	19	23	18	20	21	21	17	15	15	22	23	14	11	19	21	20	22	15	17	21	20	18	19	16	19	23	18	20	21	21	17	15	15	22	23
P14685	P14685	47	47	47	26S proteasome non-ATPase regulatory subunit 3	Psmd3	26S proteasome non-ATPase regulatory subunit 3 OS=Mus musculus OX=10090 GN=Psmd3 PE=1 SV=3	1	47	47	47	27	29	23	15	18	26	28	26	30	28	12	13	28	32	12	9	33	29	11	29	26	29	28	22	27	29	23	15	18	26	28	26	30	28	12	13	28	32
P14733	P14733	87	87	81	Lamin-B1	Lmnb1	Lamin-B1 OS=Mus musculus OX=10090 GN=Lmnb1 PE=1 SV=3	1	87	87	81	48	49	45	44	56	48	50	56	48	55	32	35	58	52	37	37	58	59	35	46	48	49	49	58	48	49	45	44	56	48	50	56	48	55	32	35	58	52
P14824	P14824	83	83	82	Annexin A6	Anxa6	Annexin A6 OS=Mus musculus OX=10090 GN=Anxa6 PE=1 SV=3	1	83	83	82	45	46	40	41	61	41	41	46	46	47	31	30	52	44	30	23	48	49	34	42	44	46	47	49	45	46	40	41	61	41	41	46	46	47	31	30	52	44
P14869	P14869	23	23	23	60S acidic ribosomal protein P0	Rplp0	60S acidic ribosomal protein P0 OS=Mus musculus OX=10090 GN=Rplp0 PE=1 SV=3	1	23	23	23	13	10	10	14	13	14	14	13	13	15	11	12	13	14	12	10	14	15	12	13	11	11	13	14	13	10	10	14	13	14	14	13	13	15	11	12	13	14
P15066	P15066	2	2	2	Transcription factor jun-D	Jund	Transcription factor jun-D OS=Mus musculus OX=10090 GN=Jund PE=1 SV=1	1	2	2	2	0	1	2	0	0	0	0	0	1	0	0	0	0	0	0	0	0	0	0	0	0	0	0	0	0	1	2	0	0	0	0	0	1	0	0	0	0	0
P15105	P15105	19	19	19	Glutamine synthetase	Glul	Glutamine synthetase OS=Mus musculus OX=10090 GN=Glul PE=1 SV=6	1	19	19	19	3	6	1	2	6	7	8	8	7	5	3	2	7	8	3	2	10	6	2	5	6	7	7	5	3	6	1	2	6	7	8	8	7	5	3	2	7	8
P15208	P15208	12	12	12	Insulin receptor;Insulin receptor subunit alpha;Insulin receptor subunit beta	Insr	Insulin receptor OS=Mus musculus OX=10090 GN=Insr PE=1 SV=2	1	12	12	12	2	5	2	2	1	0	0	1	3	5	2	2	0	0	0	1	3	4	2	2	1	0	4	1	2	5	2	2	1	0	0	1	3	5	2	2	0	0
P15261	P15261	11	11	11	Interferon gamma receptor 1	Ifngr1	Interferon gamma receptor 1 OS=Mus musculus OX=10090 GN=Ifngr1 PE=1 SV=3	1	11	11	11	3	2	2	3	2	3	3	3	3	2	1	4	1	0	1	1	3	3	4	0	0	1	2	0	3	2	2	3	2	3	3	3	3	2	1	4	1	0
P15307	P15307	25	24	24	Proto-oncogene c-Rel	Rel	Proto-oncogene c-Rel OS=Mus musculus OX=10090 GN=Rel PE=1 SV=2	1	25	24	24	14	15	13	7	10	15	15	14	15	12	3	4	16	15	7	3	16	16	4	12	11	14	16	11	13	14	13	7	9	14	14	14	14	12	3	4	15	14
P15314	P15314	6	4	4	Interferon regulatory factor 1	Irf1	Interferon regulatory factor 1 OS=Mus musculus OX=10090 GN=Irf1 PE=1 SV=1	1	6	4	4	2	2	1	2	0	2	1	1	2	2	4	2	1	0	1	0	2	2	3	1	2	1	2	1	1	1	1	1	0	1	1	1	1	1	3	1	1	0
P15327	P15327	7	7	7	Bisphosphoglycerate mutase	Bpgm	Bisphosphoglycerate mutase OS=Mus musculus OX=10090 GN=Bpgm PE=1 SV=2	1	7	7	7	2	2	1	0	3	2	1	1	2	1	0	0	2	3	0	1	1	2	0	2	0	3	2	2	2	2	1	0	3	2	1	1	2	1	0	0	2	3
P15379-2;P15379-3;P15379-6;P15379-11;P15379-5;P15379-10;P15379-9;P15379-4;P15379-8;P15379-7;P15379;P15379-12;P15379-13	P15379-2;P15379-3;P15379-6;P15379-11;P15379-5;P15379-10;P15379-9;P15379-4;P15379-8;P15379-7;P15379	10;10;10;10;10;10;10;10;10;10;10;3;3	10;10;10;10;10;10;10;10;10;10;10;3;3	10;10;10;10;10;10;10;10;10;10;10;3;3	CD44 antigen	Cd44	Isoform 13 of CD44 antigen OS=Mus musculus OX=10090 GN=Cd44;Isoform 12 of CD44 antigen OS=Mus musculus OX=10090 GN=Cd44;Isoform 7 of CD44 antigen OS=Mus musculus OX=10090 GN=Cd44;Isoform 9 of CD44 antigen OS=Mus musculus OX=10090 GN=Cd44;Isoform 6 of CD44	13	10	10	10	3	5	2	1	3	2	3	3	7	7	4	3	2	6	2	2	3	7	2	5	1	3	3	3	3	5	2	1	3	2	3	3	7	7	4	3	2	6
P15532	P15532	19	9	9	Nucleoside diphosphate kinase A	Nme1	Nucleoside diphosphate kinase A OS=Mus musculus OX=10090 GN=Nme1 PE=1 SV=1	1	19	9	9	11	8	9	9	12	10	8	10	10	10	7	5	13	9	9	6	11	9	6	10	8	8	8	14	6	4	6	6	5	5	5	5	4	5	4	4	6	5
P15533;P15533-2	P15533	13;6	13;6	13;6	Tripartite motif-containing protein 30A	Trim30a	Tripartite motif-containing protein 30A OS=Mus musculus OX=10090 GN=Trim30a PE=1 SV=2	2	13	13	13	6	5	5	3	5	9	7	7	8	5	3	2	4	9	3	1	10	8	3	5	4	4	8	3	6	5	5	3	5	9	7	7	8	5	3	2	4	9
P15535-2;P15535	P15535-2;P15535	6;6	6;6	6;6	Beta-1,4-galactosyltransferase 1;Lactose synthase A protein;N-acetyllactosamine synthase;Beta-N-acetylglucosaminylglycopeptide beta-1,4-galactosyltransferase;Beta-N-acetylglucosaminyl-glycolipid beta-1,4-galactosyltransferase;Processed beta-1,4-galactosyltransferase 1	B4galt1	Isoform Short of Beta-1,4-galactosyltransferase 1 OS=Mus musculus OX=10090 GN=B4galt1;Beta-1,4-galactosyltransferase 1 OS=Mus musculus OX=10090 GN=B4galt1 PE=1 SV=1	2	6	6	6	0	1	0	1	1	0	0	0	1	2	1	1	1	1	0	0	2	2	1	0	0	0	2	1	0	1	0	1	1	0	0	0	1	2	1	1	1	1
P15702	P15702	16	16	16	Leukosialin	Spn	Leukosialin OS=Mus musculus OX=10090 GN=Spn PE=1 SV=1	1	16	16	16	10	9	12	10	9	9	11	11	9	10	5	6	10	9	6	5	12	11	6	10	5	11	9	7	10	9	12	10	9	9	11	11	9	10	5	6	10	9
P15864	P15864	36	36	14	Histone H1.2	Hist1h1c	Histone H1.2 OS=Mus musculus OX=10090 GN=Hist1h1c PE=1 SV=2	1	36	36	14	13	14	13	28	24	10	18	19	15	17	27	27	15	13	28	25	19	17	29	13	13	15	18	15	13	14	13	28	24	10	18	19	15	17	27	27	15	13
P15920;P15920-2	P15920	21;2	21;2	20;1	V-type proton ATPase 116 kDa subunit a isoform 2	Atp6v0a2	V-type proton ATPase 116 kDa subunit a isoform 2 OS=Mus musculus OX=10090 GN=Atp6v0a2 PE=1 SV=2	2	21	21	20	8	6	5	1	4	7	6	9	7	7	2	1	5	6	0	0	9	7	2	8	4	6	8	2	8	6	5	1	4	7	6	9	7	7	2	1	5	6
P16045	P16045	12	12	12	Galectin-1	Lgals1	Galectin-1 OS=Mus musculus OX=10090 GN=Lgals1 PE=1 SV=3	1	12	12	12	6	6	5	5	7	6	4	5	6	6	6	3	8	7	3	5	7	7	5	7	6	7	7	7	6	6	5	5	7	6	4	5	6	6	6	3	8	7
P16054	P16054	6	2	2	Protein kinase C epsilon type	Prkce	Protein kinase C epsilon type OS=Mus musculus OX=10090 GN=Prkce PE=1 SV=1	1	6	2	2	2	3	2	2	2	3	3	3	4	3	2	1	2	2	2	1	4	5	2	3	2	3	4	1	0	0	1	0	0	0	0	0	1	1	0	0	0	0
P16110	P16110	7	7	7	Galectin-3	Lgals3	Galectin-3 OS=Mus musculus OX=10090 GN=Lgals3 PE=1 SV=3	1	7	7	7	3	4	4	2	1	5	3	1	5	2	3	1	3	1	0	0	4	4	2	2	3	3	4	1	3	4	4	2	1	5	3	1	5	2	3	1	3	1
P16125	P16125	20	16	16	L-lactate dehydrogenase B chain	Ldhb	L-lactate dehydrogenase B chain OS=Mus musculus OX=10090 GN=Ldhb PE=1 SV=2	1	20	16	16	10	6	10	7	12	8	12	7	8	9	5	7	9	8	6	3	13	12	7	13	10	11	12	15	7	4	8	6	10	6	10	5	5	6	4	7	7	6
P16254	P16254	5	5	5	Signal recognition particle 14 kDa protein;Signal recognition particle 14 kDa protein, N-terminally processed	Srp14	Signal recognition particle 14 kDa protein OS=Mus musculus OX=10090 GN=Srp14 PE=1 SV=1	1	5	5	5	5	2	3	2	3	4	2	3	3	1	2	2	3	3	1	2	2	3	1	3	1	2	4	3	5	2	3	2	3	4	2	3	3	1	2	2	3	3
P16297	P16297	7	7	7	Interleukin-2 receptor subunit beta	Il2rb	Interleukin-2 receptor subunit beta OS=Mus musculus OX=10090 GN=Il2rb PE=1 SV=1	1	7	7	7	5	6	2	1	1	5	4	5	3	3	1	0	1	1	0	0	4	4	0	2	2	3	5	1	5	6	2	1	1	5	4	5	3	3	1	0	1	1
P16330;P16330-2	P16330;P16330-2	33;32	33;32	33;32	2,3-cyclic-nucleotide 3-phosphodiesterase	Cnp	2,3-cyclic-nucleotide 3-phosphodiesterase OS=Mus musculus OX=10090 GN=Cnp PE=1 SV=3;Isoform CNPI of 2,3-cyclic-nucleotide 3-phosphodiesterase OS=Mus musculus OX=10090 GN=Cnp	2	33	33	33	15	17	19	17	18	17	16	21	15	17	16	14	16	14	14	15	20	15	15	18	14	16	19	17	15	17	19	17	18	17	16	21	15	17	16	14	16	14
P16332	P16332	30	30	30	Methylmalonyl-CoA mutase, mitochondrial	Mut	Methylmalonyl-CoA mutase, mitochondrial OS=Mus musculus OX=10090 GN=Mmut PE=1 SV=2	1	30	30	30	18	14	13	7	12	16	14	14	15	16	5	7	17	15	7	5	18	17	8	11	15	12	16	15	18	14	13	7	12	16	14	14	15	16	5	7	17	15
P16460	P16460	24	24	24	Argininosuccinate synthase	Ass1	Argininosuccinate synthase OS=Mus musculus OX=10090 GN=Ass1 PE=1 SV=1	1	24	24	24	12	14	9	12	12	12	8	10	14	14	11	8	11	15	8	7	12	11	5	8	10	6	9	9	12	14	9	12	12	12	8	10	14	14	11	8	11	15
P16546	P16546	231	231	4	Spectrin alpha chain, non-erythrocytic 1	Sptan1	Spectrin alpha chain, non-erythrocytic 1 OS=Mus musculus OX=10090 GN=Sptan1 PE=1 SV=4	1	231	231	4	131	125	110	71	119	119	132	131	109	101	57	53	94	105	51	40	145	135	73	105	108	112	134	108	131	125	110	71	119	119	132	131	109	101	57	53	94	105
P16546-2	P16546-2	228	1	1	Spectrin alpha chain, non-erythrocytic 1	Sptan1	Isoform 2 of Spectrin alpha chain, non-erythrocytic 1 OS=Mus musculus OX=10090 GN=Sptan1	1	228	1	1	131	126	111	71	118	119	133	132	110	101	56	52	94	106	49	40	146	136	72	106	109	113	134	109	1	1	1	0	1	1	1	1	1	1	0	0	0	1
P16627	P16627	18	2	2	Heat shock 70 kDa protein 1-like	Hspa1l	Heat shock 70 kDa protein 1-like OS=Mus musculus OX=10090 GN=Hspa1l PE=1 SV=4	1	18	2	2	8	10	10	10	8	10	10	12	9	12	8	8	8	10	7	7	8	11	9	9	5	10	8	11	1	2	1	1	1	1	1	1	1	1	1	1	1	1
P16675	P16675	14	14	14	Lysosomal protective protein;Lysosomal protective protein 32 kDa chain;Lysosomal protective protein 20 kDa chain	Ctsa	Lysosomal protective protein OS=Mus musculus OX=10090 GN=Ctsa PE=1 SV=1	1	14	14	14	7	7	7	5	11	7	8	7	8	7	4	4	9	6	2	2	8	9	5	7	8	6	8	7	7	7	7	5	11	7	8	7	8	7	4	4	9	6
P16858	P16858	34	34	31	Glyceraldehyde-3-phosphate dehydrogenase	Gapdh	Glyceraldehyde-3-phosphate dehydrogenase OS=Mus musculus OX=10090 GN=Gapdh PE=1 SV=2	1	34	34	31	22	23	20	20	22	23	23	22	22	26	17	15	23	23	18	14	23	24	19	22	21	23	20	24	22	23	20	20	22	23	23	22	22	26	17	15	23	23
P16879	P16879	26	26	25	Tyrosine-protein kinase Fes/Fps	Fes	Tyrosine-protein kinase Fes/Fps OS=Mus musculus OX=10090 GN=Fes PE=1 SV=2	1	26	26	25	12	14	8	2	5	11	10	9	6	4	2	1	1	1	0	0	9	10	4	9	5	6	11	5	12	14	8	2	5	11	10	9	6	4	2	1	1	1
P16951-2;P16951;P16951-3	P16951-2;P16951;P16951-3	5;5;3	5;5;3	4;4;3	Cyclic AMP-dependent transcription factor ATF-2	Atf2	Isoform 2 of Cyclic AMP-dependent transcription factor ATF-2 OS=Mus musculus OX=10090 GN=Atf2;Cyclic AMP-dependent transcription factor ATF-2 OS=Mus musculus OX=10090 GN=Atf2 PE=1 SV=2;Isoform 3 of Cyclic AMP-dependent transcription factor ATF-2 OS=Mus mus	3	5	5	4	0	1	2	0	1	2	0	2	0	0	0	0	0	1	0	0	1	1	0	0	1	0	0	0	0	1	2	0	1	2	0	2	0	0	0	0	0	1
P17012	P17012	20	20	7	Zinc finger X-chromosomal protein	Zfx	Zinc finger X-chromosomal protein OS=Mus musculus OX=10090 GN=Zfx PE=1 SV=2	1	20	20	7	5	8	4	7	7	10	9	10	5	8	8	6	4	5	6	7	7	8	7	6	4	6	8	8	5	8	4	7	7	10	9	10	5	8	8	6	4	5
P17047-3;P17047;P17047-2	P17047-3;P17047;P17047-2	10;10;10	10;10;10	10;10;10	Lysosome-associated membrane glycoprotein 2	Lamp2	Isoform LAMP-2C of Lysosome-associated membrane glycoprotein 2 OS=Mus musculus OX=10090 GN=Lamp2;Lysosome-associated membrane glycoprotein 2 OS=Mus musculus OX=10090 GN=Lamp2 PE=1 SV=2;Isoform LAMP-2B of Lysosome-associated membrane glycoprotein 2 OS=Mus m	3	10	10	10	3	3	2	5	5	3	5	3	3	2	6	4	4	3	3	3	4	3	6	4	3	5	5	5	3	3	2	5	5	3	5	3	3	2	6	4	4	3
P17095	P17095	11	11	4	High mobility group protein HMG-I/HMG-Y	Hmga1	High mobility group protein HMG-I/HMG-Y OS=Mus musculus OX=10090 GN=Hmga1 PE=1 SV=4	1	11	11	4	5	5	5	6	6	3	5	6	5	5	9	9	5	5	9	7	7	5	8	5	3	5	5	5	5	5	5	6	6	3	5	6	5	5	9	9	5	5
P17095-1	P17095-1	9	2	2	High mobility group protein HMG-I/HMG-Y	Hmga1	Isoform HMG-Y of High mobility group protein HMG-I/HMG-Y OS=Mus musculus OX=10090 GN=Hmga1	1	9	2	2	3	3	3	6	3	2	3	4	3	3	8	8	4	3	8	7	6	5	8	3	1	3	3	4	0	0	0	1	0	0	0	1	0	0	1	1	1	0
P17156	P17156	40	24	23	Heat shock-related 70 kDa protein 2	Hspa2	Heat shock-related 70 kDa protein 2 OS=Mus musculus OX=10090 GN=Hspa2 PE=1 SV=2	1	40	24	23	22	22	23	22	31	19	23	24	16	18	13	12	17	16	12	8	17	21	18	20	18	21	23	25	12	13	12	11	17	10	13	12	7	8	6	4	5	7
P17182	P17182	45	45	39	Alpha-enolase	Eno1	Alpha-enolase OS=Mus musculus OX=10090 GN=Eno1 PE=1 SV=3	1	45	45	39	30	27	26	34	33	27	25	30	27	28	24	23	29	28	21	19	32	29	24	25	25	27	30	28	30	27	26	34	33	27	25	30	27	28	24	23	29	28
P17225	P17225	19	17	17	Polypyrimidine tract-binding protein 1	Ptbp1	Polypyrimidine tract-binding protein 1 OS=Mus musculus OX=10090 GN=Ptbp1 PE=1 SV=2	1	19	17	17	12	12	13	11	12	13	13	14	12	12	9	10	12	12	8	11	13	14	10	12	12	11	15	12	10	10	11	9	11	11	11	12	10	10	8	9	10	10
P17426-2;P17426	P17426-2;P17426	60;60	60;60	46;46	AP-2 complex subunit alpha-1	Ap2a1	Isoform B of AP-2 complex subunit alpha-1 OS=Mus musculus OX=10090 GN=Ap2a1;AP-2 complex subunit alpha-1 OS=Mus musculus OX=10090 GN=Ap2a1 PE=1 SV=1	2	60	60	46	34	31	32	15	29	31	34	33	31	29	10	12	34	38	11	10	33	34	14	34	25	28	37	31	34	31	32	15	29	31	34	33	31	29	10	12	34	38
P17427	P17427	51	37	37	AP-2 complex subunit alpha-2	Ap2a2	AP-2 complex subunit alpha-2 OS=Mus musculus OX=10090 GN=Ap2a2 PE=1 SV=2	1	51	37	37	25	26	24	13	21	24	31	29	29	22	12	10	22	29	15	10	28	32	14	28	17	27	31	25	16	20	16	10	15	20	24	21	22	15	10	8	15	22
P17439	P17439	12	12	12	Glucosylceramidase	Gba	Lysosomal acid glucosylceramidase OS=Mus musculus OX=10090 GN=Gba PE=1 SV=1	1	12	12	12	9	6	4	3	3	8	7	8	9	7	3	1	5	6	1	0	7	7	5	9	5	7	9	4	9	6	4	3	3	8	7	8	9	7	3	1	5	6
P17563;Q63836	P17563;Q63836	31;24	31;24	31;24	Selenium-binding protein 1;Selenium-binding protein 2	Selenbp1;Selenbp2	Methanethiol oxidase OS=Mus musculus OX=10090 GN=Selenbp1 PE=1 SV=2;Selenium-binding protein 2 OS=Mus musculus OX=10090 GN=Selenbp2 PE=1 SV=2	2	31	31	31	22	22	19	10	21	23	24	25	10	9	6	6	11	15	6	6	21	23	9	19	18	21	27	20	22	22	19	10	21	23	24	25	10	9	6	6	11	15
P17710-3;P17710	P17710-3;P17710	68;67	68;67	1;0	Hexokinase-1	Hk1	Isoform HK1 of Hexokinase-1 OS=Mus musculus OX=10090 GN=Hk1;Hexokinase-1 OS=Mus musculus OX=10090 GN=Hk1 PE=1 SV=3	2	68	68	1	35	36	30	23	39	36	38	35	37	35	18	15	41	34	19	18	43	39	18	32	34	35	38	36	35	36	30	23	39	36	38	35	37	35	18	15	41	34
P17742	P17742	16	16	16	Peptidyl-prolyl cis-trans isomerase A;Peptidyl-prolyl cis-trans isomerase A, N-terminally processed	Ppia	Peptidyl-prolyl cis-trans isomerase A OS=Mus musculus OX=10090 GN=Ppia PE=1 SV=2	1	16	16	16	11	10	11	12	13	10	9	12	10	11	6	7	9	8	6	6	12	11	7	8	10	10	12	12	11	10	11	12	13	10	9	12	10	11	6	7	9	8
P17751	P17751	22	22	22	Triosephosphate isomerase	Tpi1	Triosephosphate isomerase OS=Mus musculus OX=10090 GN=Tpi1 PE=1 SV=4	1	22	22	22	18	17	16	16	17	16	18	17	16	16	12	10	15	15	11	13	19	19	11	18	16	17	17	17	18	17	16	16	17	16	18	17	16	16	12	10	15	15
P17809	P17809	7	7	7	Solute carrier family 2, facilitated glucose transporter member 1	Slc2a1	Solute carrier family 2, facilitated glucose transporter member 1 OS=Mus musculus OX=10090 GN=Slc2a1 PE=1 SV=4	1	7	7	7	3	2	0	3	1	0	0	1	2	1	2	3	1	1	1	1	0	2	2	1	0	1	2	1	3	2	0	3	1	0	0	1	2	1	2	3	1	1
P17879	P17879	35	2	2	Heat shock 70 kDa protein 1B	Hspa1b	Heat shock 70 kDa protein 1B OS=Mus musculus OX=10090 GN=Hspa1b PE=1 SV=3	1	35	2	2	12	15	18	15	13	19	19	19	13	20	12	13	17	20	10	10	15	20	12	20	10	15	18	21	1	0	1	1	0	1	1	1	1	1	0	1	1	1
P17897	P17897	1	1	1	Lysozyme C-1	Lyz1	Lysozyme C-1 OS=Mus musculus OX=10090 GN=Lyz1 PE=1 SV=1	1	1	1	1	0	0	1	0	0	1	0	0	0	0	0	0	0	0	0	0	1	0	0	0	1	0	0	0	0	0	1	0	0	1	0	0	0	0	0	0	0	0
P17918	P17918	19	19	19	Proliferating cell nuclear antigen	Pcna	Proliferating cell nuclear antigen OS=Mus musculus OX=10090 GN=Pcna PE=1 SV=2	1	19	19	19	12	11	11	7	10	12	10	11	12	10	5	5	11	12	5	6	12	13	6	11	11	10	14	11	12	11	11	7	10	12	10	11	12	10	5	5	11	12
P18052-2;P18052	P18052-2;P18052	30;30	28;28	28;28	Receptor-type tyrosine-protein phosphatase alpha	Ptpra	Isoform 2 of Receptor-type tyrosine-protein phosphatase alpha OS=Mus musculus OX=10090 GN=Ptpra;Receptor-type tyrosine-protein phosphatase alpha OS=Mus musculus OX=10090 GN=Ptpra PE=1 SV=3	2	30	28	28	15	13	14	5	7	10	12	14	18	15	7	7	14	13	6	7	13	19	6	11	12	11	15	9	14	12	13	5	7	10	11	14	17	15	7	7	13	13
P18155	P18155	15	15	15	Bifunctional methylenetetrahydrofolate dehydrogenase/cyclohydrolase, mitochondrial;NAD-dependent methylenetetrahydrofolate dehydrogenase;Methenyltetrahydrofolate cyclohydrolase	Mthfd2	Bifunctional methylenetetrahydrofolate dehydrogenase/cyclohydrolase, mitochondrial OS=Mus musculus OX=10090 GN=Mthfd2 PE=1 SV=1	1	15	15	15	7	9	7	5	5	5	6	7	10	8	7	7	10	8	6	7	9	7	5	3	7	6	6	7	7	9	7	5	5	5	6	7	10	8	7	7	10	8
P18181	P18181	11	11	11	CD48 antigen	Cd48	CD48 antigen OS=Mus musculus OX=10090 GN=Cd48 PE=1 SV=1	1	11	11	11	9	9	8	7	8	7	7	7	7	10	7	6	7	8	6	6	8	10	7	8	6	8	6	9	9	9	8	7	8	7	7	7	7	10	7	6	7	8
P18242	P18242	17	17	17	Cathepsin D	Ctsd	Cathepsin D OS=Mus musculus OX=10090 GN=Ctsd PE=1 SV=1	1	17	17	17	12	13	12	12	9	11	12	13	13	12	11	10	10	13	10	10	14	13	12	12	8	13	13	12	12	13	12	12	9	11	12	13	13	12	11	10	10	13
P18337	P18337	5	5	5	L-selectin	Sell	L-selectin OS=Mus musculus OX=10090 GN=Sell PE=1 SV=1	1	5	5	5	0	0	0	0	0	0	0	0	1	2	2	1	1	0	0	0	0	0	0	0	0	0	0	0	0	0	0	0	0	0	0	0	1	2	2	1	1	0
P18527	P18527	6	6	4	Ig heavy chain V region 914		Ig heavy chain V region 914 OS=Mus musculus OX=10090 PE=1 SV=1	1	6	6	4	0	0	0	0	0	1	1	2	0	0	0	0	0	3	2	2	0	0	0	0	1	1	5	1	0	0	0	0	0	1	1	2	0	0	0	0	0	3
P18572-2;P18572	P18572-2;P18572	11;11	11;11	11;11	Basigin	Bsg	Isoform 2 of Basigin OS=Mus musculus OX=10090 GN=Bsg;Basigin OS=Mus musculus OX=10090 GN=Bsg PE=1 SV=2	2	11	11	11	5	6	2	1	1	3	4	3	10	7	3	3	4	6	2	2	8	5	3	4	4	3	5	1	5	6	2	1	1	3	4	3	10	7	3	3	4	6
P18608	P18608	2	2	2	Non-histone chromosomal protein HMG-14	Hmgn1	Non-histone chromosomal protein HMG-14 OS=Mus musculus OX=10090 GN=Hmgn1 PE=1 SV=2	1	2	2	2	0	0	0	1	0	0	0	0	0	0	1	0	0	0	1	1	0	0	1	0	0	0	0	1	0	0	0	1	0	0	0	0	0	0	1	0	0	0
P18653	P18653	59	59	41	Ribosomal protein S6 kinase alpha-1	Rps6ka1	Ribosomal protein S6 kinase alpha-1 OS=Mus musculus OX=10090 GN=Rps6ka1 PE=1 SV=1	1	59	59	41	33	34	31	19	40	33	38	40	31	30	21	16	29	31	15	15	45	38	22	34	34	37	41	39	33	34	31	19	40	33	38	40	31	30	21	16	29	31
P18654	P18654	50	36	33	Ribosomal protein S6 kinase alpha-3	Rps6ka3	Ribosomal protein S6 kinase alpha-3 OS=Mus musculus OX=10090 GN=Rps6ka3 PE=1 SV=2	1	50	36	33	32	28	25	14	36	32	34	32	30	28	18	18	32	30	14	15	36	34	18	30	29	29	35	34	21	17	18	10	25	23	23	22	22	19	11	14	23	22
P18760	P18760	29	29	26	Cofilin-1	Cfl1	Cofilin-1 OS=Mus musculus OX=10090 GN=Cfl1 PE=1 SV=3	1	29	29	26	15	14	16	23	22	16	17	18	18	13	21	14	19	15	16	17	21	21	19	15	13	17	16	17	15	14	16	23	22	16	17	18	18	13	21	14	19	15
P19096	P19096	138	138	138	Fatty acid synthase;[Acyl-carrier-protein] S-acetyltransferase;[Acyl-carrier-protein] S-malonyltransferase;3-oxoacyl-[acyl-carrier-protein] synthase;3-oxoacyl-[acyl-carrier-protein] reductase;3-hydroxyacyl-[acyl-carrier-protein] dehydratase;Enoyl-[acyl-carrier-protein] reductase;Oleoyl-[acyl-carrier-protein] hydrolase	Fasn	Fatty acid synthase OS=Mus musculus OX=10090 GN=Fasn PE=1 SV=2	1	138	138	138	92	86	67	41	68	84	87	85	84	79	34	31	72	82	32	23	91	88	36	67	65	72	87	72	92	86	67	41	68	84	87	85	84	79	34	31	72	82
P19157;P46425	P19157;P46425	17;10	17;10	17;10	Glutathione S-transferase P 1;Glutathione S-transferase P 2	Gstp1;Gstp2	Glutathione S-transferase P 1 OS=Mus musculus OX=10090 GN=Gstp1 PE=1 SV=2;Glutathione S-transferase P 2 OS=Mus musculus OX=10090 GN=Gstp2 PE=1 SV=2	2	17	17	17	12	12	12	8	14	12	13	14	13	13	7	8	14	12	7	8	14	15	8	12	11	13	14	14	12	12	12	8	14	12	13	14	13	13	7	8	14	12
P19182	P19182	5	5	5	Interferon-related developmental regulator 1	Ifrd1	Interferon-related developmental regulator 1 OS=Mus musculus OX=10090 GN=Ifrd1 PE=1 SV=2	1	5	5	5	1	1	0	0	1	1	1	1	2	1	0	1	2	3	0	0	1	1	0	1	0	0	1	2	1	1	0	0	1	1	1	1	2	1	0	1	2	3
P19246	P19246	28	25	25	Neurofilament heavy polypeptide	Nefh	Neurofilament heavy polypeptide OS=Mus musculus OX=10090 GN=Nefh PE=1 SV=3	1	28	25	25	6	7	8	4	6	5	6	8	12	5	2	5	7	6	2	2	6	10	3	5	4	3	8	3	4	5	5	4	4	3	4	6	10	4	2	4	5	4
P19253	P19253	18	18	18	60S ribosomal protein L13a	Rpl13a	60S ribosomal protein L13a OS=Mus musculus OX=10090 GN=Rpl13a PE=1 SV=4	1	18	18	18	7	6	8	7	11	8	8	9	10	10	4	5	7	7	4	3	10	9	5	8	6	6	9	8	7	6	8	7	11	8	8	9	10	10	4	5	7	7
P19324	P19324	2	2	2	Serpin H1	Serpinh1	Serpin H1 OS=Mus musculus OX=10090 GN=Serpinh1 PE=1 SV=3	1	2	2	2	2	2	2	0	0	2	2	1	1	2	1	0	0	1	1	1	1	2	0	1	1	0	0	2	2	2	2	0	0	2	2	1	1	2	1	0	0	1
P19426-2;P19426	P19426-2;P19426	17;17	17;17	17;17	Negative elongation factor E	Nelfe	Isoform 2 of Negative elongation factor E OS=Mus musculus OX=10090 GN=Nelfe;Negative elongation factor E OS=Mus musculus OX=10090 GN=Nelfe PE=1 SV=2	2	17	17	17	9	10	10	6	9	9	12	9	9	9	6	7	9	12	5	6	10	6	7	5	7	10	7	7	9	10	10	6	9	9	12	9	9	9	6	7	9	12
P19467	P19467	5	5	5	Mucin-13	Muc13	Mucin-13 OS=Mus musculus OX=10090 GN=Muc13 PE=2 SV=1	1	5	5	5	0	0	0	0	0	1	1	1	0	0	1	0	0	2	1	0	0	0	0	0	0	1	2	0	0	0	0	0	0	1	1	1	0	0	1	0	0	2
P19536	P19536	2	2	2	Cytochrome c oxidase subunit 5B, mitochondrial	Cox5b	Cytochrome c oxidase subunit 5B, mitochondrial OS=Mus musculus OX=10090 GN=Cox5b PE=1 SV=1	1	2	2	2	0	0	0	0	1	0	0	0	0	0	1	1	1	1	0	1	1	0	1	0	0	0	1	0	0	0	0	0	1	0	0	0	0	0	1	1	1	1
P19783	P19783	12	12	12	Cytochrome c oxidase subunit 4 isoform 1, mitochondrial	Cox4i1	Cytochrome c oxidase subunit 4 isoform 1, mitochondrial OS=Mus musculus OX=10090 GN=Cox4i1 PE=1 SV=2	1	12	12	12	9	7	8	2	3	7	8	6	8	7	4	4	8	7	4	1	8	10	4	7	7	6	8	5	9	7	8	2	3	7	8	6	8	7	4	4	8	7
P19788	P19788	1	1	1	Matrix Gla protein	Mgp	Matrix Gla protein OS=Mus musculus OX=10090 GN=Mgp PE=3 SV=1	1	1	1	1	0	0	0	0	0	0	0	0	0	0	0	0	0	0	0	0	0	0	0	1	0	0	0	0	0	0	0	0	0	0	0	0	0	0	0	0	0	0
P19973;P19973-2	P19973;P19973-2	37;32	37;32	37;32	Lymphocyte-specific protein 1	Lsp1	Lymphocyte-specific protein 1 OS=Mus musculus OX=10090 GN=Lsp1 PE=1 SV=2;Isoform 2 of Lymphocyte-specific protein 1 OS=Mus musculus OX=10090 GN=Lsp1	2	37	37	37	20	16	21	15	21	19	22	23	18	18	13	10	21	18	14	10	23	24	10	16	16	23	20	20	20	16	21	15	21	19	22	23	18	18	13	10	21	18
P20029	P20029	70	70	68	78 kDa glucose-regulated protein	Hspa5	Endoplasmic reticulum chaperone BiP OS=Mus musculus OX=10090 GN=Hspa5 PE=1 SV=3	1	70	70	68	32	30	29	44	46	31	34	46	33	33	30	30	34	30	28	26	46	41	31	37	34	33	35	40	32	30	29	44	46	31	34	46	33	33	30	30	34	30
P20060	P20060	28	28	28	Beta-hexosaminidase subunit beta	Hexb	Beta-hexosaminidase subunit beta OS=Mus musculus OX=10090 GN=Hexb PE=1 SV=2	1	28	28	28	18	15	15	11	15	13	17	16	15	15	8	9	15	17	12	9	16	18	15	15	16	15	20	17	18	15	15	11	15	13	17	16	15	15	8	9	15	17
P20065-2	P20065-2	7	7	3	Thymosin beta-4;Hematopoietic system regulatory peptide	Tmsb4x	Isoform Short of Thymosin beta-4 OS=Mus musculus OX=10090 GN=Tmsb4x	1	7	7	3	3	1	2	3	3	1	2	3	1	1	2	1	3	1	1	2	2	3	1	2	0	2	3	4	3	1	2	3	3	1	2	3	1	1	2	1	3	1
P20108	P20108	12	12	12	Thioredoxin-dependent peroxide reductase, mitochondrial	Prdx3	Thioredoxin-dependent peroxide reductase, mitochondrial OS=Mus musculus OX=10090 GN=Prdx3 PE=1 SV=1	1	12	12	12	7	6	7	7	7	7	7	9	7	7	5	5	9	7	4	4	8	10	5	8	7	8	8	8	7	6	7	7	7	7	7	9	7	7	5	5	9	7
P20152;P03995-2;P03995;P46660	P20152	84;4;4;2	84;4;4;2	72;1;1;0	Vimentin	Vim	Vimentin OS=Mus musculus OX=10090 GN=Vim PE=1 SV=3	4	84	84	72	58	49	50	32	51	47	53	51	54	54	14	21	53	46	22	20	61	60	23	55	46	53	47	51	58	49	50	32	51	47	53	51	54	54	14	21	53	46
P20334	P20334	6	6	6	Tumor necrosis factor receptor superfamily member 9	Tnfrsf9	Tumor necrosis factor receptor superfamily member 9 OS=Mus musculus OX=10090 GN=Tnfrsf9 PE=1 SV=1	1	6	6	6	1	3	0	2	0	0	0	0	2	1	0	0	0	0	0	0	2	1	1	0	0	0	0	0	1	3	0	2	0	0	0	0	2	1	0	0	0	0
P20357	P20357	9	9	9	Microtubule-associated protein 2	Map2	Microtubule-associated protein 2 OS=Mus musculus OX=10090 GN=Map2 PE=1 SV=2	1	9	9	9	2	1	1	3	4	4	4	4	0	0	0	0	1	0	0	0	2	1	2	2	1	2	3	4	2	1	1	3	4	4	4	4	0	0	0	0	1	0
P20444	P20444	34	22	21	Protein kinase C alpha type	Prkca	Protein kinase C alpha type OS=Mus musculus OX=10090 GN=Prkca PE=1 SV=3	1	34	22	21	18	14	15	14	16	17	20	20	19	21	17	15	14	15	16	15	25	20	15	17	16	15	18	15	11	8	7	7	9	9	10	10	11	13	10	8	7	7
P20491	P20491	3	3	3	High affinity immunoglobulin epsilon receptor subunit gamma	Fcer1g	High affinity immunoglobulin epsilon receptor subunit gamma OS=Mus musculus OX=10090 GN=Fcer1g PE=1 SV=1	1	3	3	3	1	0	1	1	1	2	1	0	0	0	0	0	0	0	0	0	2	1	1	1	0	1	2	1	1	0	1	1	1	2	1	0	0	0	0	0	0	0
P20664	P20664	17	17	17	DNA primase small subunit	Prim1	DNA primase small subunit OS=Mus musculus OX=10090 GN=Prim1 PE=1 SV=1	1	17	17	17	8	5	4	4	4	4	3	4	8	8	5	4	6	5	5	1	9	8	7	5	4	4	6	4	8	5	4	4	4	4	3	4	8	8	5	4	6	5
P20934	P20934	2	2	2	Protein EVI2A	Evi2a	Protein EVI2A OS=Mus musculus OX=10090 GN=Evi2a PE=1 SV=2	1	2	2	2	2	1	2	0	1	0	1	1	1	1	0	1	0	0	0	0	2	2	0	2	1	1	1	1	2	1	2	0	1	0	1	1	1	1	0	1	0	0
P20937	P20937	15	15	13	T-cell surface glycoprotein YE1/48	Klra1	T-cell surface glycoprotein YE1/48 OS=Mus musculus OX=10090 GN=Klra1 PE=1 SV=1	1	15	15	13	11	8	10	6	8	8	9	13	0	0	0	0	0	0	0	0	0	1	0	0	0	0	0	0	11	8	10	6	8	8	9	13	0	0	0	0	0	0
P21107	P21107	23	4	4	Tropomyosin alpha-3 chain	Tpm3	Tropomyosin alpha-3 chain OS=Mus musculus OX=10090 GN=Tpm3 PE=1 SV=3	1	23	4	4	10	8	11	6	9	13	11	12	10	8	6	5	13	7	6	5	11	8	5	4	7	9	13	8	1	2	2	2	2	3	2	1	1	1	0	2	2	1
P21107-2	P21107-2	43	43	24	Tropomyosin alpha-3 chain	Tpm3	Isoform 2 of Tropomyosin alpha-3 chain OS=Mus musculus OX=10090 GN=Tpm3	1	43	43	24	21	16	19	10	17	21	21	25	19	16	10	7	26	15	8	8	24	18	8	11	12	18	20	13	21	16	19	10	17	21	21	25	19	16	10	7	26	15
P21126	P21126	5	5	5	Ubiquitin-like protein 4A	Ubl4a	Ubiquitin-like protein 4A OS=Mus musculus OX=10090 GN=Ubl4a PE=1 SV=1	1	5	5	5	2	0	0	0	0	3	0	2	3	0	0	0	0	0	0	0	1	1	0	0	0	1	1	0	2	0	0	0	0	3	0	2	3	0	0	0	0	0
P21278	P21278	14	9	9	Guanine nucleotide-binding protein subunit alpha-11	Gna11	Guanine nucleotide-binding protein subunit alpha-11 OS=Mus musculus OX=10090 GN=Gna11 PE=1 SV=1	1	14	9	9	5	8	5	3	2	7	9	5	3	6	1	3	6	7	2	1	4	6	3	4	6	6	6	5	3	3	3	1	2	3	5	2	2	3	0	2	5	3
P21279;P30677	P21279	15;2	14;1	10;0	Guanine nucleotide-binding protein G(q) subunit alpha	Gnaq	Guanine nucleotide-binding protein G(q) subunit alpha OS=Mus musculus OX=10090 GN=Gnaq PE=1 SV=4	2	15	14	10	8	10	5	3	4	6	8	7	3	8	2	2	6	10	4	2	9	8	4	3	10	8	5	8	7	9	5	3	4	5	7	6	3	7	2	2	6	9
P21447;Q9JJ59	P21447	74;1	74;1	45;0	Multidrug resistance protein 1A	Abcb1a	ATP-dependent translocase ABCB1 OS=Mus musculus OX=10090 GN=Abcb1a PE=1 SV=3	2	74	74	45	51	47	45	30	49	49	48	49	46	50	30	31	53	51	27	31	50	49	29	44	36	42	49	52	51	47	45	30	49	49	48	49	46	50	30	31	53	51
P21550	P21550	22	17	16	Beta-enolase	Eno3	Beta-enolase OS=Mus musculus OX=10090 GN=Eno3 PE=1 SV=3	1	22	17	16	8	12	6	9	12	10	9	9	7	7	8	10	7	9	10	8	11	9	8	7	7	9	10	7	4	8	3	7	8	6	5	6	3	4	6	7	3	5
P21619;P21619-2	P21619;P21619-2	75;44	69;39	69;39	Lamin-B2	Lmnb2	Lamin-B2 OS=Mus musculus OX=10090 GN=Lmnb2 PE=1 SV=2;Isoform B3 of Lamin-B2 OS=Mus musculus OX=10090 GN=Lmnb2	2	75	69	69	42	41	36	22	41	40	38	40	36	40	14	11	44	41	10	11	42	45	17	37	33	39	39	40	39	38	33	20	39	37	36	38	34	35	12	8	41	36
P21855	P21855	11	11	11	B-cell differentiation antigen CD72	Cd72	B-cell differentiation antigen CD72 OS=Mus musculus OX=10090 GN=Cd72 PE=1 SV=2	1	11	11	11	2	4	4	4	4	3	3	4	5	3	4	3	3	2	3	3	4	4	3	3	5	5	6	6	2	4	4	4	4	3	3	4	5	3	4	3	3	2
P21956-2;P21956	P21956-2;P21956	11;11	11;11	11;11	Lactadherin	Mfge8	Isoform 2 of Lactadherin OS=Mus musculus OX=10090 GN=Mfge8;Lactadherin OS=Mus musculus OX=10090 GN=Mfge8 PE=1 SV=3	2	11	11	11	4	5	4	3	0	0	1	0	8	5	5	4	0	2	0	0	8	6	5	4	0	0	1	0	4	5	4	3	0	0	1	0	8	5	5	4	0	2
P21958	P21958	27	27	27	Antigen peptide transporter 1	Tap1	Antigen peptide transporter 1 OS=Mus musculus OX=10090 GN=Tap1 PE=1 SV=3	1	27	27	27	16	16	12	8	14	14	15	15	19	14	7	6	14	16	6	7	16	20	6	18	12	13	20	13	16	16	12	8	14	14	15	15	19	14	7	6	14	16
P21981	P21981	36	36	35	Protein-glutamine gamma-glutamyltransferase 2	Tgm2	Protein-glutamine gamma-glutamyltransferase 2 OS=Mus musculus OX=10090 GN=Tgm2 PE=1 SV=4	1	36	36	35	13	17	7	8	7	20	19	17	18	14	7	8	9	16	8	4	23	21	11	19	15	22	21	15	13	17	7	8	7	20	19	17	18	14	7	8	9	16
P21995	P21995	13	13	13	Embigin	Emb	Embigin OS=Mus musculus OX=10090 GN=Emb PE=1 SV=2	1	13	13	13	7	6	6	6	5	4	5	6	7	8	5	5	6	7	2	3	6	7	5	5	0	4	5	5	7	6	6	6	5	4	5	6	7	8	5	5	6	7
P22315	P22315	13	13	13	Ferrochelatase, mitochondrial	Fech	Ferrochelatase, mitochondrial OS=Mus musculus OX=10090 GN=Fech PE=1 SV=2	1	13	13	13	6	4	4	2	4	6	7	5	8	4	1	4	7	7	2	3	9	7	2	3	5	4	5	4	6	4	4	2	4	6	7	5	8	4	1	4	7	7
P22366;P22366-2	P22366;P22366-2	10;6	10;6	10;6	Myeloid differentiation primary response protein MyD88	Myd88	Myeloid differentiation primary response protein MyD88 OS=Mus musculus OX=10090 GN=Myd88 PE=1 SV=3;Isoform 2 of Myeloid differentiation primary response protein MyD88 OS=Mus musculus OX=10090 GN=Myd88	2	10	10	10	4	4	2	2	4	5	4	3	5	3	2	2	4	5	1	2	5	4	2	3	5	4	6	4	4	4	2	2	4	5	4	3	5	3	2	2	4	5
P22437;Q05769	P22437	14;1	14;1	14;1	Prostaglandin G/H synthase 1	Ptgs1	Prostaglandin G/H synthase 1 OS=Mus musculus OX=10090 GN=Ptgs1 PE=1 SV=1	2	14	14	14	7	8	6	1	6	7	9	10	0	0	0	0	0	0	1	0	5	5	1	2	5	5	9	5	7	8	6	1	6	7	9	10	0	0	0	0	0	0
P22518	P22518	8	8	3	Dual specificity protein kinase CLK1	Clk1	Dual specificity protein kinase CLK1 OS=Mus musculus OX=10090 GN=Clk1 PE=1 SV=2	1	8	8	3	2	2	2	2	2	2	4	4	4	5	2	2	1	2	1	1	4	2	2	1	3	4	4	3	2	2	2	2	2	2	4	4	4	5	2	2	1	2
P22599	P22599	11	2	2	Alpha-1-antitrypsin 1-2	Serpina1b	Alpha-1-antitrypsin 1-2 OS=Mus musculus OX=10090 GN=Serpina1b PE=1 SV=2	1	11	2	2	5	2	2	1	3	5	4	4	5	2	0	3	4	3	3	2	3	2	1	2	5	4	5	5	1	0	0	0	0	1	1	0	1	0	0	0	1	0
P22646	P22646	13	13	13	T-cell surface glycoprotein CD3 epsilon chain	Cd3e	T-cell surface glycoprotein CD3 epsilon chain OS=Mus musculus OX=10090 GN=Cd3e PE=1 SV=2	1	13	13	13	9	7	8	7	9	7	8	9	8	7	7	6	8	6	9	6	7	7	8	7	6	7	8	7	9	7	8	7	9	7	8	9	8	7	7	6	8	6
P22682	P22682	53	53	47	E3 ubiquitin-protein ligase CBL	Cbl	E3 ubiquitin-protein ligase CBL OS=Mus musculus OX=10090 GN=Cbl PE=1 SV=3	1	53	53	47	28	26	18	9	25	29	26	28	26	25	9	6	23	29	7	5	27	30	9	27	20	26	27	24	28	26	18	9	25	29	26	28	26	25	9	6	23	29
P22892	P22892	37	37	37	AP-1 complex subunit gamma-1	Ap1g1	AP-1 complex subunit gamma-1 OS=Mus musculus OX=10090 GN=Ap1g1 PE=1 SV=3	1	37	37	37	19	19	17	6	15	26	21	22	20	19	7	4	22	21	5	3	18	18	5	16	14	18	25	18	19	19	17	6	15	26	21	22	20	19	7	4	22	21
P22907;P22907-2	P22907;P22907-2	13;12	13;12	13;12	Porphobilinogen deaminase	Hmbs	Porphobilinogen deaminase OS=Mus musculus OX=10090 GN=Hmbs PE=1 SV=2;Isoform 2 of Porphobilinogen deaminase OS=Mus musculus OX=10090 GN=Hmbs	2	13	13	13	5	5	4	6	3	5	5	5	6	6	6	6	8	7	5	5	6	7	7	3	5	6	4	5	5	5	4	6	3	5	5	5	6	6	6	6	8	7
P23116	P23116	102	102	102	Eukaryotic translation initiation factor 3 subunit A	Eif3a	Eukaryotic translation initiation factor 3 subunit A OS=Mus musculus OX=10090 GN=Eif3a PE=1 SV=5	1	102	102	102	48	49	45	27	34	42	45	52	54	51	18	20	48	51	20	17	60	53	18	47	37	44	54	41	48	49	45	27	34	42	45	52	54	51	18	20	48	51
P23188	P23188	17	17	17	Furin	Furin	Furin OS=Mus musculus OX=10090 GN=Furin PE=1 SV=2	1	17	17	17	7	5	1	0	0	0	1	2	2	2	2	1	1	2	0	0	6	5	1	2	0	0	3	1	7	5	1	0	0	0	1	2	2	2	2	1	1	2
P23198	P23198	11	9	9	Chromobox protein homolog 3	Cbx3	Chromobox protein homolog 3 OS=Mus musculus OX=10090 GN=Cbx3 PE=1 SV=2	1	11	9	9	7	7	7	8	7	9	7	8	7	6	7	7	8	7	7	6	7	8	6	9	3	8	7	6	6	6	6	8	6	7	6	7	6	5	7	6	7	6
P23249	P23249	55	55	55	Putative helicase MOV-10	Mov10	Putative helicase MOV-10 OS=Mus musculus OX=10090 GN=Mov10 PE=1 SV=2	1	55	55	55	25	28	18	9	15	25	22	18	27	22	8	7	17	22	11	7	27	26	10	14	19	23	27	15	25	28	18	9	15	25	22	18	27	22	8	7	17	22
P23298	P23298	39	39	35	Protein kinase C eta type	Prkch	Protein kinase C eta type OS=Mus musculus OX=10090 GN=Prkch PE=1 SV=2	1	39	39	35	22	23	19	14	20	21	22	22	19	18	11	11	17	18	9	9	26	24	12	22	15	17	23	21	22	23	19	14	20	21	22	22	19	18	11	11	17	18
P23336;P23336-2;P23336-3	P23336;P23336-2;P23336-3	5;3;3	5;3;3	5;3;3	N-acetyllactosaminide alpha-1,3-galactosyltransferase	Ggta1	N-acetyllactosaminide alpha-1,3-galactosyltransferase OS=Mus musculus OX=10090 GN=Ggta1 PE=2 SV=1;Isoform 2 of N-acetyllactosaminide alpha-1,3-galactosyltransferase OS=Mus musculus OX=10090 GN=Ggta1;Isoform 3 of N-acetyllactosaminide alpha-1,3-galactosyltr	3	5	5	5	1	1	1	1	2	2	1	1	0	1	1	1	1	2	1	0	1	1	1	1	1	1	1	1	1	1	1	1	2	2	1	1	0	1	1	1	1	2
P23475	P23475	37	37	37	X-ray repair cross-complementing protein 6	Xrcc6	X-ray repair cross-complementing protein 6 OS=Mus musculus OX=10090 GN=Xrcc6 PE=1 SV=5	1	37	37	37	21	16	17	12	18	20	23	20	22	21	12	10	20	20	9	8	23	26	10	20	18	20	20	19	21	16	17	12	18	20	23	20	22	21	12	10	20	20
P23492	P23492	22	22	22	Purine nucleoside phosphorylase	Pnp	Purine nucleoside phosphorylase OS=Mus musculus OX=10090 GN=Pnp PE=1 SV=2	1	22	22	22	15	14	13	4	8	17	14	17	14	13	6	5	12	14	4	3	16	17	3	13	13	16	18	11	15	14	13	4	8	17	14	17	14	13	6	5	12	14
P23506;P23506-2	P23506;P23506-2	14;14	14;14	14;14	Protein-L-isoaspartate(D-aspartate) O-methyltransferase	Pcmt1	Protein-L-isoaspartate(D-aspartate) O-methyltransferase OS=Mus musculus OX=10090 GN=Pcmt1 PE=1 SV=3;Isoform 2 of Protein-L-isoaspartate(D-aspartate) O-methyltransferase OS=Mus musculus OX=10090 GN=Pcmt1	2	14	14	14	6	6	4	3	7	4	4	7	7	4	4	5	8	4	1	4	6	7	2	6	5	6	6	5	6	6	4	3	7	4	4	7	7	4	4	5	8	4
P23591	P23591	25	25	25	GDP-L-fucose synthase	Tsta3	GDP-L-fucose synthase OS=Mus musculus OX=10090 GN=Tsta3 PE=1 SV=3	1	25	25	25	13	9	10	8	11	10	12	10	12	13	8	7	14	11	8	6	16	12	8	12	11	11	14	10	13	9	10	8	11	10	12	10	12	13	8	7	14	11
P23611	P23611	16	16	16	Interferon regulatory factor 8	Irf8	Interferon regulatory factor 8 OS=Mus musculus OX=10090 GN=Irf8 PE=1 SV=1	1	16	16	16	7	7	5	5	7	9	11	8	3	1	1	3	1	0	0	0	7	6	2	3	8	6	9	7	7	7	5	5	7	9	11	8	3	1	1	3	1	0
P23708-2;P23708	P23708-2;P23708	4;4	4;4	4;4	Nuclear transcription factor Y subunit alpha	Nfya	Isoform Short of Nuclear transcription factor Y subunit alpha OS=Mus musculus OX=10090 GN=Nfya;Nuclear transcription factor Y subunit alpha OS=Mus musculus OX=10090 GN=Nfya PE=1 SV=2	2	4	4	4	2	2	2	2	3	2	2	2	2	3	2	1	2	2	2	2	2	2	2	2	1	2	2	3	2	2	2	2	3	2	2	2	2	3	2	1	2	2
P23780	P23780	24	24	24	Beta-galactosidase	Glb1	Beta-galactosidase OS=Mus musculus OX=10090 GN=Glb1 PE=1 SV=1	1	24	24	24	11	11	9	7	11	14	14	15	14	13	6	5	12	14	4	5	13	16	6	14	14	13	18	12	11	11	9	7	11	14	14	15	14	13	6	5	12	14
P23798	P23798	5	5	5	Polycomb group RING finger protein 2	Pcgf2	Polycomb group RING finger protein 2 OS=Mus musculus OX=10090 GN=Pcgf2 PE=1 SV=2	1	5	5	5	1	2	0	1	0	1	0	2	1	1	1	0	0	0	0	0	0	2	1	0	0	1	0	0	1	2	0	1	0	1	0	2	1	1	1	0	0	0
P23906	P23906	11	11	9	Interferon regulatory factor 2	Irf2	Interferon regulatory factor 2 OS=Mus musculus OX=10090 GN=Irf2 PE=1 SV=1	1	11	11	9	4	2	1	3	2	3	3	1	3	3	2	1	2	2	1	1	5	3	2	2	4	1	2	1	4	2	1	3	2	3	3	1	3	3	2	1	2	2
P23949	P23949	8	8	8	Zinc finger protein 36, C3H1 type-like 2	Zfp36l2	mRNA decay activator protein ZFP36L2 OS=Mus musculus OX=10090 GN=Zfp36l2 PE=1 SV=2	1	8	8	8	3	2	1	2	3	3	3	2	3	2	2	2	2	2	2	2	3	1	3	0	1	2	3	5	3	2	1	2	3	3	3	2	3	2	2	2	2	2
P24063	P24063	47	47	47	Integrin alpha-L	Itgal	Integrin alpha-L OS=Mus musculus OX=10090 GN=Itgal PE=1 SV=2	1	47	47	47	14	13	10	6	6	15	13	15	33	30	12	9	28	34	8	8	18	19	9	8	13	13	18	8	14	13	10	6	6	15	13	15	33	30	12	9	28	34
P24161;P24161-2	P24161;P24161-2	8;6	8;6	8;6	T-cell surface glycoprotein CD3 zeta chain	Cd247	T-cell surface glycoprotein CD3 zeta chain OS=Mus musculus OX=10090 GN=Cd247 PE=1 SV=1;Isoform CD-3-eta of T-cell surface glycoprotein CD3 zeta chain OS=Mus musculus OX=10090 GN=Cd247	2	8	8	8	3	2	3	0	1	3	1	2	5	3	2	3	6	5	1	2	6	4	1	1	4	3	3	4	3	2	3	0	1	3	1	2	5	3	2	3	6	5
P24270	P24270	35	35	35	Catalase	Cat	Catalase OS=Mus musculus OX=10090 GN=Cat PE=1 SV=4	1	35	35	35	22	23	19	13	19	19	23	21	24	23	9	10	20	20	10	9	24	25	12	21	19	19	24	18	22	23	19	13	19	19	23	21	24	23	9	10	20	20
P24288	P24288	5	5	5	Branched-chain-amino-acid aminotransferase, cytosolic	Bcat1	Branched-chain-amino-acid aminotransferase, cytosolic OS=Mus musculus OX=10090 GN=Bcat1 PE=1 SV=2	1	5	5	5	0	0	0	0	0	0	0	0	4	1	2	1	0	0	0	0	0	0	0	0	0	0	0	0	0	0	0	0	0	0	0	0	4	1	2	1	0	0
P24369	P24369	17	17	17	Peptidyl-prolyl cis-trans isomerase B	Ppib	Peptidyl-prolyl cis-trans isomerase B OS=Mus musculus OX=10090 GN=Ppib PE=1 SV=2	1	17	17	17	11	12	9	9	12	12	12	12	10	11	10	9	11	11	9	8	13	12	9	11	11	12	9	11	11	12	9	9	12	12	12	12	10	11	10	9	11	11
P24452	P24452	17	17	17	Macrophage-capping protein	Capg	Macrophage-capping protein OS=Mus musculus OX=10090 GN=Capg PE=1 SV=2	1	17	17	17	9	7	7	6	11	7	9	11	6	7	5	4	11	8	3	2	11	12	5	8	8	8	8	10	9	7	7	6	11	7	9	11	6	7	5	4	11	8
P24527	P24527	60	60	60	Leukotriene A-4 hydrolase	Lta4h	Leukotriene A-4 hydrolase OS=Mus musculus OX=10090 GN=Lta4h PE=1 SV=4	1	60	60	60	38	41	36	33	46	36	40	42	39	37	25	23	42	39	27	26	43	40	29	41	36	39	40	45	38	41	36	33	46	36	40	42	39	37	25	23	42	39
P24547	P24547	38	38	35	Inosine-5-monophosphate dehydrogenase 2	Impdh2	Inosine-5-monophosphate dehydrogenase 2 OS=Mus musculus OX=10090 GN=Impdh2 PE=1 SV=2	1	38	38	35	21	16	14	20	13	15	16	17	20	21	19	18	20	18	13	13	22	20	17	21	19	14	19	16	21	16	14	20	13	15	16	17	20	21	19	18	20	18
P24549	P24549	5	4	2	Retinal dehydrogenase 1	Aldh1a1	Retinal dehydrogenase 1 OS=Mus musculus OX=10090 GN=Aldh1a1 PE=1 SV=5	1	5	4	2	0	0	0	1	0	0	1	0	0	0	0	1	0	1	3	0	0	0	0	0	0	0	1	0	0	0	0	0	0	0	1	0	0	0	0	0	0	1
P24604;P24604-5;P24604-3;P24604-4;P24604-6	P24604;P24604-5;P24604-3;P24604-4	21;19;19;17;2	21;19;19;17;2	5;3;5;3;2	Tyrosine-protein kinase Tec	Tec	Tyrosine-protein kinase Tec OS=Mus musculus OX=10090 GN=Tec PE=1 SV=2;Isoform 5 of Tyrosine-protein kinase Tec OS=Mus musculus OX=10090 GN=Tec;Isoform 3 of Tyrosine-protein kinase Tec OS=Mus musculus OX=10090 GN=Tec;Isoform 4 of Tyrosine-protein kinase Tec	5	21	21	5	8	6	4	2	5	10	9	7	3	4	0	0	4	4	0	0	7	5	4	4	6	6	11	5	8	6	4	2	5	10	9	7	3	4	0	0	4	4
P24668	P24668	12	12	12	Cation-dependent mannose-6-phosphate receptor	M6pr	Cation-dependent mannose-6-phosphate receptor OS=Mus musculus OX=10090 GN=M6pr PE=1 SV=1	1	12	12	12	8	7	7	3	9	6	8	9	7	8	4	2	9	9	2	1	8	10	2	9	6	8	9	9	8	7	7	3	9	6	8	9	7	8	4	2	9	9
P24788;P24788-2	P24788;P24788-2	34;33	34;33	33;32	Cyclin-dependent kinase 11B	Cdk11b	Cyclin-dependent kinase 11B OS=Mus musculus OX=10090 GN=Cdk11b PE=1 SV=2;Isoform 2 of Cyclin-dependent kinase 11B OS=Mus musculus OX=10090 GN=Cdk11b	2	34	34	33	19	17	17	9	13	13	16	17	17	13	11	9	16	14	10	9	16	17	12	12	13	10	18	16	19	17	17	9	13	13	16	17	17	13	11	9	16	14
P25118	P25118	3	3	3	Tumor necrosis factor receptor superfamily member 1A	Tnfrsf1a	Tumor necrosis factor receptor superfamily member 1A OS=Mus musculus OX=10090 GN=Tnfrsf1a PE=1 SV=1	1	3	3	3	0	0	0	1	0	1	0	1	1	0	0	0	0	0	0	0	1	1	1	0	0	0	0	1	0	0	0	1	0	1	0	1	1	0	0	0	0	0
P25119	P25119	5	5	5	Tumor necrosis factor receptor superfamily member 1B	Tnfrsf1b	Tumor necrosis factor receptor superfamily member 1B OS=Mus musculus OX=10090 GN=Tnfrsf1b PE=2 SV=1	1	5	5	5	3	4	2	0	3	4	2	4	4	3	2	1	3	2	0	1	3	4	1	5	2	2	4	4	3	4	2	0	3	4	2	4	4	3	2	1	3	2
P25206	P25206	72	72	72	DNA replication licensing factor MCM3	Mcm3	DNA replication licensing factor MCM3 OS=Mus musculus OX=10090 GN=Mcm3 PE=1 SV=2	1	72	72	72	45	40	34	26	33	33	36	38	43	47	19	17	42	41	15	12	44	43	20	44	35	38	44	36	45	40	34	26	33	33	36	38	43	47	19	17	42	41
P25425-10;P25425-4;P25425-7;P25425-9;P25425-11;P25425-8;P25425-3;P25425-6;P25425-2;P25425-5;P25425;P25425-12;P31362	P25425-10;P25425-4;P25425-7;P25425-9;P25425-11;P25425-8;P25425-3;P25425-6;P25425-2;P25425-5;P25425;P25425-12;P31362	4;3;3;3;3;3;3;3;3;3;3;3;2	4;3;3;3;3;3;3;3;3;3;3;3;2	2;1;1;1;1;1;1;1;1;1;1;1;0	POU domain, class 2, transcription factor 1;POU domain, class 2, transcription factor 3	Pou2f1;Pou2f3	Isoform 10 of POU domain, class 2, transcription factor 1 OS=Mus musculus OX=10090 GN=Pou2f1;Isoform 4 of POU domain, class 2, transcription factor 1 OS=Mus musculus OX=10090 GN=Pou2f1;Isoform 7 of POU domain, class 2, transcription factor 1 OS=Mus musculu	13	4	4	2	1	0	1	0	0	1	1	2	1	0	1	0	0	1	0	1	1	1	0	0	0	1	1	0	1	0	1	0	0	1	1	2	1	0	1	0	0	1
P25444	P25444	22	22	22	40S ribosomal protein S2	Rps2	40S ribosomal protein S2 OS=Mus musculus OX=10090 GN=Rps2 PE=1 SV=3	1	22	22	22	11	10	11	16	12	11	11	12	12	11	8	11	10	8	13	7	13	12	14	10	10	10	10	10	11	10	11	16	12	11	11	12	12	11	8	11	10	8
P25446	P25446	7	7	7	Tumor necrosis factor receptor superfamily member 6	Fas	Tumor necrosis factor receptor superfamily member 6 OS=Mus musculus OX=10090 GN=Fas PE=1 SV=2	1	7	7	7	1	2	1	3	2	3	3	5	3	4	2	3	5	4	2	3	1	3	3	2	0	3	4	2	1	2	1	3	2	3	3	5	3	4	2	3	5	4
P25785	P25785	1	1	1	Metalloproteinase inhibitor 2	Timp2	Metalloproteinase inhibitor 2 OS=Mus musculus OX=10090 GN=Timp2 PE=1 SV=2	1	1	1	1	0	1	0	0	0	0	0	0	0	0	0	0	0	0	0	0	0	0	0	0	0	0	0	0	0	1	0	0	0	0	0	0	0	0	0	0	0	0
P25799;P25799-3;P25799-2;P25799-4;P25799-5;P25799-6;P25799-7	P25799;P25799-3;P25799-2;P25799-4;P25799-5	50;44;38;25;25;19;13	50;44;38;25;25;19;13	50;44;38;25;25;19;13	Nuclear factor NF-kappa-B p105 subunit;Nuclear factor NF-kappa-B p50 subunit	Nfkb1	Nuclear factor NF-kappa-B p105 subunit OS=Mus musculus OX=10090 GN=Nfkb1 PE=1 SV=2;Isoform 3 of Nuclear factor NF-kappa-B p105 subunit OS=Mus musculus OX=10090 GN=Nfkb1;Isoform 2 of Nuclear factor NF-kappa-B p105 subunit OS=Mus musculus OX=10090 GN=Nfkb1;I	7	50	50	50	26	25	19	17	30	23	23	28	25	31	15	16	31	26	14	16	27	28	18	24	24	24	28	24	26	25	19	17	30	23	23	28	25	31	15	16	31	26
P25911;P16277	P25911	27;1	26;1	2;0	Tyrosine-protein kinase Lyn	Lyn	Tyrosine-protein kinase Lyn OS=Mus musculus OX=10090 GN=Lyn PE=1 SV=4	2	27	26	2	13	9	10	8	7	10	9	11	3	1	3	1	2	1	1	0	10	16	8	14	6	7	9	6	13	8	10	7	6	9	8	10	2	0	2	0	1	0
P25916	P25916	6	6	6	Polycomb complex protein BMI-1	Bmi1	Polycomb complex protein BMI-1 OS=Mus musculus OX=10090 GN=Bmi1 PE=1 SV=1	1	6	6	6	0	1	0	1	1	2	2	2	2	0	1	2	3	1	2	1	1	1	3	1	1	1	2	0	0	1	0	1	1	2	2	2	2	0	1	2	3	1
P25976	P25976	42	42	4	Nucleolar transcription factor 1	Ubtf	Nucleolar transcription factor 1 OS=Mus musculus OX=10090 GN=Ubtf PE=1 SV=1	1	42	42	4	22	20	21	15	28	20	22	22	24	23	20	16	25	23	19	14	24	24	21	22	20	22	22	24	22	20	21	15	28	20	22	22	24	23	20	16	25	23
P26011	P26011	37	37	37	Integrin beta-7	Itgb7	Integrin beta-7 OS=Mus musculus OX=10090 GN=Itgb7 PE=1 SV=2	1	37	37	37	19	17	17	12	17	20	17	21	21	21	7	8	16	19	10	8	26	22	9	15	14	18	25	14	19	17	17	12	17	20	17	21	21	21	7	8	16	19
P26039	P26039	214	214	195	Talin-1	Tln1	Talin-1 OS=Mus musculus OX=10090 GN=Tln1 PE=1 SV=2	1	214	214	195	128	123	120	112	146	129	131	145	123	127	83	83	131	123	86	80	144	141	89	128	114	128	129	136	128	123	120	112	146	129	131	145	123	127	83	83	131	123
P26040	P26040	67	49	48	Ezrin	Ezr	Ezrin OS=Mus musculus OX=10090 GN=Ezr PE=1 SV=3	1	67	49	48	32	31	29	31	38	33	36	41	32	35	18	21	32	28	22	19	34	39	24	30	25	30	34	31	23	22	21	20	25	23	25	32	23	26	12	16	22	19
P26041	P26041	86	86	61	Moesin	Msn	Moesin OS=Mus musculus OX=10090 GN=Msn PE=1 SV=3	1	86	86	61	46	43	37	43	54	47	50	55	44	49	33	28	46	43	32	30	53	53	36	47	37	45	44	44	46	43	37	43	54	47	50	55	44	49	33	28	46	43
P26043	P26043	65	40	39	Radixin	Rdx	Radixin OS=Mus musculus OX=10090 GN=Rdx PE=1 SV=3	1	65	40	39	31	31	30	33	37	32	36	36	35	33	24	21	32	32	28	23	37	39	26	33	26	31	33	33	18	18	20	20	20	18	20	22	22	20	17	15	19	19
P26231	P26231	31	31	23	Catenin alpha-1	Ctnna1	Catenin alpha-1 OS=Mus musculus OX=10090 GN=Ctnna1 PE=1 SV=1	1	31	31	23	14	10	11	7	10	12	14	11	13	13	8	7	8	14	9	5	13	14	9	14	10	8	11	11	14	10	11	7	10	12	14	11	13	13	8	7	8	14
P26323	P26323	13	13	13	Friend leukemia integration 1 transcription factor	Fli1	Friend leukemia integration 1 transcription factor OS=Mus musculus OX=10090 GN=Fli1 PE=1 SV=1	1	13	13	13	5	2	4	2	3	3	3	1	8	2	3	2	3	3	1	1	5	4	1	2	1	2	5	1	5	2	4	2	3	3	3	1	8	2	3	2	3	3
P26339	P26339	1	1	1	Chromogranin-A;Pancreastatin;Beta-granin;WE-14;Catestatin;GE-25;Serpinin-RRG;Serpinin;p-Glu serpinin precursor	Chga	Chromogranin-A OS=Mus musculus OX=10090 GN=Chga PE=1 SV=1	1	1	1	1	0	0	0	0	0	0	0	0	0	0	0	0	0	0	0	0	0	0	0	1	0	0	0	0	0	0	0	0	0	0	0	0	0	0	0	0	0	0
P26350	P26350	7	7	7	Prothymosin alpha;Prothymosin alpha, N-terminally processed;Thymosin alpha	Ptma	Prothymosin alpha OS=Mus musculus OX=10090 GN=Ptma PE=1 SV=2	1	7	7	7	3	3	4	4	4	5	3	7	5	2	3	1	4	4	3	2	4	5	3	3	2	2	6	4	3	3	4	4	4	5	3	7	5	2	3	1	4	4
P26369	P26369	26	26	26	Splicing factor U2AF 65 kDa subunit	U2af2	Splicing factor U2AF 65 kDa subunit OS=Mus musculus OX=10090 GN=U2af2 PE=1 SV=3	1	26	26	26	16	15	15	11	17	14	18	14	15	16	10	10	17	14	10	7	17	16	11	15	11	15	13	16	16	15	15	11	17	14	18	14	15	16	10	10	17	14
P26443	P26443	41	41	41	Glutamate dehydrogenase 1, mitochondrial	Glud1	Glutamate dehydrogenase 1, mitochondrial OS=Mus musculus OX=10090 GN=Glud1 PE=1 SV=1	1	41	41	41	26	26	21	19	25	25	25	26	19	24	14	16	25	25	18	14	27	28	20	24	21	22	25	23	26	26	21	19	25	25	25	26	19	24	14	16	25	25
P26450	P26450	54	53	45	Phosphatidylinositol 3-kinase regulatory subunit alpha	Pik3r1	Phosphatidylinositol 3-kinase regulatory subunit alpha OS=Mus musculus OX=10090 GN=Pik3r1 PE=1 SV=2	1	54	53	45	22	24	15	21	26	26	24	25	24	16	20	20	19	24	16	16	30	21	20	16	21	25	25	26	22	24	15	21	26	26	24	24	24	16	20	20	19	24
P26516	P26516	23	23	23	26S proteasome non-ATPase regulatory subunit 7	Psmd7	26S proteasome non-ATPase regulatory subunit 7 OS=Mus musculus OX=10090 GN=Psmd7 PE=1 SV=2	1	23	23	23	9	6	6	10	12	10	8	11	11	10	8	11	9	9	6	7	12	10	7	9	7	6	10	10	9	6	6	10	12	10	8	11	11	10	8	11	9	9
P26638	P26638	45	45	45	Serine--tRNA ligase, cytoplasmic	Sars	Serine--tRNA ligase, cytoplasmic OS=Mus musculus OX=10090 GN=Sars PE=1 SV=3	1	45	45	45	26	24	19	17	23	21	23	22	21	24	16	14	23	23	14	14	30	30	15	24	23	22	24	22	26	24	19	17	23	21	23	22	21	24	16	14	23	23
P26883	P26883	8	8	8	Peptidyl-prolyl cis-trans isomerase FKBP1A	Fkbp1a	Peptidyl-prolyl cis-trans isomerase FKBP1A OS=Mus musculus OX=10090 GN=Fkbp1a PE=1 SV=2	1	8	8	8	4	4	4	3	4	3	3	4	3	3	3	3	3	3	2	3	4	4	3	3	3	2	4	5	4	4	4	3	4	3	3	4	3	3	3	3	3	3
P27046	P27046	48	48	46	Alpha-mannosidase 2	Man2a1	Alpha-mannosidase 2 OS=Mus musculus OX=10090 GN=Man2a1 PE=1 SV=2	1	48	48	46	16	19	13	5	10	21	17	17	25	25	7	7	18	21	10	6	25	23	6	12	19	15	27	11	16	19	13	5	10	21	17	17	25	25	7	7	18	21
P27048;P63163	P27048;P63163	7;7	7;7	7;7	Small nuclear ribonucleoprotein-associated protein B;Small nuclear ribonucleoprotein-associated protein N	Snrpb;Snrpn	Small nuclear ribonucleoprotein-associated protein B OS=Mus musculus OX=10090 GN=Snrpb PE=1 SV=1;Small nuclear ribonucleoprotein-associated protein N OS=Mus musculus OX=10090 GN=Snrpn PE=1 SV=1	2	7	7	7	1	3	2	1	1	4	2	3	4	1	1	1	2	1	1	1	3	2	1	1	1	2	2	2	1	3	2	1	1	4	2	3	4	1	1	1	2	1
P27546;P27546-2;P27546-3	P27546;P27546-2;P27546-3	60;60;56	60;60;56	36;36;32	Microtubule-associated protein 4	Map4	Microtubule-associated protein 4 OS=Mus musculus OX=10090 GN=Map4 PE=1 SV=3;Isoform 2 of Microtubule-associated protein 4 OS=Mus musculus OX=10090 GN=Map4;Isoform 3 of Microtubule-associated protein 4 OS=Mus musculus OX=10090 GN=Map4	3	60	60	36	31	29	29	27	27	26	30	27	32	29	27	24	31	30	23	25	33	32	22	26	23	25	27	28	31	29	29	27	27	26	30	27	32	29	27	24	31	30
P27577;P15037	P27577	11;1	11;1	11;1	Protein C-ets-1	Ets1	Protein C-ets-1 OS=Mus musculus OX=10090 GN=Ets1 PE=1 SV=2	2	11	11	11	6	6	5	4	8	7	7	8	9	8	4	4	6	7	4	3	9	7	4	5	5	5	9	5	6	6	5	4	8	7	7	8	9	8	4	4	6	7
P27601	P27601	27	27	26	Guanine nucleotide-binding protein subunit alpha-13	Gna13	Guanine nucleotide-binding protein subunit alpha-13 OS=Mus musculus OX=10090 GN=Gna13 PE=1 SV=1	1	27	27	26	11	14	7	6	10	16	12	13	17	14	6	4	11	12	5	3	16	14	5	9	9	10	15	9	11	14	7	6	10	16	12	13	17	14	6	4	11	12
P27612	P27612	51	51	51	Phospholipase A-2-activating protein	Plaa	Phospholipase A-2-activating protein OS=Mus musculus OX=10090 GN=Plaa PE=1 SV=4	1	51	51	51	38	33	32	20	28	34	34	32	33	35	15	13	34	35	15	12	38	39	20	34	29	32	34	29	38	33	32	20	28	34	34	32	33	35	15	13	34	35
P27641	P27641	46	46	46	X-ray repair cross-complementing protein 5	Xrcc5	X-ray repair cross-complementing protein 5 OS=Mus musculus OX=10090 GN=Xrcc5 PE=1 SV=4	1	46	46	46	22	16	15	19	21	21	19	22	21	20	14	12	14	16	12	12	22	20	15	16	13	22	22	18	22	16	15	19	21	21	19	22	21	20	14	12	14	16
P27659	P27659	31	31	27	60S ribosomal protein L3	Rpl3	60S ribosomal protein L3 OS=Mus musculus OX=10090 GN=Rpl3 PE=1 SV=3	1	31	31	27	18	13	14	19	18	16	18	18	16	17	15	16	15	15	15	13	18	17	17	14	14	15	17	13	18	13	14	19	18	16	18	18	16	17	15	16	15	15
P27661	P27661	16	7	5	Histone H2AX	H2afx	Histone H2AX OS=Mus musculus OX=10090 GN=H2afx PE=1 SV=2	1	16	7	5	6	6	5	9	9	7	6	7	6	7	7	4	5	8	4	4	6	7	3	3	4	5	10	4	1	1	1	3	2	2	1	1	1	2	5	2	1	3
P27773	P27773	61	61	60	Protein disulfide-isomerase A3	Pdia3	Protein disulfide-isomerase A3 OS=Mus musculus OX=10090 GN=Pdia3 PE=1 SV=2	1	61	61	60	30	32	31	39	38	27	33	38	33	33	28	27	34	32	32	30	38	34	29	32	29	33	35	36	30	32	31	39	38	27	33	38	33	33	28	27	34	32
P27790	P27790	3	3	3	Major centromere autoantigen B	Cenpb	Major centromere autoantigen B OS=Mus musculus OX=10090 GN=Cenpb PE=2 SV=2	1	3	3	3	1	1	0	0	0	0	0	1	1	1	0	0	0	2	0	0	1	1	0	0	1	0	2	0	1	1	0	0	0	0	0	1	1	1	0	0	0	2
P27808	P27808	15	15	15	Alpha-1,3-mannosyl-glycoprotein 2-beta-N-acetylglucosaminyltransferase	Mgat1	Alpha-1,3-mannosyl-glycoprotein 2-beta-N-acetylglucosaminyltransferase OS=Mus musculus OX=10090 GN=Mgat1 PE=1 SV=1	1	15	15	15	3	3	2	2	2	6	4	4	8	8	3	3	9	7	2	2	8	4	1	1	5	1	7	0	3	3	2	2	2	6	4	4	8	8	3	3	9	7
P27811	P27811	5	5	3	Killer cell lectin-like receptor subfamily B member 1A	Klrb1a	Killer cell lectin-like receptor subfamily B member 1A OS=Mus musculus OX=10090 GN=Klrb1a PE=1 SV=2	1	5	5	3	2	4	1	1	0	1	2	2	0	0	0	0	0	0	0	0	1	2	0	0	1	2	2	1	2	4	1	1	0	1	2	2	0	0	0	0	0	0
P27814;P27814-2	P27814;P27814-2	3;2	3;2	2;1	Killer cell lectin-like receptor subfamily B member 1C	Klrb1c	Killer cell lectin-like receptor subfamily B member 1C OS=Mus musculus OX=10090 GN=Klrb1c PE=1 SV=2;Isoform 2 of Killer cell lectin-like receptor subfamily B member 1C OS=Mus musculus OX=10090 GN=Klrb1c	2	3	3	2	1	3	1	0	1	1	1	1	0	0	0	0	0	0	0	0	0	0	0	0	0	0	0	0	1	3	1	0	1	1	1	1	0	0	0	0	0	0
P27870	P27870	53	53	50	Proto-oncogene vav	Vav1	Proto-oncogene vav OS=Mus musculus OX=10090 GN=Vav1 PE=1 SV=1	1	53	53	50	31	31	28	17	28	34	31	32	31	30	9	11	34	31	14	11	33	34	15	28	28	28	33	29	31	31	28	17	28	34	31	32	31	30	9	11	34	31
P28028	P28028	14	9	6	Serine/threonine-protein kinase B-raf	Braf	Serine/threonine-protein kinase B-raf OS=Mus musculus OX=10090 GN=Braf PE=1 SV=3	1	14	9	6	7	7	3	3	4	9	8	5	7	5	5	3	4	8	2	3	5	7	5	6	5	3	9	6	4	4	0	2	4	6	4	3	3	3	5	2	1	5
P28063	P28063	23	23	23	Proteasome subunit beta type-8	Psmb8	Proteasome subunit beta type-8 OS=Mus musculus OX=10090 GN=Psmb8 PE=1 SV=2	1	23	23	23	16	13	13	7	14	17	16	13	18	15	2	2	15	17	3	1	17	17	6	14	13	12	15	14	16	13	13	7	14	17	16	13	18	15	2	2	15	17
P28076	P28076	9	9	9	Proteasome subunit beta type-9	Psmb9	Proteasome subunit beta type-9 OS=Mus musculus OX=10090 GN=Psmb9 PE=1 SV=1	1	9	9	9	6	7	5	0	3	7	7	6	7	4	0	0	6	7	1	0	7	8	0	5	7	7	7	6	6	7	5	0	3	7	7	6	7	4	0	0	6	7
P28271	P28271	57	57	56	Cytoplasmic aconitate hydratase	Aco1	Cytoplasmic aconitate hydratase OS=Mus musculus OX=10090 GN=Aco1 PE=1 SV=3	1	57	57	56	29	24	21	13	30	27	26	28	29	28	15	15	30	26	9	9	30	28	12	24	26	21	26	24	29	24	21	13	30	27	26	28	29	28	15	15	30	26
P28352	P28352	23	23	23	DNA-(apurinic or apyrimidinic site) lyase;DNA-(apurinic or apyrimidinic site) lyase, mitochondrial	Apex1	DNA-(apurinic or apyrimidinic site) lyase OS=Mus musculus OX=10090 GN=Apex1 PE=1 SV=2	1	23	23	23	9	12	8	8	11	14	11	12	11	8	6	5	9	13	7	7	11	12	7	9	7	8	12	10	9	12	8	8	11	14	11	12	11	8	6	5	9	13
P28474	P28474	24	24	23	Alcohol dehydrogenase class-3	Adh5	Alcohol dehydrogenase class-3 OS=Mus musculus OX=10090 GN=Adh5 PE=1 SV=3	1	24	24	23	11	10	10	16	14	13	10	13	11	12	13	13	10	11	12	12	11	13	14	13	12	12	13	12	11	10	10	16	14	13	10	13	11	12	13	13	10	11
P28481-6;P28481-5;P28481-2;P28481-7;P28481-4;P28481-1;P28481	P28481-6;P28481-5;P28481-2;P28481-7;P28481-4;P28481-1;P28481	6;6;5;5;5;5;5	6;6;5;5;5;5;5	6;6;5;5;5;5;5	Collagen alpha-1(II) chain;Collagen alpha-1(II) chain;Chondrocalcin	Col2a1	Isoform 6 of Collagen alpha-1(II) chain OS=Mus musculus OX=10090 GN=Col2a1;Isoform 5 of Collagen alpha-1(II) chain OS=Mus musculus OX=10090 GN=Col2a1;Isoform 3 of Collagen alpha-1(II) chain OS=Mus musculus OX=10090 GN=Col2a1;Isoform 7 of Collagen alpha-1(I	7	6	6	6	0	0	1	0	0	2	0	1	0	1	0	0	0	1	0	1	0	0	0	3	0	0	1	1	0	0	1	0	0	2	0	1	0	1	0	0	0	1
P28563	P28563	2	2	2	Dual specificity protein phosphatase 1	Dusp1	Dual specificity protein phosphatase 1 OS=Mus musculus OX=10090 GN=Dusp1 PE=1 SV=1	1	2	2	2	0	0	0	0	0	0	1	1	0	0	0	0	1	2	0	0	0	0	0	0	0	0	1	0	0	0	0	0	0	0	1	1	0	0	0	0	1	2
P28574-2;P28574	P28574-2;P28574	13;13	13;13	13;13	Protein max	Max	Isoform 2 of Protein max OS=Mus musculus OX=10090 GN=Max;Protein max OS=Mus musculus OX=10090 GN=Max PE=1 SV=2	2	13	13	13	8	7	6	6	7	6	7	8	5	7	4	3	6	5	4	4	7	7	6	9	7	6	7	8	8	7	6	6	7	6	7	8	5	7	4	3	6	5
P28575	P28575	1	1	1	Actin-binding protein IPP	Ipp	Actin-binding protein IPP OS=Mus musculus OX=10090 GN=Ipp PE=2 SV=3	1	1	1	1	1	0	0	0	0	0	0	0	0	1	0	0	0	1	0	0	0	0	0	0	0	1	1	0	1	0	0	0	0	0	0	0	0	1	0	0	0	1
P28650;P28650-2	P28650;P28650-2	14;14	13;13	13;13	Adenylosuccinate synthetase isozyme 1	Adssl1	Adenylosuccinate synthetase isozyme 1 OS=Mus musculus OX=10090 GN=Adssl1 PE=1 SV=2;Isoform 2 of Adenylosuccinate synthetase isozyme 1 OS=Mus musculus OX=10090 GN=Adssl1	2	14	13	13	8	6	6	3	4	8	9	11	5	3	2	1	1	5	1	1	7	8	2	4	8	5	6	5	7	6	6	3	4	7	9	10	4	2	2	1	1	4
P28652	P28652	11	1	1	Calcium/calmodulin-dependent protein kinase type II subunit beta	Camk2b	Calcium/calmodulin-dependent protein kinase type II subunit beta OS=Mus musculus OX=10090 GN=Camk2b PE=1 SV=2	1	11	1	1	8	6	5	2	5	7	7	5	6	5	2	2	7	6	2	2	6	8	3	5	6	6	9	5	0	0	0	0	0	0	0	0	0	0	0	0	0	0
P28653	P28653	12	12	12	Biglycan	Bgn	Biglycan OS=Mus musculus OX=10090 GN=Bgn PE=1 SV=1	1	12	12	12	0	0	0	4	0	0	0	0	0	0	1	0	0	0	3	0	0	0	0	8	0	0	2	0	0	0	0	4	0	0	0	0	0	0	1	0	0	0
P28656	P28656	17	15	15	Nucleosome assembly protein 1-like 1	Nap1l1	Nucleosome assembly protein 1-like 1 OS=Mus musculus OX=10090 GN=Nap1l1 PE=1 SV=2	1	17	15	15	8	7	5	5	7	8	8	6	10	9	6	5	8	8	4	3	11	9	4	6	6	6	9	4	6	5	4	4	5	7	6	5	8	7	5	4	6	6
P28658	P28658	21	21	21	Ataxin-10	Atxn10	Ataxin-10 OS=Mus musculus OX=10090 GN=Atxn10 PE=1 SV=2	1	21	21	21	8	10	6	6	13	12	12	8	14	14	6	8	11	13	7	6	12	11	6	9	7	9	14	11	8	10	6	6	13	12	12	8	14	14	6	8	11	13
P28659-4;P28659-2;P28659-3;P28659	P28659-4;P28659-2;P28659-3;P28659	12;11;11;11	10;9;9;9	10;9;9;9	CUGBP Elav-like family member 1	Celf1	Isoform 4 of CUGBP Elav-like family member 1 OS=Mus musculus OX=10090 GN=Celf1;Isoform 2 of CUGBP Elav-like family member 1 OS=Mus musculus OX=10090 GN=Celf1;Isoform 3 of CUGBP Elav-like family member 1 OS=Mus musculus OX=10090 GN=Celf1;CUGBP Elav-like fam	4	12	10	10	6	5	5	4	3	6	5	5	8	6	6	6	7	7	5	5	7	7	5	4	5	7	6	4	5	4	4	3	3	5	4	5	7	5	5	5	5	6
P28660;P28660-2	P28660;P28660-2	23;22	21;20	21;20	Nck-associated protein 1	Nckap1	Nck-associated protein 1 OS=Mus musculus OX=10090 GN=Nckap1 PE=1 SV=2;Isoform 2 of Nck-associated protein 1 OS=Mus musculus OX=10090 GN=Nckap1	2	23	21	21	6	3	6	3	5	4	4	4	9	6	3	6	5	8	4	2	7	10	2	5	7	4	5	3	5	3	5	3	5	3	3	3	8	6	3	6	5	8
P28661-2;P28661;P28661-4;P28661-3;P28661-5;P28661-6	P28661-2;P28661;P28661-4;P28661-3;P28661-5	24;24;23;21;20;9	22;22;21;19;18;8	22;22;21;19;18;8	Septin-4	2004-09-01	Isoform 2 of Septin-4 OS=Mus musculus OX=10090 GN=Septin4;Septin-4 OS=Mus musculus OX=10090 GN=Septin4 PE=1 SV=1;Isoform 4 of Septin-4 OS=Mus musculus OX=10090 GN=Septin4;Isoform 3 of Septin-4 OS=Mus musculus OX=10090 GN=Septin4;Isoform 5 of Septin-4 OS=Mu	6	24	22	22	14	14	9	6	12	14	17	14	5	4	1	0	1	6	1	2	14	14	4	12	10	12	13	10	14	13	9	5	12	13	15	12	3	3	1	0	1	5
P28662	P28662	1	1	1	Brain protein I3	Bri3	Brain protein I3 OS=Mus musculus OX=10090 GN=Bri3 PE=2 SV=2	1	1	1	1	0	1	0	0	0	1	0	1	1	0	0	0	0	1	0	0	0	0	0	0	0	0	1	0	0	1	0	0	0	1	0	1	1	0	0	0	0	1
P28704-2;P28704;P28700	P28704-2;P28704	16;16;4	16;16;4	14;14;2	Retinoic acid receptor RXR-beta	Rxrb	Isoform Short of Retinoic acid receptor RXR-beta OS=Mus musculus OX=10090 GN=Rxrb;Retinoic acid receptor RXR-beta OS=Mus musculus OX=10090 GN=Rxrb PE=1 SV=2	3	16	16	14	7	6	3	3	5	3	4	5	8	6	3	4	5	6	4	2	6	9	3	2	4	9	5	2	7	6	3	3	5	3	4	5	8	6	3	4	5	6
P28738	P28738	47	30	29	Kinesin heavy chain isoform 5C	Kif5c	Kinesin heavy chain isoform 5C OS=Mus musculus OX=10090 GN=Kif5c PE=1 SV=3	1	47	30	29	21	20	15	19	18	18	20	20	17	20	19	17	17	23	17	12	21	23	22	19	13	16	16	16	11	10	7	10	8	8	10	11	9	10	11	10	7	12
P28740;P28740-1	P28740;P28740-1	36;35	36;35	3;2	Kinesin-like protein KIF2A	Kif2a	Kinesin-like protein KIF2A OS=Mus musculus OX=10090 GN=Kif2a PE=1 SV=2;Isoform 1 of Kinesin-like protein KIF2A OS=Mus musculus OX=10090 GN=Kif2a	2	36	36	3	16	17	10	5	8	15	14	15	20	16	6	5	14	19	3	4	17	15	7	13	14	13	19	12	16	17	10	5	8	15	14	15	20	16	6	5	14	19
P28740-2;Q8C0N1	P28740-2	34;2	1;0	1;0	Kinesin-like protein KIF2A	Kif2a	Isoform 2 of Kinesin-like protein KIF2A OS=Mus musculus OX=10090 GN=Kif2a	2	34	1	1	16	17	10	5	8	15	15	15	20	16	6	5	14	19	4	5	17	15	8	13	14	14	19	11	1	1	1	1	1	1	1	1	1	1	0	0	1	1
P28741	P28741	19	17	17	Kinesin-like protein KIF3A	Kif3a	Kinesin-like protein KIF3A OS=Mus musculus OX=10090 GN=Kif3a PE=1 SV=2	1	19	17	17	6	9	3	3	5	5	5	5	6	9	3	3	4	5	2	2	4	7	3	5	4	3	6	7	5	7	2	3	3	4	3	4	4	7	3	3	3	3
P28843	P28843	35	35	35	Dipeptidyl peptidase 4;Dipeptidyl peptidase 4 membrane form;Dipeptidyl peptidase 4 soluble form	Dpp4	Dipeptidyl peptidase 4 OS=Mus musculus OX=10090 GN=Dpp4 PE=1 SV=3	1	35	35	35	10	12	7	4	3	12	9	10	21	20	9	3	20	21	7	7	21	24	9	19	16	20	24	19	10	12	7	4	3	12	9	10	21	20	9	3	20	21
P28867;P28867-2	P28867;P28867-2	38;37	37;36	37;36	Protein kinase C delta type;Protein kinase C delta type regulatory subunit;Protein kinase C delta type catalytic subunit	Prkcd	Protein kinase C delta type OS=Mus musculus OX=10090 GN=Prkcd PE=1 SV=3;Isoform 2 of Protein kinase C delta type OS=Mus musculus OX=10090 GN=Prkcd	2	38	37	37	19	15	11	13	14	16	13	15	23	19	19	15	15	20	15	9	19	24	17	15	11	14	20	14	18	14	10	12	13	15	12	14	22	18	18	14	14	19
P29037	P29037	5	5	3	TATA-box-binding protein	Tbp	TATA-box-binding protein OS=Mus musculus OX=10090 GN=Tbp PE=1 SV=1	1	5	5	3	1	0	0	0	3	4	3	2	3	4	0	1	3	3	0	0	1	3	1	1	1	3	2	3	1	0	0	0	3	4	3	2	3	4	0	1	3	3
P29341	P29341	55	55	40	Polyadenylate-binding protein 1	Pabpc1	Polyadenylate-binding protein 1 OS=Mus musculus OX=10090 GN=Pabpc1 PE=1 SV=2	1	55	55	40	27	24	27	27	25	23	24	26	28	30	18	15	26	27	21	14	33	32	23	23	20	26	30	28	27	24	27	27	25	23	24	26	28	30	18	15	26	27
P29351;P29351-3	P29351;P29351-3	64;54	64;54	2;0	Tyrosine-protein phosphatase non-receptor type 6	Ptpn6	Tyrosine-protein phosphatase non-receptor type 6 OS=Mus musculus OX=10090 GN=Ptpn6 PE=1 SV=2;Isoform 3 of Tyrosine-protein phosphatase non-receptor type 6 OS=Mus musculus OX=10090 GN=Ptpn6	2	64	64	2	35	33	31	29	48	35	34	36	28	31	12	15	35	28	17	14	42	41	22	38	27	36	37	40	35	33	31	29	48	35	34	36	28	31	12	15	35	28
P29351-2	P29351-2	64	2	2	Tyrosine-protein phosphatase non-receptor type 6	Ptpn6	Isoform 2 of Tyrosine-protein phosphatase non-receptor type 6 OS=Mus musculus OX=10090 GN=Ptpn6	1	64	2	2	34	33	31	29	46	35	34	36	28	31	13	14	34	28	16	13	41	41	22	37	27	36	37	38	0	0	0	1	0	0	0	0	0	0	1	0	1	0
P29352	P29352	34	34	34	Tyrosine-protein phosphatase non-receptor type 22	Ptpn22	Tyrosine-protein phosphatase non-receptor type 22 OS=Mus musculus OX=10090 GN=Ptpn22 PE=1 SV=1	1	34	34	34	20	13	14	5	14	19	18	24	15	16	9	8	13	18	7	4	20	17	8	10	16	17	16	14	20	13	14	5	14	19	18	24	15	16	9	8	13	18
P29387	P29387	15	7	7	Guanine nucleotide-binding protein subunit beta-4	Gnb4	Guanine nucleotide-binding protein subunit beta-4 OS=Mus musculus OX=10090 GN=Gnb4 PE=1 SV=4	1	15	7	7	8	8	8	5	8	10	8	8	10	7	3	2	7	9	3	4	9	9	3	7	8	8	9	7	3	3	3	2	3	5	3	3	4	3	1	0	2	4
P29391;P49945	P29391;P49945	10;5	10;5	10;5	Ferritin light chain 1;Ferritin light chain 2	Ftl1;Ftl2	Ferritin light chain 1 OS=Mus musculus OX=10090 GN=Ftl1 PE=1 SV=2;Ferritin light chain 2 OS=Mus musculus OX=10090 GN=Ftl2 PE=3 SV=2	2	10	10	10	6	6	5	0	0	4	3	3	6	3	1	0	3	4	1	0	6	5	0	4	5	5	6	3	6	6	5	0	0	4	3	3	6	3	1	0	3	4
P29416	P29416	19	19	19	Beta-hexosaminidase subunit alpha	Hexa	Beta-hexosaminidase subunit alpha OS=Mus musculus OX=10090 GN=Hexa PE=1 SV=2	1	19	19	19	10	11	7	3	9	12	12	11	12	14	5	4	11	12	5	5	10	13	6	7	7	12	12	7	10	11	7	3	9	12	12	11	12	14	5	4	11	12
P29452	P29452	33	33	33	Caspase-1;Caspase-1 subunit p20;Caspase-1 subunit p10	Casp1	Caspase-1 OS=Mus musculus OX=10090 GN=Casp1 PE=1 SV=1	1	33	33	33	19	18	17	10	19	18	18	20	19	20	13	11	22	17	9	12	21	21	11	16	19	21	19	20	19	18	17	10	19	18	18	20	19	20	13	11	22	17
P29594	P29594	15	15	15	Caspase-2;Caspase-2 subunit p18;Caspase-2 subunit p13;Caspase-2 subunit p12	Casp2	Caspase-2 OS=Mus musculus OX=10090 GN=Casp2 PE=1 SV=5	1	15	15	15	10	7	6	1	5	7	7	5	8	9	1	1	7	9	1	1	7	10	2	4	5	5	8	5	10	7	6	1	5	7	7	5	8	9	1	1	7	9
P29595	P29595	4	4	4	NEDD8	Nedd8	NEDD8 OS=Mus musculus OX=10090 GN=Nedd8 PE=1 SV=2	1	4	4	4	2	1	2	1	3	1	2	2	1	2	2	2	2	1	2	1	3	2	2	2	1	2	2	2	2	1	2	1	3	1	2	2	1	2	2	2	2	1
P29758	P29758	22	22	22	Ornithine aminotransferase, mitochondrial	Oat	Ornithine aminotransferase, mitochondrial OS=Mus musculus OX=10090 GN=Oat PE=1 SV=1	1	22	22	22	14	14	14	6	13	12	16	13	14	15	5	5	12	13	8	5	15	14	5	13	12	12	14	14	14	14	14	6	13	12	16	13	14	15	5	5	12	13
P30275;Q6P8J7	P30275	10;1	10;1	10;1	Creatine kinase U-type, mitochondrial	Ckmt1	Creatine kinase U-type, mitochondrial OS=Mus musculus OX=10090 GN=Ckmt1 PE=1 SV=1	2	10	10	10	1	2	1	0	1	3	5	4	2	2	1	0	3	6	1	0	1	0	0	1	0	1	6	3	1	2	1	0	1	3	5	4	2	2	1	0	3	6
P30280;P25322	P30280	10;2	10;2	10;2	G1/S-specific cyclin-D2	Ccnd2	G1/S-specific cyclin-D2 OS=Mus musculus OX=10090 GN=Ccnd2 PE=1 SV=1	2	10	10	10	4	6	1	1	0	1	1	1	7	3	3	2	0	0	0	0	5	4	2	2	0	0	0	1	4	6	1	1	0	1	1	1	7	3	3	2	0	0
P30282	P30282	9	9	9	G1/S-specific cyclin-D3	Ccnd3	G1/S-specific cyclin-D3 OS=Mus musculus OX=10090 GN=Ccnd3 PE=1 SV=1	1	9	9	9	3	3	2	1	0	2	0	0	4	4	1	1	0	0	1	0	3	2	2	3	1	0	1	1	3	3	2	1	0	2	0	0	4	4	1	1	0	0
P30285	P30285	16	15	15	Cyclin-dependent kinase 4	Cdk4	Cyclin-dependent kinase 4 OS=Mus musculus OX=10090 GN=Cdk4 PE=1 SV=1	1	16	15	15	8	7	6	1	2	7	6	3	9	7	1	1	4	7	0	0	11	10	1	7	7	6	8	4	7	6	5	1	1	6	5	2	8	6	1	1	3	6
P30415	P30415	31	31	31	NK-tumor recognition protein;Putative peptidyl-prolyl cis-trans isomerase	Nktr	NK-tumor recognition protein OS=Mus musculus OX=10090 GN=Nktr PE=1 SV=4	1	31	31	31	7	9	4	6	9	7	8	8	7	10	8	5	9	12	8	6	8	10	7	6	9	6	16	10	7	9	4	6	9	7	8	8	7	10	8	5	9	12
P30416	P30416	45	45	45	Peptidyl-prolyl cis-trans isomerase FKBP4;Peptidyl-prolyl cis-trans isomerase FKBP4, N-terminally processed	Fkbp4	Peptidyl-prolyl cis-trans isomerase FKBP4 OS=Mus musculus OX=10090 GN=Fkbp4 PE=1 SV=5	1	45	45	45	29	24	25	23	26	26	29	33	31	31	19	20	31	26	18	17	28	31	22	27	18	26	30	26	29	24	25	23	26	26	29	33	31	31	19	20	31	26
P30558	P30558	5	5	5	Proteinase-activated receptor 1	F2r	Proteinase-activated receptor 1 OS=Mus musculus OX=10090 GN=F2r PE=1 SV=2	1	5	5	5	1	3	1	0	0	3	1	1	2	1	0	1	0	0	0	0	2	1	1	1	0	1	2	0	1	3	1	0	0	3	1	1	2	1	0	1	0	0
P30561;Q3U1U7-3	P30561	19;1	18;0	18;0	Aryl hydrocarbon receptor	Ahr	Aryl hydrocarbon receptor OS=Mus musculus OX=10090 GN=Ahr PE=1 SV=3	2	19	18	18	6	3	4	1	4	4	4	7	6	3	2	2	3	5	0	0	6	8	7	6	4	2	6	3	5	3	4	1	4	4	3	7	5	3	2	2	3	5
P30681	P30681	30	30	25	High mobility group protein B2	Hmgb2	High mobility group protein B2 OS=Mus musculus OX=10090 GN=Hmgb2 PE=1 SV=3	1	30	30	25	13	12	13	24	22	11	14	16	11	10	17	17	15	13	19	14	19	12	19	11	12	13	14	13	13	12	13	24	22	11	14	16	11	10	17	17	15	13
P30882	P30882	3	3	3	C-C motif chemokine 5	Ccl5	C-C motif chemokine 5 OS=Mus musculus OX=10090 GN=Ccl5 PE=1 SV=2	1	3	3	3	1	1	0	0	0	0	0	0	1	0	0	0	0	1	0	0	0	2	0	1	0	0	0	0	1	1	0	0	0	0	0	0	1	0	0	0	0	1
P30999;P30999-2;P30999-3	P30999;P30999-2;P30999-3	4;3;3	4;3;3	4;3;3	Catenin delta-1	Ctnnd1	Catenin delta-1 OS=Mus musculus OX=10090 GN=Ctnnd1 PE=1 SV=2;Isoform 2 of Catenin delta-1 OS=Mus musculus OX=10090 GN=Ctnnd1;Isoform 3 of Catenin delta-1 OS=Mus musculus OX=10090 GN=Ctnnd1	3	4	4	4	0	1	0	0	0	4	1	0	0	0	0	0	0	1	0	0	0	0	0	0	1	1	0	0	0	1	0	0	0	4	1	0	0	0	0	0	0	1
P31041	P31041	1	1	1	T-cell-specific surface glycoprotein CD28	Cd28	T-cell-specific surface glycoprotein CD28 OS=Mus musculus OX=10090 GN=Cd28 PE=1 SV=2	1	1	1	1	0	0	0	0	0	0	0	0	1	1	0	0	0	0	0	0	0	0	0	0	0	0	0	0	0	0	0	0	0	0	0	0	1	1	0	0	0	0
P31230	P31230	20	20	20	Aminoacyl tRNA synthase complex-interacting multifunctional protein 1;Endothelial monocyte-activating polypeptide 2	Aimp1	Aminoacyl tRNA synthase complex-interacting multifunctional protein 1 OS=Mus musculus OX=10090 GN=Aimp1 PE=1 SV=2	1	20	20	20	10	12	10	5	9	13	10	13	13	7	2	5	8	10	4	3	12	13	1	9	6	10	12	10	10	12	10	5	9	13	10	13	13	7	2	5	8	10
P31266;P31266-2;O08674	P31266;P31266-2	22;21;1	22;21;1	22;21;1	Recombining binding protein suppressor of hairless	Rbpj	Recombining binding protein suppressor of hairless OS=Mus musculus OX=10090 GN=Rbpj PE=1 SV=1;Isoform 2 of Recombining binding protein suppressor of hairless OS=Mus musculus OX=10090 GN=Rbpj	3	22	22	22	10	10	9	6	5	10	9	10	13	11	6	5	10	12	7	6	11	12	6	10	9	9	11	8	10	10	9	6	5	10	9	10	13	11	6	5	10	12
P31324	P31324	11	8	8	cAMP-dependent protein kinase type II-beta regulatory subunit	Prkar2b	cAMP-dependent protein kinase type II-beta regulatory subunit OS=Mus musculus OX=10090 GN=Prkar2b PE=1 SV=3	1	11	8	8	4	4	3	1	2	5	4	5	7	7	3	1	3	7	2	3	4	2	1	4	5	5	8	4	2	2	1	0	0	3	2	2	5	5	2	0	2	5
P31750	P31750	29	29	25	RAC-alpha serine/threonine-protein kinase	Akt1	RAC-alpha serine/threonine-protein kinase OS=Mus musculus OX=10090 GN=Akt1 PE=1 SV=2	1	29	29	25	8	7	7	4	6	12	12	9	11	7	4	2	6	7	6	4	13	10	6	10	5	7	12	5	8	7	7	4	6	12	12	9	11	7	4	2	6	7
P31786	P31786	3	3	3	Acyl-CoA-binding protein	Dbi	Acyl-CoA-binding protein OS=Mus musculus OX=10090 GN=Dbi PE=1 SV=2	1	3	3	3	1	1	2	1	1	0	1	2	2	1	0	1	1	1	0	1	3	2	1	1	1	1	1	1	1	1	2	1	1	0	1	2	2	1	0	1	1	1
P31938	P31938	23	16	16	Dual specificity mitogen-activated protein kinase kinase 1	Map2k1	Dual specificity mitogen-activated protein kinase kinase 1 OS=Mus musculus OX=10090 GN=Map2k1 PE=1 SV=2	1	23	16	16	11	10	9	7	12	13	11	13	12	10	7	6	13	12	9	6	18	14	8	12	13	13	11	11	8	9	7	6	9	10	8	9	8	7	6	5	11	8
P32020;P32020-2	P32020;P32020-2	12;7	12;7	12;7	Non-specific lipid-transfer protein	Scp2	Non-specific lipid-transfer protein OS=Mus musculus OX=10090 GN=Scp2 PE=1 SV=3;Isoform SCP2 of Non-specific lipid-transfer protein OS=Mus musculus OX=10090 GN=Scp2	2	12	12	12	3	2	2	2	4	2	1	1	5	5	9	5	4	3	3	3	3	6	3	3	0	3	3	3	3	2	2	2	4	2	1	1	5	5	9	5	4	3
P32037	P32037	12	12	12	Solute carrier family 2, facilitated glucose transporter member 3	Slc2a3	Solute carrier family 2, facilitated glucose transporter member 3 OS=Mus musculus OX=10090 GN=Slc2a3 PE=1 SV=1	1	12	12	12	4	6	5	3	5	6	5	5	5	5	3	3	6	8	3	3	7	6	3	3	2	4	8	4	4	6	5	3	5	6	5	5	5	5	3	3	6	8
P32067	P32067	45	45	45	Lupus La protein homolog	Ssb	Lupus La protein homolog OS=Mus musculus OX=10090 GN=Ssb PE=1 SV=1	1	45	45	45	19	19	18	24	23	21	17	22	22	20	15	16	21	21	18	15	24	22	17	20	16	19	19	20	19	19	18	24	23	21	17	22	22	20	15	16	21	21
P32115-3;P32115;P32115-2	P32115-3;P32115;P32115-2	2;2;1	2;2;1	2;2;1	Paired box protein Pax-4	Pax4	Isoform 3 of Paired box protein Pax-4 OS=Mus musculus OX=10090 GN=Pax4;Paired box protein Pax-4 OS=Mus musculus OX=10090 GN=Pax4 PE=1 SV=2;Isoform 2 of Paired box protein Pax-4 OS=Mus musculus OX=10090 GN=Pax4	3	2	2	2	1	1	1	0	1	0	1	0	0	1	0	1	1	0	0	1	0	1	1	0	1	1	0	0	1	1	1	0	1	0	1	0	0	1	0	1	1	0
P32233	P32233	24	23	23	Developmentally-regulated GTP-binding protein 1	Drg1	Developmentally-regulated GTP-binding protein 1 OS=Mus musculus OX=10090 GN=Drg1 PE=1 SV=1	1	24	23	23	12	12	12	13	10	15	12	13	15	13	9	8	11	13	9	6	15	12	9	12	14	13	14	9	12	12	12	13	10	15	12	13	15	12	9	8	11	13
P32240	P32240	2	2	2	Prostaglandin E2 receptor EP4 subtype	Ptger4	Prostaglandin E2 receptor EP4 subtype OS=Mus musculus OX=10090 GN=Ptger4 PE=2 SV=1	1	2	2	2	1	1	2	0	0	1	1	1	1	2	0	0	0	0	0	0	2	2	0	2	2	2	1	1	1	1	2	0	0	1	1	1	1	2	0	0	0	0
P32261	P32261	10	5	5	Antithrombin-III	Serpinc1	Antithrombin-III OS=Mus musculus OX=10090 GN=Serpinc1 PE=1 SV=1	1	10	5	5	5	5	6	3	5	5	4	3	4	4	3	4	4	3	4	5	5	4	2	4	5	4	5	4	2	2	2	1	1	2	1	0	1	1	0	1	1	1
P32883-2;P32883	P32883-2;P32883	12;10	12;10	7;5	GTPase KRas;GTPase KRas, N-terminally processed	Kras	Isoform 2B of GTPase KRas OS=Mus musculus OX=10090 GN=Kras;GTPase KRas OS=Mus musculus OX=10090 GN=Kras PE=1 SV=1	2	12	12	7	8	5	7	7	6	7	6	6	7	7	4	5	6	8	6	5	5	7	5	5	6	5	5	6	8	5	7	7	6	7	6	6	7	7	4	5	6	8
P32921-2;P32921	P32921-2;P32921	37;36	37;36	37;36	Tryptophan--tRNA ligase, cytoplasmic;T1-TrpRS;T2-TrpRS	Wars	Isoform 2 of Tryptophan--tRNA ligase, cytoplasmic OS=Mus musculus OX=10090 GN=Wars;Tryptophan--tRNA ligase, cytoplasmic OS=Mus musculus OX=10090 GN=Wars PE=1 SV=2	2	37	37	37	19	20	18	18	26	17	21	22	20	22	19	18	22	18	17	12	25	25	16	21	20	23	22	20	19	20	18	18	26	17	21	22	20	22	19	18	22	18
P33174	P33174	27	27	26	Chromosome-associated kinesin KIF4	Kif4	Chromosome-associated kinesin KIF4 OS=Mus musculus OX=10090 GN=Kif4 PE=1 SV=3	1	27	27	26	3	3	1	2	3	1	5	2	6	3	5	7	9	8	2	2	2	5	3	2	2	4	1	2	3	3	1	2	3	1	5	2	6	3	5	7	9	8
P33175	P33175	27	9	9	Kinesin heavy chain isoform 5A	Kif5a	Kinesin heavy chain isoform 5A OS=Mus musculus OX=10090 GN=Kif5a PE=1 SV=3	1	27	9	9	11	12	9	13	13	12	13	10	9	11	10	8	12	12	10	7	11	12	9	11	8	10	9	11	2	2	1	3	1	1	2	0	0	0	2	0	0	0
P33215;P33215-2	P33215;P33215-2	31;22	31;22	31;22	Protein NEDD1	Nedd1	Protein NEDD1 OS=Mus musculus OX=10090 GN=Nedd1 PE=1 SV=2;Isoform 2 of Protein NEDD1 OS=Mus musculus OX=10090 GN=Nedd1	2	31	31	31	10	10	12	12	14	15	16	12	14	13	9	9	12	15	11	7	12	12	11	14	9	11	15	11	10	10	12	12	14	15	16	12	14	13	9	9	12	15
P33609	P33609	43	43	43	DNA polymerase alpha catalytic subunit	Pola1	DNA polymerase alpha catalytic subunit OS=Mus musculus OX=10090 GN=Pola1 PE=1 SV=2	1	43	43	43	17	11	13	6	9	9	10	13	24	22	11	10	16	17	12	6	12	17	15	13	7	12	18	11	17	11	13	6	9	9	10	13	24	22	11	10	16	17
P33610	P33610	21	21	21	DNA primase large subunit	Prim2	DNA primase large subunit OS=Mus musculus OX=10090 GN=Prim2 PE=1 SV=1	1	21	21	21	6	8	6	4	2	2	3	3	6	6	7	5	7	8	5	2	7	6	8	4	2	5	8	6	6	8	6	4	2	2	3	3	6	6	7	5	7	8
P33611	P33611	20	20	20	DNA polymerase alpha subunit B	Pola2	DNA polymerase alpha subunit B OS=Mus musculus OX=10090 GN=Pola2 PE=1 SV=2	1	20	20	20	7	8	7	3	3	5	6	6	10	5	3	4	7	8	5	1	5	4	2	3	5	4	10	3	7	8	7	3	3	5	6	6	10	5	3	4	7	8
P34022	P34022	9	9	9	Ran-specific GTPase-activating protein	Ranbp1	Ran-specific GTPase-activating protein OS=Mus musculus OX=10090 GN=Ranbp1 PE=1 SV=2	1	9	9	9	6	3	5	3	2	4	3	3	4	3	2	3	4	3	0	1	4	4	1	2	2	3	6	2	6	3	5	3	2	4	3	3	4	3	2	3	4	3
P34902	P34902	9	9	9	Cytokine receptor common subunit gamma	Il2rg	Cytokine receptor common subunit gamma OS=Mus musculus OX=10090 GN=Il2rg PE=1 SV=1	1	9	9	9	4	6	5	2	2	5	5	3	8	6	1	2	4	4	1	1	7	6	2	5	5	5	5	1	4	6	5	2	2	5	5	3	8	6	1	2	4	4
P34914;P34914-2	P34914;P34914-2	9;8	9;8	9;8	Bifunctional epoxide hydrolase 2;Cytosolic epoxide hydrolase 2;Lipid-phosphate phosphatase	Ephx2	Bifunctional epoxide hydrolase 2 OS=Mus musculus OX=10090 GN=Ephx2 PE=1 SV=2;Isoform 2 of Bifunctional epoxide hydrolase 2 OS=Mus musculus OX=10090 GN=Ephx2	2	9	9	9	0	2	0	0	1	2	3	1	0	2	1	1	1	4	3	2	0	0	1	1	1	2	5	2	0	2	0	0	1	2	3	1	0	2	1	1	1	4
P35123	P35123	50	48	47	Ubiquitin carboxyl-terminal hydrolase 4	Usp4	Ubiquitin carboxyl-terminal hydrolase 4 OS=Mus musculus OX=10090 GN=Usp4 PE=1 SV=3	1	50	48	47	25	26	21	10	17	28	24	24	28	29	13	13	22	27	15	8	22	25	15	19	19	24	29	20	23	24	19	9	15	26	22	22	27	27	13	12	21	25
P35235;P35235-2	P35235;P35235-2	45;44	45;44	45;44	Tyrosine-protein phosphatase non-receptor type 11	Ptpn11	Tyrosine-protein phosphatase non-receptor type 11 OS=Mus musculus OX=10090 GN=Ptpn11 PE=1 SV=2;Isoform 2 of Tyrosine-protein phosphatase non-receptor type 11 OS=Mus musculus OX=10090 GN=Ptpn11	2	45	45	45	26	29	25	15	29	27	29	27	27	25	8	8	27	26	9	9	33	31	11	24	29	27	29	25	26	29	25	15	29	27	29	27	27	25	8	8	27	26
P35276	P35276	10	9	7	Ras-related protein Rab-3D	Rab3d	Ras-related protein Rab-3D OS=Mus musculus OX=10090 GN=Rab3d PE=1 SV=1	1	10	9	7	4	3	3	1	4	3	4	4	4	4	2	3	5	6	3	1	4	5	3	3	1	3	5	3	4	3	3	1	4	3	4	4	4	4	2	3	4	5
P35278;Q5PR73	P35278	19;1	19;1	14;0	Ras-related protein Rab-5C	Rab5c	Ras-related protein Rab-5C OS=Mus musculus OX=10090 GN=Rab5c PE=1 SV=2	2	19	19	14	11	10	10	7	14	10	12	12	12	13	6	6	12	12	5	5	12	13	6	10	10	10	12	11	11	10	10	7	14	10	12	12	12	13	6	6	12	12
P35279-2;P35279;Q8BHD0	P35279-2;P35279	15;14;2	15;14;2	7;6;0	Ras-related protein Rab-6A	Rab6a	Isoform 2 of Ras-related protein Rab-6A OS=Mus musculus OX=10090 GN=Rab6a;Ras-related protein Rab-6A OS=Mus musculus OX=10090 GN=Rab6a PE=1 SV=4	3	15	15	7	9	9	9	6	8	12	12	10	11	10	4	5	10	11	4	4	12	13	5	10	7	10	11	9	9	9	9	6	8	12	12	10	11	10	4	5	10	11
P35282	P35282	19	19	19	Ras-related protein Rab-21	Rab21	Ras-related protein Rab-21 OS=Mus musculus OX=10090 GN=Rab21 PE=1 SV=4	1	19	19	19	12	12	10	10	12	12	12	13	12	12	8	10	12	13	9	9	13	12	8	13	9	12	13	12	12	12	10	10	12	12	12	13	12	12	8	10	12	13
P35283	P35283	7	7	7	Ras-related protein Rab-12	Rab12	Ras-related protein Rab-12 OS=Mus musculus OX=10090 GN=Rab12 PE=1 SV=3	1	7	7	7	4	3	3	1	2	3	3	4	5	5	1	0	2	2	1	0	1	2	3	2	2	4	3	2	4	3	3	1	2	3	3	4	5	5	1	0	2	2
P35285	P35285	14	14	12	Ras-related protein Rab-22A	Rab22a	Ras-related protein Rab-22A OS=Mus musculus OX=10090 GN=Rab22a PE=1 SV=2	1	14	14	12	6	9	6	1	7	8	10	8	8	8	1	2	8	7	1	1	9	9	2	6	7	8	9	6	6	9	6	1	7	8	10	8	8	8	1	2	8	7
P35288	P35288	3	3	3	Ras-related protein Rab-23	Rab23	Ras-related protein Rab-23 OS=Mus musculus OX=10090 GN=Rab23 PE=1 SV=2	1	3	3	3	0	0	0	0	0	0	0	0	0	0	3	3	0	0	0	0	0	0	0	0	0	0	0	0	0	0	0	0	0	0	0	0	0	0	3	3	0	0
P35290	P35290	14	14	14	Ras-related protein Rab-24	Rab24	Ras-related protein Rab-24 OS=Mus musculus OX=10090 GN=Rab24 PE=1 SV=2	1	14	14	14	6	6	5	3	6	5	6	7	6	7	2	3	3	6	3	2	7	4	4	6	8	4	6	2	6	6	5	3	6	5	6	7	6	7	2	3	3	6
P35292	P35292	1	1	1	Ras-related protein Rab-17	Rab17	Ras-related protein Rab-17 OS=Mus musculus OX=10090 GN=Rab17 PE=1 SV=1	1	1	1	1	0	0	0	0	0	0	0	0	0	0	0	0	0	0	0	0	0	0	0	0	0	1	0	1	0	0	0	0	0	0	0	0	0	0	0	0	0	0
P35293	P35293	14	14	14	Ras-related protein Rab-18	Rab18	Ras-related protein Rab-18 OS=Mus musculus OX=10090 GN=Rab18 PE=1 SV=2	1	14	14	14	9	11	10	4	7	7	9	11	10	8	5	5	8	9	5	5	10	10	6	9	8	9	8	9	9	11	10	4	7	7	9	11	10	8	5	5	8	9
P35294	P35294	20	20	19	Ras-related protein Rab-19	Rab19	Ras-related protein Rab-19 OS=Mus musculus OX=10090 GN=Rab19 PE=1 SV=3	1	20	20	19	13	13	9	7	12	11	14	13	12	8	6	6	14	11	5	4	13	15	6	13	10	12	14	14	13	13	9	7	12	11	14	13	12	8	6	6	14	11
P35295	P35295	5	5	5	Ras-related protein Rab-20	Rab20	Ras-related protein Rab-20 OS=Mus musculus OX=10090 GN=Rab20 PE=2 SV=2	1	5	5	5	0	1	0	0	0	0	0	0	1	0	1	0	0	0	1	0	0	0	0	0	0	1	1	0	0	1	0	0	0	0	0	0	1	0	1	0	0	0
P35330	P35330	10	10	10	Intercellular adhesion molecule 2	Icam2	Intercellular adhesion molecule 2 OS=Mus musculus OX=10090 GN=Icam2 PE=1 SV=1	1	10	10	10	7	7	5	3	2	6	2	4	8	5	3	4	3	5	2	1	9	7	3	3	1	3	5	3	7	7	5	3	2	6	2	4	8	5	3	4	3	5
P35486	P35486	31	31	31	Pyruvate dehydrogenase E1 component subunit alpha, somatic form, mitochondrial	Pdha1	Pyruvate dehydrogenase E1 component subunit alpha, somatic form, mitochondrial OS=Mus musculus OX=10090 GN=Pdha1 PE=1 SV=1	1	31	31	31	23	18	20	7	16	15	19	16	20	22	7	6	18	18	5	6	23	19	6	22	15	23	16	19	23	18	20	7	16	15	19	16	20	22	7	6	18	18
P35487	P35487	2	2	2	Pyruvate dehydrogenase E1 component subunit alpha, testis-specific form, mitochondrial	Pdha2	Pyruvate dehydrogenase E1 component subunit alpha, testis-specific form, mitochondrial OS=Mus musculus OX=10090 GN=Pdha2 PE=1 SV=1	1	2	2	2	0	0	0	0	0	0	0	0	0	0	0	1	0	0	0	0	0	0	0	0	0	0	1	1	0	0	0	0	0	0	0	0	0	0	0	1	0	0
P35505	P35505	13	13	13	Fumarylacetoacetase	Fah	Fumarylacetoacetase OS=Mus musculus OX=10090 GN=Fah PE=1 SV=2	1	13	13	13	7	8	6	0	5	8	8	9	6	8	0	1	4	8	1	0	10	10	0	7	8	9	11	5	7	8	6	0	5	8	8	9	6	8	0	1	4	8
P35545	P35545	1	1	1	Ubiquitin-like protein FUBI	Fau	Ubiquitin-like protein FUBI OS=Mus musculus OX=10090 GN=Fau PE=1 SV=1	1	1	1	1	1	0	0	0	0	0	0	0	1	0	0	0	0	0	0	0	0	1	0	0	0	0	0	0	1	0	0	0	0	0	0	0	1	0	0	0	0	0
P35550	P35550	26	26	21	rRNA 2-O-methyltransferase fibrillarin	Fbl	rRNA 2-O-methyltransferase fibrillarin OS=Mus musculus OX=10090 GN=Fbl PE=1 SV=2	1	26	26	21	11	11	10	10	12	11	10	13	14	16	9	8	13	13	9	8	19	15	8	11	12	13	14	14	11	11	10	10	12	11	10	13	14	16	9	8	13	13
P35564	P35564	48	48	48	Calnexin	Canx	Calnexin OS=Mus musculus OX=10090 GN=Canx PE=1 SV=1	1	48	48	48	30	33	27	21	29	31	30	35	32	30	27	21	29	32	20	19	37	32	22	28	19	31	33	25	30	33	27	21	29	31	30	35	32	30	27	21	29	32
P35585;Q9WVP1;Q9WVP1-2	P35585	34;5;5	34;5;5	34;5;5	AP-1 complex subunit mu-1	Ap1m1	AP-1 complex subunit mu-1 OS=Mus musculus OX=10090 GN=Ap1m1 PE=1 SV=3	3	34	34	34	17	18	17	13	19	17	18	19	18	18	12	10	21	20	9	8	20	20	7	20	16	17	17	19	17	18	17	13	19	17	18	19	18	18	12	10	21	20
P35601-2;P35601	P35601-2;P35601	36;36	36;36	36;36	Replication factor C subunit 1	Rfc1	Isoform 2 of Replication factor C subunit 1 OS=Mus musculus OX=10090 GN=Rfc1;Replication factor C subunit 1 OS=Mus musculus OX=10090 GN=Rfc1 PE=1 SV=2	2	36	36	36	13	12	10	9	8	10	13	16	20	16	11	10	12	14	9	7	13	15	11	11	10	10	18	13	13	12	10	9	8	10	13	16	20	16	11	10	12	14
P35689	P35689	16	16	16	DNA repair protein complementing XP-G cells homolog	Ercc5	DNA repair protein complementing XP-G cells homolog OS=Mus musculus OX=10090 GN=Ercc5 PE=1 SV=4	1	16	16	16	1	3	2	2	1	3	2	5	5	3	1	3	1	7	1	2	2	1	1	1	4	2	5	1	1	3	2	2	1	3	2	5	5	3	1	3	1	7
P35700	P35700	21	21	19	Peroxiredoxin-1	Prdx1	Peroxiredoxin-1 OS=Mus musculus OX=10090 GN=Prdx1 PE=1 SV=1	1	21	21	19	14	12	14	11	17	14	12	16	13	14	11	9	13	11	10	9	17	15	12	13	11	15	16	16	14	12	14	11	17	14	12	16	13	14	11	9	13	11
P35821	P35821	32	32	32	Tyrosine-protein phosphatase non-receptor type 1	Ptpn1	Tyrosine-protein phosphatase non-receptor type 1 OS=Mus musculus OX=10090 GN=Ptpn1 PE=1 SV=2	1	32	32	32	21	18	17	8	17	22	21	19	19	18	10	7	20	19	11	7	20	22	9	15	19	20	19	16	21	18	17	8	17	22	21	19	19	18	10	7	20	19
P35831	P35831	45	45	45	Tyrosine-protein phosphatase non-receptor type 12	Ptpn12	Tyrosine-protein phosphatase non-receptor type 12 OS=Mus musculus OX=10090 GN=Ptpn12 PE=1 SV=3	1	45	45	45	21	24	23	11	25	23	27	26	22	16	5	6	22	18	10	7	20	22	15	20	15	22	26	21	21	24	23	11	25	23	27	26	22	16	5	6	22	18
P35922-3;P35922-2;P35922;P35922-5;P35922-4;P35922-6	P35922-3;P35922-2;P35922;P35922-5;P35922-4;P35922-6	31;30;30;24;24;24	30;29;29;24;24;24	3;3;3;3;3;3	Fragile X mental retardation protein 1 homolog	Fmr1	Isoform 3 of Synaptic functional regulator FMR1 OS=Mus musculus OX=10090 GN=Fmr1;Isoform 2 of Synaptic functional regulator FMR1 OS=Mus musculus OX=10090 GN=Fmr1;Synaptic functional regulator FMR1 OS=Mus musculus OX=10090 GN=Fmr1 PE=1 SV=1;Isoform 5 of Syn	6	31	30	3	12	13	10	8	7	10	12	12	13	14	8	6	12	8	11	4	13	11	8	8	5	10	14	10	12	12	9	8	7	9	11	11	12	13	8	6	11	7
P35951	P35951	20	20	20	Low-density lipoprotein receptor	Ldlr	Low-density lipoprotein receptor OS=Mus musculus OX=10090 GN=Ldlr PE=1 SV=2	1	20	20	20	11	8	6	4	6	6	6	6	13	12	5	5	8	7	3	3	8	11	3	8	7	5	9	5	11	8	6	4	6	6	6	6	13	12	5	5	8	7
P35979	P35979	15	15	15	60S ribosomal protein L12	Rpl12	60S ribosomal protein L12 OS=Mus musculus OX=10090 GN=Rpl12 PE=1 SV=2	1	15	15	15	8	6	7	9	10	7	7	10	7	7	6	6	7	6	7	5	7	9	6	6	7	8	7	9	8	6	7	9	10	7	7	10	7	7	6	6	7	6
P35980	P35980	19	19	19	60S ribosomal protein L18	Rpl18	60S ribosomal protein L18 OS=Mus musculus OX=10090 GN=Rpl18 PE=1 SV=3	1	19	19	19	9	9	4	10	7	7	7	6	10	9	6	4	9	8	5	4	13	13	6	9	7	7	8	10	9	9	4	10	7	7	7	6	10	9	6	4	9	8
P36371	P36371	39	39	39	Antigen peptide transporter 2	Tap2	Antigen peptide transporter 2 OS=Mus musculus OX=10090 GN=Tap2 PE=1 SV=1	1	39	39	39	15	19	13	9	14	22	21	22	25	18	7	6	21	24	5	4	23	22	6	16	13	18	25	15	15	19	13	9	14	22	21	22	25	18	7	6	21	24
P36536	P36536	8	5	5	GTP-binding protein SAR1a	Sar1a	GTP-binding protein SAR1a OS=Mus musculus OX=10090 GN=Sar1a PE=1 SV=1	1	8	5	5	4	5	4	3	4	4	4	4	5	5	3	3	5	5	2	3	5	4	3	5	2	5	7	4	2	3	2	2	2	3	2	3	3	3	2	2	3	3
P36552	P36552	36	36	36	Oxygen-dependent coproporphyrinogen-III oxidase, mitochondrial	Cpox	Oxygen-dependent coproporphyrinogen-III oxidase, mitochondrial OS=Mus musculus OX=10090 GN=Cpox PE=1 SV=2	1	36	36	36	16	12	13	6	12	15	16	15	18	20	6	7	14	15	7	6	19	20	5	14	11	14	20	15	16	12	13	6	12	15	16	15	18	20	6	7	14	15
P36916;P36916-2	P36916;P36916-2	23;15	23;15	23;15	Guanine nucleotide-binding protein-like 1	Gnl1	Guanine nucleotide-binding protein-like 1 OS=Mus musculus OX=10090 GN=Gnl1 PE=1 SV=4;Isoform 2 of Guanine nucleotide-binding protein-like 1 OS=Mus musculus OX=10090 GN=Gnl1	2	23	23	23	11	12	9	1	6	9	10	13	10	12	3	2	11	13	1	1	15	8	2	9	9	10	12	9	11	12	9	1	6	9	10	13	10	12	3	2	11	13
P36993;P36993-4;P36993-3;P36993-5	P36993;P36993-4;P36993-3;P36993-5	30;29;29;29	30;29;29;29	25;24;24;24	Protein phosphatase 1B	Ppm1b	Protein phosphatase 1B OS=Mus musculus OX=10090 GN=Ppm1b PE=1 SV=1;Isoform 3 of Protein phosphatase 1B OS=Mus musculus OX=10090 GN=Ppm1b;Isoform 2 of Protein phosphatase 1B OS=Mus musculus OX=10090 GN=Ppm1b;Isoform 4 of Protein phosphatase 1B OS=Mus muscul	4	30	30	25	21	17	21	8	22	19	21	20	16	20	7	4	16	19	5	4	21	23	7	19	18	21	21	18	21	17	21	8	22	19	21	20	16	20	7	4	16	19
P37040	P37040	36	36	36	NADPH--cytochrome P450 reductase	Por	NADPH--cytochrome P450 reductase OS=Mus musculus OX=10090 GN=Por PE=1 SV=2	1	36	36	36	20	20	17	7	18	18	20	19	22	20	9	10	15	19	9	7	24	20	8	19	14	15	18	22	20	20	17	7	18	18	20	19	22	20	9	10	15	19
P37217	P37217	15	15	15	Early activation antigen CD69	Cd69	Early activation antigen CD69 OS=Mus musculus OX=10090 GN=Cd69 PE=2 SV=1	1	15	15	15	9	8	7	7	10	10	7	8	9	8	6	7	8	9	8	6	10	11	9	9	3	6	10	8	9	8	7	7	10	10	7	8	9	8	6	7	8	9
P37889-2;P37889	P37889-2;P37889	6;6	6;6	6;6	Fibulin-2	Fbln2	Isoform 2 of Fibulin-2 OS=Mus musculus OX=10090 GN=Fbln2;Fibulin-2 OS=Mus musculus OX=10090 GN=Fbln2 PE=1 SV=2	2	6	6	6	1	0	0	0	0	0	0	0	1	0	0	0	0	0	0	0	0	0	0	4	0	0	1	1	1	0	0	0	0	0	0	0	1	0	0	0	0	0
P37913	P37913	52	52	52	DNA ligase 1	Lig1	DNA ligase 1 OS=Mus musculus OX=10090 GN=Lig1 PE=1 SV=2	1	52	52	52	20	19	17	16	12	14	15	16	27	25	23	25	16	18	15	14	26	24	19	22	14	15	17	16	20	19	17	16	12	14	15	16	27	25	23	25	16	18
P38060	P38060	12	12	11	Hydroxymethylglutaryl-CoA lyase, mitochondrial	Hmgcl	Hydroxymethylglutaryl-CoA lyase, mitochondrial OS=Mus musculus OX=10090 GN=Hmgcl PE=1 SV=2	1	12	12	11	5	4	5	4	5	8	5	5	7	5	5	4	5	6	3	4	5	3	4	4	5	4	6	3	5	4	5	4	5	8	5	5	7	5	5	4	5	6
P38532-2;P38532	P38532-2;P38532	9;9	9;9	9;9	Heat shock factor protein 1	Hsf1	Isoform 1 of Heat shock factor protein 1 OS=Mus musculus OX=10090 GN=Hsf1;Heat shock factor protein 1 OS=Mus musculus OX=10090 GN=Hsf1 PE=1 SV=2	2	9	9	9	1	2	2	0	2	3	4	2	4	1	1	0	3	2	1	0	3	3	1	0	2	0	3	0	1	2	2	0	2	3	4	2	4	1	1	0	3	2
P38647	P38647	61	61	61	Stress-70 protein, mitochondrial	Hspa9	Stress-70 protein, mitochondrial OS=Mus musculus OX=10090 GN=Hspa9 PE=1 SV=3	1	61	61	61	34	29	32	31	42	28	33	38	32	34	27	25	36	32	23	28	42	37	27	36	28	31	33	39	34	29	32	31	42	28	33	38	32	34	27	25	36	32
P39054;P39054-2	P39054;P39054-2	65;62	65;62	42;39	Dynamin-2	Dnm2	Dynamin-2 OS=Mus musculus OX=10090 GN=Dnm2 PE=1 SV=2;Isoform 2 of Dynamin-2 OS=Mus musculus OX=10090 GN=Dnm2	2	65	65	42	30	31	26	22	31	32	31	35	31	34	15	15	35	31	15	12	31	35	14	28	26	32	36	32	30	31	26	22	31	32	31	35	31	34	15	15	35	31
P39061;P39061-2;P39061-1	P39061;P39061-2;P39061-1	3;2;2	3;2;2	3;2;2	Collagen alpha-1(XVIII) chain;Endostatin	Col18a1	Collagen alpha-1(XVIII) chain OS=Mus musculus OX=10090 GN=Col18a1 PE=1 SV=4;Isoform 3 of Collagen alpha-1(XVIII) chain OS=Mus musculus OX=10090 GN=Col18a1;Isoform 2 of Collagen alpha-1(XVIII) chain OS=Mus musculus OX=10090 GN=Col18a1	3	3	3	3	0	0	0	0	0	1	1	1	0	0	0	0	1	0	0	0	0	0	0	1	0	0	1	0	0	0	0	0	0	1	1	1	0	0	0	0	1	0
P39098-2;P39098	P39098-2;P39098	16;15	16;15	16;15	Mannosyl-oligosaccharide 1,2-alpha-mannosidase IB	Man1a2	Isoform 2 of Mannosyl-oligosaccharide 1,2-alpha-mannosidase IB OS=Mus musculus OX=10090 GN=Man1a2;Mannosyl-oligosaccharide 1,2-alpha-mannosidase IB OS=Mus musculus OX=10090 GN=Man1a2 PE=1 SV=1	2	16	16	16	6	3	3	3	3	4	3	5	6	5	3	2	2	4	1	0	4	4	2	5	4	3	5	4	6	3	3	3	3	4	3	5	6	5	3	2	2	4
P39428	P39428	12	12	12	TNF receptor-associated factor 1	Traf1	TNF receptor-associated factor 1 OS=Mus musculus OX=10090 GN=Traf1 PE=1 SV=2	1	12	12	12	3	4	4	1	4	7	7	5	8	5	3	1	5	4	2	1	6	5	3	4	4	7	9	5	3	4	4	1	4	7	7	5	8	5	3	1	5	4
P39429;P39429-2	P39429;P39429-2	21;21	21;21	21;21	TNF receptor-associated factor 2	Traf2	TNF receptor-associated factor 2 OS=Mus musculus OX=10090 GN=Traf2 PE=1 SV=1;Isoform 2 of TNF receptor-associated factor 2 OS=Mus musculus OX=10090 GN=Traf2	2	21	21	21	11	9	9	5	8	11	13	11	10	9	6	5	12	12	5	8	12	11	6	10	9	11	10	10	11	9	9	5	8	11	13	11	10	9	6	5	12	12
P39688-2;P39688	P39688-2;P39688	39;32	39;32	25;18	Tyrosine-protein kinase Fyn	Fyn	Isoform 2 of Tyrosine-protein kinase Fyn OS=Mus musculus OX=10090 GN=Fyn;Tyrosine-protein kinase Fyn OS=Mus musculus OX=10090 GN=Fyn PE=1 SV=4	2	39	39	25	18	21	16	11	22	23	23	22	21	21	10	9	23	20	7	4	21	26	10	19	18	22	24	20	18	21	16	11	22	23	23	22	21	21	10	9	23	20
P39749;REV__P97346;REV__P97346-2	P39749	20;1;1	20;1;1	20;1;1	Flap endonuclease 1	Fen1	Flap endonuclease 1 OS=Mus musculus OX=10090 GN=Fen1 PE=1 SV=1	3	20	20	20	13	12	10	9	13	12	14	10	12	13	6	5	14	13	7	5	15	13	6	11	10	12	11	12	13	12	10	9	13	12	14	10	12	13	6	5	14	13
P39876	P39876	1	1	1	Metalloproteinase inhibitor 3	Timp3	Metalloproteinase inhibitor 3 OS=Mus musculus OX=10090 GN=Timp3 PE=1 SV=1	1	1	1	1	0	0	1	1	0	0	0	0	0	0	0	0	0	0	1	0	0	0	1	1	0	0	0	0	0	0	1	1	0	0	0	0	0	0	0	0	0	0
P40124	P40124	49	49	47	Adenylyl cyclase-associated protein 1	Cap1	Adenylyl cyclase-associated protein 1 OS=Mus musculus OX=10090 GN=Cap1 PE=1 SV=4	1	49	49	47	26	28	26	33	35	30	28	32	29	28	31	31	32	28	31	34	37	34	37	27	23	31	31	32	26	28	26	33	35	30	28	32	29	28	31	31	32	28
P40142	P40142	64	64	64	Transketolase	Tkt	Transketolase OS=Mus musculus OX=10090 GN=Tkt PE=1 SV=1	1	64	64	64	28	28	22	37	36	33	30	32	30	33	28	29	31	31	24	23	37	35	28	27	23	28	31	36	28	28	22	37	36	33	30	32	30	33	28	29	31	31
P40201	P40201	51	43	43	Chromodomain-helicase-DNA-binding protein 1	Chd1	Chromodomain-helicase-DNA-binding protein 1 OS=Mus musculus OX=10090 GN=Chd1 PE=1 SV=3	1	51	43	43	18	15	12	12	14	15	19	17	25	20	14	9	11	11	11	11	22	23	17	8	16	10	18	11	13	11	10	10	10	12	15	12	19	16	12	8	7	8
P40237	P40237	6	6	6	CD82 antigen	Cd82	CD82 antigen OS=Mus musculus OX=10090 GN=Cd82 PE=1 SV=1	1	6	6	6	1	3	1	2	1	1	1	0	4	2	2	2	1	1	2	0	1	2	3	1	0	1	1	0	1	3	1	2	1	1	1	0	4	2	2	2	1	1
P40336;P40336-2	P40336;P40336-2	21;21	20;20	20;20	Vacuolar protein sorting-associated protein 26A	Vps26a	Vacuolar protein sorting-associated protein 26A OS=Mus musculus OX=10090 GN=Vps26a PE=1 SV=1;Isoform 2 of Vacuolar protein sorting-associated protein 26A OS=Mus musculus OX=10090 GN=Vps26a	2	21	20	20	12	13	11	7	10	11	13	10	12	10	7	9	10	10	6	8	10	11	9	14	11	11	12	15	11	12	11	7	10	11	12	9	11	9	7	9	9	10
P40630-2;P40630	P40630-2;P40630	10;9	10;9	10;9	Transcription factor A, mitochondrial	Tfam	Isoform Nuclear of Transcription factor A, mitochondrial OS=Mus musculus OX=10090 GN=Tfam;Transcription factor A, mitochondrial OS=Mus musculus OX=10090 GN=Tfam PE=1 SV=2	2	10	10	10	4	3	4	2	3	3	4	4	3	3	3	2	4	4	1	1	4	4	2	4	3	3	5	3	4	3	4	2	3	3	4	4	3	3	3	2	4	4
P40694	P40694	23	23	23	DNA-binding protein SMUBP-2	Ighmbp2	DNA-binding protein SMUBP-2 OS=Mus musculus OX=10090 GN=Ighmbp2 PE=1 SV=1	1	23	23	23	11	7	5	4	5	8	10	9	14	12	1	3	8	7	2	2	11	10	2	7	8	8	4	8	11	7	5	4	5	8	10	9	14	12	1	3	8	7
P41047	P41047	5	5	4	Tumor necrosis factor ligand superfamily member 6;Tumor necrosis factor ligand superfamily member 6, membrane form;Tumor necrosis factor ligand superfamily member 6, soluble form;ADAM10-processed FasL form;FasL intracellular domain	Faslg	Tumor necrosis factor ligand superfamily member 6 OS=Mus musculus OX=10090 GN=Faslg PE=1 SV=1	1	5	5	4	3	2	3	2	1	2	1	0	2	2	2	1	0	1	1	0	2	4	3	2	1	0	0	1	3	2	3	2	1	2	1	0	2	2	2	1	0	1
P41105	P41105	13	13	13	60S ribosomal protein L28	Rpl28	60S ribosomal protein L28 OS=Mus musculus OX=10090 GN=Rpl28 PE=1 SV=2	1	13	13	13	6	5	4	6	4	4	4	4	4	4	4	4	5	5	7	3	5	5	4	4	3	4	5	4	6	5	4	6	4	4	4	4	4	4	4	4	5	5
P41155	P41155	5	5	5	Lymphotoxin-beta	Ltb	Lymphotoxin-beta OS=Mus musculus OX=10090 GN=Ltb PE=2 SV=1	1	5	5	5	2	1	2	1	0	0	1	0	4	2	1	1	0	2	0	0	2	3	1	2	0	0	0	0	2	1	2	1	0	0	1	0	4	2	1	1	0	2
P41158	P41158	3	3	3	ETS domain-containing protein Elk-4	Elk4	ETS domain-containing protein Elk-4 OS=Mus musculus OX=10090 GN=Elk4 PE=2 SV=2	1	3	3	3	0	0	0	0	0	2	0	0	0	0	1	0	0	0	0	0	0	0	0	0	0	0	0	0	0	0	0	0	0	2	0	0	0	0	1	0	0	0
P41216	P41216	21	19	19	Long-chain-fatty-acid--CoA ligase 1	Acsl1	Long-chain-fatty-acid--CoA ligase 1 OS=Mus musculus OX=10090 GN=Acsl1 PE=1 SV=2	1	21	19	19	13	11	10	4	9	10	10	8	11	12	7	8	8	12	4	5	11	9	6	7	10	9	11	9	11	9	8	3	7	9	8	6	9	10	6	7	6	10
P41230;P41230-2;P41230-3	P41230;P41230-2;P41230-3	24;24;23	22;22;21	19;19;18	Lysine-specific demethylase 5C	Kdm5c	Lysine-specific demethylase 5C OS=Mus musculus OX=10090 GN=Kdm5c PE=1 SV=4;Isoform 2 of Lysine-specific demethylase 5C OS=Mus musculus OX=10090 GN=Kdm5c;Isoform 3 of Lysine-specific demethylase 5C OS=Mus musculus OX=10090 GN=Kdm5c	3	24	22	19	6	8	3	3	5	4	3	1	8	4	4	3	4	5	1	2	5	6	5	2	4	2	7	2	5	6	3	3	4	3	3	1	8	4	4	3	3	3
P41234	P41234	6	5	5	ATP-binding cassette sub-family A member 2	Abca2	ATP-binding cassette sub-family A member 2 OS=Mus musculus OX=10090 GN=Abca2 PE=1 SV=4	1	6	5	5	2	2	0	0	0	1	1	1	1	2	1	0	0	2	0	0	1	3	0	0	2	0	0	0	1	1	0	0	0	0	0	0	0	1	1	0	0	1
P41241	P41241	39	39	38	Tyrosine-protein kinase CSK	Csk	Tyrosine-protein kinase CSK OS=Mus musculus OX=10090 GN=Csk PE=1 SV=2	1	39	39	38	25	24	23	19	31	22	24	24	22	27	12	13	26	24	16	13	25	26	13	21	20	20	24	21	25	24	23	19	31	22	24	24	22	27	12	13	26	24
P41242-3;P41242;P41242-2	P41242-3;P41242;P41242-2	15;15;15	14;14;14	14;14;14	Megakaryocyte-associated tyrosine-protein kinase	Matk	Isoform 3 of Megakaryocyte-associated tyrosine-protein kinase OS=Mus musculus OX=10090 GN=Matk;Megakaryocyte-associated tyrosine-protein kinase OS=Mus musculus OX=10090 GN=Matk PE=1 SV=2;Isoform 2 of Megakaryocyte-associated tyrosine-protein kinase OS=Mus	3	15	14	14	9	10	8	6	8	8	8	10	5	3	1	2	2	4	2	2	8	8	4	8	8	6	10	8	8	9	7	5	7	7	7	9	4	2	0	1	1	3
P41971	P41971	3	3	3	ETS domain-containing protein Elk-3	Elk3	ETS domain-containing protein Elk-3 OS=Mus musculus OX=10090 GN=Elk3 PE=2 SV=3	1	3	3	3	2	0	1	0	0	1	1	1	1	1	0	0	1	0	0	0	1	1	1	0	0	1	2	0	2	0	1	0	0	1	1	1	1	1	0	0	1	0
P42082-2;P42082	P42082-2;P42082	3;3	3;3	3;3	T-lymphocyte activation antigen CD86	Cd86	Isoform 2 of T-lymphocyte activation antigen CD86 OS=Mus musculus OX=10090 GN=Cd86;T-lymphocyte activation antigen CD86 OS=Mus musculus OX=10090 GN=Cd86 PE=2 SV=1	2	3	3	3	1	0	0	0	0	0	0	0	0	1	2	1	2	1	1	1	1	2	1	0	0	0	0	0	1	0	0	0	0	0	0	0	0	1	2	1	2	1
P42125	P42125	16	16	16	Enoyl-CoA delta isomerase 1, mitochondrial	Eci1	Enoyl-CoA delta isomerase 1, mitochondrial OS=Mus musculus OX=10090 GN=Eci1 PE=1 SV=2	1	16	16	16	10	7	9	6	10	10	9	7	11	8	5	4	10	11	4	4	10	10	6	7	10	8	8	10	10	7	9	6	10	10	9	7	11	8	5	4	10	11
P42128;O88470	P42128	28;1	28;1	26;0	Forkhead box protein K1	Foxk1	Forkhead box protein K1 OS=Mus musculus OX=10090 GN=Foxk1 PE=1 SV=2	2	28	28	26	5	4	5	3	3	10	8	7	13	9	4	2	9	10	4	3	12	8	2	5	8	4	8	9	5	4	5	3	3	10	8	7	13	9	4	2	9	10
P42208	P42208	32	32	32	Septin-2	2002-09-01	Septin-2 OS=Mus musculus OX=10090 GN=Septin2 PE=1 SV=2	1	32	32	32	22	17	16	8	18	16	19	19	16	20	8	9	19	19	7	5	20	21	8	17	19	19	19	13	22	17	16	8	18	16	19	19	16	20	8	9	19	19
P42209	P42209	41	41	39	Septin-1	2001-09-01	Septin-1 OS=Mus musculus OX=10090 GN=Septin1 PE=1 SV=2	1	41	41	39	27	26	24	14	29	23	26	28	27	27	7	7	27	22	10	6	30	28	15	27	18	23	23	26	27	26	24	14	29	23	26	28	27	27	7	7	27	22
P42225	P42225	46	46	46	Signal transducer and activator of transcription 1	Stat1	Signal transducer and activator of transcription 1 OS=Mus musculus OX=10090 GN=Stat1 PE=1 SV=1	1	46	46	46	30	30	27	25	30	30	31	34	35	37	21	22	35	32	21	20	32	37	19	33	33	28	33	38	30	30	27	25	30	30	31	34	35	37	21	22	35	32
P42227;P42227-2	P42227;P42227-2	50;48	50;48	2;2	Signal transducer and activator of transcription 3	Stat3	Signal transducer and activator of transcription 3 OS=Mus musculus OX=10090 GN=Stat3 PE=1 SV=2;Isoform Stat3B of Signal transducer and activator of transcription 3 OS=Mus musculus OX=10090 GN=Stat3	2	50	50	2	27	30	25	21	30	29	31	30	34	29	17	18	30	29	18	18	36	31	18	27	26	28	32	27	27	30	25	21	30	29	31	30	34	29	17	18	30	29
P42227-3	P42227-3	49	1	1	Signal transducer and activator of transcription 3	Stat3	Isoform Del-701 of Signal transducer and activator of transcription 3 OS=Mus musculus OX=10090 GN=Stat3	1	49	1	1	27	30	25	20	30	28	30	30	34	29	15	18	30	29	18	18	36	31	18	27	26	27	32	26	1	1	1	1	1	0	0	1	1	1	0	1	1	1
P42228	P42228	39	39	39	Signal transducer and activator of transcription 4	Stat4	Signal transducer and activator of transcription 4 OS=Mus musculus OX=10090 GN=Stat4 PE=1 SV=1	1	39	39	39	26	24	19	14	20	23	23	26	28	26	12	10	22	22	9	9	28	26	12	22	19	21	24	21	26	24	19	14	20	23	23	26	28	26	12	10	22	22
P42230	P42230	53	53	16	Signal transducer and activator of transcription 5A	Stat5a	Signal transducer and activator of transcription 5A OS=Mus musculus OX=10090 GN=Stat5a PE=1 SV=1	1	53	53	16	25	23	19	8	16	22	26	25	29	29	10	9	24	29	10	10	28	29	10	23	20	24	32	20	25	23	19	8	16	22	26	25	29	29	10	9	24	29
P42232	P42232	51	14	14	Signal transducer and activator of transcription 5B	Stat5b	Signal transducer and activator of transcription 5B OS=Mus musculus OX=10090 GN=Stat5b PE=1 SV=1	1	51	14	14	26	26	20	11	18	23	28	25	30	29	13	11	25	31	12	11	31	28	12	24	21	24	30	23	5	6	5	3	4	5	7	4	7	4	4	2	7	8
P42337	P42337	17	17	17	Phosphatidylinositol 4,5-bisphosphate 3-kinase catalytic subunit alpha isoform	Pik3ca	Phosphatidylinositol 4,5-bisphosphate 3-kinase catalytic subunit alpha isoform OS=Mus musculus OX=10090 GN=Pik3ca PE=1 SV=2	1	17	17	17	3	2	3	2	2	5	5	5	7	4	3	0	0	3	2	0	5	8	2	1	4	6	4	3	3	2	3	2	2	5	5	5	7	4	3	0	0	3
P42567;P42567-2	P42567;P42567-2	38;21	38;21	38;21	Epidermal growth factor receptor substrate 15	Eps15	Epidermal growth factor receptor substrate 15 OS=Mus musculus OX=10090 GN=Eps15 PE=1 SV=1;Isoform 2 of Epidermal growth factor receptor substrate 15 OS=Mus musculus OX=10090 GN=Eps15	2	38	38	38	21	17	20	9	19	18	20	16	19	15	17	12	19	17	13	9	18	20	12	16	17	15	19	13	21	17	20	9	19	18	20	16	19	15	17	12	19	17
P42669	P42669	14	14	14	Transcriptional activator protein Pur-alpha	Pura	Transcriptional activator protein Pur-alpha OS=Mus musculus OX=10090 GN=Pura PE=1 SV=1	1	14	14	14	10	8	8	4	9	7	8	8	9	10	3	3	10	8	3	3	10	11	3	11	11	10	8	10	10	8	8	4	9	7	8	8	9	10	3	3	10	8
P42682;P42682-2	P42682;P42682-2	23;22	23;22	23;22	Tyrosine-protein kinase TXK	Txk	Tyrosine-protein kinase TXK OS=Mus musculus OX=10090 GN=Txk PE=1 SV=1;Isoform 2 of Tyrosine-protein kinase TXK OS=Mus musculus OX=10090 GN=Txk	2	23	23	23	12	10	10	5	4	11	13	7	10	5	2	1	1	5	0	1	13	13	3	6	4	3	8	4	12	10	10	5	4	11	13	7	10	5	2	1	1	5
P42859;P42859-2	P42859;P42859-2	91;82	91;82	91;82	Huntingtin	Htt	Huntingtin OS=Mus musculus OX=10090 GN=Htt PE=1 SV=2;Isoform Short of Huntingtin OS=Mus musculus OX=10090 GN=Htt	2	91	91	91	32	30	16	11	20	38	35	37	43	39	13	10	20	41	10	10	39	33	11	29	28	32	42	26	32	30	16	11	20	38	35	37	43	39	13	10	20	41
P42867	P42867	2	2	2	UDP-N-acetylglucosamine--dolichyl-phosphate N-acetylglucosaminephosphotransferase	Dpagt1	UDP-N-acetylglucosamine--dolichyl-phosphate N-acetylglucosaminephosphotransferase OS=Mus musculus OX=10090 GN=Dpagt1 PE=1 SV=2	1	2	2	2	0	1	1	0	0	1	1	1	2	0	0	0	0	1	0	0	1	2	0	0	1	0	1	1	0	1	1	0	0	1	1	1	2	0	0	0	0	1
P42932	P42932	52	52	52	T-complex protein 1 subunit theta	Cct8	T-complex protein 1 subunit theta OS=Mus musculus OX=10090 GN=Cct8 PE=1 SV=3	1	52	52	52	33	35	30	30	39	35	34	35	37	36	29	30	34	36	31	26	39	34	29	35	29	34	36	34	33	35	30	30	39	35	34	35	37	36	29	30	34	36
P43024	P43024	2	2	2	Cytochrome c oxidase subunit 6A1, mitochondrial	Cox6a1	Cytochrome c oxidase subunit 6A1, mitochondrial OS=Mus musculus OX=10090 GN=Cox6a1 PE=1 SV=2	1	2	2	2	1	0	0	0	0	1	0	0	1	0	0	0	1	0	0	0	0	0	0	0	0	0	0	0	1	0	0	0	0	1	0	0	1	0	0	0	1	0
P43247	P43247	50	50	50	DNA mismatch repair protein Msh2	Msh2	DNA mismatch repair protein Msh2 OS=Mus musculus OX=10090 GN=Msh2 PE=1 SV=1	1	50	50	50	25	27	16	16	21	28	24	26	32	27	17	17	25	24	11	9	33	31	13	22	23	20	26	20	25	27	16	16	21	28	24	26	32	27	17	17	25	24
P43274	P43274	34	10	10	Histone H1.4	Hist1h1e	Histone H1.4 OS=Mus musculus OX=10090 GN=Hist1h1e PE=1 SV=2	1	34	10	10	11	13	12	27	24	11	16	18	15	12	27	24	15	14	25	26	20	15	27	13	13	14	18	15	4	5	3	9	6	3	4	6	5	2	9	7	4	4
P43275	P43275	20	16	16	Histone H1.1	Hist1h1a	Histone H1.1 OS=Mus musculus OX=10090 GN=Hist1h1a PE=1 SV=2	1	20	16	16	8	11	10	18	13	9	11	12	12	12	14	15	10	10	17	14	12	11	14	10	9	11	10	11	5	7	6	14	9	6	8	8	8	8	10	11	6	6
P43276	P43276	28	18	18	Histone H1.5	Hist1h1b	Histone H1.5 OS=Mus musculus OX=10090 GN=Hist1h1b PE=1 SV=2	1	28	18	18	9	9	11	23	18	12	14	15	12	13	20	18	12	11	25	21	18	17	21	10	9	10	15	13	8	8	8	15	12	9	9	11	9	10	10	10	8	8
P43277	P43277	35	13	3	Histone H1.3	Hist1h1d	Histone H1.3 OS=Mus musculus OX=10090 GN=Hist1h1d PE=1 SV=2	1	35	13	3	11	12	13	28	25	11	18	19	14	15	28	25	15	14	28	26	20	17	30	13	12	14	18	15	2	2	3	9	9	4	5	6	3	3	11	9	4	4
P43346	P43346	11	11	11	Deoxycytidine kinase	Dck	Deoxycytidine kinase OS=Mus musculus OX=10090 GN=Dck PE=1 SV=1	1	11	11	11	3	4	2	0	3	2	0	1	7	5	3	2	4	3	3	2	5	3	2	2	1	0	3	2	3	4	2	0	3	2	0	1	7	5	3	2	4	3
P43404;P43404-2;P43404-3	P43404	61;27;25	61;27;25	60;26;24	Tyrosine-protein kinase ZAP-70	Zap70	Tyrosine-protein kinase ZAP-70 OS=Mus musculus OX=10090 GN=Zap70 PE=1 SV=3	3	61	61	60	34	33	30	25	41	40	37	36	33	36	18	18	37	32	17	15	43	41	18	33	29	38	40	40	34	33	30	25	41	40	37	36	33	36	18	18	37	32
P43406	P43406	36	36	36	Integrin alpha-V;Integrin alpha-V heavy chain;Integrin alpha-V light chain	Itgav	Integrin alpha-V OS=Mus musculus OX=10090 GN=Itgav PE=1 SV=2	1	36	36	36	14	12	11	5	12	11	12	13	10	7	6	5	7	9	6	6	18	18	9	11	8	10	14	13	14	12	11	5	12	11	12	13	10	7	6	5	7	9
P43883	P43883	4	4	4	Perilipin-2	Plin2	Perilipin-2 OS=Mus musculus OX=10090 GN=Plin2 PE=1 SV=2	1	4	4	4	0	1	0	0	0	0	0	0	1	0	0	1	0	0	0	0	0	0	1	0	0	1	0	0	0	1	0	0	0	0	0	0	1	0	0	1	0	0
P45376	P45376	25	25	25	Aldose reductase	Akr1b1	Aldo-keto reductase family 1 member B1 OS=Mus musculus OX=10090 GN=Akr1b1 PE=1 SV=3	1	25	25	25	17	17	16	15	16	19	19	16	16	18	13	14	19	17	13	10	21	18	15	15	17	17	19	18	17	17	16	15	16	19	19	16	16	18	13	14	19	17
P45481	P45481	65	65	49	CREB-binding protein	Crebbp	CREB-binding protein OS=Mus musculus OX=10090 GN=Crebbp PE=1 SV=3	1	65	65	49	20	15	13	22	20	24	18	25	24	24	18	20	22	23	19	16	26	27	19	16	17	18	29	19	20	15	13	22	20	24	18	25	24	24	18	20	22	23
P45591	P45591	13	10	10	Cofilin-2	Cfl2	Cofilin-2 OS=Mus musculus OX=10090 GN=Cfl2 PE=1 SV=1	1	13	10	10	5	4	5	4	6	7	6	5	4	2	4	3	3	4	5	2	7	8	6	5	4	6	6	6	3	2	3	1	4	5	4	3	2	1	2	1	1	2
P45700	P45700	16	16	16	Mannosyl-oligosaccharide 1,2-alpha-mannosidase IA	Man1a1	Mannosyl-oligosaccharide 1,2-alpha-mannosidase IA OS=Mus musculus OX=10090 GN=Man1a1 PE=1 SV=1	1	16	16	16	2	1	0	0	3	3	3	2	6	5	4	1	3	3	0	0	4	3	1	4	3	3	4	2	2	1	0	0	3	3	3	2	6	5	4	1	3	3
P45878	P45878	5	5	5	Peptidyl-prolyl cis-trans isomerase FKBP2	Fkbp2	Peptidyl-prolyl cis-trans isomerase FKBP2 OS=Mus musculus OX=10090 GN=Fkbp2 PE=1 SV=1	1	5	5	5	4	2	2	1	0	2	1	2	3	1	1	2	1	1	1	1	2	2	2	2	2	1	1	1	4	2	2	1	0	2	1	2	3	1	1	2	1	1
P45952	P45952	26	26	26	Medium-chain specific acyl-CoA dehydrogenase, mitochondrial	Acadm	Medium-chain specific acyl-CoA dehydrogenase, mitochondrial OS=Mus musculus OX=10090 GN=Acadm PE=1 SV=1	1	26	26	26	14	14	13	7	16	15	13	11	15	14	9	7	14	15	7	6	16	15	7	12	16	10	12	12	14	14	13	7	16	15	13	11	15	14	9	7	14	15
P46061	P46061	39	39	39	Ran GTPase-activating protein 1	Rangap1	Ran GTPase-activating protein 1 OS=Mus musculus OX=10090 GN=Rangap1 PE=1 SV=2	1	39	39	39	21	24	17	15	22	19	20	20	23	23	15	14	22	23	12	12	27	20	17	18	19	18	20	21	21	24	17	15	22	19	20	20	23	23	15	14	22	23
P46062	P46062	52	52	52	Signal-induced proliferation-associated protein 1	Sipa1	Signal-induced proliferation-associated protein 1 OS=Mus musculus OX=10090 GN=Sipa1 PE=1 SV=2	1	52	52	52	23	30	25	11	25	28	35	32	26	20	8	7	23	22	5	3	24	29	5	22	20	25	31	28	23	30	25	11	25	28	35	32	26	20	8	7	23	22
P46414	P46414	6	6	6	Cyclin-dependent kinase inhibitor 1B	Cdkn1b	Cyclin-dependent kinase inhibitor 1B OS=Mus musculus OX=10090 GN=Cdkn1b PE=1 SV=2	1	6	6	6	1	1	0	0	1	1	1	1	3	1	0	0	1	3	0	0	1	1	0	1	0	0	2	2	1	1	0	0	1	1	1	1	3	1	0	0	1	3
P46460	P46460	49	49	48	Vesicle-fusing ATPase	Nsf	Vesicle-fusing ATPase OS=Mus musculus OX=10090 GN=Nsf PE=1 SV=2	1	49	49	48	30	30	27	22	30	28	30	29	31	34	21	24	32	33	20	21	32	36	19	28	27	31	31	29	30	30	27	22	30	28	30	29	31	34	21	24	32	33
P46467	P46467	34	34	28	Vacuolar protein sorting-associated protein 4B	Vps4b	Vacuolar protein sorting-associated protein 4B OS=Mus musculus OX=10090 GN=Vps4b PE=1 SV=2	1	34	34	28	20	20	13	12	19	19	19	20	20	21	12	11	16	18	11	7	25	23	10	20	14	19	17	18	20	20	13	12	19	19	19	20	20	21	12	11	16	18
P46471	P46471	46	46	46	26S protease regulatory subunit 7	Psmc2	26S proteasome regulatory subunit 7 OS=Mus musculus OX=10090 GN=Psmc2 PE=1 SV=5	1	46	46	46	25	25	23	19	28	24	26	30	25	22	15	19	29	27	15	18	28	27	15	21	23	26	28	32	25	25	23	19	28	24	26	30	25	22	15	19	29	27
P46638	P46638	21	21	4	Ras-related protein Rab-11B	Rab11b	Ras-related protein Rab-11B OS=Mus musculus OX=10090 GN=Rab11b PE=1 SV=3	1	21	21	4	14	14	14	11	19	15	15	15	14	15	10	10	15	13	8	8	15	18	8	13	14	15	16	17	14	14	14	11	19	15	15	15	14	15	10	10	15	13
P46656	P46656	3	3	3	Adrenodoxin, mitochondrial	Fdx1	Adrenodoxin, mitochondrial OS=Mus musculus OX=10090 GN=Fdx1 PE=1 SV=1	1	3	3	3	2	0	1	0	0	1	0	1	1	0	0	0	2	1	0	0	2	1	0	0	1	1	2	1	2	0	1	0	0	1	0	1	1	0	0	0	2	1
P46662;P46662-2	P46662;P46662-2	11;10	10;9	10;9	Merlin	Nf2	Merlin OS=Mus musculus OX=10090 GN=Nf2 PE=1 SV=2;Isoform 2 of Merlin OS=Mus musculus OX=10090 GN=Nf2	2	11	10	10	2	1	2	2	4	1	2	3	3	1	3	2	4	3	4	3	3	4	3	0	2	3	3	2	2	1	2	2	3	1	2	3	3	1	3	2	4	3
P46664	P46664	31	31	30	Adenylosuccinate synthetase isozyme 2	Adss	Adenylosuccinate synthetase isozyme 2 OS=Mus musculus OX=10090 GN=Adss PE=1 SV=2	1	31	31	30	17	12	10	9	17	13	13	16	15	16	6	8	13	15	9	6	16	18	9	16	14	14	16	17	17	12	10	9	17	13	13	16	15	16	6	8	13	15
P46718	P46718	12	12	12	Programmed cell death protein 2	Pdcd2	Programmed cell death protein 2 OS=Mus musculus OX=10090 GN=Pdcd2 PE=2 SV=2	1	12	12	12	4	4	3	1	3	3	3	4	6	5	0	1	3	6	2	0	6	3	1	2	2	2	8	2	4	4	3	1	3	3	3	4	6	5	0	1	3	6
P46737;P46737-2	P46737;P46737-2	17;11	17;11	16;10	Lys-63-specific deubiquitinase BRCC36	Brcc3	Lys-63-specific deubiquitinase BRCC36 OS=Mus musculus OX=10090 GN=Brcc3 PE=1 SV=1;Isoform 2 of Lys-63-specific deubiquitinase BRCC36 OS=Mus musculus OX=10090 GN=Brcc3	2	17	17	16	7	11	7	6	8	11	9	8	9	10	5	4	6	8	6	5	10	9	7	9	8	9	11	8	7	11	7	6	8	11	9	8	9	10	5	4	6	8
P46935	P46935	36	36	32	E3 ubiquitin-protein ligase NEDD4	Nedd4	E3 ubiquitin-protein ligase NEDD4 OS=Mus musculus OX=10090 GN=Nedd4 PE=1 SV=3	1	36	36	32	23	19	13	4	10	15	19	20	17	17	5	3	12	14	3	1	20	19	7	17	15	15	17	10	23	19	13	4	10	15	19	20	17	17	5	3	12	14
P46978	P46978	29	29	29	Dolichyl-diphosphooligosaccharide--protein glycosyltransferase subunit STT3A	Stt3a	Dolichyl-diphosphooligosaccharide--protein glycosyltransferase subunit STT3A OS=Mus musculus OX=10090 GN=Stt3a PE=1 SV=1	1	29	29	29	14	13	10	6	11	14	15	13	17	14	6	6	13	13	3	5	15	14	7	10	12	13	17	12	14	13	10	6	11	14	15	13	17	14	6	6	13	13
P47199	P47199	15	15	15	Quinone oxidoreductase	Cryz	Quinone oxidoreductase OS=Mus musculus OX=10090 GN=Cryz PE=1 SV=1	1	15	15	15	11	11	9	6	5	8	9	11	8	7	4	5	9	8	5	3	9	9	5	9	10	9	7	9	11	11	9	6	5	8	9	11	8	7	4	5	9	8
P47226-2;P47226	P47226-2;P47226	37;36	37;36	37;36	Testin	Tes	Isoform TES1 of Testin OS=Mus musculus OX=10090 GN=Tes;Testin OS=Mus musculus OX=10090 GN=Tes PE=1 SV=1	2	37	37	37	17	18	18	21	23	20	21	24	21	18	16	16	19	16	18	18	27	19	17	17	20	18	21	18	17	18	18	21	23	20	21	24	21	18	16	16	19	16
P47738	P47738	25	24	24	Aldehyde dehydrogenase, mitochondrial	Aldh2	Aldehyde dehydrogenase, mitochondrial OS=Mus musculus OX=10090 GN=Aldh2 PE=1 SV=1	1	25	24	24	12	12	10	9	13	8	13	12	9	9	6	5	7	6	4	4	11	13	9	13	7	12	12	14	12	12	10	8	13	8	13	12	9	9	6	4	7	6
P47740	P47740	27	27	25	Fatty aldehyde dehydrogenase	Aldh3a2	Aldehyde dehydrogenase family 3 member A2 OS=Mus musculus OX=10090 GN=Aldh3a2 PE=1 SV=2	1	27	27	25	13	13	9	7	13	10	11	14	14	14	9	8	15	14	7	7	14	16	7	11	10	14	19	12	13	13	9	7	13	10	11	14	14	14	9	8	15	14
P47753	P47753	20	15	15	F-actin-capping protein subunit alpha-1	Capza1	F-actin-capping protein subunit alpha-1 OS=Mus musculus OX=10090 GN=Capza1 PE=1 SV=4	1	20	15	15	13	13	12	10	16	12	14	12	13	15	9	11	14	11	10	8	15	15	11	16	11	14	13	15	11	11	10	8	13	10	11	10	10	12	8	8	12	9
P47754	P47754	21	21	16	F-actin-capping protein subunit alpha-2	Capza2	F-actin-capping protein subunit alpha-2 OS=Mus musculus OX=10090 GN=Capza2 PE=1 SV=3	1	21	21	16	14	14	14	11	16	14	16	14	15	16	9	12	15	14	9	10	16	16	10	16	13	14	14	17	14	14	14	11	16	14	16	14	15	16	9	12	15	14
P47757-2;P47757-4;P47757	P47757-2;P47757-4;P47757	35;32;27	35;32;27	34;31;27	F-actin-capping protein subunit beta	Capzb	Isoform 2 of F-actin-capping protein subunit beta OS=Mus musculus OX=10090 GN=Capzb;Isoform 3 of F-actin-capping protein subunit beta OS=Mus musculus OX=10090 GN=Capzb;F-actin-capping protein subunit beta OS=Mus musculus OX=10090 GN=Capzb PE=1 SV=3	3	35	35	34	18	18	17	19	25	17	18	21	17	18	16	12	21	20	17	13	25	20	17	18	17	18	19	16	18	18	17	19	25	17	18	21	17	18	16	12	21	20
P47758	P47758	17	17	17	Signal recognition particle receptor subunit beta	Srprb	Signal recognition particle receptor subunit beta OS=Mus musculus OX=10090 GN=Srprb PE=1 SV=1	1	17	17	17	7	11	9	8	6	9	10	11	9	12	6	7	11	10	9	6	11	11	6	9	8	10	9	8	7	11	9	8	6	9	10	11	9	12	6	7	11	10
P47791-2;P47791	P47791-2;P47791	34;32	34;32	34;32	Glutathione reductase, mitochondrial	Gsr	Isoform Cytoplasmic of Glutathione reductase, mitochondrial OS=Mus musculus OX=10090 GN=Gsr;Glutathione reductase, mitochondrial OS=Mus musculus OX=10090 GN=Gsr PE=1 SV=3	2	34	34	34	19	19	18	12	22	18	21	22	20	19	16	12	22	17	13	11	22	23	14	19	17	21	18	19	19	19	18	12	22	18	21	22	20	19	16	12	22	17
P47802	P47802	12	12	12	Metaxin-1	Mtx1	Metaxin-1 OS=Mus musculus OX=10090 GN=Mtx1 PE=1 SV=1	1	12	12	12	5	5	4	0	5	9	5	4	8	4	2	0	3	5	1	1	7	3	0	4	3	5	6	4	5	5	4	0	5	9	5	4	8	4	2	0	3	5
P47809	P47809	21	20	20	Dual specificity mitogen-activated protein kinase kinase 4	Map2k4	Dual specificity mitogen-activated protein kinase kinase 4 OS=Mus musculus OX=10090 GN=Map2k4 PE=1 SV=2	1	21	20	20	11	11	5	7	10	12	13	11	11	11	6	4	10	8	6	4	13	14	4	10	7	10	13	11	10	10	5	7	9	11	12	11	10	10	6	4	9	8
P47810	P47810	14	14	13	Wee1-like protein kinase	Wee1	Wee1-like protein kinase OS=Mus musculus OX=10090 GN=Wee1 PE=1 SV=2	1	14	14	13	1	0	1	1	0	0	0	0	5	4	0	1	0	1	2	1	4	2	2	1	1	0	0	0	1	0	1	1	0	0	0	0	5	4	0	1	0	1
P47811;P47811-4;P47811-2	P47811;P47811-4;P47811-2	24;19;16	24;19;16	5;5;3	Mitogen-activated protein kinase 14	Mapk14	Mitogen-activated protein kinase 14 OS=Mus musculus OX=10090 GN=Mapk14 PE=1 SV=3;Isoform 4 of Mitogen-activated protein kinase 14 OS=Mus musculus OX=10090 GN=Mapk14;Isoform 2 of Mitogen-activated protein kinase 14 OS=Mus musculus OX=10090 GN=Mapk14	3	24	24	5	12	15	9	6	10	13	12	12	12	14	7	5	14	18	4	4	15	15	7	12	12	12	17	14	12	15	9	6	10	13	12	12	12	14	7	5	14	18
[truncated: 6,189 more rows]
[truncated: 189 more columns]
