# Supplementary material for: IL-15 and PIM kinases direct the metabolic programming of intestinal intraepithelial lymphocytes
Source: Nat Commun. 2021 Jul 13;12:4290. doi: 10.1038/s41467-021-24473-2 (PMC8277781; doi:10.1038/s41467-021-24473-2)
Supplement: Supplementary file 7 — Supplementary data 4 [file 41467_2021_24473_MOESM7_ESM.xlsx]

## Sheet: Sheet1
Sample	Number of proteins identified	Number of proteins identified by MS/MS	Number of proteins identified by match by runs
TCRαβ CD8αβ BR1	6319	6249	70
TCRαβ CD8αβ BR2	6603	6571	32
TCRαβ CD8αβ BR3	5544	5483	61
TCRαβ CD8αβ BR4	5265	5206	59
TCRαβ CD8αβ +IL15 BR1	6859	6828	31
TCRαβ CD8αβ +IL15 BR2	6588	6513	75
TCRαβ CD8αβ +IL15 BR3	6037	5981	56
TCRαβ CD8αβ +IL15 BR4	5798	5716	82
TCRαβ CD8αα BR1	6122	6003	119
TCRαβ CD8αα BR2	6602	6541	61
TCRαβ CD8αα BR3	6525	6438	87
TCRαβ CD8αα BR4	6482	6461	21
TCRαβ CD8αα +IL15 BR1	6651	6585	66
TCRαβ CD8αα +IL15 BR2	6634	6623	11
TCRαβ CD8αα +IL15 BR3	6304	6159	145
TCRαβ CD8αα +IL15 BR4	5676	5609	67
TCRγδ CD8αα BR1	6266	6159	107
TCRγδ CD8αα BR2	6295	6267	28
TCRγδ CD8αα BR3	6785	6762	23
TCRγδ CD8αα BR4	6279	6249	30
TCRγδ CD8αα +IL15 BR1	6742	6649	93
TCRγδ CD8αα +IL15 BR2	6793	6726	67
TCRγδ CD8αα +IL15 BR3	5917	5874	43
TCRγδ CD8αα +IL15 BR4	6389	6354	35
TCRαβ CD8αβ BR1-4 Overlap	4697	4631	0
TCRαβ CD8αβ +IL15 BR1-4 Overlap	5207	5097	0
TCRαβ CD8αα BR1-4 Overlap	5607	5457	0
TCRαβ CD8αα +IL15 Overlap	5166	5044	0
TCRγδ CD8αα BR1-4 Overlap	5563	5479	0
TCRγδ CD8αα +IL15 BR1-4 Overlap	5351	5264	0
