# Supplementary material for: IL-15 and PIM kinases direct the metabolic programming of intestinal intraepithelial lymphocytes
Source: Nat Commun. 2021 Jul 13;12:4290. doi: 10.1038/s41467-021-24473-2 (PMC8277781; doi:10.1038/s41467-021-24473-2)
Supplement: Supplementary file 8 — Supplementary data 5 [file 41467_2021_24473_MOESM8_ESM.xlsx]

## Sheet: Antibodies
Antibody against	Fluorochrome	Clone	Company	Catalog no	Technique	Dilution
CD100 /SEMA4D	APC	BMA-12	Biolegend	147605	Flow Cytometry	1:200
CD122 IL-2Rβ	PE	TM-b1	eBioscience	12-1222-83	Flow Cytometry	1:200
CD16/32 (FC block)	Purified	93	Biolegend	101302	Flow Cytometry	1:200
CD223 (Lag-3)	PE Cy7	eBioC9B7W	eBioscience	25-2231-80	Flow Cytometry	1:200
CD226 DNAM-1	APC	10E5	eBioscience	17-2261-80	Flow Cytometry	1:200
CD4	FITC	RM4-5	BioLegend	100510	Flow Cytometry	1:200
CD4	Alexa Fluor 700	RM4-5	eBioscience	56-0042-82	Flow Cytometry	1:400
CD4	PE	RM4-5	Biolegend	100512	Flow Cytometry	1:400
CD4	PE/Cy7	RM4-5	Biolegend	100528	Flow Cytometry	1:400
CD4	PerCP-Cy5.5	RM4-5	Biolegend	100540	Flow Cytometry	1:400
CD71 (Transferrin Receptor)	PE/Cy7	RI7217	Biolegend	113811	Flow Cytometry	1:200
CD85k/LILRB4	Alexa Fluor 647	H1.1	Biolegend	144905	Flow Cytometry	1:200
CD8α	APC	53-6.7	Biolegend	100712	Flow Cytometry	1:400
CD8α	Brilliant Violet 421	53-6.7	Biolegend	100753	Flow Cytometry	1:400
CD8α	FITC	53-6.7	Biolegend	100706	Flow Cytometry	1:500
CD8α	PE	53-6.7	Biolegend	100708	Flow Cytometry	1:400
CD8α	PE Cy7	53-6.7	Biolegend	100722	Flow Cytometry	1:400
CD8β	FITC	H35-17.2	eBioscience	11-0083-82	Flow Cytometry	1:500
CD8β	PE	H35-17.2	eBioscience	12-0083-82	Flow Cytometry	1:400
CD8β	PE-Cy7	H35-17.2	eBioscience	25-0083-80	Flow Cytometry	1:400
CD94	PE-Cy7	18d3	Biolegend	105509	Flow Cytometry	1:200
CD98	PE	RL388	BioLegend	128207	Flow Cytometry	1:200
Granzyme A	APC	GzA-3G8.5	eBioscience	17-5831-80	Flow Cytometry	1:1000
Granzyme B	PE	GB12	Invitrogen	MHGB04	Flow Cytometry	1:100
JAML	PE	HL4E10	Biolegend	128503	Flow Cytometry	1:200
NKG2D	PE	CX5	Biolegend	130207	Flow Cytometry	1:100
TCRβ	APC	H57-597	eBioscience	17-5961-83	Flow Cytometry	1:200
TCRβ	APC/Fire 750	H57-597	Biolegend	109245	Flow Cytometry	1:100
TCRβ	APC-eFluor780	H57-597	eBioscience	47-5961-82	Flow Cytometry	1:100
TCRβ	PE	H57-597	Biolegend	109208	Flow Cytometry	1:200
TCRγδ	Alexa Fluor 488	GL3	Biolegend	118128	Flow Cytometry	1:200
TCRγδ	Brilliant Violet 605	GL3	Biolegend	118129	Flow Cytometry	1:100
TCRγδ	PE	GL3	BioLegend	118108	Flow Cytometry	1:200
TCRγδ	PerCP-eFluor710	GL3	eBioscience	46-5711-82	Flow Cytometry	1:200
Rabbit monoclonal p-STAT5 (Tyr694)	N/A	C11C5	CST	9359	Flow Cytometry	1:200
Rabbit monoclonal pS6 Ribosomal Protein (Ser235/236)	N/A	D57.2.2E	CST	4858	Flow Cytometry	1:25
DyLight™ 649 Donkey anti-rabbit IgG	DyLight™ 649	Poly4064	BioLegend	406406	Flow Cytometry	1:500
PIM-1	N/A	12H8	Santa Cruz	SC-13513	Immunoblotting & Immunohistochemistry	1:100 & 1:25
PIM-2	N/A	1D12	Santa Cruz	SC-13514	Immunoblotting	1:100
Rabbit monoclonal GAPDH	N/A	D16H11	CST	5174S	Immunoblotting	1:1000
Rabbit monoclonal STAT5	N/A	D2O6Y	CST	94205	Immunoblotting	1:1000
Phospho-Stat5 (Tyr694)	N/A	unknown	CST	9351	Immunoblotting	1:1000
Anti-mouse IgG, HRP-linked	N/A	unknown	CST	7076S	Immunoblotting	1:5000
Anti-rabbit IgG, HRP-linked	N/A	unknown	CST	7074S	Immunoblotting	1:2000
Monoclonal mouse anti-human CD3	N/A	F7.2.38	Agilent	M7254	Immunohistochemistry	1:100
