# Supplementary material for: IL-15 and PIM kinases direct the metabolic programming of intestinal intraepithelial lymphocytes
Source: Nat Commun. 2021 Jul 13;12:4290. doi: 10.1038/s41467-021-24473-2 (PMC8277781; doi:10.1038/s41467-021-24473-2)
Supplement: Supplementary file 10 — Source Data [file 41467_2021_24473_MOESM10_ESM.xlsx]

## Sheet: Fig 1a
1a right panel		2ng/ml IL-15/Ra						100ng/ml IL-15/Ra
	% Live cells	73.97	47.44	60.48	44.74	54.91	36.43	105.71	77.16	53.57	60.74	81.43	92.38
1a left panel		% Live cells
		BR1	BR2	BR3	BR4
	TCRαβ CD8αβ	57.5	55.3	48.9	47.3
	TCRαβ CD8αα	82.6	84.5	77.1	71.9
	TCRγδ CD8αα	83.3	79.4	75.7	75.2

## Sheet: Fig 1b
Protein IDs	Majority protein IDs	Peptide counts (all)	Peptide counts (razor+unique)	Peptide counts (unique)	Protein names	Gene names	Intensity TCRabCD8aa+IL15-Rep1	Intensity TCRabCD8aa+IL15-Rep2	Intensity TCRabCD8aa+IL15-Rep3	Intensity TCRabCD8aa+IL15-Rep4	Intensity TCRabCD8aa-Rep1	Intensity TCRabCD8aa-Rep2	Intensity TCRabCD8aa-Rep3	Intensity TCRabCD8aa-Rep4	Intensity TCRabCD8ab+IL15-Rep1	Intensity TCRabCD8ab+IL15-Rep2	Intensity TCRabCD8ab+IL15-Rep3	Intensity TCRabCD8ab+IL15-Rep4	Intensity TCRabCD8ab-Rep1	Intensity TCRabCD8ab-Rep2	Intensity TCRabCD8ab-Rep3	Intensity TCRabCD8ab-Rep4	Intensity TCRgdCD8aa+IL15-Rep1	Intensity TCRgdCD8aa+IL15-Rep2	Intensity TCRgdCD8aa+IL15-Rep3	Intensity TCRgdCD8aa+IL15-Rep4	Intensity TCRgdCD8aa-Rep1	Intensity TCRgdCD8aa-Rep2	Intensity TCRgdCD8aa-Rep3	Intensity TCRgdCD8aa-Rep4
Q9QZQ8	Q9QZQ8	34	34	1	Core histone macro-H2A.1	H2afy	2116900000	1656800000	1005400000	2255600000	2539500000	2450400000	2092500000	3784500000	2452900000	2391700000	3047700000	2852900000	1844000000	3068500000	1425200000	1117100000	1945000000	4737100000	2371400000	2826300000	3047400000	1540500000	3825200000	2746200000
P10922	P10922	11	11	11	Histone H1.0;Histone H1.0, N-terminally processed	H1f0	51982000	39108000	22006000	73811000	79373000	77931000	51294000	63178000	85793000	145630000	155010000	140370000	118270000	106950000	65149000	100350000	98962000	250270000	250360000	76484000	48661000	81388000	162830000	100000000
P43275	P43275	20	16	16	Histone H1.1	Hist1h1a	783120000	582500000	272210000	1029200000	1025600000	609630000	936530000	1143600000	1397600000	1267700000	1192400000	1648000000	1118500000	1605700000	1218000000	930190000	666050000	1497900000	1007700000	1088000000	558400000	669120000	1538200000	1073300000
P15864	P15864	36	36	14	Histone H1.2	Hist1h1c	7818000000	5541400000	3833300000	14135000000	9714300000	7507700000	10220000000	16183000000	8317000000	8115700000	17519000000	17065000000	7572900000	10601000000	11431000000	10951000000	7814400000	11965000000	9562300000	13386000000	6618400000	6844800000	9266400000	13171000000
P43277	P43277	35	13	3	Histone H1.3	Hist1h1d	1715600000	1218400000	612820000	3543200000	2045500000	1353300000	1717400000	3033300000	1861700000	2406000000	4625300000	3267100000	1273700000	2330500000	2538100000	2583100000	822170000	2889700000	2691500000	2336300000	1142800000	1387600000	2341500000	3083400000
P43274	P43274	34	10	10	Histone H1.4	Hist1h1e	1886300000	1635400000	847020000	3740100000	2582100000	2686300000	2600700000	4359300000	1077300000	2190300000	5291900000	4055300000	1700600000	2631300000	2834300000	2680000000	1554200000	3915300000	2558600000	3347800000	805640000	1717900000	3160300000	3618700000
P43276	P43276	28	18	18	Histone H1.5	Hist1h1b	2767700000	1937700000	892590000	4273900000	3409500000	2921800000	3373600000	5844600000	3106600000	3286400000	10580000000	5702400000	2815800000	4128700000	4272800000	3735200000	1959900000	5253700000	3680800000	4418400000	1580000000	2328500000	4960900000	4185300000
Q8CGP5;C0HKE9;C0HKE8;C0HKE7;C0HKE6;C0HKE5;C0HKE4;C0HKE3;C0HKE2;C0HKE1;Q8CGP6	Q8CGP5;C0HKE9;C0HKE8;C0HKE7;C0HKE6;C0HKE5;C0HKE4;C0HKE3;C0HKE2;C0HKE1;Q8CGP6	17;16;16;16;16;16;16;16;16;16;16	17;16;16;16;16;16;16;16;16;16;16	1;0;0;0;0;0;0;0;0;0;0	Histone H2A type 1-F;Histone H2A type 1-H	Hist1h2af;Hist1h2ah	1835200000	1483300000	1368500000	1172500000	2613300000	23163000000	2505900000	7199600000	3405400000	2010600000	8699700000	671680000	3386300000	3041300000	246400000	134750000	2424300000	4610800000	308500000	3641800000	1251400000	2172400000	4704800000	3850900000
Q64522	Q64522	11	2	2	Histone H2A type 2-B	Hist2h2ab	1583800	0	1186800	13454	2199100	2159900	0	0	2272200	0	0	0	4830900	0	275690	0	1920500	5328300	0	0	0	0	2212800	1742900
Q3THW5;P0C0S6	Q3THW5;P0C0S6	6;6	4;4	4;4	Histone H2A.V;Histone H2A.Z	H2afv;H2afz	71980000	64363000	38765000	40874000	96396000	112570000	93440000	143500000	296480000	72384000	71262000	63613000	47881000	126530000	28124000	51009000	171630000	128610000	21334000	61894000	73091000	56078000	326460000	82998000
P27661	P27661	16	7	5	Histone H2AX	H2afx	1194900	1981600	1591900	9735800	2250500	235020000	1671800	2239300	2019500	2758400	14071000	2288400	1958900	332960000	3874100	2882800	778180	386170	515350	0	0	0	5133900	0
Q6ZWY9;Q64478	Q6ZWY9;Q64478	27;27	27;27	0;0	Histone H2B type 1-C/E/G;Histone H2B type 1-H	Hist1h2bc;Hist1h2bh	26802000000	18625000000	4634200000	8932200000	10994000000	27264000000	42156000000	17047000000	33693000000	28213000000	4819200000	4210500000	17982000000	27057000000	3633300000	3901100000	12854000000	37338000000	1141800000	35607000000	8510400000	16153000000	35186000000	13194000000
P10853;Q8CGP2;Q8CGP2-2	P10853;Q8CGP2;Q8CGP2-2	27;25;25	2;2;2	0;0;0	Histone H2B type 1-F/J/L;Histone H2B type 1-P	Hist1h2bf;Hist1h2bp	0	634590	0	314510	107380000	0	775690	3366600	12535000	196830000	0	0	12636000	0	602240	0	40628000	850280000	7670800	89375000	8752300	11154000	0	189660000
Q8CGP1	Q8CGP1	27	2	0	Histone H2B type 1-K	Hist1h2bk	0	0	0	12597000	0	0	0	0	0	0	36382000	6469400	0	0	19424000	22043000	0	0	5184600	0	0	0	0	0
Q64525	Q64525	27	2	2	Histone H2B type 2-B	Hist2h2bb	0	2314500	0	5972500	3607000	2584800	0	1463400	0	0	368440000	774060000	200280	303830	118850000	138690000	331870	0	31926000	232000	0	0	0	467880
Q64524	Q64524	16	2	2	Histone H2B type 2-E	Hist2h2be	0	0	0	969210	0	0	0	0	0	0	0	0	0	0	144190	0	0	0	366710	0	0	34389	0	308620
Q9D2U9	Q9D2U9	23	9	2	Histone H2B type 3-A	Hist3h2ba	100340000	43646000	22960000	34795000	40885000	120850	16976000	143600000	150410000	20923000	321890	5023600	92349000	197990000	63857000	103550000	2796400	143530000	13407000	320700	59556000	0	35032000	2094100
P68433	P68433	18	1	1	Histone H3.1	Hist1h3a	0	0	0	0	0	0	28994000	0	0	0	0	0	0	0	0	0	0	554370000	0	0	0	0	0	0
P84228	P84228	18	18	1	Histone H3.2	Hist1h3b	3770100000	1812400000	2021000000	1556100000	3213700000	3991100000	5361300000	5373200000	6090800000	3198100000	826430000	1300000000	5921200000	4420600000	1184900000	567870000	5285200000	16828000000	606660000	6227500000	4412800000	3005200000	4425600000	6236600000
P84244;P02301	P84244;P02301	18;17	2;2	2;2	Histone H3.3;Histone H3.3C	H3f3a;H3f3c	0	0	0	1448700	0	0	0	0	60041000	0	0	0	0	0	0	0	0	5728100000	0	0	0	0	0	0
P62806	P62806	23	23	23	Histone H4	Hist1h4a	4617700000	3353400000	924540000	1995200000	3463200000	11563000000	4582300000	9594800000	5940500000	4701700000	7450800000	3023400000	6799600000	5633300000	1105200000	1626400000	6337300000	38362000000	2458200000	11274000000	3428500000	4777300000	9121600000	27115000000
					Total histone intensities		54339700700	37998347690	16498089700	42813531174	41932790600	83940616550	75739381490	73920247300	67952350700	58219725400	64697916890	44788104400	50692726080	65282633830	30189500220	28645234800	41979566950	135058374470	26718224460	84381405700	31545800300	40744974389	79062168700	78651671500
					total MS intensities		532525351936	449395950172	2.10351e+11	285324318615	405697594382	841595478244	587671899208	791920011264	852197321668	577526190157	5.02727e+11	3.40542e+11	383607126600	713989358444	205600137156	1.59003e+11	5.42486e+11	1140358948660	2.86006e+11	714616228615	2.863e+11	348034466859	1019772305424	5.66339e+11
			1b protein content (pg/cell)		Total protein/cell		53.8996	65.047	70.125	36.6539	53.2122	55.1434	42.6752	58.9224	68.9761	54.5587	42.7371	41.8187	41.6202	60.1529	37.4568	30.5293	71.0744	46.439	58.8749	46.5789	49.9164	46.9798	70.941	39.6033

## Sheet: Fig2
2a - 2ng/ml vs 100ng/ml cell numbers
	IL-15 (h)	2ng/ml IL-15									100ng/ml IL-15
	0	200000	200000	200000	200000	200000	200000	200000		200000	200000	200000	200000	200000	200000	200000
	24	142740	120000	72860	91140	44380	109820	24120		210000	104060	184760	152080	74100	162860	144320
	48	138100	102500	59280	71020	25460	109720	15080		267440	122900	207780	164200	96080	188460	178202
	72	171640	45860	56020	72200	18220	100060	12000		368660	77520	279200	264160	126000	232260	279140
	96	166920	17940	52640	67520	13920		11460		557620	154760	416320	296420	175580		509120
2b			Copy numbers
Protein IDs	Protein names	Gene names	CD8ab_IL15_BR1	CD8ab_IL15_BR2	CD8ab_IL15_BR3	CD8ab_IL15_BR4	CD8ab_BR1	CD8ab_BR2	CD8ab_BR3	CD8ab_BR4	CD8aa_IL15_BR1	CD8aa_IL15_BR2	CD8aa_IL15_BR3	CD8aa_IL15_BR4	CD8aa_BR1	CD8aa_BR2	CD8aa_BR3	CD8aa_BR4	TCRgd_IL15_BR1	TCRgd_IL15_BR2	TCRgd_IL15_BR3	TCRgd_IL15_BR4	TCRgd_BR1	TCRgd_BR2	TCRgd_BR3	TCRgd_BR4
P10417-2;P10417	Apoptosis regulator Bcl-2	Bcl2	89386.1	46222.9	29334.2	12297.7	8234.61	19384.6	4676.59	1992.09	90133.9	87095.4	33405.9	0	15854.2	17338.4	46512.1	22066.7	107497	82754.5	5724	62265.2	30719.1	25524.2	59871.7	27913.8
Q64373-2;Q64373-3;Q64373-4;Q64373	Bcl-2-like protein 1	Bcl2l1	4823.34	469.233	694.136	2101.78	855.827	906.237	665.703	0	1411.87	1978.46	3387.86	2123.07	3341.33	0	0	0	2357.32	0	5095.69	1152.87	0	0	2140.46	837.215
P97287;P97287-2	Induced myeloid leukemia cell differentiation protein Mcl-1 homolog	Mcl1	11550.7	9051.26	0	0	3436.56	4053.58	0	0	4244.04	10311	7429.67	0	2866.84	3342.93	2753.85	1652.87	14474.6	8118.92	0	8538.81	5541.79	4725.24	7291.11	3356.55
2d			Copy numbers								pval									pval									pval
Protein IDs	Protein names	Gene names	CD8ab_IL15_BR1	CD8ab_IL15_BR2	CD8ab_IL15_BR3	CD8ab_IL15_BR4	CD8ab_BR1	CD8ab_BR2	CD8ab_BR3	CD8ab_BR4	CD8ab_P.Value	CD8aa_IL15_BR1	CD8aa_IL15_BR2	CD8aa_IL15_BR3	CD8aa_IL15_BR4	CD8aa_BR1	CD8aa_BR2	CD8aa_BR3	CD8aa_BR4	CD8aa_P.Value	TCRgd_IL15_BR1	TCRgd_IL15_BR2	TCRgd_IL15_BR3	TCRgd_IL15_BR4	TCRgd_BR1	TCRgd_BR2	TCRgd_BR3	TCRgd_BR4	TCRgd_P.Value
Q64261;Q3V3A1-3;Q3V3A1	Cyclin-dependent kinase 6	Cdk6	177367	175060	100089	83610.1	9050.93	22648	4082.65	5369.15	3.0486e-08	133029	130325	103747	83452.7	35988.8	13337.5	20826.2	27033.4	8.28481e-05	104431	134879	105094	127240	14609.1	8450.84	25296.7	11072.1	1.40506e-06
		Average log2 fold change
2e	Gene names	CD8ab_Avg_logFC	CD8aa_Avg_logFC	TCRgd_Avg_logFC
	Cdk6	3.95487	2.27937	3.10281
	Cdkn1b	-0.857952	-0.374547	-3.78674
	Cdk4	0.382371	1.70819	2.02275
	Rbl1	4.57169	3.63374	2.50844
	E2f4	-0.119279	0.466641	-0.299493
	Ccnd3	2.12922	0.463958	3.07774
	Ccnd2	#N/A	4.14066	4.59848
	Ccne1	2.59431	0.858594	1.10986
	Tfdp1	1.36835	0.189761	0.583965
	Tfdp2	#N/A	-0.42933	1.28956
2f	TCRab CD8ab			TCRab CD8aa			TCRgd CD8aa
	EdU+	G1	G2	EdU+	G1	G2	EdU+	G1	G2
samples_rep2 10ng	3.72 %	93.8 %	2.33 %	1.89 %	96.5 %	1.41 %	1.43 %	97.9 %	0.49 %
samples_rep2 100ng	37.9 %	60.2 %	1.19 %	22.2 %	76.7 %	0.95 %	17.9 %	81.0 %	0.69 %
samples_rep 1 10ng	4.88 %	93.9 %	1.22 %	3.70 %	94.9 %	1.07 %	2.49 %	96.8 %	0.39 %	Shown in figure
samples_rep1 100ng	39.0 %	59.4 %	1.20 %	30.4 %	68.2 %	1.14 %	22.5 %	76.7 %	0.54 %	Shown in figure

## Sheet: Fig 3b
3b		Average log2 fold change
Ribosome biogenesis heatmap	Gene names	CD8ab_logFC	CD8aa_logFC	TCRgd_logFC	Names used in figure
	Tbl3	1.64747	0.758577	1.03311	UTP13
	Pwp2	1.8079	0.666811	2.29536
	Wdr3	1.44058	0.794193	1.30966	dip2
	Wdr36	2.52105	-0.136757	0.276887	UTP21
	Utp15	1.56172	0.841609	1.04279
	Utp18	1.44029	0.853792	0.782602
	Utp6	1.70461	0.970759	0.768494
	Utp14a	1.31673	0.145389	0.616601
	Imp3	1.10484	0.124395	1.23835
	Imp4	-0.479209	1.49972	2.09742
	Mphosph10	0.64758	0.539437	0.85837	MPP10
	Cirh1a	1.63814	1.36446	0.936539	utp4
	Heatr1	1.26832	0.528994	1.10672	UTP10
	Wdr43	1.9108	1.13643	1.10159	UTP5
	Nol6	1.82726	0.0171171	0.349649	UTP22
	Rrp7a	0.860721	0.897565	1.02186
	Csnk2a2	0.566647	0.504952	0.52825	CK2A
	Csnk2a1	0.480807	-0.0255331	-0.318739
	Csnk2b	0.953441	-0.877133	-1.42285	CK2B
	Nmd3	1.37203	1.10312	2.09024
	Ran	-0.14778	0.196207	-0.18914
	Xpo1	0.359546	-0.282114	-0.306993
	Fcf1	-0.0328717	1.97961	1.17378

## Sheet: Fig 3c
TCRab CD8ab Ribosome List (GO:0005840)	Gene names	Intensity TCRabCD8ab+IL15-Rep1	Intensity TCRabCD8ab+IL15-Rep2	Intensity TCRabCD8ab+IL15-Rep3	Intensity TCRabCD8ab+IL15-Rep4	Intensity TCRabCD8ab-Rep1	Intensity TCRabCD8ab-Rep2	Intensity TCRabCD8ab-Rep3	Intensity TCRabCD8ab-Rep4	TCRab CD8aa Ribosome List (GO:0005840)	Gene names	Intensity TCRabCD8aa+IL15-Rep1	Intensity TCRabCD8aa+IL15-Rep2	Intensity TCRabCD8aa+IL15-Rep3	Intensity TCRabCD8aa+IL15-Rep4	Intensity TCRabCD8aa-Rep1	Intensity TCRabCD8aa-Rep2	Intensity TCRabCD8aa-Rep3	Intensity TCRabCD8aa-Rep4	TCRgd CD8aa Ribosome List (GO:0005840)	Gene names	Intensity TCRgdCD8aa+IL15-Rep1	Intensity TCRgdCD8aa+IL15-Rep2	Intensity TCRgdCD8aa+IL15-Rep3	Intensity TCRgdCD8aa+IL15-Rep4	Intensity TCRgdCD8aa-Rep1	Intensity TCRgdCD8aa-Rep2	Intensity TCRgdCD8aa-Rep3	Intensity TCRgdCD8aa-Rep4
	Rpl21	459270000	495520000	387820000	106050000	152740000	382170000	57930000	12663000		Rpl21	222940000	160090000	48487000	81951000	158170000	325490000	249130000	395550000		Rpl21	184920000	300310000	54047000	611200000	103820000	133060000	566690000	460360000
	Mrpl23	944660	0	0	0	111690	215290	0	0		Rpl7a	362350000	286720000	98379000	194140000	422180000	340160000	256750000	338070000		Mrpl23	0	1019200	0	0	0	0	776560	0
	Rpl7a	654570000	562920000	499930000	321360000	261530000	377950000	110910000	84020000		Rpl7	249180000	161530000	88925000	104790000	163260000	271380000	94768000	280850000		Rpl7a	272860000	652960000	152540000	373240000	175020000	239580000	637920000	433970000
	Rpl7	542500000	288530000	448560000	275140000	142340000	199090000	90330000	71190000		Rps2	391750000	322030000	157460000	302490000	298810000	613690000	255470000	976150000		Rpl7	173320000	437020000	149810000	312110000	87027000	110710000	375980000	154090000
	Rps2	598640000	530280000	1078400000	598650000	235930000	399710000	185990000	67724000		Rplp1	0	0	467500	0	641320	2256100	634320	4947800		Rps2	327490000	733670000	619770000	1404600000	760460000	197960000	586330000	868240000
	Rplp1	499470	0	3272700	2379900	361720	0	110050	0		Rps15a	114420000	88419000	30283000	83719000	90458000	59998000	57273000	59400000		Rplp1	0	0	855020	2410900	216370	0	0	0
	Rps15a	191840000	150290000	132110000	174240000	81281000	63427000	58947000	33692000		Rps13	62043000	79548000	15184000	16867000	17427000	48342000	61380000	56410000		Rps15a	81580000	302890000	73306000	99574000	40015000	43487000	129070000	34212000
	Rps13	131700000	60562000	93251000	51023000	23655000	86491000	7663800	49406		Rps24	59696000	38952000	14281000	25306000	34935000	78577000	31875000	78376000		Rps13	44142000	201140000	19124000	233060000	27677000	73175000	133980000	90790000
	Rps24	114840000	64849000	111170000	58472000	31340000	71184000	13335000	11597000		Rps25	67258000	24414000	9455500	64597000	56154000	65197000	40797000	109460000		Rps24	52971000	84112000	47187000	108130000	28440000	17862000	104260000	50421000
	Rps25	181910000	57990000	224740000	55968000	38040000	65073000	18280000	34141000		Rpl30	80861000	49825000	48696000	31564000	45589000	83399000	53590000	78377000		Rps25	67635000	251560000	53512000	102500000	18279000	43133000	74382000	59316000
	Rpl30	224990000	55410000	49412000	62293000	46444000	57314000	5890200	19208000		Rpl32	78960000	53100000	8608500	51313000	53883000	100650000	34551000	60345000		Rpl30	60907000	250720000	16848000	93686000	22896000	49080000	145530000	59380000
	Rpl32	199380000	124640000	111450000	55904000	25458000	133720000	14435000	21556000		Rpl8	139430000	87856000	91789000	156900000	247290000	325320000	293550000	342620000		Rpl32	55370000	250620000	58408000	111570000	35326000	40262000	81242000	71741000
	Rpl8	1525200000	339150000	381190000	223520000	194400000	321390000	109550000	82512000		Rps17	97993000	72637000	21189000	11031000	65780000	270970000	101190000	115150000		Rpl8	267890000	494360000	188410000	147870000	92012000	149340000	557000000	210170000
	Rps17	283000000	156480000	1780700000	23354000	50559000	140900000	14087000	7106300		Rps5	271350000	122930000	80764000	95355000	108610000	141340000	190500000	236490000		Rps17	86447000	313170000	32008000	172470000	65788000	58361000	267850000	68495000
	Rps5	354350000	206000000	273830000	121740000	118640000	202200000	65055000	23675000		Mettl17	3332100	0	0	608080	4320200	1156800	1778700	1908800		Rps5	229670000	423630000	145470000	303130000	57616000	104790000	322540000	140130000
	Mettl17	5684900	2282100	6052200	995430	139870	683560	120290	0		Btf3	32394000	23991000	12784000	24211000	12538000	38738000	18352000	27283000		Mettl17	1519000	6463300	1513700	3042300	1697600	374550	5712600	3490300
	Btf3	92497000	31162000	30761000	13895000	18410000	25404000	3783500	3959700		Larp1	40965000	37341000	8707200	18515000	20637000	29525000	33668000	30290000		Btf3	26146000	85889000	7728500	37222000	2147100	12461000	70095000	13669000
	Larp1	110240000	62738000	49142000	51876000	22777000	44233000	8115500	4445900		Larp4	12757000	12128000	2652800	7614500	2219700	4308500	4316900	1928900		Larp1	51861000	89410000	30186000	77254000	13105000	17951000	44310000	31643000
	Larp4	27276000	20179000	764080	3703300	2565800	5994700	605030	279910		Gemin5	12543000	10559000	4071700	6646800	4934000	13316000	11183000	16164000		Larp4	11629000	25848000	2886900	12931000	1008100	1169000	3216000	3543100
	Gemin5	20219000	15709000	14203000	10592000	4800800	12319000	2630400	485170		Mtg1	867660	0	480580	0	0	961620	0	968560		Gemin5	9640200	27408000	7112500	13274000	3180400	2630300	22627000	7053100
	Mtg1	1661100	2381600	1214600	933070	458790	312770	302470	293890		Mpv17l2	649250	504570	271090	199380	91445	458610	464870	368630		Mtg1	587360	3844600	499860	2629000	249770	414350	776490	1011200
	Mpv17l2	2317900	1036000	1432100	534540	131620	551140	253290	0		Rsl24d1	2493300	2779200	561150	2270000	1222500	1475800	1040100	1862000		Mpv17l2	1108200	1341500	713400	1374600	0	151400	1974500	0
	Rsl24d1	6210000	3653000	4503300	2413200	902190	2630500	570950	369040		Rpl17	92426000	118150000	11371000	171250000	176300000	156750000	80649000	107800000		Rsl24d1	2965700	7858900	1324600	4583500	614880	684630	0	1108800
	Rpl17	227300000	202590000	208520000	304430000	152240000	157410000	36689000	38670000		Mrpl41	306110	0	145380	312530	0	370780	0	341110		Rpl17	183230000	457090000	75478000	261490000	29228000	92842000	198120000	110140000
	Mrpl41	778040	0	795320	308530	267130	0	0	116510		Rps21	3474000	10355000	3803100	3672400	498500	5849400	2575200	7901300		Rps21	3396100	12371000	2758600	7971800	1665000	3540900	10564000	5292600
	Rps21	7416600	4920100	20421000	3462000	2081500	2947900	1136500	1844500		Rpl34	26004000	28294000	4556500	3545500	35898000	48255000	55255000	53731000		Rpl34	53047000	94471000	34153000	63989000	10665000	28639000	80041000	17602000
	Rpl34	71800000	56570000	57589000	8722100	49871000	43444000	268000	1775800		Rpl4	472470000	346030000	113830000	389610000	365470000	373630000	319270000	497620000		Rpl4	506290000	1349900000	313850000	591580000	186730000	201720000	660840000	340260000
	Rpl4	972560000	715950000	1018100000	672990000	292240000	554340000	202910000	158660000		Mrpl49	0	0	93329	0	0	188050	0	0		Mtg2	0	0	123370	922610	0	0	491510	489090
	Mrpl49	343410	79780	0	0	0	4286800	505060	139730		Mtg2	461870	694250	0	292670	239680	254550	442180	304500		Rpl35a	56946000	98706000	13179000	63504000	11737000	28937000	116830000	30048000
	Mtg2	649060	1025400	114500	834880	631660	2379100	147590	34386		Rpl35a	82458000	61100000	13863000	30505000	10718000	54495000	38138000	56087000		Dhx9	494420000	1147200000	243500000	523040000	217130000	299090000	1175000000	325710000
	Rpl35a	134860000	86413000	57576000	58634000	57075000	54644000	13447000	32768000		Dhx9	446030000	518700000	156560000	185790000	232320000	692700000	502440000	774800000		Dhx9	0	0	5123300	0	235680	0	0	1292700
	Dhx9	781630000	513270000	349220000	316350000	247050000	723640000	154330000	88749000		Dhx9	0	0	0	3122400	1002100	430240	123720	1216300		Rbm3	110240000	231530000	0	86606000	25197000	30813000	121810000	32704000
	Dhx9	0	0	7310800	3708800	362210	0	4575300	2435700		Rbm3	101650000	84372000	32638000	433770	18757000	102410000	49515000	56115000		Rpl27a	173570000	252600000	86993000	227100000	86501000	83901000	307810000	164540000
	Rbm3	186390000	94888000	0	0	49623000	110480000	0	0		Rpl27a	172420000	123720000	50331000	128580000	139050000	204990000	137930000	177200000		Rps16	215070000	435840000	66716000	137630000	66066000	104480000	214720000	109780000
	Rpl27a	224090000	242850000	436460000	309480000	106910000	196290000	84562000	83630000		Rps16	228260000	141020000	91629000	64912000	90244000	223110000	115720000	178920000		Rpsa	59657000	64190000	1992000	58009000	13128000	17998000	55012000	24259000
	Rps16	438640000	152110000	181420000	91205000	142180000	147880000	45148000	42823000		Rpsa	39917000	30882000	21611000	3030100	14589000	68321000	23693000	45378000		Rplp0	584070000	1042800000	636070000	824830000	245470000	394340000	996050000	663720000
	Rpsa	113430000	42501000	16405000	8572300	23684000	45107000	1374200	4635900		Rplp0	657840000	488960000	244030000	577260000	565480000	735050000	512830000	808470000		Rpl13a	194070000	366650000	116990000	189400000	71891000	62922000	259880000	99981000
	Rplp0	879170000	692510000	1189300000	912890000	430370000	630060000	427540000	307360000		Rpl13a	127210000	132130000	45082000	80757000	105590000	163880000	125520000	235290000		Rpl3	615570000	1191900000	376870000	1036200000	182810000	225210000	884770000	399020000
	Rpl13a	212370000	207330000	268170000	180540000	94532000	244960000	66800000	56627000		Rpl3	610250000	380160000	152940000	281240000	387680000	666160000	506910000	612990000		Canx	430690000	866630000	239920000	553160000	131570000	316210000	921850000	384600000
	Rpl3	1148600000	990790000	758620000	786450000	328200000	912910000	221360000	173710000		Canx	616240000	966760000	205110000	259740000	550980000	987570000	483610000	577670000		Rpl12	129150000	148570000	76045000	84580000	52059000	85791000	252260000	60731000
	Canx	1135800000	628120000	408890000	293160000	650770000	973670000	141110000	131540000		Rpl12	114270000	129030000	36101000	96170000	61764000	257130000	111180000	257550000		Rpl18	335340000	618290000	159130000	301120000	145300000	146310000	380430000	170620000
	Rpl12	382250000	109660000	245360000	174260000	37275000	233890000	70116000	41024000		Rpl18	237870000	214740000	48486000	138890000	85186000	285800000	142130000	389730000		Rpl28	69740000	187120000	110500000	113050000	22720000	46447000	140110000	81798000
	Rpl18	408410000	401100000	314760000	174380000	108970000	384610000	88735000	83855000		Rpl28	91848000	55295000	25536000	96855000	59618000	87269000	72325000	122730000		Rpl6	271330000	484770000	265250000	330960000	332810000	147700000	622830000	219110000
	Rpl28	146630000	108870000	158590000	180040000	60819000	108460000	75780000	60276000		Rpl6	304060000	408650000	101020000	197400000	181300000	278210000	265170000	313920000		Rpl29	40691000	74865000	4773200	73665000	572870	33905000	65262000	56867000
	Rpl6	1188600000	565990000	492760000	556300000	215180000	536900000	189850000	131940000		Rpl29	58673000	43665000	7317700	72110000	56226000	50832000	37984000	63881000		Rpl5	386890000	868280000	371880000	514100000	150180000	236170000	714960000	384350000
	Rpl29	62453000	42063000	258290000	104970000	37252000	63852000	52892000	66147000		Rpl5	489740000	442680000	113980000	186510000	276440000	392490000	300780000	470290000		Rpl13	135890000	373520000	165090000	173200000	88843000	98820000	232500000	187490000
	Rpl5	730940000	702710000	515350000	261250000	302960000	576520000	207770000	88741000		Rpl13	157850000	172570000	24485000	194760000	111730000	209010000	133530000	155510000		Rpl36	19567000	150340000	7616100	44591000	10205000	11302000	38797000	18060000
	Rpl13	223490000	197590000	348190000	249450000	110420000	177690000	75421000	100200000		Rpl36	18501000	18757000	2779900	11627000	10923000	44677000	13328000	25999000		Rpl9	175420000	481100000	136020000	263130000	64740000	85944000	339540000	182960000
	Rpl36	33607000	30542000	61218000	16952000	10617000	42122000	6758400	8951000		Rpl9	169180000	160480000	58129000	121590000	117940000	221310000	142310000	201870000		Rpl10a	120270000	326100000	53584000	153510000	48607000	76234000	166630000	92114000
	Rpl9	287370000	248070000	220160000	136140000	95552000	215970000	89396000	40007000		Rpl10a	106180000	62806000	16139000	56543000	109860000	132040000	54725000	135780000		Eef2	2262400000	4667500000	1866600000	2937100000	1040300000	1098300000	2750500000	1830800000
	Rpl10a	229610000	97646000	111870000	96597000	59880000	131300000	35697000	31370000		Mrps21	305070	1092600	0	0	0	849090	0	0		Rps20	98266000	298040000	13696000	151130000	63760000	77845000	175550000	122790000
	Mrps21	1480600	77580	0	0	370910	0	0	0		Eef2	2500700000	1884000000	805400000	1879600000	1585600000	2198800000	1998500000	2705900000		Rpl26	63977000	116570000	239510000	103020000	16802000	49300000	127070000	102280000
	Eef2	3663700000	2924900000	3715200000	2284100000	1870800000	2520900000	1015600000	619340000		Rps20	143440000	98154000	56225000	40286000	92174000	118660000	80316000	113310000		Rpl27	111300000	342180000	37455000	151780000	61698000	55772000	196380000	63016000
	Rps20	195340000	81721000	90324000	58787000	66190000	112600000	13789000	16894000		Rpl26	129550000	55249000	25831000	183740000	119230000	67079000	66295000	129960000		Rpl37a	91697000	179950000	96171000	92602000	33589000	37714000	152580000	98174000
	Rpl26	136240000	111470000	414230000	488160000	76835000	88062000	170660000	146990000		Rpl27	120190000	102220000	29133000	21004000	30691000	118610000	77292000	135560000		Rps7	1949300000	850940000	248580000	903980000	38858000	214920000	1413800000	467360000
	Rpl27	235520000	139080000	16883000	12737000	57820000	140060000	11922000	1457700		Rpl37a	74485000	60319000	30972000	56104000	52971000	105210000	61105000	92848000		Rps8	545960000	1141300000	342060000	684400000	184090000	297790000	843160000	403660000
	Rpl37a	126430000	87965000	207650000	197830000	46499000	79307000	76931000	50457000		Rps7	217720000	178000000	112880000	250840000	336940000	827090000	244870000	287020000		Rps14	371140000	941640000	199630000	599880000	118440000	246460000	450620000	341690000
	Rps7	2645200000	381350000	693930000	374640000	221340000	507620000	168150000	94322000		Rps8	577670000	477160000	208810000	304010000	358830000	525470000	451850000	574640000		Rps23	63732000	185570000	137360000	118680000	11154000	55540000	153660000	111060000
	Rps8	689900000	764980000	637510000	573310000	310460000	648170000	210560000	142320000		Rps14	420780000	364420000	167530000	110740000	242480000	322930000	322650000	450950000		Rps18	142550000	565920000	115500000	265010000	56964000	122460000	392200000	175500000
	Rps14	406150000	558130000	178890000	176930000	316970000	437510000	78197000	41764000		Rps23	83971000	53555000	33590000	136270000	114310000	84125000	56160000	39991000		Rps29	10569000	23217000	0	3454200	727000	1211000	8454000	1829400
	Rps23	113210000	89758000	285340000	348370000	64010000	66763000	113280000	110500000		Rps18	155730000	153260000	31789000	96269000	99587000	170390000	92796000	263120000		Rps11	258050000	440510000	361320000	375900000	70641000	97984000	291820000	173110000
	Rps18	268760000	225670000	138280000	169840000	91407000	237710000	57501000	50304000		Rps29	9625300	3474800	3058000	0	0	1194600	1928100	842630		Rps4x	365800000	804120000	455800000	869530000	120170000	227980000	664890000	622750000
	Rps29	18047000	0	0	0	2880600	5161600	0	0		Rps11	219550000	288350000	128760000	359430000	237370000	287390000	284150000	349700000		Rpl18a	130740000	403050000	99383000	244900000	42315000	102580000	218790000	116180000
	Rps11	558670000	407680000	584670000	487770000	127490000	333190000	292270000	194010000		Rps4x	341100000	319910000	140980000	435230000	433830000	299100000	303460000	515240000		Rpl23a	142560000	495790000	175130000	305660000	50567000	89131000	238450000	240180000
	Rps4x	736750000	638890000	887860000	725120000	276000000	518090000	292180000	144860000		Rpl18a	214740000	146150000	70080000	87156000	107710000	181710000	163050000	225550000		Rps6	200050000	286510000	254120000	298670000	53456000	116320000	344040000	177740000
	Rpl18a	298500000	296090000	124920000	232920000	139480000	196060000	40299000	67324000		Rpl23a	123970000	130460000	37768000	145140000	200710000	230850000	106950000	260970000		Rpl23	125360000	449360000	46905000	88201000	35837000	54722000	161870000	62404000
	Rpl23a	336940000	221470000	669930000	281250000	151740000	213870000	166650000	71356000		Rps6	222630000	159410000	66602000	208040000	197520000	169170000	140880000	269740000		Rps15	6728000	72405000	23626000	30694000	46655000	6459700	8276700	3844000
	Rps6	354290000	323020000	530770000	501000000	149180000	223010000	140940000	133280000		Rpl23	94069000	103440000	46483000	30229000	42437000	221780000	94276000	120950000		Rps26	61034000	342030000	5132600	72201000	23805000	25404000	139260000	19143000
	Rpl23	286520000	63866000	190470000	68520000	69043000	119220000	28173000	25783000		Rps15	7155700	12793000	1875100	5420500	12199000	147350000	11754000	10290000		Rps28	9548000	23109000	3001300	5147100	3230500	4394900	5161000	6117700
	Rps15	29328000	15367000	7968200	4437000	5367000	98909000	1718400	0		Rps26	61878000	59739000	8548900	527540	6187800	120330000	45907000	86468000		Fau	3758400	33780000	0	7813100	0	0	4661800	0
	Rps26	164960000	49028000	10656000	9074800	15410000	75468000	88506	1692200		Rps28	8654500	11864000	7058500	369380	2244800	20695000	5329400	7570500		Rpl31	213580000	351560000	205480000	227710000	73235000	115010000	258490000	191890000
	Rps28	25579000	7962900	0	0	3693000	9185600	0	0		Fau	3594700	969750	0	971080	988090	3419900	750040	3492700		Rps3	794540000	1656100000	468060000	1227200000	321200000	467830000	1091600000	540130000
	Fau	12816000	1224300	0	0	6308400	2768200	0	0		Rpl31	192580000	188870000	51596000	148850000	129990000	232580000	157010000	276280000		Rps27a;Uba52;Ubb;Ubc	1346500000	2928800000	648440000	1432300000	1357100000	1177000000	2083300000	1276900000
	Rpl31	293400000	225430000	363850000	183550000	128040000	230350000	75005000	49462000		Rps3	984990000	790350000	306200000	387420000	303880000	797840000	583190000	933450000		Rps12	10574000	40606000	12740000	23705000	3092400	6728600	18584000	18725000
	Rps3	1573200000	1163900000	849890000	720800000	458390000	1079800000	251910000	177260000		Rps27a;Uba52;Ubb;Ubc	1245200000	1109000000	560390000	746190000	895440000	2634900000	1778400000	2461800000		Rps10	18790000	42049000	6565000	28042000	6890100	13336000	29370000	14282000
	Rps27a;Uba52;Ubb;Ubc	1839200000	1442400000	1144600000	944750000	968080000	2312000000	492550000	397260000		Rps12	17869000	13451000	15885000	10554000	7228400	14030000	7583200	7833800		Rpl22	246780000	1702500000	111340000	280060000	48150000	124090000	516400000	205550000
	Rps12	31527000	4863900	24230000	27716000	13755000	7866200	3920700	10282000		Rps10	28200000	20958000	6372200	4131500	7723700	34741000	10522000	15692000		Surf6	8686500	28105000	11705000	13365000	4303300	8663200	15952000	13896000
	Rps10	54676000	14309000	2881600	3527700	13216000	13531000	0	0		Rpl22	173640000	151030000	84631000	84877000	124930000	393440000	145540000	269790000		Rpl36a	112670000	186510000	34099000	149610000	36549000	68963000	193190000	88848000
	Rpl22	348990000	289380000	435230000	190930000	118540000	267750000	155610000	77078000		Surf6	7764500	4760700	2445600	11051000	11033000	18359000	14271000	25465000		Rpl19	82590000	407070000	68435000	150140000	49140000	26483000	149410000	65580000
	Surf6	18882000	15680000	26063000	24914000	12369000	30940000	15164000	44203000		Rpl36a	136830000	92921000	33842000	38310000	51080000	137430000	155010000	115290000		Rplp2	3575100	6138300	5567400	13218000	5231100	5189200	12856000	6866700
	Rpl36a	235460000	180990000	72423000	56010000	62499000	140120000	19660000	20537000		Rpl19	112760000	114430000	32454000	19686000	62699000	102570000	112290000	134990000		Eif2ak2	13330000	22774000	13784000	17691000	7596200	7465800	34914000	13801000
	Rpl19	295750000	107180000	106370000	32912000	75092000	152080000	23446000	4314500		Rplp2	7143800	7048200	13177000	3078900	8822900	8751300	2472100	18380000		Ptcd3	9322700	12791000	6690000	13658000	5619300	5217700	17547000	12260000
	Rplp2	6409500	10166000	5134400	13528000	7873600	3151900	1531800	3065400		Eif2ak2	16708000	15055000	5473700	8807800	10201000	18935000	11489000	19749000		Mrpl10	259100	0	45818	0	0	0	320280	0
	Eif2ak2	17991000	66871000	13302000	12212000	10112000	16737000	6324400	4271900		Ptcd3	10292000	10081000	3543400	5945900	9004500	13290000	8685800	10717000		Nufip2	5587900	13659000	5348500	8042700	2007900	2823300	4171900	6977700
	Ptcd3	22644000	23397000	23436000	13201000	8493000	18975000	3948800	4557800		Mrpl10	154050	180320	0	0	361500	422360	29775	65339		Eif2d	5852700	10708000	1057100	10033000	4294900	5987300	8785500	15637000
	Mrpl10	1406300	0	34994	0	0	176710	0	0		Nufip2	7158600	6383500	2785500	5509000	4033000	6358800	6533800	7756500		Mrps31	2482300	7348200	357540	3200800	896810	1158500	2952400	2724500
	Nufip2	9401600	8046700	11040000	7775600	2634900	6186800	3044400	2305400		Eif2d	7928900	4382100	3466000	4105300	1935600	15390000	13579000	9135900		Npm1	241140000	850000000	105010000	357130000	92611000	115690000	617490000	159600000
	Eif2d	11092000	9405400	4188000	3299600	4022100	10206000	1557700	1711800		Mrps31	1795700	1406700	257020	1129500	2628000	3476900	2743600	3848500		Ddx3x;D1Pas1	253660000	548610000	60087000	232660000	104510000	171370000	473100000	148690000
	Mrps31	7156600	3476900	5252400	3250800	1481700	5876400	1842500	1480500		Npm1	329390000	226120000	86416000	107260000	122450000	388570000	228620000	210540000		Larp4b	382900	519070	335680	1317000	22878	465470	1221900	510330
	Npm1	895360000	412430000	372880000	197580000	334550000	455890000	65096000	73726000		Ddx3x;D1Pas1	239630000	228070000	58580000	32042000	122520000	628040000	202850000	200500000		Abcf1	120510000	366580000	67606000	167790000	62692000	87368000	329740000	141810000
	Ddx3x;D1Pas1	309950000	363880000	119970000	38118000	141900000	343860000	19848000	8057700		Larp4b	274550	767650	71289	1502700	988050	1321600	448280	951830		Rps9	152580000	365160000	64482000	285400000	79650000	103660000	286920000	159050000
	Larp4b	3589800	195080	653600	568670	0	448050	382090	49063		Abcf1	134640000	92739000	45701000	73063000	88947000	174050000	117440000	193390000		Rps27	68072000	143890000	85462000	111740000	27695000	36234000	85680000	62319000
	Abcf1	263180000	167750000	111130000	65874000	91729000	165100000	37990000	35620000		Rps9	169400000	173700000	38190000	64134000	91499000	192060000	119290000	209600000		Rpl10;Rpl10l	228770000	720840000	131000000	344770000	117670000	112160000	479300000	229380000
	Rps9	339850000	230110000	119840000	74507000	96714000	213170000	43830000	35626000		Rps27	85784000	63209000	27974000	88368000	60676000	63388000	57036000	71219000		Rpl35	5625100	173160000	17332000	49426000	16021000	19454000	44468000	29337000
	Rps27	99377000	75793000	162580000	106780000	45609000	84711000	31013000	39815000		Rpl10;Rpl10l	378850000	182440000	56466000	84016000	231100000	228750000	173450000	253580000		Rps27l	78096000	221060000	44225000	82439000	23917000	46808000	131150000	68599000
	Rpl10;Rpl10l	540690000	486670000	311060000	172120000	194350000	380330000	45131000	77187000		Rpl35	1503100	18341000	4786400	20749000	23553000	72530000	18470000	69358000		Mrps7	1584200	1714800	682210	705040	176520	644880	1423200	934890
	Rpl35	71870000	35562000	93395000	27247000	26118000	78653000	9842200	13423000		Rps27l	95911000	81304000	21244000	31273000	71327000	56444000	55741000	89334000		Mrps10	778620	2735400	482690	149230	133350	717660	1028500	0
	Rps27l	113540000	91278000	91028000	47032000	45413000	65942000	22122000	16142000		Mrps7	1062700	819170	150300	480700	630880	3085600	221650	1271000		Mrps26	1844300	2641400	0	757060	0	177840	1193100	0
	Mrps7	6692300	976340	1979800	1441900	1057200	637430	810050	617730		Mrps10	1093400	699430	316760	0	0	1608000	336040	0		Mief1	135260	615590	0	298670	273290	370720	275350	557330
	Mrps10	4640900	906310	320670	0	1107800	1092200	0	0		Mrps26	1739100	853530	396230	0	251060	2918200	577800	1105300		Eif2a	41644000	73433000	20811000	44097000	13883000	14526000	56600000	24011000
	Mrps26	5248700	666770	1213100	152520	535020	795480	311830	105860		Mief1	363010	317210	545790	0	186860	0	0	0		Mrps35	7602900	10747000	1779900	1608000	2375000	1946000	4760300	3888600
	Mief1	245470	790500	0	0	385120	259060	0	0		Eif2a	37052000	30375000	10008000	20676000	22412000	30592000	24622000	40802000		Mrps27	11597000	14557000	2543600	4767800	4120400	3432100	12886000	3670500
	Eif2a	54684000	47947000	34635000	26980000	22478000	40245000	12952000	8989700		Mrps35	4290000	3826600	2093600	1923000	2341800	4336200	3583400	1866600		Rpl24	96390000	174590000	165570000	137660000	36243000	52150000	156850000	116180000
	Mrps35	9416500	3134200	7323200	4410500	6181000	3990600	1685100	2160900		Mrps27	10577000	9384600	1705400	1764900	7473100	9791400	6021900	7231600		Mrpl22	2298800	4868200	117740	2994600	2295800	1901800	4350700	313680
	Mrps27	26644000	12326000	8387200	1708100	9323000	9884600	1998100	1038800		Rpl24	79426000	73713000	31775000	161140000	105490000	104100000	64738000	181710000		Mrpl48	1352700	2244700	2571900	3177700	552660	1679400	1932300	1526300
	Rpl24	126620000	102440000	317500000	283400000	55204000	110630000	113990000	111100000		Mrpl22	1268100	2221800	686870	1623700	955760	5098800	5229900	1292600		Pnpt1	12629000	26475000	6839800	10467000	4867700	6544100	28337000	15638000
	Mrpl22	7167500	3891100	3065500	2623200	1815700	6102700	175230	940220		Mrpl48	3593600	2058800	327130	1063000	1786700	566950	2335200	1829900		Mrpl38	3397400	8472800	767920	1988700	852040	2323500	1801400	0
	Mrpl48	4279100	2812900	3243800	3104700	1661700	3389100	1217700	862840		Pnpt1	9330100	5745900	2813600	5936400	7066200	14330000	11759000	12991000		Mrps23	885120	553640	144520	255790	0	149720	1191500	522180
	Pnpt1	18169000	13165000	21416000	9976100	11639000	20134000	7810300	4381600		Mrpl38	2535500	3088300	535500	0	109730	5390300	2321200	5145700		Eif3h	85439000	155780000	46639000	93869000	20793000	54462000	103790000	59481000
	Mrpl38	5432400	4775000	0	0	1884300	3545000	0	0		Mrpl47	860100	0	56894	0	210070	1321300	181290	585080		Mrpl37	12391000	25567000	4166200	12508000	6772100	8898200	24723000	7582700
	Mrpl47	849930	0	792930	0	0	0	0	99355		Mrps23	332260	218240	237770	164940	157320	886750	196700	602730		Mrps2	1248500	7138500	724410	1121400	681030	1829900	5681100	3205100
	Mrps23	1890000	176320	2667100	185450	992500	1265900	235240	470900		Eif3h	76283000	67800000	27181000	43480000	74859000	91878000	48881000	68501000		Hspa14	213180000	120660000	30084000	63270000	26665000	22978000	158300000	39967000
	Eif3h	187390000	96326000	87775000	91444000	56468000	90291000	31137000	25689000		Mrpl37	14178000	13367000	3405900	1291600	7586300	10645000	11029000	12710000		Nck1	50878000	84300000	13092000	28488000	29776000	27211000	85095000	42603000
	Mrpl37	34840000	22998000	3276600	8214100	8712100	29967000	649280	133140		Mrps2	1074000	2511000	3450500	815910	1244000	3332200	1282200	1164300		Mrps18a	3047600	2965100	0	0	580540	558040	1189600	0
	Mrps2	5684800	1260900	1702900	2216200	2581500	1761400	136170	1498800		Hspa14	52338000	32937000	22006000	21095000	36684000	90646000	42949000	72372000		Mrps5	5490800	8990300	3794300	4714400	4880800	2292700	19662000	4016300
	Hspa14	126390000	86432000	87770000	33276000	44248000	73707000	19213000	14139000		Nck1	45031000	40839000	18576000	13329000	26953000	76711000	38629000	53057000		Mrpl27	195480	269960	331620	482570	0	288620	0	507310
	Nck1	51175000	25987000	13994000	10561000	28844000	36615000	6322900	8925400		Mrps18a	958400	3406800	437210	0	429200	3794700	1001400	1017900		Mrpl16	8766700	5262100	1233700	541070	1329900	1174900	5466600	4134800
	Mrps18a	1320500	899850	0	0	1121600	1591500	1329500	0		Mrps5	4258100	7295100	1066600	4177500	3741600	6225400	2593500	4072200		Mrpl9	2321500	8232500	3056300	2113500	1201600	0	6834100	2204200
	Mrps5	16950000	7486900	5954000	5565500	5296000	10869000	3622700	2607900		Mrpl27	0	297580	0	549920	353860	0	0	0		Mrpl3	4386000	7279400	329040	2906200	1687100	2264600	2524000	2477900
	Mrpl27	1057800	0	166710	818900	0	0	341580	236070		Mrpl16	1916000	918660	984010	774180	1439300	1804000	1610100	3306900		Mrpl1	7731100	19571000	8824000	16275000	4939300	5071700	10597000	7476800
	Mrpl16	6413600	1886500	1136800	2392800	2640800	6459700	1738400	643650		Mrpl9	3095600	216800	140460	2006500	1283500	3775800	1327200	3142000		Mrpl15	2954200	4124100	547100	2631900	1476900	1586000	11688000	745200
	Mrpl9	9203900	620250	1220800	222770	3685000	5136900	100770	77059		Mrpl3	4989400	3398600	737350	309880	2399100	1838100	2880300	1918600		Mrpl24	1949500	586050	718590	1267300	0	0	3399100	0
	Mrpl3	11500000	3762200	1002400	2110600	4710700	2204800	161900	290780		Mrpl1	7037800	8896500	2417400	9718100	8782100	6788700	5588500	8566700		Mrps17	1741800	4766500	0	1625500	192970	1077200	1122200	848560
	Mrpl1	17559000	12425000	18512000	16856000	6652900	16610000	7951800	4262000		Mrpl15	1411100	1307100	277520	0	907060	4268700	1613800	7093500		Mrpl11	371960	0	0	69272	0	150990	0	0
	Mrpl15	5448800	4967300	776150	0	1587400	4465900	0	275360		Mrps16	368310	286810	0	0	0	0	0	428640		Mrpl18	988820	1364900	0	520220	276780	652620	5734500	0
	Mrpl42	2371900	0	247330	0	1218600	0	0	0		Mrpl24	1880000	1786900	0	0	1003000	166360	1592100	211640		Rpl14	178880000	305750000	107950000	296850000	109740000	108900000	310980000	238840000
	Mrpl24	5867300	1792900	623760	0	2115200	1716600	0	0		Mrps17	2074000	1485400	675550	215180	981520	1786800	1154300	859750		Mrps22	11025000	22857000	1192800	7759100	3717900	3919100	10204000	3683100
	Mrps17	4527600	2874000	572550	139780	2607700	2445500	0	0		Mrpl11	0	215370	284600	0	280530	698030	167540	0		Rpl11	113700000	179280000	188300000	155970000	28305000	62667000	195950000	137180000
	Mrpl11	645420	0	0	0	498720	483430	0	95464		Mrpl18	2454900	1282800	222410	0	0	5179300	5250100	582790		Mrpl44	4826700	9234000	1090700	783770	3303400	1930200	6573100	1465100
	Mrpl18	2983800	0	0	0	441430	4446500	0	0		Mrps24	167710	0	0	0	0	186700	85433	0		Nsun4	243910	1392900	0	373960	311460	525710	1259700	117200
	Mrps24	1365700	0	0	0	0	237280	0	0		Rpl14	246280000	168370000	57504000	136030000	212070000	192520000	166200000	335500000		Mrpl55	0	0	209030	0	0	0	340470	0
	Rpl14	307390000	248700000	253690000	167510000	121620000	205160000	65072000	53435000		Gadd45gip1	6059200	0	0	1679500	0	320450	0	177350		Rpl15	149310000	281510000	25369000	278380000	103230000	75019000	225300000	128340000
	Mrps22	24769000	26181000	2892800	5412800	6075600	17505000	1176500	1780100		Mrps22	7087800	5882200	1553800	933210	0	6051600	7434900	9351500		Rps19	57004000	152440000	7696300	72091000	19569000	30935000	89255000	34573000
	Rpl11	180740000	134910000	427680000	496400000	56062000	134110000	132150000	177330000		Rpl11	108060000	79706000	44863000	173620000	95685000	111910000	79494000	192390000		Mrps30	3242100	10097000	1514800	6700500	2996300	1876700	11925000	4118500
	Mrpl44	13852000	4774000	664580	2809900	2969600	8879500	546920	31720		Mrpl44	3316400	5227900	896660	0	10252000	4582500	5115900	2133500		Mrpl45	7782300	9703300	689610	3680600	2919800	1377300	11289000	722770
	Nsun4	2140500	836600	237980	191560	1100000	2061100	0	0		Nsun4	624340	295410	211140	0	273210	777140	588600	313760		Mrps25	410370	2769200	172810	206190	125970	215360	802330	152960
	Rpl15	263830000	215770000	20854000	44017000	131240000	159450000	20502000	17613000		Rpl15	242420000	175410000	82546000	60478000	88785000	103920000	144600000	205350000		Mrpl28	2831800	4329300	905350	593460	1293000	1190000	0	1310700
	Rps19	137770000	20526000	56085000	14783000	40066000	40965000	1578700	4555600		Rps19	55932000	55736000	33985000	8774900	22282000	89952000	34269000	50319000		Mrpl14	0	333700	0	0	0	0	1488700	0
	Mrps30	12896000	9718900	2724600	1726900	5746600	9469400	1921800	201370		Mrps30	4506100	5870200	1378800	1156800	2584800	7148500	4143400	4268800		Mrpl21	2069500	4298500	305860	422410	665520	665730	4380300	330940
	Mrpl45	14980000	8258400	2135600	96624	3901400	9125800	342080	392940		Mrpl45	4159900	4440900	1152200	0	1774200	3090800	680760	1437200		Mrpl13	5659800	10717000	0	3145800	1923800	2343900	8054200	3777600
	Mrps25	3197400	450030	1698200	149810	0	390620	0	0		Mrps25	169600	168170	0	871720	540770	1096900	93445	152930		Mrps33	3210900	1680900	0	1178500	404970	538210	1803100	1004000
	Mrpl28	8049800	806770	0	0	698270	6475600	0	0		Mrpl28	3155000	8621600	363670	0	890530	1545000	629060	3491200		Mrpl19	5759200	19809000	1297100	8174000	2107100	2715800	8649600	2859200
	Mrpl14	1896500	0	621250	269770	622210	0	0	150410		Mrpl14	886740	972750	0	0	0	232690	0	0		Mrpl2	3092200	11770000	854440	9835900	3109400	2730600	9473300	5130000
	Mrpl21	6513500	1028200	2047800	0	655910	1995000	595850	0		Mrpl21	2304900	2411300	487240	133910	1021000	3242700	1103100	2694700		Mrps9	14004000	24973000	3251000	10177000	7746800	7037400	21735000	9728700
	Mrpl13	11281000	2410900	1395100	0	2660800	4087800	49602	0		Mrpl13	2289700	3815500	1168700	258670	1597300	5134100	2158800	3254300		Mrpl30	424030	4195900	450490	1235700	0	0	2241900	1556600
	Mrps33	2335900	2248300	2810900	2412500	396660	1447000	1113500	1140700		Mrps33	919680	340860	0	706120	0	628750	203560	1435400		Rpl22l1	8232000	15039000	0	5301300	452700	3113600	8196300	922880
	Mrpl19	14553000	9539500	1338900	2743700	4309000	9273800	1488200	265500		Mrpl19	7993300	1885400	1933900	955950	1751500	7525900	5040500	5106100		Rpl37	873940	8119300	0	4701500	812370	754490	0	0
	Mrpl2	16314000	14380000	10740000	4218800	3983000	10753000	1762300	2083300		Mrpl2	8777200	3172000	1920800	784840	2539400	6307400	7694100	9901400		Rpl7l1	1699700	0	137990	0	0	106750	1666300	789800
	Mrps9	28137000	25570000	13409000	5620300	8843700	19932000	3421200	3053400		Mrps9	9329400	5873700	4991500	2807400	5179800	13231000	11395000	13793000		Mcts1	75279000	128150000	34621000	35744000	9650400	19291000	64967000	42805000
	Mrpl30	1722100	596680	5899800	3190100	554460	2603900	645120	540660		Mrpl30	0	1155600	345900	900290	712520	0	1378000	959490		Mrps15	471380	3446800	737320	2153000	0	493520	1341100	1907200
	Rpl22l1	19297000	10720000	0	0	5350800	9256900	0	0		Rpl22l1	5532200	4188200	1800800	0	2655000	5591600	4774400	8947900		Mrps11	787000	4525100	168170	2086300	611850	337400	2649500	1289000
	Rpl37	1447600	1953000	8904600	1704400	1653400	2126600	3844100	2662900		Rpl37	0	2590700	619110	6477200	1997900	1219200	2326200	1742300		Mrpl32	593560	1341900	0	0	0	0	537070	278110
	Rpl7l1	1933000	345810	407850	0	2155600	658020	62977	0		Rpl7l1	529690	404240	0	139600	382820	265220	124900	1398500		Mrpl4	1956300	1210500	0	199630	403280	474850	4007600	137660
	Mcts1	150680000	26519000	66730000	25466000	36398000	50334000	11652000	8726700		Mcts1	27741000	34784000	15694000	22122000	27589000	47820000	35155000	90744000		Mrpl46	1625600	2084900	1129000	1149200	342030	1112000	1517900	1143800
	Mrps15	4939500	856300	5378200	2187000	1258200	2662000	963500	0		Mrps15	872920	0	0	1214000	1322500	594080	774440	840450		Dap3	8739100	14359000	4084700	8465400	4346200	4443400	10069000	7313800
	Mrps11	3890800	1286000	178080	638430	953530	1753400	331530	0		Mrps11	1085900	615080	486610	528780	123220	777080	934250	1092700		Zcchc17	1292300	5460100	1862500	2723200	1214800	1633700	5413300	2460300
	Mrpl32	1689800	261100	997140	0	592640	374330	0	0		Mrpl32	787460	0	0	120980	125510	525150	0	0		Mrps34	2792100	5638900	156650	1192600	1064700	772930	2137500	427570
	Mrpl4	5955900	1177500	0	0	426020	1924200	0	0		Mrpl4	1560300	2525800	0	0	1530200	2774400	939140	2182500		Rpl38	11490000	17419000	0	6290500	2026000	3969400	12458000	4900300
	Mrpl46	5109400	589250	3315000	2021300	1010000	0	0	892820		Mrpl46	1578600	1279800	652250	735890	579350	2542700	581640	0		Mrpl39	3086700	9750100	51629000	5429300	1969300	920460	6462400	5245100
	Dap3	25387000	11954000	4119000	6571000	4629400	13545000	2468600	675630		Dap3	6702600	7898400	1948300	1919900	5562100	4066800	7200800	8766100		Eif2ak4	1330300	2566000	1282600	3873900	938070	1072700	4239900	3119500
	Zcchc17	4840500	4593000	2519000	1725600	2313200	4816100	770910	686870		Zcchc17	5089400	3540200	622660	2103300	1200200	4811100	3356500	3305900		Eif2ak3	213900	776270	487100	416800	105820	0	0	510430
	Mrps34	9420100	3765700	0	0	1196200	2801000	0	0		Mrps34	1191200	1923400	249620	0	233760	3058500	855990	3469100		Mrpl40	4887800	12872000	1592900	7153800	2006100	3850100	5668800	5801200
	Rpl38	24810000	4435900	0	0	6580400	6148700	0	0		Rpl38	8007300	984500	4617200	106880	2642300	12112000	4195600	7068300
	Mrpl39	14390000	6924100	4136500	739470	3449000	6699700	875470	154530		Mrpl39	5136300	2161800	2889800	948490	1011700	5848500	4210300	6346900
	Eif2ak4	2651100	2242400	1407300	2562000	1760900	2729500	724460	420780		Eif2ak4	3315100	2807900	508630	1294400	2263500	3037600	2470800	4032500
	Eif2ak3	250460	454750	698670	285060	197470	932460	0	30963		Eif2ak3	253840	187180	179960	131780	0	300020	324280	814050
	Mrpl40	9998900	8414500	5343600	2983500	2993400	7863500	952930	1629800		Mrpl40	4524000	5121600	1676500	2659500	2339300	7125200	6216900	7137800
	TOTAL	36771584220	24463707570	28783646544	19386348864	12802421550	23835500730	7741793825	5735183026		TOTAL	19008944020	15958280630	6201143642	11693155650	13110509725	22875198870	15449729903	23280249659		TOTAL	19687736010	41810511580	12878088748	25831367852	8740247978	10431338300	30488948060	16535797590
Protein IDs	Majority protein IDs	Peptide counts (all)	Peptide counts (razor+unique)	Peptide counts (unique)	Protein names	Gene names	Intensity TCRabCD8aa+IL15-Rep1	Intensity TCRabCD8aa+IL15-Rep2	Intensity TCRabCD8aa+IL15-Rep3	Intensity TCRabCD8aa+IL15-Rep4	Intensity TCRabCD8aa-Rep1	Intensity TCRabCD8aa-Rep2	Intensity TCRabCD8aa-Rep3	Intensity TCRabCD8aa-Rep4	Intensity TCRabCD8ab+IL15-Rep1	Intensity TCRabCD8ab+IL15-Rep2	Intensity TCRabCD8ab+IL15-Rep3	Intensity TCRabCD8ab+IL15-Rep4	Intensity TCRabCD8ab-Rep1	Intensity TCRabCD8ab-Rep2	Intensity TCRabCD8ab-Rep3	Intensity TCRabCD8ab-Rep4	Intensity TCRgdCD8aa+IL15-Rep1	Intensity TCRgdCD8aa+IL15-Rep2	Intensity TCRgdCD8aa+IL15-Rep3	Intensity TCRgdCD8aa+IL15-Rep4	Intensity TCRgdCD8aa-Rep1	Intensity TCRgdCD8aa-Rep2	Intensity TCRgdCD8aa-Rep3	Intensity TCRgdCD8aa-Rep4
Q9QZQ8	Q9QZQ8	34	34	1	Core histone macro-H2A.1	H2afy	2116900000	1656800000	1005400000	2255600000	2539500000	2450400000	2092500000	3784500000	2452900000	2391700000	3047700000	2852900000	1844000000	3068500000	1425200000	1117100000	1945000000	4737100000	2371400000	2826300000	3047400000	1540500000	3825200000	2746200000
P10922	P10922	11	11	11	Histone H1.0;Histone H1.0, N-terminally processed	H1f0	51982000	39108000	22006000	73811000	79373000	77931000	51294000	63178000	85793000	145630000	155010000	140370000	118270000	106950000	65149000	100350000	98962000	250270000	250360000	76484000	48661000	81388000	162830000	100000000
P43275	P43275	20	16	16	Histone H1.1	Hist1h1a	783120000	582500000	272210000	1029200000	1025600000	609630000	936530000	1143600000	1397600000	1267700000	1192400000	1648000000	1118500000	1605700000	1218000000	930190000	666050000	1497900000	1007700000	1088000000	558400000	669120000	1538200000	1073300000
P15864	P15864	36	36	14	Histone H1.2	Hist1h1c	7818000000	5541400000	3833300000	14135000000	9714300000	7507700000	10220000000	16183000000	8317000000	8115700000	17519000000	17065000000	7572900000	10601000000	11431000000	10951000000	7814400000	11965000000	9562300000	13386000000	6618400000	6844800000	9266400000	13171000000
P43277	P43277	35	13	3	Histone H1.3	Hist1h1d	1715600000	1218400000	612820000	3543200000	2045500000	1353300000	1717400000	3033300000	1861700000	2406000000	4625300000	3267100000	1273700000	2330500000	2538100000	2583100000	822170000	2889700000	2691500000	2336300000	1142800000	1387600000	2341500000	3083400000
P43274	P43274	34	10	10	Histone H1.4	Hist1h1e	1886300000	1635400000	847020000	3740100000	2582100000	2686300000	2600700000	4359300000	1077300000	2190300000	5291900000	4055300000	1700600000	2631300000	2834300000	2680000000	1554200000	3915300000	2558600000	3347800000	805640000	1717900000	3160300000	3618700000
P43276	P43276	28	18	18	Histone H1.5	Hist1h1b	2767700000	1937700000	892590000	4273900000	3409500000	2921800000	3373600000	5844600000	3106600000	3286400000	10580000000	5702400000	2815800000	4128700000	4272800000	3735200000	1959900000	5253700000	3680800000	4418400000	1580000000	2328500000	4960900000	4185300000
Q8CGP5;C0HKE9;C0HKE8;C0HKE7;C0HKE6;C0HKE5;C0HKE4;C0HKE3;C0HKE2;C0HKE1;Q8CGP6	Q8CGP5;C0HKE9;C0HKE8;C0HKE7;C0HKE6;C0HKE5;C0HKE4;C0HKE3;C0HKE2;C0HKE1;Q8CGP6	17;16;16;16;16;16;16;16;16;16;16	17;16;16;16;16;16;16;16;16;16;16	1;0;0;0;0;0;0;0;0;0;0	Histone H2A type 1-F;Histone H2A type 1-H	Hist1h2af;Hist1h2ah	1835200000	1483300000	1368500000	1172500000	2613300000	23163000000	2505900000	7199600000	3405400000	2010600000	8699700000	671680000	3386300000	3041300000	246400000	134750000	2424300000	4610800000	308500000	3641800000	1251400000	2172400000	4704800000	3850900000
Q64522	Q64522	11	2	2	Histone H2A type 2-B	Hist2h2ab	1583800	0	1186800	13454	2199100	2159900	0	0	2272200	0	0	0	4830900	0	275690	0	1920500	5328300	0	0	0	0	2212800	1742900
Q3THW5;P0C0S6	Q3THW5;P0C0S6	6;6	4;4	4;4	Histone H2A.V;Histone H2A.Z	H2afv;H2afz	71980000	64363000	38765000	40874000	96396000	112570000	93440000	143500000	296480000	72384000	71262000	63613000	47881000	126530000	28124000	51009000	171630000	128610000	21334000	61894000	73091000	56078000	326460000	82998000
P27661	P27661	16	7	5	Histone H2AX	H2afx	1194900	1981600	1591900	9735800	2250500	235020000	1671800	2239300	2019500	2758400	14071000	2288400	1958900	332960000	3874100	2882800	778180	386170	515350	0	0	0	5133900	0
Q6ZWY9;Q64478	Q6ZWY9;Q64478	27;27	27;27	0;0	Histone H2B type 1-C/E/G;Histone H2B type 1-H	Hist1h2bc;Hist1h2bh	26802000000	18625000000	4634200000	8932200000	10994000000	27264000000	42156000000	17047000000	33693000000	28213000000	4819200000	4210500000	17982000000	27057000000	3633300000	3901100000	12854000000	37338000000	1141800000	35607000000	8510400000	16153000000	35186000000	13194000000
P10853;Q8CGP2;Q8CGP2-2	P10853;Q8CGP2;Q8CGP2-2	27;25;25	2;2;2	0;0;0	Histone H2B type 1-F/J/L;Histone H2B type 1-P	Hist1h2bf;Hist1h2bp	0	634590	0	314510	107380000	0	775690	3366600	12535000	196830000	0	0	12636000	0	602240	0	40628000	850280000	7670800	89375000	8752300	11154000	0	189660000
Q8CGP1	Q8CGP1	27	2	0	Histone H2B type 1-K	Hist1h2bk	0	0	0	12597000	0	0	0	0	0	0	36382000	6469400	0	0	19424000	22043000	0	0	5184600	0	0	0	0	0
Q64525	Q64525	27	2	2	Histone H2B type 2-B	Hist2h2bb	0	2314500	0	5972500	3607000	2584800	0	1463400	0	0	368440000	774060000	200280	303830	118850000	138690000	331870	0	31926000	232000	0	0	0	467880
Q64524	Q64524	16	2	2	Histone H2B type 2-E	Hist2h2be	0	0	0	969210	0	0	0	0	0	0	0	0	0	0	144190	0	0	0	366710	0	0	34389	0	308620
Q9D2U9	Q9D2U9	23	9	2	Histone H2B type 3-A	Hist3h2ba	100340000	43646000	22960000	34795000	40885000	120850	16976000	143600000	150410000	20923000	321890	5023600	92349000	197990000	63857000	103550000	2796400	143530000	13407000	320700	59556000	0	35032000	2094100
P68433	P68433	18	1	1	Histone H3.1	Hist1h3a	0	0	0	0	0	0	28994000	0	0	0	0	0	0	0	0	0	0	554370000	0	0	0	0	0	0
P84228	P84228	18	18	1	Histone H3.2	Hist1h3b	3770100000	1812400000	2021000000	1556100000	3213700000	3991100000	5361300000	5373200000	6090800000	3198100000	826430000	1300000000	5921200000	4420600000	1184900000	567870000	5285200000	16828000000	606660000	6227500000	4412800000	3005200000	4425600000	6236600000
P84244;P02301	P84244;P02301	18;17	2;2	2;2	Histone H3.3;Histone H3.3C	H3f3a;H3f3c	0	0	0	1448700	0	0	0	0	60041000	0	0	0	0	0	0	0	0	5728100000	0	0	0	0	0	0
P62806	P62806	23	23	23	Histone H4	Hist1h4a	4617700000	3353400000	924540000	1995200000	3463200000	11563000000	4582300000	9594800000	5940500000	4701700000	7450800000	3023400000	6799600000	5633300000	1105200000	1626400000	6337300000	38362000000	2458200000	11274000000	3428500000	4777300000	9121600000	27115000000
					Total histone intensities		54339700700	37998347690	16498089700	42813531174	41932790600	83940616550	75739381490	73920247300	67952350700	58219725400	64697916890	44788104400	50692726080	65282633830	30189500220	28645234800	41979566950	135058374470	26718224460	84381405700	31545800300	40744974389	79062168700	78651671500
					total MS RIBOSOME intensities		19008944020	15958280630	6201143642	11693155650	13110509725	22875198870	15449729903	23280249659	36771584220	24463707570	28783646544	19386348864	12802421550	23835500730	7741793825	5735183026	19687736010	41810511580	12878088748	25831367852	8740247978	10431338300	30488948060	16535797590
			3c ribosomal protein content (pg/cell)		Total ribosomal protein content		1.92399	2.30985	2.06729	1.50215	1.7196	1.49884	1.12192	1.73216	2.97626	2.31108	2.44691	2.38065	1.38902	2.00812	1.41042	1.10118	2.57941	1.70265	2.65098	1.68369	1.52386	1.40808	2.12098	1.15632

## Sheet: Fig 3d
3d OPP assays		OPP-Alexa fluor647 geometric mean fluorescence intensity
		10ng/ml IL-15			100ng/ml IL-15/Rα
	TCRαβ CD8αβ	1345	1018	1219	2721	2047	2503
	TCRαβ CD8αα	1611	1221	1360	2692	1945	2559
	TCRγδ CD8αα	1386	1056	1113	2269	1670	2064

## Sheet: Fig 3e
3e nutrient transporter log2 fold changes
	Slc1a5/ASCT2	Slc7a1	Slc7a5/LAT1	Slc38a2/SNAT2	Slc39a6/ZIP6	Slc39a10/ZIP10	Tfrc (CD71)	Slc3a2/CD98	Slc38a1/SNAT1	Slc38a9	Slc38a10
TCRγδCD8αα	1.41847	3.03004	2.02337	4.00229	2.67838	1.43773	2.91607	0.926789	1.26908	N/A	N/A
TCRαβCD8αα	0.86733	2.12886	3.1465	3.52644	1.70088	1.90917	3.41758	0.858327	1.29474	N/A	N/A
TCRαβCD8αβ	2.36348	3.36388	2.52873	3.54889	2.63077	2.3019	4.9225	2.22691	1.95428	1.40245	1.53759

## Sheet: Fig 3f
3f CD98 and CD71 MFI following 72hr IL-15
CD71
	2ng/mL IL-15			100ng/mL IL-15
TCRabCD8ab	36.6	74.3	170	634	1432	541
TCRabCD8aa	196	190	115	1106	1907	1139
TCRgdCD8aa	13.1	57.3	50.3	755	1050	479
CD98
	2ng/mL IL-15			100ng/mL IL-15
TCRabCD8ab	821	711	1149	2534	2915	2905
TCRabCD8aa	597	516	576	1635	1781	1334
TCRgdCD8aa	646	589	590	1543	1854	1370

## Sheet: Fig4
4a Glucose transporter copy numbers/cell
left panel GLUT1 (slc2a1)
	No treatment				24hr 100ng/ml IL-15Rα complex
TCRαβ CD8αβ	251.02	859.388	1304.09	886.671	1771.95	1395.18	3531.74	5044.73
TCRαβ CD8αα	232.686	0	0	349.268	2680.24	1438.47	0	3120.35
TCRγδCD8αα	0	175.006	2795.95	702.328	0	779.909	4946.8	1705.36
right panel GLUT3 (Slc2a3)
	No treatment				24hr 100ng/ml IL-15Rα complex
TCRαβ CD8αβ	11212.6	22830	23465.5	18958.7	13692.7	20586.9	19894.5	33372.2
TCRαβ CD8αα	5802.71	13550.5	15034.9	21192	14926.5	21797.2	25648.5	17065.8
TCRγδCD8αα	9505.68	18175.4	50369.9	17973	21889.9	19903.2	55856.4	15826.2
4b Glucose levels in medium
IL-15 (h)	10ng/mL IL-15			100ng/mL IL-15
24	216323	218781	225933	202768	204658	214072
48	205882	202375	215772	195196	172640	189549
72	210430	205142	220834	198094	111811	101566
4c glycolysis machinery copy numbers/cell
left panel HK2
	No treatment				24hr 100ng/ml IL-15Rα complex
TCRαβ CD8αβ	837.929	1578.98	1073.47	874.334	10927.9	8336.9	3256.55	5494.99
TCRαβ CD8αα	302.714	263.47	48.2777	69.7739	5238.92	4495	1886.08	1594.48
TCRγδCD8αα	414.297	173.632	741.025	151.562	3848.16	4303.46	4460.63	12582.3
Middle panel MCT1 (slc16a1)
	No treatment				24hr 100ng/ml IL-15Rα complex
TCRαβ CD8αβ	13384.8	23023.3	29486.2	26206.9	28732.8	38261	43535.3	46542.1
TCRαβ CD8αα	5276.45	6712.44	4333.61	6608.99	12064.2	20068.7	6018.62	22065.6
TCRγδCD8αα	7500.28	9990.97	12519.9	8456.82	16333.2	10610.3	34152.6	12538.3
Right panel MCT3 (slc16a3)
	No treatment				24hr 100ng/ml IL-15Rα complex
TCRαβ CD8αβ	0	0	0	0	1668.58	450.355	0	389.262
TCRαβ CD8αα	696.605	1443.27	1703.3	2015.71	6400.45	4968.69	2609.09	2916.93
TCRγδCD8αα	901.421	615.714	1360.18	646.427	1402.68	755.78	2247.75	1881.84
4d lactate secretion in medium
IL-15 (h)	10ng/ml IL-15			100ng/ml IL-15
24	332931	276342	315804	208066	318380	379802
48	189636	362563	405990	271549	957156	969846
72	236208	478098	532944	614466	2000000	2000000
4e Mitochondrial respiration
	10ng/ml			100ng IL-15/Rα
Cells	2.9843	2.4081	4.0774	6.6447	8.9517	9.2228
GML	1.1206	0.8658	0	2.664	0	1.7354
GMP	2.7659	1.3055	0.3014	3.8675	2.5552	3.1412
GMSP	10.3158	4.5499	7.3153	16.3481	15.7942	15.6987
GMSE	9.4828	2.9434	5.8431	15.8312	13.0825	14.9549
SE	4.0988	1.4926	4.0061	12.538	9.4933	11.9658

## Sheet: Fig 5a
5a cytotoxic machinery copy numbers/cell
top left panel GzmA
	No treatment				24hr IL-15Rα complex
TCRαβ CD8αβ	8931798	5471047	5487342	6358848	8644549	4130108	5876543	5489700
TCRαβ CD8αα	20673799	20129410	16285927	21861181	16794966	18607452	41257071	10485844
TCRγδCD8αα	18613739	17831330	16052090	10852316	20703287	10018873	11925360	12682122
top middle panel GzmB
	No treatment				24hr IL-15Rα complex
TCRαβ CD8αβ	2178391	1639887	2240414	2804003	4835554	1951803	4448136	3630015
TCRαβ CD8αα	4029013	3777630	2338103	3994641	5310239	5199805	11976175	4013720
TCRγδCD8αα	2321055	3266987	5953026	3825774	7554743	3917931	6013739	4187428
Top right panel Perforin
	No treatment				24hr IL-15Rα complex
TCRαβ CD8αβ	4960.12	7871.3	2107.3	4060.16	4629.97	2102.52	843.698	1233.28
TCRαβ CD8αα	5161.27	5647.35	6864.67	8861.11	6363.72	5830.76	4717.93	0
TCRγδCD8αα	10361.2	11370.9	21565.3	3717.88	7605.37	2488.89	2851.54	4585.45
bottom left panel Munc13-4
	No treatment				24hr IL-15Rα complex
TCRαβ CD8αβ	15117.7	24384	11798.8	4475.94	35870.4	30172.5	17517	23098.4
TCRαβ CD8αα	28503.3	33563.2	25654.6	40756.3	22462.6	35372.1	33449.1	16599.3
TCRγδCD8αα	17670.4	27029.6	61545.9	21221	33858.8	27387.6	15176.8	23526.4
bottom middle panel STXBP2
	No treatment				24hr IL-15Rα complex
TCRαβ CD8αβ	58077.2	102822	42317.8	23952.3	95880.5	98208.5	51043.8	53857
TCRαβ CD8αα	125688	92596.9	75998.9	83507.4	114700	142695	97428.7	46862.6
TCRγδCD8αα	86180.3	77180	123968	59697.8	115243	67669.2	110228	74432.4
bottom right panel RAB27A
	No treatment				24hr IL-15Rα complex
TCRαβ CD8αβ	58077.2	102822	42317.8	23952.3	95880.5	98208.5	51043.8	53857
TCRαβ CD8αα	125688	92596.9	75998.9	83507.4	114700	142695	97428.7	46862.6
TCRγδCD8αα	86180.3	77180	123968	59697.8	115243	67669.2	110228	74432.4

[truncated: 16 more sheets: Fig 5b, Fig 5c & d, Fig 6a & b, Fig 6c, Fig 6d & e, Fig 7a, Fig 7b, Fig 7c-e, 7h & i, Fig 7j, Suppl. Fig 1, Suppl Fig 2a & b, Suppl Fig 2c-h, Suppl Fig 3, Suppl Fig 4, Suppl Fig 5]
